# Supplementary material for: Systematic Affinity Purification Coupled to Mass Spectrometry Identified p62 as Part of the Cannabinoid Receptor CB2 Interactome
Source: Front Mol Neurosci. 2019 Sep 20;12:224. doi: 10.3389/fnmol.2019.00224 (PMC6763791; doi:10.3389/fnmol.2019.00224)
Supplement: Supplementary file 1 [file Data_Sheet_1.zip]

Archive with 13 entries (12 files):
- Supplementary Table 1.xlsx
- __MACOSX/
- __MACOSX/._Supplementary Table 1.xlsx
- Supplementary Table 2.xlsx
- __MACOSX/._Supplementary Table 2.xlsx
- MS data mzRange.xlsx
- __MACOSX/._MS data mzRange.xlsx
- MS data Oxidation (M)Sites.xlsx
- __MACOSX/._MS data Oxidation (M)Sites.xlsx
- MS data peptides.xlsx
- __MACOSX/._MS data peptides.xlsx
- MS data proteinGroups.xlsx
- __MACOSX/._MS data proteinGroups.xlsx
