# Supplementary material for: Systematic Affinity Purification Coupled to Mass Spectrometry Identified p62 as Part of the Cannabinoid Receptor CB2 Interactome
Source: Front Mol Neurosci. 2019 Sep 20;12:224. doi: 10.3389/fnmol.2019.00224 (PMC6763791; doi:10.3389/fnmol.2019.00224)
Supplement: Supplementary file 1 [file Data_Sheet_1.zip › Supplementary Table 1.xlsx]

## Sheet: Supplementary Table 1
Protein IDs	Protein Names	Protein Descriptions	Unique Peptides	Sequence Coverage [%]	Mol. Weight [kDa]	Ratio CB2 / ctrl	Protein frequency library	GO: Biological Pathway	GO: Cellular Compartment	GO: Molecular Function
P34972	CNR2	Cannabinoid receptor 2	16	39.2	39.68	845	0
O15162	PLS1	Phospholipid scramblase 1	4	14.8	35.049	only in CB2	0	GO:0001775~cell activation,GO:0007009~plasma membrane organization,GO:0007596~blood coagulation,GO:0007599~hemostasis,GO:0009611~response to wounding,GO:0009615~response to virus,GO:0016044~membrane organization,GO:0017121~phospholipid scrambling,GO:0030168~platelet activation,GO:0042060~wound healing,GO:0050817~coagulation,GO:0050878~regulation of body fluid levels,	GO:0005886~plasma membrane,GO:0016021~integral to membrane,GO:0031224~intrinsic to membrane,	GO:0005319~lipid transporter activity,GO:0005509~calcium ion binding,GO:0005548~phospholipid transporter activity,GO:0017124~SH3 domain binding,GO:0019904~protein domain specific binding,GO:0043167~ion binding,GO:0043169~cation binding,GO:0046872~metal ion binding,
Q15392	DHC24	Delta(24)-sterol reductase	2	5.4	60.101	only in CB2	0	GO:0008104~protein localization,GO:0015031~protein transport,GO:0016192~vesicle-mediated transport,GO:0045184~establishment of protein localization,	GO:0000267~cell fraction,GO:0005624~membrane fraction,GO:0005626~insoluble fraction,GO:0005792~microsome,GO:0005793~ER-Golgi intermediate compartment,GO:0005794~Golgi apparatus,GO:0012505~endomembrane system,GO:0012506~vesicle membrane,GO:0016021~integral to membrane,GO:0016023~cytoplasmic membrane-bounded vesicle,GO:0030141~secretory granule,GO:0030659~cytoplasmic vesicle membrane,GO:0030667~sec…
Q5T447	HECD3	E3 ubiquitin-protein ligase HECTD3	2	3.8	97.112	only in CB2	0	GO:0006694~steroid biosynthetic process,GO:0008202~steroid metabolic process,GO:0008610~lipid biosynthetic process,GO:0010810~regulation of cell-substrate adhesion,GO:0010811~positive regulation of cell-substrate adhesion,GO:0030155~regulation of cell adhesion,GO:0030198~extracellular matrix organization,GO:0043062~extracellular structure organization,GO:0045785~positive regulation of cell adhesi…	GO:0005576~extracellular region,GO:0005783~endoplasmic reticulum,GO:0016021~integral to membrane,GO:0031012~extracellular matrix,GO:0031224~intrinsic to membrane,GO:0044421~extracellular region part,	GO:0001871~pattern binding,GO:0001968~fibronectin binding,GO:0004303~estradiol 17-beta-dehydrogenase activity,GO:0005518~collagen binding,GO:0005539~glycosaminoglycan binding,GO:0008201~heparin binding,GO:0016229~steroid dehydrogenase activity,GO:0030246~carbohydrate binding,GO:0030247~polysaccharide binding,GO:0033764~steroid dehydrogenase activity, acting on the CH-OH group of donors, NAD or NA…
Q8IYS2	K2013	Isoform 2 of Uncharacterized protein KIAA2013	4	11.1	72.68	only in CB2	0	GO:0006915~apoptosis,GO:0007017~microtubule-based process,GO:0007018~microtubule-based movement,GO:0007242~intracellular signaling cascade,GO:0007264~small GTPase mediated signal transduction,GO:0008219~cell death,GO:0010970~microtubule-based transport,GO:0012501~programmed cell death,GO:0016265~death,GO:0019725~cellular homeostasis,GO:0030705~cytoskeleton-dependent intracellular transport,GO:003…	GO:0005739~mitochondrion,GO:0005740~mitochondrial envelope,GO:0005741~mitochondrial outer membrane,GO:0016021~integral to membrane,GO:0019867~outer membrane,GO:0031090~organelle membrane,GO:0031224~intrinsic to membrane,GO:0031300~intrinsic to organelle membrane,GO:0031301~integral to organelle membrane,GO:0031306~intrinsic to mitochondrial outer membrane,GO:0031307~integral to mitochondrial oute…	GO:0000166~nucleotide binding,GO:0005509~calcium ion binding,GO:0005525~GTP binding,GO:0017076~purine nucleotide binding,GO:0019001~guanyl nucleotide binding,GO:0032553~ribonucleotide binding,GO:0032555~purine ribonucleotide binding,GO:0032561~guanyl ribonucleotide binding,GO:0043167~ion binding,GO:0043169~cation binding,GO:0046872~metal ion binding,			Unique peptides: Number of unique peptides identified per protein
Q9UJ14	GGT7	Gamma-glutamyltransferase 7	4	11.2	70.466	only in CB2	0	GO:0007166~cell surface receptor linked signal transduction,GO:0007219~Notch signaling pathway,	GO:0005783~endoplasmic reticulum,GO:0016021~integral to membrane,GO:0031224~intrinsic to membrane,
Q9Y394	DHRS7	Dehydrogenase/reductase SDR family member 7	2	14.2	38.298	only in CB2	0	GO:0006518~peptide metabolic process,GO:0006575~cellular amino acid derivative metabolic process,GO:0006732~coenzyme metabolic process,GO:0006749~glutathione metabolic process,GO:0006750~glutathione biosynthetic process,GO:0006790~sulfur metabolic process,GO:0009108~coenzyme biosynthetic process,GO:0042398~cellular amino acid derivative biosynthetic process,GO:0043043~peptide biosynthetic process…	GO:0016021~integral to membrane,GO:0031224~intrinsic to membrane,	GO:0003840~gamma-glutamyltransferase activity,GO:0016755~transferase activity, transferring amino-acyl groups,			Seq. Coverage: Percentage of protein sequence identified by MS
O14967	CLGN	Calmegin	19	45.7	70.038	12388.6	0	GO:0006457~protein folding,GO:0007338~single fertilization,GO:0009566~fertilization,GO:0019953~sexual reproduction,	GO:0005783~endoplasmic reticulum,GO:0016021~integral to membrane,GO:0031224~intrinsic to membrane,	GO:0005509~calcium ion binding,GO:0043167~ion binding,GO:0043169~cation binding,GO:0046872~metal ion binding,GO:0051082~unfolded protein binding,
Q06136	KDSR	3-ketodihydrosphingosine reductase	7	32.2	36.187	2214.81	0	GO:0006091~generation of precursor metabolites and energy,GO:0055085~transmembrane transport,	GO:0005739~mitochondrion,GO:0005740~mitochondrial envelope,GO:0005743~mitochondrial inner membrane,GO:0005886~plasma membrane,GO:0005887~integral to plasma membrane,GO:0016021~integral to membrane,GO:0019866~organelle inner membrane,GO:0031090~organelle membrane,GO:0031224~intrinsic to membrane,GO:0031226~intrinsic to plasma membrane,GO:0031966~mitochondrial membrane,GO:0031967~organelle envelope…	GO:0008509~anion transmembrane transporter activity,GO:0015103~inorganic anion transmembrane transporter activity,GO:0015114~phosphate transmembrane transporter activity,GO:0015293~symporter activity,GO:0015320~phosphate carrier activity,			Ratio CB2/ctrl: Ratio of intensities of peptides from CB2 pulldown and control pulldown
Q96JJ7	TMX3	Protein disulfide-isomerase TMX3	13	39	51.871	551.647	0	GO:0006983~ER overload response,GO:0006984~ER-nuclear signaling pathway,GO:0009791~post-embryonic development,GO:0033554~cellular response to stress,GO:0034976~response to endoplasmic reticulum stress,GO:0042592~homeostatic process,GO:0048878~chemical homeostasis,GO:0050801~ion homeostasis,GO:0055065~metal ion homeostasis,GO:0055066~di-, tri-valent inorganic cation homeostasis,GO:0055074~calcium …	GO:0000267~cell fraction,GO:0005624~membrane fraction,GO:0005626~insoluble fraction,GO:0005783~endoplasmic reticulum,GO:0005792~microsome,GO:0016021~integral to membrane,GO:0031224~intrinsic to membrane,GO:0042598~vesicular fraction,	GO:0005509~calcium ion binding,GO:0043167~ion binding,GO:0043169~cation binding,GO:0046872~metal ion binding,
Q99720	SGMR1	Sigma non-opioid intracellular receptor 1	6	40.4	25.127	370.938	0	GO:0006605~protein targeting,GO:0006612~protein targeting to membrane,GO:0006613~cotranslational protein targeting to membrane,GO:0006886~intracellular protein transport,GO:0008104~protein localization,GO:0015031~protein transport,GO:0034613~cellular protein localization,GO:0045184~establishment of protein localization,GO:0046907~intracellular transport,GO:0055085~transmembrane transport,GO:00707…	GO:0005783~endoplasmic reticulum,GO:0005791~rough endoplasmic reticulum,GO:0005856~cytoskeleton,GO:0016021~integral to membrane,GO:0031224~intrinsic to membrane,GO:0043228~non-membrane-bounded organelle,GO:0043232~intracellular non-membrane-bounded organelle,	GO:0008565~protein transporter activity,			Protein Frequency Library (PFL): fequency of identification in Dualsystems AP-MS experiments, 0% means never identified before and 100% found in every pulldown and therefore not specific for this pulldown
P16615	AT2A2	Sarcoplasmic/endoplasmic reticulum calcium ATPase 2	44	48.6	114.76	306.225	0	GO:0007010~cytoskeleton organization,GO:0007015~actin filament organization,GO:0030029~actin filament-based process,GO:0030036~actin cytoskeleton organization,		GO:0003779~actin binding,GO:0005509~calcium ion binding,GO:0008092~cytoskeletal protein binding,GO:0043167~ion binding,GO:0043169~cation binding,GO:0046872~metal ion binding,
P27824	CALX	Calnexin	38	57.9	67.567	200.36	0.01	GO:0006412~translation,GO:0006414~translational elongation,	GO:0005829~cytosol,GO:0005853~eukaryotic translation elongation factor 1 complex,	GO:0003746~translation elongation factor activity,GO:0008135~translation factor activity, nucleic acid binding,				Interactor
Q8IWV7	UBR1	E3 ubiquitin-protein ligase UBR1	3	2.8	200.21	170.042	0		GO:0016021~integral to membrane,GO:0031224~intrinsic to membrane,	GO:0008171~O-methyltransferase activity,				Interactor indentified by only 1 peptide
P37268	FDFT	Squalene synthase	8	24.5	48.115	167.991	0	GO:0006605~protein targeting,GO:0006606~protein import into nucleus,GO:0006621~protein retention in ER lumen,GO:0006886~intracellular protein transport,GO:0006913~nucleocytoplasmic transport,GO:0008104~protein localization,GO:0010941~regulation of cell death,GO:0010942~positive regulation of cell death,GO:0015031~protein transport,GO:0017038~protein import,GO:0019725~cellular homeostasis,GO:00325…	GO:0005783~endoplasmic reticulum,GO:0005788~endoplasmic reticulum lumen,GO:0016023~cytoplasmic membrane-bounded vesicle,GO:0031410~cytoplasmic vesicle,GO:0031974~membrane-enclosed lumen,GO:0031982~vesicle,GO:0031988~membrane-bounded vesicle,GO:0042470~melanosome,GO:0043233~organelle lumen,GO:0044432~endoplasmic reticulum part,GO:0048770~pigment granule,GO:0070013~intracellular organelle lumen,	GO:0003756~protein disulfide isomerase activity,GO:0004175~endopeptidase activity,GO:0004197~cysteine-type endopeptidase activity,GO:0004620~phospholipase activity,GO:0004629~phospholipase C activity,GO:0008081~phosphoric diester hydrolase activity,GO:0008233~peptidase activity,GO:0008234~cysteine-type peptidase activity,GO:0016298~lipase activity,GO:0016860~intramolecular oxidoreductase activity…				In the border region of specific and interactor/background
Q99442	SEC62	Translocation protein SEC62	4	10	45.861	164.706	0	GO:0019725~cellular homeostasis,GO:0042592~homeostatic process,GO:0045454~cell redox homeostasis,	GO:0005783~endoplasmic reticulum,GO:0016021~integral to membrane,GO:0031224~intrinsic to membrane,	GO:0003756~protein disulfide isomerase activity,GO:0016860~intramolecular oxidoreductase activity,GO:0016862~intramolecular oxidoreductase activity, interconverting keto- and enol-groups,GO:0016864~intramolecular oxidoreductase activity, transposing S-S bonds,				In the border region of specific and interactor/background and identified by only 1 peptide
O43505	B3GN1	N-acetyllactosaminide beta-1,3-N-acetylglucosaminyltransferase	2	12.8	47.119	161.739	0	GO:0000271~polysaccharide biosynthetic process,GO:0000902~cell morphogenesis,GO:0000904~cell morphogenesis involved in differentiation,GO:0005976~polysaccharide metabolic process,GO:0006022~aminoglycan metabolic process,GO:0006023~aminoglycan biosynthetic process,GO:0006486~protein amino acid glycosylation,GO:0006928~cell motion,GO:0007409~axonogenesis,GO:0007411~axon guidance,GO:0007600~sensory …	GO:0000139~Golgi membrane,GO:0005794~Golgi apparatus,GO:0012505~endomembrane system,GO:0016021~integral to membrane,GO:0030173~integral to Golgi membrane,GO:0031090~organelle membrane,GO:0031224~intrinsic to membrane,GO:0031228~intrinsic to Golgi membrane,GO:0031300~intrinsic to organelle membrane,GO:0031301~integral to organelle membrane,GO:0044431~Golgi apparatus part,	GO:0008375~acetylglucosaminyltransferase activity,GO:0008378~galactosyltransferase activity,GO:0008499~UDP-galactose:beta-N-acetylglucosamine beta-1,3-galactosyltransferase activity,GO:0008532~N-acetyllactosaminide beta-1,3-N-acetylglucosaminyltransferase activity,GO:0030145~manganese ion binding,GO:0035250~UDP-galactosyltransferase activity,GO:0043167~ion binding,GO:0043169~cation binding,GO:004…				Background of unspecific interactors
Q9UBV2	SE1L1	Protein sel-1 homolog 1	2	6.2	88.754	124.77	0	GO:0000165~MAPKKK cascade,GO:0000187~activation of MAPK activity,GO:0001932~regulation of protein amino acid phosphorylation,GO:0006468~protein amino acid phosphorylation,GO:0006793~phosphorus metabolic process,GO:0006796~phosphate metabolic process,GO:0007242~intracellular signaling cascade,GO:0007243~protein kinase cascade,GO:0007249~I-kappaB kinase/NF-kappaB cascade,GO:0007254~JNK cascade,GO:0…	GO:0016021~integral to membrane,GO:0031224~intrinsic to membrane,	GO:0005096~GTPase activator activity,GO:0008047~enzyme activator activity,GO:0030695~GTPase regulator activity,GO:0060589~nucleoside-triphosphatase regulator activity,				bait
P10586	PTPRF	Receptor-type tyrosine-protein phosphatase F	5	4.5	212.88	88.1292	0	GO:0006811~ion transport,GO:0006812~cation transport,GO:0006816~calcium ion transport,GO:0006865~amino acid transport,GO:0008361~regulation of cell size,GO:0015674~di-, tri-valent inorganic cation transport,GO:0015801~aromatic amino acid transport,GO:0015803~branched-chain aliphatic amino acid transport,GO:0015804~neutral amino acid transport,GO:0015820~leucine transport,GO:0015827~tryptophan tra…	GO:0005886~plasma membrane,GO:0009986~cell surface,GO:0016021~integral to membrane,GO:0016023~cytoplasmic membrane-bounded vesicle,GO:0031224~intrinsic to membrane,GO:0031410~cytoplasmic vesicle,GO:0031982~vesicle,GO:0031988~membrane-bounded vesicle,GO:0042470~melanosome,GO:0048770~pigment granule,	GO:0005275~amine transmembrane transporter activity,GO:0005432~calcium:sodium antiporter activity,GO:0015171~amino acid transmembrane transporter activity,GO:0015175~neutral amino acid transmembrane transporter activity,GO:0015297~antiporter activity,GO:0015298~solute:cation antiporter activity,GO:0015300~solute:solute antiporter activity,GO:0015368~calcium:cation antiporter activity,GO:0015491~c…
O95260	ATE1	Arginyl-tRNA--protein transferase 1	4	10.2	59.09	87.3654	0	GO:0006508~proteolysis,GO:0006511~ubiquitin-dependent protein catabolic process,GO:0009057~macromolecule catabolic process,GO:0016598~protein arginylation,GO:0019941~modification-dependent protein catabolic process,GO:0030163~protein catabolic process,GO:0043632~modification-dependent macromolecule catabolic process,GO:0044257~cellular protein catabolic process,GO:0044265~cellular macromolecule c…		GO:0004057~arginyltransferase activity,GO:0016755~transferase activity, transferring amino-acyl groups,
Q96A33	CCD47	Coiled-coil domain-containing protein 47	11	34.4	55.873	85.3406	0	GO:0000087~M phase of mitotic cell cycle,GO:0000278~mitotic cell cycle,GO:0000279~M phase,GO:0000280~nuclear division,GO:0006508~proteolysis,GO:0006511~ubiquitin-dependent protein catabolic process,GO:0007049~cell cycle,GO:0007059~chromosome segregation,GO:0007067~mitosis,GO:0007166~cell surface receptor linked signal transduction,GO:0007167~enzyme linked receptor protein signaling pathway,GO:000…		GO:0004175~endopeptidase activity,GO:0004197~cysteine-type endopeptidase activity,GO:0004221~ubiquitin thiolesterase activity,GO:0008233~peptidase activity,GO:0008234~cysteine-type peptidase activity,GO:0016790~thiolester hydrolase activity,GO:0046332~SMAD binding,GO:0070011~peptidase activity, acting on L-amino acid peptides,GO:0070410~co-SMAD binding,
O15269	SPTC1	Serine palmitoyltransferase 1	4	11.8	52.743	77.3353	0	GO:0006643~membrane lipid metabolic process,GO:0006665~sphingolipid metabolic process,GO:0008610~lipid biosynthetic process,GO:0030148~sphingolipid biosynthetic process,GO:0046467~membrane lipid biosynthetic process,	GO:0005783~endoplasmic reticulum,GO:0005789~endoplasmic reticulum membrane,GO:0012505~endomembrane system,GO:0016021~integral to membrane,GO:0017059~serine C-palmitoyltransferase complex,GO:0031090~organelle membrane,GO:0031211~palmitoyltransferase complex,GO:0031224~intrinsic to membrane,GO:0042175~nuclear envelope-endoplasmic reticulum network,GO:0044432~endoplasmic reticulum part,	GO:0004758~serine C-palmitoyltransferase activity,GO:0016408~C-acyltransferase activity,GO:0016409~palmitoyltransferase activity,GO:0016454~C-palmitoyltransferase activity,GO:0016769~transferase activity, transferring nitrogenous groups,GO:0019842~vitamin binding,GO:0030170~pyridoxal phosphate binding,GO:0048037~cofactor binding,GO:0070279~vitamin B6 binding,
Q4ZIN3	MBRL	Membralin	3	7.3	67.888	62.9242	0	GO:0002474~antigen processing and presentation of peptide antigen via MHC class I,GO:0006952~defense response,GO:0006955~immune response,GO:0019882~antigen processing and presentation,GO:0048002~antigen processing and presentation of peptide antigen,	GO:0000267~cell fraction,GO:0005576~extracellular region,GO:0005624~membrane fraction,GO:0005626~insoluble fraction,GO:0005886~plasma membrane,GO:0005887~integral to plasma membrane,GO:0016021~integral to membrane,GO:0031224~intrinsic to membrane,GO:0031226~intrinsic to plasma membrane,GO:0042611~MHC protein complex,GO:0042612~MHC class I protein complex,GO:0044459~plasma membrane part,	GO:0032393~MHC class I receptor activity,GO:0032395~MHC class II receptor activity,
O43149	ZZEF1	Zinc finger ZZ-type and EF-hand domain-containing protein 1	5	2.8	331.07	55.4728	0	GO:0007088~regulation of mitosis,GO:0007346~regulation of mitotic cell cycle,GO:0010564~regulation of cell cycle process,GO:0030071~regulation of mitotic metaphase/anaphase transition,GO:0033043~regulation of organelle organization,GO:0051726~regulation of cell cycle,GO:0051783~regulation of nuclear division,	GO:0000151~ubiquitin ligase complex,GO:0000152~nuclear ubiquitin ligase complex,GO:0005680~anaphase-promoting complex,	GO:0008270~zinc ion binding,GO:0043167~ion binding,GO:0043169~cation binding,GO:0046872~metal ion binding,GO:0046914~transition metal ion binding,
Q13501	SQSTM	Sequestosome-1	6	23.4	47.687	52.6633	0	GO:0006457~protein folding,	GO:0005739~mitochondrion,	GO:0000166~nucleotide binding,GO:0001882~nucleoside binding,GO:0001883~purine nucleoside binding,GO:0005164~tumor necrosis factor receptor binding,GO:0005524~ATP binding,GO:0017076~purine nucleotide binding,GO:0030554~adenyl nucleotide binding,GO:0032553~ribonucleotide binding,GO:0032555~purine ribonucleotide binding,GO:0032559~adenyl ribonucleotide binding,GO:0032813~tumor necrosis factor recept…
O15258	RER1	Protein RER1	2	15.3	22.958	51.4834	0	GO:0006890~retrograde vesicle-mediated transport, Golgi to ER,GO:0016192~vesicle-mediated transport,GO:0046907~intracellular transport,GO:0048193~Golgi vesicle transport,	GO:0000139~Golgi membrane,GO:0005794~Golgi apparatus,GO:0012505~endomembrane system,GO:0016021~integral to membrane,GO:0030173~integral to Golgi membrane,GO:0031090~organelle membrane,GO:0031224~intrinsic to membrane,GO:0031228~intrinsic to Golgi membrane,GO:0031300~intrinsic to organelle membrane,GO:0031301~integral to organelle membrane,GO:0044431~Golgi apparatus part,
Q9H3N1	TMX1	Thioredoxin-related transmembrane protein 1	3	12.9	31.791	42.1775	0	GO:0000279~M phase,GO:0006259~DNA metabolic process,GO:0006281~DNA repair,GO:0006974~response to DNA damage stimulus,GO:0007049~cell cycle,GO:0007126~meiosis,GO:0007127~meiosis I,GO:0007129~synapsis,GO:0007276~gamete generation,GO:0009314~response to radiation,GO:0009628~response to abiotic stimulus,GO:0010212~response to ionizing radiation,GO:0010332~response to gamma radiation,GO:0019953~sexual…	GO:0000793~condensed chromosome,GO:0005654~nucleoplasm,GO:0005694~chromosome,GO:0031974~membrane-enclosed lumen,GO:0031981~nuclear lumen,GO:0043228~non-membrane-bounded organelle,GO:0043232~intracellular non-membrane-bounded organelle,GO:0043233~organelle lumen,GO:0070013~intracellular organelle lumen,
O00264	PGRC1	Membrane-associated progesterone receptor component 1	8	57.4	21.671	40.5148	0		GO:0000267~cell fraction,GO:0005624~membrane fraction,GO:0005626~insoluble fraction,GO:0005730~nucleolus,GO:0005783~endoplasmic reticulum,GO:0005792~microsome,GO:0009986~cell surface,GO:0016021~integral to membrane,GO:0031224~intrinsic to membrane,GO:0031974~membrane-enclosed lumen,GO:0031981~nuclear lumen,GO:0042598~vesicular fraction,GO:0043228~non-membrane-bounded organelle,GO:0043232~intracel…	GO:0005496~steroid binding,GO:0005506~iron ion binding,GO:0008289~lipid binding,GO:0020037~heme binding,GO:0043167~ion binding,GO:0043169~cation binding,GO:0046872~metal ion binding,GO:0046906~tetrapyrrole binding,GO:0046914~transition metal ion binding,
Q15043	S39AE	Zinc transporter ZIP14	2	6.7	54.212	31.1865	0		GO:0005783~endoplasmic reticulum,GO:0005788~endoplasmic reticulum lumen,GO:0031974~membrane-enclosed lumen,GO:0043233~organelle lumen,GO:0044432~endoplasmic reticulum part,GO:0070013~intracellular organelle lumen,	GO:0005509~calcium ion binding,GO:0043167~ion binding,GO:0043169~cation binding,GO:0046872~metal ion binding,
Q8NI60	ADCK3	Chaperone activity of bc1 complex-like, mitochondrial	3	8.3	71.949	28.4931	0		GO:0016021~integral to membrane,GO:0031224~intrinsic to membrane,
P55084	ECHB	Trifunctional enzyme subunit beta, mitochondrial	15	43.7	51.294	27.7906	0.01	GO:0006886~intracellular protein transport,GO:0006890~retrograde vesicle-mediated transport, Golgi to ER,GO:0006891~intra-Golgi vesicle-mediated transport,GO:0006900~membrane budding,GO:0006901~vesicle coating,GO:0006903~vesicle targeting,GO:0008104~protein localization,GO:0015031~protein transport,GO:0016044~membrane organization,GO:0016050~vesicle organization,GO:0016192~vesicle-mediated transp…	GO:0000139~Golgi membrane,GO:0005794~Golgi apparatus,GO:0005798~Golgi-associated vesicle,GO:0005829~cytosol,GO:0005886~plasma membrane,GO:0009898~internal side of plasma membrane,GO:0012505~endomembrane system,GO:0012506~vesicle membrane,GO:0016023~cytoplasmic membrane-bounded vesicle,GO:0030117~membrane coat,GO:0030120~vesicle coat,GO:0030126~COPI vesicle coat,GO:0030135~coated vesicle,GO:003013…	GO:0005198~structural molecule activity,
P42356	PI4KA	Phosphatidylinositol 4-kinase alpha	2	1.6	231.32	26.317	0	GO:0006631~fatty acid metabolic process,GO:0006635~fatty acid beta-oxidation,GO:0009062~fatty acid catabolic process,GO:0016042~lipid catabolic process,GO:0016054~organic acid catabolic process,GO:0019395~fatty acid oxidation,GO:0030258~lipid modification,GO:0034440~lipid oxidation,GO:0042493~response to drug,GO:0044242~cellular lipid catabolic process,GO:0046395~carboxylic acid catabolic process…	GO:0005739~mitochondrion,GO:0005740~mitochondrial envelope,GO:0005743~mitochondrial inner membrane,GO:0005759~mitochondrial matrix,GO:0009295~nucleoid,GO:0016507~fatty acid beta-oxidation multienzyme complex,GO:0019866~organelle inner membrane,GO:0031090~organelle membrane,GO:0031966~mitochondrial membrane,GO:0031967~organelle envelope,GO:0031974~membrane-enclosed lumen,GO:0031975~envelope,GO:003…	GO:0000062~acyl-CoA binding,GO:0000166~nucleotide binding,GO:0003857~3-hydroxyacyl-CoA dehydrogenase activity,GO:0003985~acetyl-CoA C-acetyltransferase activity,GO:0003988~acetyl-CoA C-acyltransferase activity,GO:0004300~enoyl-CoA hydratase activity,GO:0005504~fatty acid binding,GO:0008289~lipid binding,GO:0016407~acetyltransferase activity,GO:0016408~C-acyltransferase activity,GO:0016453~C-acety…
O75915	PRAF3	PRA1 family protein 3	2	16	21.614	25.562	0	GO:0006811~ion transport,GO:0006820~anion transport,GO:0006865~amino acid transport,GO:0015711~organic anion transport,GO:0015800~acidic amino acid transport,GO:0015813~L-glutamate transport,GO:0015837~amine transport,GO:0015849~organic acid transport,GO:0046942~carboxylic acid transport,GO:0051051~negative regulation of transport,	GO:0005783~endoplasmic reticulum,GO:0016021~integral to membrane,GO:0031224~intrinsic to membrane,	GO:0008022~protein C-terminus binding,
A1L0T0	ILVBL	Acetolactate synthase-like protein	4	10.9	67.867	23.0886	0		GO:0016021~integral to membrane,GO:0031224~intrinsic to membrane,	GO:0000287~magnesium ion binding,GO:0019842~vitamin binding,GO:0030976~thiamin pyrophosphate binding,GO:0043167~ion binding,GO:0043169~cation binding,GO:0046872~metal ion binding,GO:0048037~cofactor binding,GO:0050662~coenzyme binding,
Q9Y4P3	TBL2	Transducin beta-like protein 2	2	5.6	49.797	22.5167	0	GO:0055114~oxidation reduction,
O60884	DNJA2	DnaJ homolog subfamily A member 2	2	6.8	45.745	22.2157	0.06	GO:0006457~protein folding,GO:0008284~positive regulation of cell proliferation,GO:0042127~regulation of cell proliferation,	GO:0031224~intrinsic to membrane,GO:0031225~anchored to membrane,	GO:0008270~zinc ion binding,GO:0031072~heat shock protein binding,GO:0043167~ion binding,GO:0043169~cation binding,GO:0046872~metal ion binding,GO:0046914~transition metal ion binding,GO:0051082~unfolded protein binding,
Q29963	1C06	HLA class I histocompatibility antigen, Cw-6 alpha chain	5	21.9	40.968	21.494	0	GO:0003006~reproductive developmental process,GO:0006508~proteolysis,GO:0006516~glycoprotein catabolic process,GO:0006694~steroid biosynthetic process,GO:0006695~cholesterol biosynthetic process,GO:0006915~apoptosis,GO:0006916~anti-apoptosis,GO:0006979~response to oxidative stress,GO:0007049~cell cycle,GO:0007050~cell cycle arrest,GO:0007242~intracellular signaling cascade,GO:0007264~small GTPase…	GO:0005783~endoplasmic reticulum,GO:0005789~endoplasmic reticulum membrane,GO:0005794~Golgi apparatus,GO:0012505~endomembrane system,GO:0016021~integral to membrane,GO:0031090~organelle membrane,GO:0031224~intrinsic to membrane,GO:0042175~nuclear envelope-endoplasmic reticulum network,GO:0044432~endoplasmic reticulum part,	GO:0000166~nucleotide binding,GO:0001882~nucleoside binding,GO:0001883~purine nucleoside binding,GO:0003823~antigen binding,GO:0016628~oxidoreductase activity, acting on the CH-CH group of donors, NAD or NADP as acceptor,GO:0017076~purine nucleotide binding,GO:0019899~enzyme binding,GO:0030554~adenyl nucleotide binding,GO:0042277~peptide binding,GO:0042605~peptide antigen binding,GO:0048037~cofac…
P20020	AT2B1	Plasma membrane calcium-transporting ATPase 1	3	4.2	138.75	21.0777	0	GO:0002026~regulation of the force of heart contraction,GO:0006163~purine nucleotide metabolic process,GO:0006164~purine nucleotide biosynthetic process,GO:0006754~ATP biosynthetic process,GO:0006811~ion transport,GO:0006812~cation transport,GO:0006816~calcium ion transport,GO:0006873~cellular ion homeostasis,GO:0006874~cellular calcium ion homeostasis,GO:0006875~cellular metal ion homeostasis,GO…	GO:0000267~cell fraction,GO:0005624~membrane fraction,GO:0005626~insoluble fraction,GO:0005783~endoplasmic reticulum,GO:0005789~endoplasmic reticulum membrane,GO:0005792~microsome,GO:0005886~plasma membrane,GO:0005887~integral to plasma membrane,GO:0012505~endomembrane system,GO:0016021~integral to membrane,GO:0016528~sarcoplasm,GO:0016529~sarcoplasmic reticulum,GO:0031090~organelle membrane,GO:0…	GO:0000166~nucleotide binding,GO:0000287~magnesium ion binding,GO:0001882~nucleoside binding,GO:0001883~purine nucleoside binding,GO:0005388~calcium-transporting ATPase activity,GO:0005509~calcium ion binding,GO:0005524~ATP binding,GO:0008022~protein C-terminus binding,GO:0015082~di-, tri-valent inorganic cation transmembrane transporter activity,GO:0015085~calcium ion transmembrane transporter a…
P49755	TMEDA	Transmembrane emp24 domain-containing protein 10	2	12.8	24.976	19.8164	0	GO:0006412~translation,GO:0006414~translational elongation,	GO:0005739~mitochondrion,GO:0005759~mitochondrial matrix,GO:0009295~nucleoid,GO:0031974~membrane-enclosed lumen,GO:0031980~mitochondrial lumen,GO:0042645~mitochondrial nucleoid,GO:0043228~non-membrane-bounded organelle,GO:0043232~intracellular non-membrane-bounded organelle,GO:0043233~organelle lumen,GO:0044429~mitochondrial part,GO:0070013~intracellular organelle lumen,	GO:0000166~nucleotide binding,GO:0003746~translation elongation factor activity,GO:0003924~GTPase activity,GO:0005525~GTP binding,GO:0008135~translation factor activity, nucleic acid binding,GO:0017076~purine nucleotide binding,GO:0019001~guanyl nucleotide binding,GO:0032553~ribonucleotide binding,GO:0032555~purine ribonucleotide binding,GO:0032561~guanyl ribonucleotide binding,
P62341	SELT	Selenoprotein T	2	17.4	22.174	18.8049	0	GO:0006605~protein targeting,GO:0006886~intracellular protein transport,GO:0008104~protein localization,GO:0015031~protein transport,GO:0033365~protein localization in organelle,GO:0034613~cellular protein localization,GO:0045047~protein targeting to ER,GO:0045184~establishment of protein localization,GO:0046907~intracellular transport,GO:0055085~transmembrane transport,GO:0065002~intracellular p…	GO:0005783~endoplasmic reticulum,GO:0005789~endoplasmic reticulum membrane,GO:0012505~endomembrane system,GO:0016021~integral to membrane,GO:0030176~integral to endoplasmic reticulum membrane,GO:0031090~organelle membrane,GO:0031224~intrinsic to membrane,GO:0031227~intrinsic to endoplasmic reticulum membrane,GO:0031300~intrinsic to organelle membrane,GO:0031301~integral to organelle membrane,GO:0…	GO:0008320~protein transmembrane transporter activity,GO:0008565~protein transporter activity,GO:0015399~primary active transmembrane transporter activity,GO:0015405~P-P-bond-hydrolysis-driven transmembrane transporter activity,GO:0015450~P-P-bond-hydrolysis-driven protein transmembrane transporter activity,GO:0022884~macromolecule transmembrane transporter activity,GO:0043021~ribonucleoprotein b…
P50395	GDIB	Rab GDP dissociation inhibitor beta	2	8.5	50.663	17.0344	0.04	GO:0006887~exocytosis,GO:0006903~vesicle targeting,GO:0008104~protein localization,GO:0015031~protein transport,GO:0016192~vesicle-mediated transport,GO:0032940~secretion by cell,GO:0045055~regulated secretory pathway,GO:0045184~establishment of protein localization,GO:0046903~secretion,GO:0046907~intracellular transport,GO:0048193~Golgi vesicle transport,GO:0048199~vesicle targeting, to, from or…	GO:0000267~cell fraction,GO:0005624~membrane fraction,GO:0005626~insoluble fraction,GO:0005792~microsome,GO:0005793~ER-Golgi intermediate compartment,GO:0005794~Golgi apparatus,GO:0005801~cis-Golgi network,GO:0012505~endomembrane system,GO:0012506~vesicle membrane,GO:0016021~integral to membrane,GO:0016023~cytoplasmic membrane-bounded vesicle,GO:0030141~secretory granule,GO:0030659~cytoplasmic ve…
P49411	EFTU	Elongation factor Tu, mitochondrial	23	61.5	49.541	15.2127	0	GO:0006644~phospholipid metabolic process,GO:0006650~glycerophospholipid metabolic process,GO:0006661~phosphatidylinositol biosynthetic process,GO:0006793~phosphorus metabolic process,GO:0006796~phosphate metabolic process,GO:0007242~intracellular signaling cascade,GO:0007267~cell-cell signaling,GO:0007268~synaptic transmission,GO:0008610~lipid biosynthetic process,GO:0008654~phospholipid biosynt…	GO:0005794~Golgi apparatus,GO:0005798~Golgi-associated vesicle,GO:0016023~cytoplasmic membrane-bounded vesicle,GO:0031410~cytoplasmic vesicle,GO:0031982~vesicle,GO:0031988~membrane-bounded vesicle,GO:0044431~Golgi apparatus part,	GO:0000166~nucleotide binding,GO:0001727~lipid kinase activity,GO:0001882~nucleoside binding,GO:0001883~purine nucleoside binding,GO:0004428~inositol or phosphatidylinositol kinase activity,GO:0004430~1-phosphatidylinositol 4-kinase activity,GO:0005524~ATP binding,GO:0017076~purine nucleotide binding,GO:0030554~adenyl nucleotide binding,GO:0032553~ribonucleotide binding,GO:0032555~purine ribonucl…
Q8IXI1	MIRO2	Mitochondrial Rho GTPase 2	2	4.4	68.117	15.1798	0	GO:0006508~proteolysis,GO:0006511~ubiquitin-dependent protein catabolic process,GO:0009057~macromolecule catabolic process,GO:0019941~modification-dependent protein catabolic process,GO:0030163~protein catabolic process,GO:0043632~modification-dependent macromolecule catabolic process,GO:0044257~cellular protein catabolic process,GO:0044265~cellular macromolecule catabolic process,GO:0051603~prot…	GO:0000151~ubiquitin ligase complex,GO:0000502~proteasome complex,GO:0005829~cytosol,	GO:0004842~ubiquitin-protein ligase activity,GO:0008270~zinc ion binding,GO:0016879~ligase activity, forming carbon-nitrogen bonds,GO:0016881~acid-amino acid ligase activity,GO:0019787~small conjugating protein ligase activity,GO:0043167~ion binding,GO:0043169~cation binding,GO:0046872~metal ion binding,GO:0046914~transition metal ion binding,
Q14257	RCN2	Reticulocalbin-2	2	11	36.876	14.6362	0.04	GO:0006355~regulation of transcription, DNA-dependent,GO:0006357~regulation of transcription from RNA polymerase II promoter,GO:0006508~proteolysis,GO:0006511~ubiquitin-dependent protein catabolic process,GO:0006915~apoptosis,GO:0006916~anti-apoptosis,GO:0006917~induction of apoptosis,GO:0006955~immune response,GO:0007242~intracellular signaling cascade,GO:0008104~protein localization,GO:0008219~…	GO:0005654~nucleoplasm,GO:0005768~endosome,GO:0005770~late endosome,GO:0005829~cytosol,GO:0031974~membrane-enclosed lumen,GO:0031981~nuclear lumen,GO:0043233~organelle lumen,GO:0070013~intracellular organelle lumen,	GO:0005080~protein kinase C binding,GO:0008270~zinc ion binding,GO:0019899~enzyme binding,GO:0019900~kinase binding,GO:0019901~protein kinase binding,GO:0019904~protein domain specific binding,GO:0030971~receptor tyrosine kinase binding,GO:0032182~small conjugating protein binding,GO:0042169~SH2 domain binding,GO:0043130~ubiquitin binding,GO:0043167~ion binding,GO:0043169~cation binding,GO:004687…
Q9BQE3	TBA1C	Tubulin alpha-1C chain	2	76.2	49.895	12.4396	0	GO:0006766~vitamin metabolic process,GO:0006775~fat-soluble vitamin metabolic process,GO:0009719~response to endogenous stimulus,GO:0010033~response to organic substance,GO:0010243~response to organic nitrogen,GO:0014070~response to organic cyclic substance,GO:0030193~regulation of blood coagulation,GO:0032101~regulation of response to external stimulus,GO:0042373~vitamin K metabolic process,GO:0…	GO:0000267~cell fraction,GO:0005624~membrane fraction,GO:0005626~insoluble fraction,GO:0005783~endoplasmic reticulum,GO:0005792~microsome,GO:0016021~integral to membrane,GO:0031224~intrinsic to membrane,GO:0042598~vesicular fraction,	GO:0016900~oxidoreductase activity, acting on the CH-OH group of donors, disulfide as acceptor,GO:0047057~vitamin-K-epoxide reductase (warfarin-sensitive) activity,GO:0047058~vitamin-K-epoxide reductase (warfarin-insensitive) activity,
Q9BXW9	FACD2	Fanconi anemia group D2 protein	2	2.3	166.46	12.0922	0	GO:0000087~M phase of mitotic cell cycle,GO:0000278~mitotic cell cycle,GO:0000279~M phase,GO:0000280~nuclear division,GO:0006461~protein complex assembly,GO:0007017~microtubule-based process,GO:0007018~microtubule-based movement,GO:0007049~cell cycle,GO:0007067~mitosis,GO:0022402~cell cycle process,GO:0022403~cell cycle phase,GO:0030182~neuron differentiation,GO:0034621~cellular macromolecular co…	GO:0005856~cytoskeleton,GO:0005874~microtubule,GO:0015630~microtubule cytoskeleton,GO:0043228~non-membrane-bounded organelle,GO:0043232~intracellular non-membrane-bounded organelle,GO:0044430~cytoskeletal part,	GO:0000166~nucleotide binding,GO:0003924~GTPase activity,GO:0005198~structural molecule activity,GO:0005525~GTP binding,GO:0017076~purine nucleotide binding,GO:0019001~guanyl nucleotide binding,GO:0032553~ribonucleotide binding,GO:0032555~purine ribonucleotide binding,GO:0032561~guanyl ribonucleotide binding,
P04844	RPN2	Dolichyl-diphosphooligosaccharide--protein glycosyltransferase subunit 2	11	37.9	69.283	12.0541	0	GO:0006486~protein amino acid glycosylation,GO:0006487~protein amino acid N-linked glycosylation,GO:0009100~glycoprotein metabolic process,GO:0009101~glycoprotein biosynthetic process,GO:0018196~peptidyl-asparagine modification,GO:0018279~protein amino acid N-linked glycosylation via asparagine,GO:0043413~biopolymer glycosylation,GO:0070085~glycosylation,	GO:0005783~endoplasmic reticulum,GO:0005789~endoplasmic reticulum membrane,GO:0005791~rough endoplasmic reticulum,GO:0008250~oligosaccharyltransferase complex,GO:0012505~endomembrane system,GO:0016021~integral to membrane,GO:0016023~cytoplasmic membrane-bounded vesicle,GO:0030867~rough endoplasmic reticulum membrane,GO:0031090~organelle membrane,GO:0031224~intrinsic to membrane,GO:0031410~cytopla…	GO:0004576~oligosaccharyl transferase activity,GO:0004579~dolichyl-diphosphooligosaccharide-protein glycotransferase activity,
P04843	RPN1	Dolichyl-diphosphooligosaccharide--protein glycosyltransferase subunit 1	19	43	68.569	12.0325	0	GO:0006091~generation of precursor metabolites and energy,GO:0006119~oxidative phosphorylation,GO:0006123~mitochondrial electron transport, cytochrome c to oxygen,GO:0006793~phosphorus metabolic process,GO:0006796~phosphate metabolic process,GO:0015980~energy derivation by oxidation of organic compounds,GO:0016310~phosphorylation,GO:0022900~electron transport chain,GO:0022904~respiratory electron…	GO:0005739~mitochondrion,GO:0005740~mitochondrial envelope,GO:0005743~mitochondrial inner membrane,GO:0016021~integral to membrane,GO:0019866~organelle inner membrane,GO:0031090~organelle membrane,GO:0031224~intrinsic to membrane,GO:0031966~mitochondrial membrane,GO:0031967~organelle envelope,GO:0031975~envelope,GO:0044429~mitochondrial part,GO:0070469~respiratory chain,	GO:0004129~cytochrome-c oxidase activity,GO:0005506~iron ion binding,GO:0005507~copper ion binding,GO:0009055~electron carrier activity,GO:0015002~heme-copper terminal oxidase activity,GO:0015077~monovalent inorganic cation transmembrane transporter activity,GO:0015078~hydrogen ion transmembrane transporter activity,GO:0016675~oxidoreductase activity, acting on heme group of donors,GO:0016676~oxi…
P40939	ECHA	Trifunctional enzyme subunit alpha, mitochondrial	27	53.1	82.999	11.9532	0	GO:0001775~cell activation,GO:0006486~protein amino acid glycosylation,GO:0006487~protein amino acid N-linked glycosylation,GO:0006494~protein amino acid terminal glycosylation,GO:0006496~protein amino acid terminal N-glycosylation,GO:0009100~glycoprotein metabolic process,GO:0009101~glycoprotein biosynthetic process,GO:0010033~response to organic substance,GO:0018196~peptidyl-asparagine modifica…	GO:0000267~cell fraction,GO:0005624~membrane fraction,GO:0005626~insoluble fraction,GO:0005783~endoplasmic reticulum,GO:0005789~endoplasmic reticulum membrane,GO:0005792~microsome,GO:0008250~oligosaccharyltransferase complex,GO:0012505~endomembrane system,GO:0016021~integral to membrane,GO:0031090~organelle membrane,GO:0031224~intrinsic to membrane,GO:0042175~nuclear envelope-endoplasmic reticulu…	GO:0004576~oligosaccharyl transferase activity,GO:0004579~dolichyl-diphosphooligosaccharide-protein glycotransferase activity,
P39656	OST48	Dolichyl-diphosphooligosaccharide--protein glycosyltransferase 48 kDa subunit	11	45.2	50.8	11.9164	0	GO:0006644~phospholipid metabolic process,GO:0006694~steroid biosynthetic process,GO:0006695~cholesterol biosynthetic process,GO:0006720~isoprenoid metabolic process,GO:0008202~steroid metabolic process,GO:0008203~cholesterol metabolic process,GO:0008299~isoprenoid biosynthetic process,GO:0008610~lipid biosynthetic process,GO:0016090~prenol metabolic process,GO:0016093~polyprenol metabolic proces…	GO:0000267~cell fraction,GO:0005624~membrane fraction,GO:0005626~insoluble fraction,GO:0005783~endoplasmic reticulum,GO:0005789~endoplasmic reticulum membrane,GO:0005792~microsome,GO:0012505~endomembrane system,GO:0016021~integral to membrane,GO:0031090~organelle membrane,GO:0031224~intrinsic to membrane,GO:0042175~nuclear envelope-endoplasmic reticulum network,GO:0042598~vesicular fraction,GO:00…	GO:0000287~magnesium ion binding,GO:0004310~farnesyl-diphosphate farnesyltransferase activity,GO:0004311~farnesyltranstransferase activity,GO:0004659~prenyltransferase activity,GO:0016765~transferase activity, transferring alkyl or aryl (other than methyl) groups,GO:0043167~ion binding,GO:0043169~cation binding,GO:0046872~metal ion binding,
Q9BVA1	TBB2B	Tubulin beta-2B chain	3	67.2	49.953	11.4967	0.03	GO:0006461~protein complex assembly,GO:0007017~microtubule-based process,GO:0007018~microtubule-based movement,GO:0034621~cellular macromolecular complex subunit organization,GO:0034622~cellular macromolecular complex assembly,GO:0043623~cellular protein complex assembly,GO:0043933~macromolecular complex subunit organization,GO:0051258~protein polymerization,GO:0065003~macromolecular complex asse…	GO:0005856~cytoskeleton,GO:0005874~microtubule,GO:0015630~microtubule cytoskeleton,GO:0043228~non-membrane-bounded organelle,GO:0043232~intracellular non-membrane-bounded organelle,GO:0044430~cytoskeletal part,	GO:0000166~nucleotide binding,GO:0003924~GTPase activity,GO:0005198~structural molecule activity,GO:0005525~GTP binding,GO:0017076~purine nucleotide binding,GO:0019001~guanyl nucleotide binding,GO:0032553~ribonucleotide binding,GO:0032555~purine ribonucleotide binding,GO:0032561~guanyl ribonucleotide binding,
Q9BQB6	VKOR1	Vitamin K epoxide reductase complex subunit 1	2	19	18.234	11.0838	0	GO:0006694~steroid biosynthetic process,GO:0006696~ergosterol biosynthetic process,GO:0006869~lipid transport,GO:0008202~steroid metabolic process,GO:0008204~ergosterol metabolic process,GO:0008610~lipid biosynthetic process,GO:0010876~lipid localization,GO:0016125~sterol metabolic process,GO:0016126~sterol biosynthetic process,GO:0016128~phytosteroid metabolic process,GO:0016129~phytosteroid bio…	GO:0005635~nuclear envelope,GO:0005637~nuclear inner membrane,GO:0005640~nuclear outer membrane,GO:0005783~endoplasmic reticulum,GO:0005789~endoplasmic reticulum membrane,GO:0005811~lipid particle,GO:0005886~plasma membrane,GO:0005887~integral to plasma membrane,GO:0012505~endomembrane system,GO:0012511~monolayer-surrounded lipid storage body,GO:0016021~integral to membrane,GO:0019866~organelle i…	GO:0000247~C-8 sterol isomerase activity,GO:0001653~peptide receptor activity,GO:0004985~opioid receptor activity,GO:0008144~drug binding,GO:0008528~peptide receptor activity, G-protein coupled,GO:0016860~intramolecular oxidoreductase activity,GO:0016863~intramolecular oxidoreductase activity, transposing C=C bonds,GO:0042277~peptide binding,
P13797	PLST	Plastin-3	2	6.3	70.81	11.0204	0	GO:0006091~generation of precursor metabolites and energy,GO:0007584~response to nutrient,GO:0009991~response to extracellular stimulus,GO:0031667~response to nutrient levels,	GO:0005739~mitochondrion,GO:0005740~mitochondrial envelope,GO:0005743~mitochondrial inner membrane,GO:0019866~organelle inner membrane,GO:0031090~organelle membrane,GO:0031966~mitochondrial membrane,GO:0031967~organelle envelope,GO:0031975~envelope,GO:0044429~mitochondrial part,	GO:0004129~cytochrome-c oxidase activity,GO:0015002~heme-copper terminal oxidase activity,GO:0015077~monovalent inorganic cation transmembrane transporter activity,GO:0015078~hydrogen ion transmembrane transporter activity,GO:0016675~oxidoreductase activity, acting on heme group of donors,GO:0016676~oxidoreductase activity, acting on heme group of donors, oxygen as acceptor,GO:0022890~inorganic c…
Q9HCU5	PREB	Prolactin regulatory element-binding protein	3	15.1	45.468	10.7677	0	GO:0001775~cell activation,GO:0006091~generation of precursor metabolites and energy,GO:0006259~DNA metabolic process,GO:0006260~DNA replication,GO:0006355~regulation of transcription, DNA-dependent,GO:0006888~ER to Golgi vesicle-mediated transport,GO:0006916~anti-apoptosis,GO:0008283~cell proliferation,GO:0009891~positive regulation of biosynthetic process,GO:0010557~positive regulation of macro…	GO:0000267~cell fraction,GO:0005624~membrane fraction,GO:0005626~insoluble fraction,GO:0005783~endoplasmic reticulum,GO:0005789~endoplasmic reticulum membrane,GO:0012505~endomembrane system,GO:0016021~integral to membrane,GO:0031090~organelle membrane,GO:0031224~intrinsic to membrane,GO:0042175~nuclear envelope-endoplasmic reticulum network,GO:0044432~endoplasmic reticulum part,	GO:0015036~disulfide oxidoreductase activity,GO:0016667~oxidoreductase activity, acting on sulfur group of donors,GO:0030611~arsenate reductase activity,GO:0030612~arsenate reductase (thioredoxin) activity,
P07237	PDIA1	Protein disulfide-isomerase	2	4.3	57.116	10.2878	0.04	GO:0006928~cell motion,GO:0006935~chemotaxis,GO:0006952~defense response,GO:0006954~inflammatory response,GO:0007010~cytoskeleton organization,GO:0007267~cell-cell signaling,GO:0007610~behavior,GO:0007626~locomotory behavior,GO:0009611~response to wounding,GO:0016477~cell migration,GO:0030029~actin filament-based process,GO:0030036~actin cytoskeleton organization,GO:0030595~leukocyte chemotaxis,G…	GO:0005730~nucleolus,GO:0031974~membrane-enclosed lumen,GO:0031981~nuclear lumen,GO:0043228~non-membrane-bounded organelle,GO:0043232~intracellular non-membrane-bounded organelle,GO:0043233~organelle lumen,GO:0070013~intracellular organelle lumen,	GO:0005509~calcium ion binding,GO:0043167~ion binding,GO:0043169~cation binding,GO:0046872~metal ion binding,
P51648	AL3A2	Isoform 2 of Fatty aldehyde dehydrogenase	6	14.4	57.669	9.85485	0	GO:0006886~intracellular protein transport,GO:0008104~protein localization,GO:0015031~protein transport,GO:0034613~cellular protein localization,GO:0045184~establishment of protein localization,GO:0046907~intracellular transport,GO:0070727~cellular macromolecule localization,	GO:0005783~endoplasmic reticulum,GO:0005784~translocon complex,GO:0005789~endoplasmic reticulum membrane,GO:0005791~rough endoplasmic reticulum,GO:0012505~endomembrane system,GO:0016021~integral to membrane,GO:0030867~rough endoplasmic reticulum membrane,GO:0031090~organelle membrane,GO:0031224~intrinsic to membrane,GO:0042175~nuclear envelope-endoplasmic reticulum network,GO:0044432~endoplasmic …	GO:0005509~calcium ion binding,GO:0043167~ion binding,GO:0043169~cation binding,GO:0046872~metal ion binding,
P13073	COX41	Cytochrome c oxidase subunit 4 isoform 1, mitochondrial	2	13.6	19.576	8.99496	0.01	GO:0000096~sulfur amino acid metabolic process,GO:0000097~sulfur amino acid biosynthetic process,GO:0000105~histidine biosynthetic process,GO:0006163~purine nucleotide metabolic process,GO:0006164~purine nucleotide biosynthetic process,GO:0006547~histidine metabolic process,GO:0006548~histidine catabolic process,GO:0006555~methionine metabolic process,GO:0006730~one-carbon metabolic process,GO:00…	GO:0005739~mitochondrion,	GO:0000166~nucleotide binding,GO:0001882~nucleoside binding,GO:0001883~purine nucleoside binding,GO:0004329~formate-tetrahydrofolate ligase activity,GO:0004477~methenyltetrahydrofolate cyclohydrolase activity,GO:0004486~methylenetetrahydrofolate dehydrogenase activity,GO:0004488~methylenetetrahydrofolate dehydrogenase (NADP+) activity,GO:0005524~ATP binding,GO:0016155~formyltetrahydrofolate dehyd…
P08195	4F2	Isoform 4 of 4F2 cell-surface antigen heavy chain	3	7	71.122	8.95834	0	GO:0006575~cellular amino acid derivative metabolic process,GO:0018208~peptidyl-proline modification,GO:0018401~peptidyl-proline hydroxylation to 4-hydroxy-L-proline,GO:0019471~4-hydroxyproline metabolic process,GO:0019725~cellular homeostasis,GO:0042592~homeostatic process,GO:0045454~cell redox homeostasis,	GO:0000267~cell fraction,GO:0005576~extracellular region,GO:0005624~membrane fraction,GO:0005626~insoluble fraction,GO:0005783~endoplasmic reticulum,GO:0005788~endoplasmic reticulum lumen,GO:0005792~microsome,GO:0005793~ER-Golgi intermediate compartment,GO:0005886~plasma membrane,GO:0009986~cell surface,GO:0016023~cytoplasmic membrane-bounded vesicle,GO:0019898~extrinsic to membrane,GO:0031410~cy…	GO:0003756~protein disulfide isomerase activity,GO:0004656~procollagen-proline 4-dioxygenase activity,GO:0016706~oxidoreductase activity, acting on paired donors, with incorporation or reduction of molecular oxygen, 2-oxoglutarate as one donor, and incorporation of one atom each of oxygen into both donors,GO:0016860~intramolecular oxidoreductase activity,GO:0016862~intramolecular oxidoreductase a…
Q15363	TMED2	Transmembrane emp24 domain-containing protein 2	2	10.9	22.761	8.8442	0	GO:0000041~transition metal ion transport,GO:0006811~ion transport,GO:0006812~cation transport,GO:0006826~iron ion transport,GO:0006829~zinc ion transport,GO:0015674~di-, tri-valent inorganic cation transport,GO:0030001~metal ion transport,GO:0055085~transmembrane transport,	GO:0005794~Golgi apparatus,GO:0005886~plasma membrane,GO:0016021~integral to membrane,GO:0030027~lamellipodium,GO:0031224~intrinsic to membrane,GO:0031252~cell leading edge,GO:0042995~cell projection,	GO:0005381~iron ion transmembrane transporter activity,GO:0005385~zinc ion transmembrane transporter activity,GO:0008270~zinc ion binding,GO:0015082~di-, tri-valent inorganic cation transmembrane transporter activity,GO:0015093~ferrous iron transmembrane transporter activity,GO:0022890~inorganic cation transmembrane transporter activity,GO:0043167~ion binding,GO:0043169~cation binding,GO:0046872~…
P61204	ARF3	ADP-ribosylation factor 3	2	18.2	20.601	8.75039	0.06	GO:0006631~fatty acid metabolic process,GO:0006635~fatty acid beta-oxidation,GO:0009062~fatty acid catabolic process,GO:0016042~lipid catabolic process,GO:0016054~organic acid catabolic process,GO:0019395~fatty acid oxidation,GO:0030258~lipid modification,GO:0034440~lipid oxidation,GO:0044242~cellular lipid catabolic process,GO:0046395~carboxylic acid catabolic process,	GO:0005739~mitochondrion,GO:0005740~mitochondrial envelope,GO:0005743~mitochondrial inner membrane,GO:0005759~mitochondrial matrix,GO:0009295~nucleoid,GO:0016507~fatty acid beta-oxidation multienzyme complex,GO:0019866~organelle inner membrane,GO:0031090~organelle membrane,GO:0031966~mitochondrial membrane,GO:0031967~organelle envelope,GO:0031974~membrane-enclosed lumen,GO:0031975~envelope,GO:003…	GO:0000062~acyl-CoA binding,GO:0000166~nucleotide binding,GO:0003857~3-hydroxyacyl-CoA dehydrogenase activity,GO:0003988~acetyl-CoA C-acyltransferase activity,GO:0004300~enoyl-CoA hydratase activity,GO:0005504~fatty acid binding,GO:0008289~lipid binding,GO:0016408~C-acyltransferase activity,GO:0016508~long-chain-enoyl-CoA hydratase activity,GO:0016509~long-chain-3-hydroxyacyl-CoA dehydrogenase ac…
O15173	PGRC2	Membrane-associated progesterone receptor component 2	2	18.8	23.818	7.88287	0		GO:0016021~integral to membrane,GO:0031224~intrinsic to membrane,	GO:0003707~steroid hormone receptor activity,GO:0004879~ligand-dependent nuclear receptor activity,GO:0005496~steroid binding,GO:0005506~iron ion binding,GO:0008289~lipid binding,GO:0020037~heme binding,GO:0043167~ion binding,GO:0043169~cation binding,GO:0046872~metal ion binding,GO:0046906~tetrapyrrole binding,GO:0046914~transition metal ion binding,
O95831	AIFM1	Apoptosis-inducing factor 1, mitochondrial	5	11.1	66.9	6.75497	0	GO:0000737~DNA catabolic process, endonucleolytic,GO:0006259~DNA metabolic process,GO:0006308~DNA catabolic process,GO:0006309~DNA fragmentation involved in apoptosis,GO:0006323~DNA packaging,GO:0006915~apoptosis,GO:0006917~induction of apoptosis,GO:0006921~cell structure disassembly during apoptosis,GO:0006974~response to DNA damage stimulus,GO:0006997~nucleus organization,GO:0007242~intracellul…	GO:0000267~cell fraction,GO:0005624~membrane fraction,GO:0005625~soluble fraction,GO:0005626~insoluble fraction,GO:0005739~mitochondrion,GO:0005740~mitochondrial envelope,GO:0005758~mitochondrial intermembrane space,GO:0005783~endoplasmic reticulum,GO:0005788~endoplasmic reticulum lumen,GO:0005792~microsome,GO:0031967~organelle envelope,GO:0031970~organelle envelope lumen,GO:0031974~membrane-encl…	GO:0000166~nucleotide binding,GO:0001882~nucleoside binding,GO:0001883~purine nucleoside binding,GO:0003677~DNA binding,GO:0009055~electron carrier activity,GO:0016667~oxidoreductase activity, acting on sulfur group of donors,GO:0016671~oxidoreductase activity, acting on sulfur group of donors, disulfide as acceptor,GO:0017076~purine nucleotide binding,GO:0019153~protein-disulfide reductase (glut…
P00403	COX2	Cytochrome c oxidase subunit 2	3	16.3	25.565	6.08866	0	GO:0000737~DNA catabolic process, endonucleolytic,GO:0006259~DNA metabolic process,GO:0006308~DNA catabolic process,GO:0006309~DNA fragmentation involved in apoptosis,GO:0006915~apoptosis,GO:0006917~induction of apoptosis,GO:0006921~cell structure disassembly during apoptosis,GO:0006974~response to DNA damage stimulus,GO:0006997~nucleus organization,GO:0007242~intracellular signaling cascade,GO:0…	GO:0005739~mitochondrion,GO:0005740~mitochondrial envelope,GO:0005758~mitochondrial intermembrane space,GO:0005783~endoplasmic reticulum,GO:0005788~endoplasmic reticulum lumen,GO:0031967~organelle envelope,GO:0031970~organelle envelope lumen,GO:0031974~membrane-enclosed lumen,GO:0031975~envelope,GO:0043233~organelle lumen,GO:0044429~mitochondrial part,GO:0044432~endoplasmic reticulum part,GO:0070…	GO:0000166~nucleotide binding,GO:0001882~nucleoside binding,GO:0001883~purine nucleoside binding,GO:0003677~DNA binding,GO:0009055~electron carrier activity,GO:0016667~oxidoreductase activity, acting on sulfur group of donors,GO:0016671~oxidoreductase activity, acting on sulfur group of donors, disulfide as acceptor,GO:0017076~purine nucleotide binding,GO:0019153~protein-disulfide reductase (glut…
P05109	S10A8	Protein S100-A8	3	32.3	10.834	5.9985	0.06	GO:0006486~protein amino acid glycosylation,GO:0006487~protein amino acid N-linked glycosylation,GO:0009100~glycoprotein metabolic process,GO:0009101~glycoprotein biosynthetic process,GO:0018196~peptidyl-asparagine modification,GO:0018279~protein amino acid N-linked glycosylation via asparagine,GO:0043413~biopolymer glycosylation,GO:0070085~glycosylation,	GO:0005783~endoplasmic reticulum,GO:0005789~endoplasmic reticulum membrane,GO:0008250~oligosaccharyltransferase complex,GO:0012505~endomembrane system,GO:0016021~integral to membrane,GO:0031090~organelle membrane,GO:0031224~intrinsic to membrane,GO:0042175~nuclear envelope-endoplasmic reticulum network,GO:0044432~endoplasmic reticulum part,	GO:0004576~oligosaccharyl transferase activity,GO:0004579~dolichyl-diphosphooligosaccharide-protein glycotransferase activity,
Q12931	TRAP1	Heat shock protein 75 kDa, mitochondrial	7	13.2	80.109	5.5023	0	GO:0055114~oxidation reduction,	GO:0005576~extracellular region,GO:0005615~extracellular space,GO:0005783~endoplasmic reticulum,GO:0005789~endoplasmic reticulum membrane,GO:0012505~endomembrane system,GO:0016021~integral to membrane,GO:0031090~organelle membrane,GO:0031224~intrinsic to membrane,GO:0042175~nuclear envelope-endoplasmic reticulum network,GO:0044421~extracellular region part,GO:0044432~endoplasmic reticulum part,	GO:0047560~3-dehydrosphinganine reductase activity,
P22102	PUR2	Trifunctional purine biosynthetic protein adenosine-3	4	7.5	107.77	5.37847	0.02	GO:0006163~purine nucleotide metabolic process,GO:0006164~purine nucleotide biosynthetic process,GO:0006754~ATP biosynthetic process,GO:0006811~ion transport,GO:0006812~cation transport,GO:0006816~calcium ion transport,GO:0009141~nucleoside triphosphate metabolic process,GO:0009142~nucleoside triphosphate biosynthetic process,GO:0009144~purine nucleoside triphosphate metabolic process,GO:0009145~…	GO:0005886~plasma membrane,GO:0005887~integral to plasma membrane,GO:0016021~integral to membrane,GO:0031224~intrinsic to membrane,GO:0031226~intrinsic to plasma membrane,GO:0044459~plasma membrane part,	GO:0000166~nucleotide binding,GO:0000287~magnesium ion binding,GO:0001882~nucleoside binding,GO:0001883~purine nucleoside binding,GO:0005388~calcium-transporting ATPase activity,GO:0005509~calcium ion binding,GO:0005516~calmodulin binding,GO:0005524~ATP binding,GO:0015082~di-, tri-valent inorganic cation transmembrane transporter activity,GO:0015085~calcium ion transmembrane transporter activity,…
O14975	S27A2	Very long-chain acyl-CoA synthetase	2	5.5	70.311	5.24087	0	GO:0000038~very-long-chain fatty acid metabolic process,GO:0006631~fatty acid metabolic process,	GO:0005739~mitochondrion,GO:0005777~peroxisome,GO:0005778~peroxisomal membrane,GO:0005782~peroxisomal matrix,GO:0005783~endoplasmic reticulum,GO:0016021~integral to membrane,GO:0031090~organelle membrane,GO:0031224~intrinsic to membrane,GO:0031903~microbody membrane,GO:0031907~microbody lumen,GO:0031974~membrane-enclosed lumen,GO:0042579~microbody,GO:0043233~organelle lumen,GO:0044438~microbody p…	GO:0000166~nucleotide binding,GO:0001882~nucleoside binding,GO:0001883~purine nucleoside binding,GO:0004467~long-chain-fatty-acid-CoA ligase activity,GO:0005524~ATP binding,GO:0015645~fatty-acid ligase activity,GO:0016877~ligase activity, forming carbon-sulfur bonds,GO:0016878~acid-thiol ligase activity,GO:0017076~purine nucleotide binding,GO:0030554~adenyl nucleotide binding,GO:0032553~ribonucle…
P11586	C1TC	C-1-tetrahydrofolate synthase, cytoplasmic	2	2.7	101.56	5.11222	0.03	GO:0001959~regulation of cytokine-mediated signaling pathway,GO:0001960~negative regulation of cytokine-mediated signaling pathway,GO:0006470~protein amino acid dephosphorylation,GO:0006793~phosphorus metabolic process,GO:0006796~phosphate metabolic process,GO:0007155~cell adhesion,GO:0007156~homophilic cell adhesion,GO:0007166~cell surface receptor linked signal transduction,GO:0007167~enzyme li…	GO:0000267~cell fraction,GO:0005624~membrane fraction,GO:0005626~insoluble fraction,GO:0005768~endosome,GO:0005792~microsome,GO:0005886~plasma membrane,GO:0005887~integral to plasma membrane,GO:0016021~integral to membrane,GO:0030426~growth cone,GO:0030427~site of polarized growth,GO:0031224~intrinsic to membrane,GO:0031226~intrinsic to plasma membrane,GO:0042598~vesicular fraction,GO:0042995~cel…	GO:0004721~phosphoprotein phosphatase activity,GO:0004725~protein tyrosine phosphatase activity,GO:0005158~insulin receptor binding,GO:0016791~phosphatase activity,GO:0019198~transmembrane receptor protein phosphatase activity,GO:0030971~receptor tyrosine kinase binding,GO:0032403~protein complex binding,GO:0042301~phosphate binding,GO:0043167~ion binding,GO:0043168~anion binding,
O75396	SC22B	Vesicle-trafficking protein SEC22b	2	10.2	24.593	5.10206	0	GO:0006888~ER to Golgi vesicle-mediated transport,GO:0008104~protein localization,GO:0015031~protein transport,GO:0016192~vesicle-mediated transport,GO:0045184~establishment of protein localization,GO:0046907~intracellular transport,GO:0048193~Golgi vesicle transport,	GO:0005783~endoplasmic reticulum,GO:0005793~ER-Golgi intermediate compartment,GO:0005794~Golgi apparatus,GO:0016021~integral to membrane,GO:0016023~cytoplasmic membrane-bounded vesicle,GO:0031224~intrinsic to membrane,GO:0031410~cytoplasmic vesicle,GO:0031982~vesicle,GO:0031988~membrane-bounded vesicle,GO:0042470~melanosome,GO:0048770~pigment granule,
P30101	PDIA3	Protein disulfide-isomerase A3	5	13.9	56.782	5.07825	0.03	GO:0000302~response to reactive oxygen species,GO:0001890~placenta development,GO:0001893~maternal placenta development,GO:0002237~response to molecule of bacterial origin,GO:0002520~immune system development,GO:0006800~oxygen and reactive oxygen species metabolic process,GO:0006873~cellular ion homeostasis,GO:0006979~response to oxidative stress,GO:0007005~mitochondrion organization,GO:0008284~p…	GO:0005739~mitochondrion,GO:0005768~endosome,GO:0005769~early endosome,GO:0005829~cytosol,GO:0008385~IkappaB kinase complex,GO:0044445~cytosolic part,	GO:0004601~peroxidase activity,GO:0004857~enzyme inhibitor activity,GO:0004866~endopeptidase inhibitor activity,GO:0004869~cysteine-type endopeptidase inhibitor activity,GO:0008022~protein C-terminus binding,GO:0008785~alkyl hydroperoxide reductase activity,GO:0016209~antioxidant activity,GO:0016651~oxidoreductase activity, acting on NADH or NADPH,GO:0016667~oxidoreductase activity, acting on sul…
P53618	COPB	Coatomer subunit beta	2	2.2	107.14	4.936	0	GO:0006081~cellular aldehyde metabolic process,GO:0007398~ectoderm development,GO:0007422~peripheral nervous system development,GO:0008544~epidermis development,GO:0055114~oxidation reduction,	GO:0005739~mitochondrion,GO:0005740~mitochondrial envelope,GO:0005743~mitochondrial inner membrane,GO:0005783~endoplasmic reticulum,GO:0005886~plasma membrane,GO:0009898~internal side of plasma membrane,GO:0016021~integral to membrane,GO:0019866~organelle inner membrane,GO:0031090~organelle membrane,GO:0031224~intrinsic to membrane,GO:0031966~mitochondrial membrane,GO:0031967~organelle envelope,G…	GO:0004028~3-chloroallyl aldehyde dehydrogenase activity,GO:0004029~aldehyde dehydrogenase (NAD) activity,GO:0004030~aldehyde dehydrogenase [NAD(P)+] activity,GO:0016620~oxidoreductase activity, acting on the aldehyde or oxo group of donors, NAD or NADP as acceptor,
P51571	SSRD	Translocon-associated protein subunit delta	2	18.5	18.998	4.78323	0	GO:0003012~muscle system process,GO:0006936~muscle contraction,GO:0006997~nucleus organization,GO:0006998~nuclear envelope organization,GO:0007517~muscle organ development,GO:0010256~endomembrane organization,GO:0016044~membrane organization,GO:0031468~nuclear envelope reassembly,	GO:0005635~nuclear envelope,GO:0005640~nuclear outer membrane,GO:0005783~endoplasmic reticulum,GO:0005819~spindle,GO:0005856~cytoskeleton,GO:0012505~endomembrane system,GO:0015630~microtubule cytoskeleton,GO:0016021~integral to membrane,GO:0019867~outer membrane,GO:0031090~organelle membrane,GO:0031224~intrinsic to membrane,GO:0031965~nuclear membrane,GO:0031967~organelle envelope,GO:0031968~orga…	GO:0003779~actin binding,GO:0008092~cytoskeletal protein binding,GO:0015631~tubulin binding,GO:0048487~beta-tubulin binding,
P61619	S61A1	Protein transport protein Sec61 subunit alpha isoform 1	2	9	52.264	4.59473	0	GO:0007242~intracellular signaling cascade,GO:0007264~small GTPase mediated signal transduction,GO:0008104~protein localization,GO:0015031~protein transport,GO:0016192~vesicle-mediated transport,GO:0045184~establishment of protein localization,	GO:0005794~Golgi apparatus,GO:0048471~perinuclear region of cytoplasm,	GO:0000166~nucleotide binding,GO:0003924~GTPase activity,GO:0005525~GTP binding,GO:0017076~purine nucleotide binding,GO:0019001~guanyl nucleotide binding,GO:0032553~ribonucleotide binding,GO:0032555~purine ribonucleotide binding,GO:0032561~guanyl ribonucleotide binding,
P30048	PRDX3	Thioredoxin-dependent peroxide reductase, mitochondrial	2	9.8	27.692	4.48223	0.06	GO:0006457~protein folding,GO:0008104~protein localization,GO:0009306~protein secretion,GO:0015031~protein transport,GO:0032940~secretion by cell,GO:0045184~establishment of protein localization,GO:0046903~secretion,	GO:0005783~endoplasmic reticulum,GO:0016021~integral to membrane,GO:0016023~cytoplasmic membrane-bounded vesicle,GO:0031224~intrinsic to membrane,GO:0031410~cytoplasmic vesicle,GO:0031982~vesicle,GO:0031988~membrane-bounded vesicle,GO:0042470~melanosome,GO:0048770~pigment granule,	GO:0005509~calcium ion binding,GO:0005529~sugar binding,GO:0030246~carbohydrate binding,GO:0043167~ion binding,GO:0043169~cation binding,GO:0046872~metal ion binding,GO:0051082~unfolded protein binding,
Q7Z6Z7	HUWE1	E3 ubiquitin-protein ligase HUWE1	2	0.5	481.89	4.3261	0	GO:0006508~proteolysis,GO:0006512~ubiquitin cycle,GO:0007088~regulation of mitosis,GO:0007346~regulation of mitotic cell cycle,GO:0009057~macromolecule catabolic process,GO:0010564~regulation of cell cycle process,GO:0019941~modification-dependent protein catabolic process,GO:0030071~regulation of mitotic metaphase/anaphase transition,GO:0030163~protein catabolic process,GO:0033043~regulation of …	GO:0000151~ubiquitin ligase complex,GO:0000152~nuclear ubiquitin ligase complex,GO:0005680~anaphase-promoting complex,	GO:0004842~ubiquitin-protein ligase activity,GO:0016879~ligase activity, forming carbon-nitrogen bonds,GO:0016881~acid-amino acid ligase activity,GO:0019787~small conjugating protein ligase activity,
P50402	EMD	Emerin	3	17.3	28.994	4.29104	0	GO:0007242~intracellular signaling cascade,GO:0007264~small GTPase mediated signal transduction,GO:0008104~protein localization,GO:0015031~protein transport,GO:0043087~regulation of GTPase activity,GO:0045184~establishment of protein localization,GO:0051336~regulation of hydrolase activity,	GO:0005794~Golgi apparatus,GO:0009986~cell surface,GO:0019898~extrinsic to membrane,	GO:0005083~small GTPase regulator activity,GO:0005092~GDP-dissociation inhibitor activity,GO:0005093~Rab GDP-dissociation inhibitor activity,GO:0005096~GTPase activator activity,GO:0005097~Rab GTPase activator activity,GO:0005099~Ras GTPase activator activity,GO:0008047~enzyme activator activity,GO:0030695~GTPase regulator activity,GO:0060589~nucleoside-triphosphatase regulator activity,
P24534	EF1B	Elongation factor 1-beta	3	26.7	24.763	4.12815	0.02	GO:0006144~purine base metabolic process,GO:0006163~purine nucleotide metabolic process,GO:0006164~purine nucleotide biosynthetic process,GO:0006188~IMP biosynthetic process,GO:0006189~'de novo' IMP biosynthetic process,GO:0009112~nucleobase metabolic process,GO:0009113~purine base biosynthetic process,GO:0009123~nucleoside monophosphate metabolic process,GO:0009124~nucleoside monophosphate biosy…		GO:0000166~nucleotide binding,GO:0001882~nucleoside binding,GO:0001883~purine nucleoside binding,GO:0004372~glycine hydroxymethyltransferase activity,GO:0004637~phosphoribosylamine-glycine ligase activity,GO:0004641~phosphoribosylformylglycinamidine cyclo-ligase activity,GO:0004644~phosphoribosylglycinamide formyltransferase activity,GO:0005524~ATP binding,GO:0016879~ligase activity, forming carb…
Q53GQ0	DHB12	Estradiol 17-beta-dehydrogenase 12	4	21.2	34.324	3.97476	0		GO:0016021~integral to membrane,GO:0031224~intrinsic to membrane,
Q9P035	HACD3	3-hydroxyacyl-CoA dehydratase 3	9	33.1	43.159	3.81216	0	GO:0006350~transcription,GO:0006355~regulation of transcription, DNA-dependent,GO:0006888~ER to Golgi vesicle-mediated transport,GO:0008104~protein localization,GO:0015031~protein transport,GO:0016044~membrane organization,GO:0016192~vesicle-mediated transport,GO:0045184~establishment of protein localization,GO:0045449~regulation of transcription,GO:0046907~intracellular transport,GO:0048193~Golg…	GO:0005783~endoplasmic reticulum,GO:0016021~integral to membrane,GO:0031224~intrinsic to membrane,	GO:0003677~DNA binding,GO:0016563~transcription activator activity,GO:0030528~transcription regulator activity,
Q00325	MPCP	Isoform B of Phosphate carrier protein, mitochondrial	8	28.5	39.958	3.6708	0	GO:0001514~selenocysteine incorporation,GO:0006412~translation,GO:0006414~translational elongation,GO:0006417~regulation of translation,GO:0006451~translational readthrough,GO:0010608~posttranscriptional regulation of gene expression,GO:0019725~cellular homeostasis,GO:0032268~regulation of cellular protein metabolic process,GO:0042592~homeostatic process,GO:0045454~cell redox homeostasis,		GO:0008430~selenium binding,
O14980	XPO1	Exportin-1	5	8.3	123.38	3.66489	0	GO:0000059~protein import into nucleus, docking,GO:0006403~RNA localization,GO:0006461~protein complex assembly,GO:0006605~protein targeting,GO:0006606~protein import into nucleus,GO:0006611~protein export from nucleus,GO:0006886~intracellular protein transport,GO:0006913~nucleocytoplasmic transport,GO:0008104~protein localization,GO:0009615~response to virus,GO:0009894~regulation of catabolic pr…	GO:0000775~chromosome, centromeric region,GO:0000776~kinetochore,GO:0005635~nuclear envelope,GO:0005642~annulate lamellae,GO:0005643~nuclear pore,GO:0005654~nucleoplasm,GO:0005694~chromosome,GO:0005730~nucleolus,GO:0005829~cytosol,GO:0012505~endomembrane system,GO:0015030~Cajal body,GO:0016021~integral to membrane,GO:0016604~nuclear body,GO:0030529~ribonucleoprotein complex,GO:0031224~intrinsic t…	GO:0003723~RNA binding,GO:0008565~protein transporter activity,
P06702	S10A9	Protein S100-A9	3	36	13.242	3.65441	0.09	GO:0006952~defense response,GO:0006954~inflammatory response,GO:0009611~response to wounding,		GO:0005509~calcium ion binding,GO:0043167~ion binding,GO:0043169~cation binding,GO:0046872~metal ion binding,
Q86VU5	CMTD1	Catechol O-methyltransferase domain-containing protein 1	4	25.2	28.808	3.5986	0	GO:0000209~protein polyubiquitination,GO:0006325~chromatin organization,GO:0006508~proteolysis,GO:0009057~macromolecule catabolic process,GO:0016567~protein ubiquitination,GO:0016568~chromatin modification,GO:0016569~covalent chromatin modification,GO:0016570~histone modification,GO:0016574~histone ubiquitination,GO:0019941~modification-dependent protein catabolic process,GO:0030163~protein catab…	GO:0005730~nucleolus,GO:0031974~membrane-enclosed lumen,GO:0031981~nuclear lumen,GO:0043228~non-membrane-bounded organelle,GO:0043232~intracellular non-membrane-bounded organelle,GO:0043233~organelle lumen,GO:0070013~intracellular organelle lumen,	GO:0003677~DNA binding,GO:0004842~ubiquitin-protein ligase activity,GO:0016879~ligase activity, forming carbon-nitrogen bonds,GO:0016881~acid-amino acid ligase activity,GO:0019787~small conjugating protein ligase activity,
Q93008	USP9X	Probable ubiquitin carboxyl-terminal hydrolase FAF-X	3	1.7	292.28	3.59079	0	GO:0001666~response to hypoxia,GO:0008219~cell death,GO:0016265~death,GO:0070482~response to oxygen levels,	GO:0005739~mitochondrion,	GO:0000166~nucleotide binding,GO:0001882~nucleoside binding,GO:0001883~purine nucleoside binding,GO:0005524~ATP binding,GO:0017076~purine nucleotide binding,GO:0030554~adenyl nucleotide binding,GO:0032553~ribonucleotide binding,GO:0032555~purine ribonucleotide binding,GO:0032559~adenyl ribonucleotide binding,
O60762	DPM1	Dolichol-phosphate mannosyltransferase	1	4.6	29.634	only in CB2	0	GO:0006486~protein amino acid glycosylation,GO:0006493~protein amino acid O-linked glycosylation,GO:0006497~protein amino acid lipidation,GO:0006505~GPI anchor metabolic process,GO:0006506~GPI anchor biosynthetic process,GO:0006644~phospholipid metabolic process,GO:0006650~glycerophospholipid metabolic process,GO:0006720~isoprenoid metabolic process,GO:0008610~lipid biosynthetic process,GO:000865…	GO:0000267~cell fraction,GO:0005624~membrane fraction,GO:0005626~insoluble fraction,GO:0005783~endoplasmic reticulum,GO:0005789~endoplasmic reticulum membrane,GO:0012505~endomembrane system,GO:0031090~organelle membrane,GO:0031501~mannosyltransferase complex,GO:0033185~dolichol-phosphate-mannose synthase complex,GO:0042175~nuclear envelope-endoplasmic reticulum network,GO:0044432~endoplasmic reti…	GO:0000030~mannosyltransferase activity,GO:0004169~dolichyl-phosphate-mannose-protein mannosyltransferase activity,GO:0004582~dolichyl-phosphate beta-D-mannosyltransferase activity,
O95433	AHSA1	Activator of 90 kDa heat shock protein ATPase homolog 1	1	6.5	38.274	only in CB2	0	GO:0006457~protein folding,	GO:0005783~endoplasmic reticulum,GO:0005829~cytosol,	GO:0001671~ATPase activator activity,GO:0008047~enzyme activator activity,GO:0051087~chaperone binding,GO:0060589~nucleoside-triphosphatase regulator activity,GO:0060590~ATPase regulator activity,
P18031	PTN1	Tyrosine-protein phosphatase non-receptor type 1	1	2.5	49.966	only in CB2	0	GO:0006470~protein amino acid dephosphorylation,GO:0006793~phosphorus metabolic process,GO:0006796~phosphate metabolic process,GO:0007166~cell surface receptor linked signal transduction,GO:0007167~enzyme linked receptor protein signaling pathway,GO:0007169~transmembrane receptor protein tyrosine kinase signaling pathway,GO:0008286~insulin receptor signaling pathway,GO:0009719~response to endogen…	GO:0000267~cell fraction,GO:0005626~insoluble fraction,GO:0005783~endoplasmic reticulum,GO:0005829~cytosol,GO:0005886~plasma membrane,GO:0009898~internal side of plasma membrane,GO:0031410~cytoplasmic vesicle,GO:0031982~vesicle,GO:0044459~plasma membrane part,	GO:0004721~phosphoprotein phosphatase activity,GO:0004725~protein tyrosine phosphatase activity,GO:0005158~insulin receptor binding,GO:0008270~zinc ion binding,GO:0016791~phosphatase activity,GO:0032403~protein complex binding,GO:0043167~ion binding,GO:0043169~cation binding,GO:0046872~metal ion binding,GO:0046914~transition metal ion binding,
P29033	CXB2	Gap junction beta-2 protein	1	6.6	26.215	only in CB2	0	GO:0003006~reproductive developmental process,GO:0007267~cell-cell signaling,GO:0007548~sex differentiation,GO:0007600~sensory perception,GO:0007605~sensory perception of sound,GO:0030539~male genitalia development,GO:0045137~development of primary sexual characteristics,GO:0046546~development of primary male sexual characteristics,GO:0046661~male sex differentiation,GO:0048806~genitalia developm…	GO:0000139~Golgi membrane,GO:0005794~Golgi apparatus,GO:0005886~plasma membrane,GO:0005911~cell-cell junction,GO:0005921~gap junction,GO:0005922~connexon complex,GO:0012505~endomembrane system,GO:0016021~integral to membrane,GO:0016328~lateral plasma membrane,GO:0030054~cell junction,GO:0031090~organelle membrane,GO:0031224~intrinsic to membrane,GO:0044431~Golgi apparatus part,GO:0044459~plasma m…	GO:0005243~gap junction channel activity,GO:0015267~channel activity,GO:0022803~passive transmembrane transporter activity,GO:0022829~wide pore channel activity,
P51148	RAB5C	Ras-related protein Rab-5C	1	5.6	23.482	only in CB2	0	GO:0007032~endosome organization,GO:0007242~intracellular signaling cascade,GO:0007264~small GTPase mediated signal transduction,GO:0008104~protein localization,GO:0015031~protein transport,GO:0030100~regulation of endocytosis,GO:0045184~establishment of protein localization,GO:0060627~regulation of vesicle-mediated transport,	GO:0005768~endosome,GO:0005886~plasma membrane,GO:0009898~internal side of plasma membrane,GO:0016023~cytoplasmic membrane-bounded vesicle,GO:0030139~endocytic vesicle,GO:0031224~intrinsic to membrane,GO:0031225~anchored to membrane,GO:0031410~cytoplasmic vesicle,GO:0031982~vesicle,GO:0031988~membrane-bounded vesicle,GO:0042470~melanosome,GO:0044459~plasma membrane part,GO:0048770~pigment granule,	GO:0000166~nucleotide binding,GO:0003924~GTPase activity,GO:0005525~GTP binding,GO:0017076~purine nucleotide binding,GO:0019001~guanyl nucleotide binding,GO:0032553~ribonucleotide binding,GO:0032555~purine ribonucleotide binding,GO:0032561~guanyl ribonucleotide binding,
P53621	COPA	Isoform 2 of Coatomer subunit alpha	1	1.1	139.32	only in CB2	0	GO:0006457~protein folding,GO:0006886~intracellular protein transport,GO:0006890~retrograde vesicle-mediated transport, Golgi to ER,GO:0006900~membrane budding,GO:0006901~vesicle coating,GO:0006903~vesicle targeting,GO:0007586~digestion,GO:0007589~body fluid secretion,GO:0008104~protein localization,GO:0015031~protein transport,GO:0016044~membrane organization,GO:0016050~vesicle organization,GO:0…	GO:0000139~Golgi membrane,GO:0000267~cell fraction,GO:0005576~extracellular region,GO:0005615~extracellular space,GO:0005624~membrane fraction,GO:0005625~soluble fraction,GO:0005626~insoluble fraction,GO:0005783~endoplasmic reticulum,GO:0005792~microsome,GO:0005794~Golgi apparatus,GO:0005798~Golgi-associated vesicle,GO:0005829~cytosol,GO:0005886~plasma membrane,GO:0009898~internal side of plasma …	GO:0005179~hormone activity,GO:0005198~structural molecule activity,GO:0005509~calcium ion binding,GO:0043167~ion binding,GO:0043169~cation binding,GO:0046872~metal ion binding,GO:0051082~unfolded protein binding,
P57088	TMM33	Transmembrane protein 33	1	4.9	27.978	only in CB2	0		GO:0016021~integral to membrane,GO:0016023~cytoplasmic membrane-bounded vesicle,GO:0031224~intrinsic to membrane,GO:0031410~cytoplasmic vesicle,GO:0031982~vesicle,GO:0031988~membrane-bounded vesicle,GO:0042470~melanosome,GO:0048770~pigment granule,
P58511	F165B	Protein FAM165B	1	25.9	6.8862	only in CB2	0		GO:0016021~integral to membrane,GO:0031224~intrinsic to membrane,
Q15262	PTPRK	Isoform 2 of Receptor-type tyrosine-protein phosphatase kappa	1	1	162.17	only in CB2	0	GO:0000302~response to reactive oxygen species,GO:0006470~protein amino acid dephosphorylation,GO:0006793~phosphorus metabolic process,GO:0006796~phosphate metabolic process,GO:0006928~cell motion,GO:0006979~response to oxidative stress,GO:0007044~cell-substrate junction assembly,GO:0007155~cell adhesion,GO:0007160~cell-matrix adhesion,GO:0007166~cell surface receptor linked signal transduction,G…	GO:0005886~plasma membrane,GO:0005887~integral to plasma membrane,GO:0005911~cell-cell junction,GO:0005912~adherens junction,GO:0009986~cell surface,GO:0016021~integral to membrane,GO:0030054~cell junction,GO:0031224~intrinsic to membrane,GO:0031226~intrinsic to plasma membrane,GO:0031252~cell leading edge,GO:0031256~leading edge membrane,GO:0044459~plasma membrane part,GO:0070161~anchoring junct…	GO:0004721~phosphoprotein phosphatase activity,GO:0004725~protein tyrosine phosphatase activity,GO:0008013~beta-catenin binding,GO:0016791~phosphatase activity,GO:0019198~transmembrane receptor protein phosphatase activity,GO:0019899~enzyme binding,GO:0019900~kinase binding,GO:0019901~protein kinase binding,GO:0045295~gamma-catenin binding,
Q56VL3	OCAD2	OCIA domain-containing protein 2	1	8.4	16.953	only in CB2	0		GO:0005739~mitochondrion,GO:0005740~mitochondrial envelope,GO:0005743~mitochondrial inner membrane,GO:0005768~endosome,GO:0019866~organelle inner membrane,GO:0031090~organelle membrane,GO:0031966~mitochondrial membrane,GO:0031967~organelle envelope,GO:0031975~envelope,GO:0044429~mitochondrial part,
Q8NDX2	VGLU3	Vesicular glutamate transporter 3	1	2.2	64.99	only in CB2	0	GO:0006811~ion transport,GO:0006812~cation transport,GO:0006814~sodium ion transport,GO:0006820~anion transport,GO:0006836~neurotransmitter transport,GO:0006865~amino acid transport,GO:0007600~sensory perception,GO:0007605~sensory perception of sound,GO:0015672~monovalent inorganic cation transport,GO:0015711~organic anion transport,GO:0015800~acidic amino acid transport,GO:0015813~L-glutamate tr…	GO:0000267~cell fraction,GO:0005624~membrane fraction,GO:0005626~insoluble fraction,GO:0005886~plasma membrane,GO:0008021~synaptic vesicle,GO:0012505~endomembrane system,GO:0012506~vesicle membrane,GO:0016021~integral to membrane,GO:0016023~cytoplasmic membrane-bounded vesicle,GO:0019717~synaptosome,GO:0030054~cell junction,GO:0030135~coated vesicle,GO:0030136~clathrin-coated vesicle,GO:0030659~c…	GO:0005275~amine transmembrane transporter activity,GO:0005313~L-glutamate transmembrane transporter activity,GO:0015171~amino acid transmembrane transporter activity,GO:0015172~acidic amino acid transmembrane transporter activity,GO:0015179~L-amino acid transmembrane transporter activity,GO:0015293~symporter activity,GO:0031402~sodium ion binding,GO:0031420~alkali metal ion binding,GO:0043167~io…
Q9H4A6	GOLP3	Golgi phosphoprotein 3	1	4.4	33.81	only in CB2	0	GO:0008283~cell proliferation,GO:0009967~positive regulation of signal transduction,GO:0010647~positive regulation of cell communication,GO:0010821~regulation of mitochondrion organization,GO:0032006~regulation of TOR signaling pathway,GO:0032008~positive regulation of TOR signaling pathway,GO:0033043~regulation of organelle organization,	GO:0005739~mitochondrion,GO:0005740~mitochondrial envelope,GO:0005758~mitochondrial intermembrane space,GO:0005768~endosome,GO:0005794~Golgi apparatus,GO:0005802~trans-Golgi network,GO:0005829~cytosol,GO:0005886~plasma membrane,GO:0019898~extrinsic to membrane,GO:0031967~organelle envelope,GO:0031970~organelle envelope lumen,GO:0031974~membrane-enclosed lumen,GO:0031975~envelope,GO:0044429~mitoch…
Q9HAS0	NJMU	Protein Njmu-R1	1	2.8	44.621	only in CB2	0	GO:0007276~gamete generation,GO:0007283~spermatogenesis,GO:0019953~sexual reproduction,GO:0032504~multicellular organism reproduction,GO:0048232~male gamete generation,GO:0048609~reproductive process in a multicellular organism,
Q9NV92	NFIP2	NEDD4 family-interacting protein 2	1	5.7	36.389	only in CB2	0	GO:0009967~positive regulation of signal transduction,GO:0010604~positive regulation of macromolecule metabolic process,GO:0010605~negative regulation of macromolecule metabolic process,GO:0010627~regulation of protein kinase cascade,GO:0010629~negative regulation of gene expression,GO:0010647~positive regulation of cell communication,GO:0010740~positive regulation of protein kinase cascade,GO:00…	GO:0005739~mitochondrion,GO:0005768~endosome,GO:0005783~endoplasmic reticulum,GO:0005794~Golgi apparatus,GO:0016021~integral to membrane,GO:0031224~intrinsic to membrane,GO:0048471~perinuclear region of cytoplasm,	GO:0019904~protein domain specific binding,GO:0050699~WW domain binding,
Q9NX61	T161A	Transmembrane protein 161A	1	3.1	53.601	only in CB2	0		GO:0016021~integral to membrane,GO:0031224~intrinsic to membrane,
Q9NYU2	UGGG1	UDP-glucose:glycoprotein glucosyltransferase 1	1	1.6	177.19	only in CB2	0	GO:0006457~protein folding,GO:0006458~'de novo' protein folding,GO:0006486~protein amino acid glycosylation,GO:0009100~glycoprotein metabolic process,GO:0009101~glycoprotein biosynthetic process,GO:0043413~biopolymer glycosylation,GO:0051084~'de novo' posttranslational protein folding,GO:0070085~glycosylation,	GO:0005783~endoplasmic reticulum,GO:0005788~endoplasmic reticulum lumen,GO:0005793~ER-Golgi intermediate compartment,GO:0031974~membrane-enclosed lumen,GO:0043233~organelle lumen,GO:0044432~endoplasmic reticulum part,GO:0070013~intracellular organelle lumen,	GO:0003980~UDP-glucose:glycoprotein glucosyltransferase activity,GO:0035251~UDP-glucosyltransferase activity,GO:0046527~glucosyltransferase activity,GO:0051082~unfolded protein binding,
Q9BT67	NFIP1	NEDD4 family-interacting protein 1	1	7.7	24.899	152.352	0	GO:0000018~regulation of DNA recombination,GO:0001817~regulation of cytokine production,GO:0001818~negative regulation of cytokine production,GO:0002637~regulation of immunoglobulin production,GO:0002683~negative regulation of immune system process,GO:0002694~regulation of leukocyte activation,GO:0002695~negative regulation of leukocyte activation,GO:0002697~regulation of immune effector process,…	GO:0005794~Golgi apparatus,GO:0005938~cell cortex,GO:0016021~integral to membrane,GO:0031224~intrinsic to membrane,GO:0048471~perinuclear region of cytoplasm,	GO:0019904~protein domain specific binding,GO:0050699~WW domain binding,
Q9P003	CNIH4	Protein cornichon homolog 4	1	14.4	16.093	121.69	0	GO:0007242~intracellular signaling cascade,	GO:0005783~endoplasmic reticulum,GO:0016021~integral to membrane,GO:0031224~intrinsic to membrane,
Q96KA5	CLP1L	Cleft lip and palate transmembrane protein 1-like protein	1	3	62.228	92.0875	0	GO:0006915~apoptosis,GO:0008219~cell death,GO:0012501~programmed cell death,GO:0016265~death,	GO:0016021~integral to membrane,GO:0031224~intrinsic to membrane,
Q9BVT8	TMUB1	Transmembrane and ubiquitin-like domain-containing protein 1	1	4.1	26.261	51.6325	0		GO:0016021~integral to membrane,GO:0031224~intrinsic to membrane,
Q9BUF5	TBB6	Tubulin beta-6 chain	1	34.1	49.857	48.062	0.01	GO:0006461~protein complex assembly,GO:0007017~microtubule-based process,GO:0007018~microtubule-based movement,GO:0034621~cellular macromolecular complex subunit organization,GO:0034622~cellular macromolecular complex assembly,GO:0043623~cellular protein complex assembly,GO:0043933~macromolecular complex subunit organization,GO:0051258~protein polymerization,GO:0065003~macromolecular complex asse…	GO:0005856~cytoskeleton,GO:0005874~microtubule,GO:0015630~microtubule cytoskeleton,GO:0043228~non-membrane-bounded organelle,GO:0043232~intracellular non-membrane-bounded organelle,GO:0044430~cytoskeletal part,	GO:0000166~nucleotide binding,GO:0003924~GTPase activity,GO:0005198~structural molecule activity,GO:0005525~GTP binding,GO:0017076~purine nucleotide binding,GO:0019001~guanyl nucleotide binding,GO:0032553~ribonucleotide binding,GO:0032555~purine ribonucleotide binding,GO:0032561~guanyl ribonucleotide binding,
Q15345	LRC41	Leucine-rich repeat-containing protein 41	1	2.2	88.649	31.666	0	GO:0006508~proteolysis,GO:0009057~macromolecule catabolic process,GO:0019941~modification-dependent protein catabolic process,GO:0030163~protein catabolic process,GO:0043632~modification-dependent macromolecule catabolic process,GO:0044257~cellular protein catabolic process,GO:0044265~cellular macromolecule catabolic process,GO:0051603~proteolysis involved in cellular protein catabolic process,
P61803	DAD1	Dolichyl-diphosphooligosaccharide--protein glycosyltransferase subunit DAD1	1	10.6	12.497	30.9224	0	GO:0001701~in utero embryonic development,GO:0001824~blastocyst development,GO:0006486~protein amino acid glycosylation,GO:0006487~protein amino acid N-linked glycosylation,GO:0006915~apoptosis,GO:0006916~anti-apoptosis,GO:0007584~response to nutrient,GO:0008219~cell death,GO:0009100~glycoprotein metabolic process,GO:0009101~glycoprotein biosynthetic process,GO:0009792~embryonic development endin…	GO:0005783~endoplasmic reticulum,GO:0005789~endoplasmic reticulum membrane,GO:0008250~oligosaccharyltransferase complex,GO:0012505~endomembrane system,GO:0016021~integral to membrane,GO:0031090~organelle membrane,GO:0031224~intrinsic to membrane,GO:0042175~nuclear envelope-endoplasmic reticulum network,GO:0044432~endoplasmic reticulum part,	GO:0004576~oligosaccharyl transferase activity,GO:0004579~dolichyl-diphosphooligosaccharide-protein glycotransferase activity,
Q00765	REEP5	Receptor expression-enhancing protein 5	1	5.3	21.493	22.5714	0		GO:0016021~integral to membrane,GO:0031224~intrinsic to membrane,
P07741	APT	Adenine phosphoribosyltransferase	1	11.1	19.608	20.9255	0.02	GO:0006144~purine base metabolic process,GO:0006166~purine ribonucleoside salvage,GO:0006168~adenine salvage,GO:0007610~behavior,GO:0007625~grooming behavior,GO:0009112~nucleobase metabolic process,GO:0009113~purine base biosynthetic process,GO:0009116~nucleoside metabolic process,GO:0009119~ribonucleoside metabolic process,GO:0009163~nucleoside biosynthetic process,GO:0018130~heterocycle biosynt…	GO:0005829~cytosol,	GO:0000166~nucleotide binding,GO:0001882~nucleoside binding,GO:0001883~purine nucleoside binding,GO:0002054~nucleobase binding,GO:0002055~adenine binding,GO:0002060~purine binding,GO:0003999~adenine phosphoribosyltransferase activity,GO:0016208~AMP binding,GO:0016763~transferase activity, transferring pentosyl groups,GO:0017076~purine nucleotide binding,GO:0030554~adenyl nucleotide binding,GO:003…
Q969L2	MAL2	Protein MAL2	1	6.2	19.125	20.423	0		GO:0005886~plasma membrane,GO:0012505~endomembrane system,GO:0016021~integral to membrane,GO:0031224~intrinsic to membrane,GO:0048471~perinuclear region of cytoplasm,
P13804	ETFA	Electron transfer flavoprotein subunit alpha, mitochondrial	1	8.1	35.079	18.4274	0	GO:0006091~generation of precursor metabolites and energy,GO:0022900~electron transport chain,GO:0055114~oxidation reduction,	GO:0005739~mitochondrion,GO:0005759~mitochondrial matrix,GO:0031974~membrane-enclosed lumen,GO:0031980~mitochondrial lumen,GO:0043233~organelle lumen,GO:0044429~mitochondrial part,GO:0070013~intracellular organelle lumen,	GO:0000166~nucleotide binding,GO:0001882~nucleoside binding,GO:0001883~purine nucleoside binding,GO:0009055~electron carrier activity,GO:0017076~purine nucleotide binding,GO:0030554~adenyl nucleotide binding,GO:0048037~cofactor binding,GO:0050660~FAD binding,GO:0050662~coenzyme binding,
P29401	TKT	Transketolase	1	2.7	67.877	17.2514	0.04	GO:0040008~regulation of growth,	GO:0005829~cytosol,	GO:0004802~transketolase activity,GO:0005509~calcium ion binding,GO:0016744~transferase activity, transferring aldehyde or ketonic groups,GO:0043167~ion binding,GO:0043169~cation binding,GO:0046872~metal ion binding,
Q9UBE0	SAE1	SUMO-activating enzyme subunit 1	1	6.6	38.449	15.8811	0	GO:0006508~proteolysis,GO:0009057~macromolecule catabolic process,GO:0016567~protein ubiquitination,GO:0019941~modification-dependent protein catabolic process,GO:0030163~protein catabolic process,GO:0032446~protein modification by small protein conjugation,GO:0043632~modification-dependent macromolecule catabolic process,GO:0044257~cellular protein catabolic process,GO:0044265~cellular macromole…		GO:0004839~ubiquitin activating enzyme activity,GO:0008022~protein C-terminus binding,GO:0008047~enzyme activator activity,GO:0008641~small protein activating enzyme activity,GO:0043008~ATP-dependent protein binding,GO:0046982~protein heterodimerization activity,GO:0046983~protein dimerization activity,
Q9NX58	LYAR	Cell growth-regulating nucleolar protein	1	6.6	43.614	15.4806	0.02		GO:0005730~nucleolus,GO:0031974~membrane-enclosed lumen,GO:0031981~nuclear lumen,GO:0043228~non-membrane-bounded organelle,GO:0043232~intracellular non-membrane-bounded organelle,GO:0043233~organelle lumen,GO:0070013~intracellular organelle lumen,	GO:0008270~zinc ion binding,GO:0043167~ion binding,GO:0043169~cation binding,GO:0046872~metal ion binding,GO:0046914~transition metal ion binding,
P12004	PCNA	Proliferating cell nuclear antigen	1	5	28.768	14.1434	0.05	GO:0006259~DNA metabolic process,GO:0006260~DNA replication,GO:0006275~regulation of DNA replication,GO:0006281~DNA repair,GO:0006284~base-excision repair,GO:0006287~base-excision repair, gap-filling,GO:0006289~nucleotide-excision repair,GO:0006297~nucleotide-excision repair, DNA gap filling,GO:0006298~mismatch repair,GO:0006886~intracellular protein transport,GO:0006974~response to DNA damage st…	GO:0000307~cyclin-dependent protein kinase holoenzyme complex,GO:0005635~nuclear envelope,GO:0005637~nuclear inner membrane,GO:0005652~nuclear lamina,GO:0005654~nucleoplasm,GO:0005657~replication fork,GO:0005663~DNA replication factor C complex,GO:0005694~chromosome,GO:0012505~endomembrane system,GO:0019866~organelle inner membrane,GO:0031090~organelle membrane,GO:0031965~nuclear membrane,GO:0031…	GO:0000700~mismatch base pair DNA N-glycosylase activity,GO:0000701~purine-specific mismatch base pair DNA N-glycosylase activity,GO:0003677~DNA binding,GO:0003690~double-stranded DNA binding,GO:0016799~hydrolase activity, hydrolyzing N-glycosyl compounds,GO:0019104~DNA N-glycosylase activity,GO:0030337~DNA polymerase processivity factor activity,GO:0030983~mismatched DNA binding,GO:0032135~DNA i…
Q9Y287	ITM2B	Integral membrane protein 2B	1	3.8	30.338	11.8746	0	GO:0006915~apoptosis,GO:0006917~induction of apoptosis,GO:0008219~cell death,GO:0010941~regulation of cell death,GO:0010942~positive regulation of cell death,GO:0012501~programmed cell death,GO:0012502~induction of programmed cell death,GO:0016265~death,GO:0042981~regulation of apoptosis,GO:0043065~positive regulation of apoptosis,GO:0043067~regulation of programmed cell death,GO:0043068~positive…	GO:0005794~Golgi apparatus,GO:0016021~integral to membrane,GO:0031224~intrinsic to membrane,	GO:0000166~nucleotide binding,GO:0001882~nucleoside binding,GO:0001883~purine nucleoside binding,GO:0005524~ATP binding,GO:0017076~purine nucleotide binding,GO:0030554~adenyl nucleotide binding,GO:0032553~ribonucleotide binding,GO:0032555~purine ribonucleotide binding,GO:0032559~adenyl ribonucleotide binding,
Q9BTV4	TMM43	Transmembrane protein 43	1	6.5	44.875	11.713	0		GO:0005783~endoplasmic reticulum,GO:0005794~Golgi apparatus,GO:0016021~integral to membrane,GO:0031224~intrinsic to membrane,
Q14165	MLEC	Malectin	1	7.9	32.233	11.5234	0		GO:0005783~endoplasmic reticulum,GO:0016021~integral to membrane,GO:0031224~intrinsic to membrane,	GO:0030246~carbohydrate binding,
O75027	ABCB7	Isoform 2 of ATP-binding cassette sub-family B member 7, mitochondrial	1	1.9	82.768	10.8674	0	GO:0006873~cellular ion homeostasis,GO:0006879~cellular iron ion homeostasis,GO:0019725~cellular homeostasis,GO:0030003~cellular cation homeostasis,GO:0030005~cellular di-, tri-valent inorganic cation homeostasis,GO:0042592~homeostatic process,GO:0048878~chemical homeostasis,GO:0050801~ion homeostasis,GO:0055066~di-, tri-valent inorganic cation homeostasis,GO:0055072~iron ion homeostasis,GO:00550…	GO:0005739~mitochondrion,GO:0005740~mitochondrial envelope,GO:0005743~mitochondrial inner membrane,GO:0016021~integral to membrane,GO:0019866~organelle inner membrane,GO:0031090~organelle membrane,GO:0031224~intrinsic to membrane,GO:0031966~mitochondrial membrane,GO:0031967~organelle envelope,GO:0031975~envelope,GO:0044429~mitochondrial part,	GO:0000166~nucleotide binding,GO:0001882~nucleoside binding,GO:0001883~purine nucleoside binding,GO:0005524~ATP binding,GO:0015232~heme transporter activity,GO:0015399~primary active transmembrane transporter activity,GO:0015405~P-P-bond-hydrolysis-driven transmembrane transporter activity,GO:0016820~hydrolase activity, acting on acid anhydrides, catalyzing transmembrane movement of substances,GO…
Q7LGA3	HS2ST	Heparan sulfate 2-O-sulfotransferase 1	1	4.5	41.881	10.4751	0	GO:0000271~polysaccharide biosynthetic process,GO:0005976~polysaccharide metabolic process,GO:0006022~aminoglycan metabolic process,GO:0006029~proteoglycan metabolic process,GO:0006790~sulfur metabolic process,GO:0009100~glycoprotein metabolic process,GO:0009101~glycoprotein biosynthetic process,GO:0015012~heparan sulfate proteoglycan biosynthetic process,GO:0015014~heparan sulfate proteoglycan b…	GO:0005794~Golgi apparatus,GO:0016021~integral to membrane,GO:0031224~intrinsic to membrane,	GO:0004394~heparan sulfate 2-O-sulfotransferase activity,GO:0008146~sulfotransferase activity,GO:0016782~transferase activity, transferring sulfur-containing groups,GO:0034483~heparan sulfate sulfotransferase activity,
P16422	EPCAM	Epithelial cell adhesion molecule	1	3.5	34.932	10.3677	0		GO:0005886~plasma membrane,GO:0016021~integral to membrane,GO:0016323~basolateral plasma membrane,GO:0016324~apical plasma membrane,GO:0031224~intrinsic to membrane,GO:0044459~plasma membrane part,GO:0045177~apical part of cell,
Q5K4L6	S27A3	Long-chain fatty acid transport protein 3	1	2.7	78.643	9.27444	0	GO:0006631~fatty acid metabolic process,	GO:0005739~mitochondrion,GO:0016021~integral to membrane,GO:0031224~intrinsic to membrane,	GO:0000166~nucleotide binding,GO:0004321~fatty-acyl-CoA synthase activity,GO:0016408~C-acyltransferase activity,
Q9NTK5	OLA1	Obg-like ATPase 1	1	3.8	44.743	7.9416	0	GO:0006163~purine nucleotide metabolic process,GO:0006195~purine nucleotide catabolic process,GO:0006200~ATP catabolic process,GO:0009141~nucleoside triphosphate metabolic process,GO:0009143~nucleoside triphosphate catabolic process,GO:0009144~purine nucleoside triphosphate metabolic process,GO:0009146~purine nucleoside triphosphate catabolic process,GO:0009150~purine ribonucleotide metabolic pro…		GO:0000166~nucleotide binding,GO:0001882~nucleoside binding,GO:0001883~purine nucleoside binding,GO:0005524~ATP binding,GO:0005525~GTP binding,GO:0017076~purine nucleotide binding,GO:0019001~guanyl nucleotide binding,GO:0030554~adenyl nucleotide binding,GO:0032553~ribonucleotide binding,GO:0032555~purine ribonucleotide binding,GO:0032559~adenyl ribonucleotide binding,GO:0032561~guanyl ribonucleot…
P14174	MIF	Macrophage migration inhibitory factor	1	7.8	12.476	7.72571	0.08	GO:0001516~prostaglandin biosynthetic process,GO:0002694~regulation of leukocyte activation,GO:0006461~protein complex assembly,GO:0006631~fatty acid metabolic process,GO:0006633~fatty acid biosynthetic process,GO:0006636~unsaturated fatty acid biosynthetic process,GO:0006690~icosanoid metabolic process,GO:0006692~prostanoid metabolic process,GO:0006693~prostaglandin metabolic process,GO:0006952~…	GO:0005576~extracellular region,GO:0005615~extracellular space,GO:0044421~extracellular region part,	GO:0004167~dopachrome isomerase activity,GO:0005125~cytokine activity,GO:0016860~intramolecular oxidoreductase activity,GO:0016862~intramolecular oxidoreductase activity, interconverting keto- and enol-groups,GO:0016863~intramolecular oxidoreductase activity, transposing C=C bonds,GO:0050178~phenylpyruvate tautomerase activity,
Q9NRP0	OSTC	Oligosaccharyltransferase complex subunit OSTC	1	8.1	16.829	7.46885	0	GO:0006486~protein amino acid glycosylation,GO:0006487~protein amino acid N-linked glycosylation,GO:0009100~glycoprotein metabolic process,GO:0009101~glycoprotein biosynthetic process,GO:0018196~peptidyl-asparagine modification,GO:0018279~protein amino acid N-linked glycosylation via asparagine,GO:0043413~biopolymer glycosylation,GO:0070085~glycosylation,	GO:0005783~endoplasmic reticulum,GO:0005789~endoplasmic reticulum membrane,GO:0008250~oligosaccharyltransferase complex,GO:0012505~endomembrane system,GO:0016021~integral to membrane,GO:0031090~organelle membrane,GO:0031224~intrinsic to membrane,GO:0042175~nuclear envelope-endoplasmic reticulum network,GO:0044432~endoplasmic reticulum part,	GO:0004576~oligosaccharyl transferase activity,GO:0004579~dolichyl-diphosphooligosaccharide-protein glycotransferase activity,
O75844	FACE1	CAAX prenyl protease 1 homolog	1	3.4	54.812	7.08176	0	GO:0006508~proteolysis,GO:0006997~nucleus organization,GO:0006998~nuclear envelope organization,GO:0009057~macromolecule catabolic process,GO:0010256~endomembrane organization,GO:0016044~membrane organization,GO:0019941~modification-dependent protein catabolic process,GO:0030163~protein catabolic process,GO:0030327~prenylated protein catabolic process,GO:0043632~modification-dependent macromolecu…	GO:0000267~cell fraction,GO:0005624~membrane fraction,GO:0005626~insoluble fraction,GO:0005783~endoplasmic reticulum,GO:0005794~Golgi apparatus,GO:0016021~integral to membrane,GO:0031224~intrinsic to membrane,	GO:0004175~endopeptidase activity,GO:0004222~metalloendopeptidase activity,GO:0008233~peptidase activity,GO:0008235~metalloexopeptidase activity,GO:0008237~metallopeptidase activity,GO:0008238~exopeptidase activity,GO:0008270~zinc ion binding,GO:0043167~ion binding,GO:0043169~cation binding,GO:0046872~metal ion binding,GO:0046914~transition metal ion binding,GO:0070011~peptidase activity, acting …
Q8WVC6	DCAKD	Dephospho-CoA kinase domain-containing protein	1	5.6	26.55	7.02432	0	GO:0006732~coenzyme metabolic process,GO:0009108~coenzyme biosynthetic process,GO:0009116~nucleoside metabolic process,GO:0009119~ribonucleoside metabolic process,GO:0015936~coenzyme A metabolic process,GO:0015937~coenzyme A biosynthetic process,GO:0033865~nucleoside bisphosphate metabolic process,GO:0042278~purine nucleoside metabolic process,GO:0046128~purine ribonucleoside metabolic process,GO…		GO:0000166~nucleotide binding,GO:0001882~nucleoside binding,GO:0001883~purine nucleoside binding,GO:0004140~dephospho-CoA kinase activity,GO:0005524~ATP binding,GO:0017076~purine nucleotide binding,GO:0030554~adenyl nucleotide binding,GO:0032553~ribonucleotide binding,GO:0032555~purine ribonucleotide binding,GO:0032559~adenyl ribonucleotide binding,
P00492	HPRT	Hypoxanthine-guanine phosphoribosyltransferase	1	5.5	24.579	6.84597	0.03	GO:0000902~cell morphogenesis,GO:0000904~cell morphogenesis involved in differentiation,GO:0001775~cell activation,GO:0001975~response to amphetamine,GO:0006144~purine base metabolic process,GO:0006163~purine nucleotide metabolic process,GO:0006164~purine nucleotide biosynthetic process,GO:0006166~purine ribonucleoside salvage,GO:0006168~adenine salvage,GO:0006178~guanine salvage,GO:0006461~prote…	GO:0000267~cell fraction,GO:0005625~soluble fraction,GO:0005829~cytosol,	GO:0000287~magnesium ion binding,GO:0002054~nucleobase binding,GO:0002060~purine binding,GO:0004422~hypoxanthine phosphoribosyltransferase activity,GO:0016763~transferase activity, transferring pentosyl groups,GO:0042802~identical protein binding,GO:0042803~protein homodimerization activity,GO:0043167~ion binding,GO:0043169~cation binding,GO:0046872~metal ion binding,GO:0046983~protein dimerizati…
P20674	COX5A	Cytochrome c oxidase subunit 5A, mitochondrial	1	20	16.762	6.77002	0	GO:0055114~oxidation reduction,	GO:0005739~mitochondrion,GO:0005740~mitochondrial envelope,GO:0005743~mitochondrial inner membrane,GO:0019866~organelle inner membrane,GO:0031090~organelle membrane,GO:0031966~mitochondrial membrane,GO:0031967~organelle envelope,GO:0031975~envelope,GO:0044429~mitochondrial part,	GO:0004129~cytochrome-c oxidase activity,GO:0005506~iron ion binding,GO:0009055~electron carrier activity,GO:0015002~heme-copper terminal oxidase activity,GO:0015077~monovalent inorganic cation transmembrane transporter activity,GO:0015078~hydrogen ion transmembrane transporter activity,GO:0016675~oxidoreductase activity, acting on heme group of donors,GO:0016676~oxidoreductase activity, acting o…
P17812	PYRG1	CTP synthase 1	1	2.7	66.69	6.6413	0.02	GO:0006213~pyrimidine nucleoside metabolic process,GO:0006220~pyrimidine nucleotide metabolic process,GO:0006221~pyrimidine nucleotide biosynthetic process,GO:0006241~CTP biosynthetic process,GO:0006541~glutamine metabolic process,GO:0009064~glutamine family amino acid metabolic process,GO:0009116~nucleoside metabolic process,GO:0009119~ribonucleoside metabolic process,GO:0009141~nucleoside triph…	GO:0005829~cytosol,	GO:0000166~nucleotide binding,GO:0001882~nucleoside binding,GO:0001883~purine nucleoside binding,GO:0003883~CTP synthase activity,GO:0005524~ATP binding,GO:0016879~ligase activity, forming carbon-nitrogen bonds,GO:0017076~purine nucleotide binding,GO:0030554~adenyl nucleotide binding,GO:0032553~ribonucleotide binding,GO:0032555~purine ribonucleotide binding,GO:0032559~adenyl ribonucleotide bindin…
P49588	SYAC	Alanyl-tRNA synthetase, cytoplasmic	1	2	106.81	6.1076	0	GO:0001101~response to acid,GO:0001942~hair follicle development,GO:0006396~RNA processing,GO:0006399~tRNA metabolic process,GO:0006412~translation,GO:0006418~tRNA aminoacylation for protein translation,GO:0006419~alanyl-tRNA aminoacylation,GO:0006457~protein folding,GO:0006984~ER-nuclear signaling pathway,GO:0006986~response to unfolded protein,GO:0007398~ectoderm development,GO:0008033~tRNA pro…	GO:0000267~cell fraction,GO:0005625~soluble fraction,	GO:0000049~tRNA binding,GO:0000166~nucleotide binding,GO:0001882~nucleoside binding,GO:0001883~purine nucleoside binding,GO:0003723~RNA binding,GO:0004812~aminoacyl-tRNA ligase activity,GO:0004813~alanine-tRNA ligase activity,GO:0005524~ATP binding,GO:0016875~ligase activity, forming carbon-oxygen bonds,GO:0016876~ligase activity, forming aminoacyl-tRNA and related compounds,GO:0017076~purine nuc…
P30825	CTR1	High affinity cationic amino acid transporter 1	1	1.6	67.638	5.38755	0	GO:0006865~amino acid transport,GO:0015802~basic amino acid transport,GO:0015809~arginine transport,GO:0015837~amine transport,GO:0015849~organic acid transport,GO:0032006~regulation of TOR signaling pathway,GO:0046942~carboxylic acid transport,	GO:0005886~plasma membrane,GO:0005887~integral to plasma membrane,GO:0016021~integral to membrane,GO:0031224~intrinsic to membrane,GO:0031226~intrinsic to plasma membrane,GO:0044459~plasma membrane part,	GO:0005275~amine transmembrane transporter activity,GO:0015171~amino acid transmembrane transporter activity,GO:0015174~basic amino acid transmembrane transporter activity,GO:0015179~L-amino acid transmembrane transporter activity,GO:0015181~arginine transmembrane transporter activity,
Q9NVI1	FANCI	Fanconi anemia group I protein	1	1.1	149.32	4.78921	0	GO:0006259~DNA metabolic process,GO:0006281~DNA repair,GO:0006974~response to DNA damage stimulus,GO:0007049~cell cycle,GO:0033554~cellular response to stress,	GO:0005654~nucleoplasm,GO:0005694~chromosome,GO:0031974~membrane-enclosed lumen,GO:0031981~nuclear lumen,GO:0043228~non-membrane-bounded organelle,GO:0043232~intracellular non-membrane-bounded organelle,GO:0043233~organelle lumen,GO:0070013~intracellular organelle lumen,
P31040	DHSA	Succinate dehydrogenase [ubiquinone] flavoprotein subunit, mitochondrial	1	2.1	72.691	4.69631	0	GO:0006084~acetyl-CoA metabolic process,GO:0006091~generation of precursor metabolites and energy,GO:0006099~tricarboxylic acid cycle,GO:0006105~succinate metabolic process,GO:0006732~coenzyme metabolic process,GO:0009060~aerobic respiration,GO:0009109~coenzyme catabolic process,GO:0015980~energy derivation by oxidation of organic compounds,GO:0022900~electron transport chain,GO:0022904~respirato…	GO:0005739~mitochondrion,GO:0005740~mitochondrial envelope,GO:0005743~mitochondrial inner membrane,GO:0005746~mitochondrial respiratory chain,GO:0005749~mitochondrial respiratory chain complex II,GO:0019866~organelle inner membrane,GO:0031090~organelle membrane,GO:0031966~mitochondrial membrane,GO:0031967~organelle envelope,GO:0031975~envelope,GO:0044429~mitochondrial part,GO:0044455~mitochondria…	GO:0000104~succinate dehydrogenase activity,GO:0000166~nucleotide binding,GO:0001882~nucleoside binding,GO:0001883~purine nucleoside binding,GO:0008177~succinate dehydrogenase (ubiquinone) activity,GO:0009055~electron carrier activity,GO:0016635~oxidoreductase activity, acting on the CH-CH group of donors, quinone or related compound as acceptor,GO:0017076~purine nucleotide binding,GO:0030554~ade…
Q3ZCQ8	TIM50	Isoform 2 of Mitochondrial import inner membrane translocase subunit TIM50	1	2.2	50.464	4.48295	0	GO:0006470~protein amino acid dephosphorylation,GO:0006793~phosphorus metabolic process,GO:0006796~phosphate metabolic process,GO:0007005~mitochondrion organization,GO:0007006~mitochondrial membrane organization,GO:0008104~protein localization,GO:0015031~protein transport,GO:0016044~membrane organization,GO:0016311~dephosphorylation,GO:0045184~establishment of protein localization,GO:0055085~tran…	GO:0005654~nucleoplasm,GO:0005739~mitochondrion,GO:0005740~mitochondrial envelope,GO:0005743~mitochondrial inner membrane,GO:0005744~mitochondrial inner membrane presequence translocase complex,GO:0016021~integral to membrane,GO:0016604~nuclear body,GO:0016607~nuclear speck,GO:0019866~organelle inner membrane,GO:0031090~organelle membrane,GO:0031224~intrinsic to membrane,GO:0031966~mitochondrial …	GO:0003723~RNA binding,GO:0004721~phosphoprotein phosphatase activity,GO:0004722~protein serine/threonine phosphatase activity,GO:0004725~protein tyrosine phosphatase activity,GO:0016791~phosphatase activity,GO:0043021~ribonucleoprotein binding,
Q9NX40	OCAD1	OCIA domain-containing protein 1	1	5.3	27.626	4.17194	0		GO:0005768~endosome,
P60033	CD81	CD81 antigen	1	9.7	25.809	3.91608	0	GO:0000165~MAPKKK cascade,GO:0000187~activation of MAPK activity,GO:0001932~regulation of protein amino acid phosphorylation,GO:0001934~positive regulation of protein amino acid phosphorylation,GO:0006468~protein amino acid phosphorylation,GO:0006644~phospholipid metabolic process,GO:0006650~glycerophospholipid metabolic process,GO:0006661~phosphatidylinositol biosynthetic process,GO:0006793~phos…	GO:0005886~plasma membrane,GO:0005887~integral to plasma membrane,GO:0016021~integral to membrane,GO:0031224~intrinsic to membrane,GO:0031226~intrinsic to plasma membrane,GO:0044459~plasma membrane part,
Q9UM00	TMCO1	Transmembrane and coiled-coil domain-containing protein 1	1	8	21.175	3.85647	0		GO:0005783~endoplasmic reticulum,GO:0005794~Golgi apparatus,GO:0016021~integral to membrane,GO:0031224~intrinsic to membrane,
O43169	CYB5B	Cytochrome b5 type B	1	23.3	16.332	3.8301	0	GO:0006091~generation of precursor metabolites and energy,GO:0022900~electron transport chain,GO:0055114~oxidation reduction,	GO:0000267~cell fraction,GO:0005624~membrane fraction,GO:0005626~insoluble fraction,GO:0005739~mitochondrion,GO:0005740~mitochondrial envelope,GO:0005741~mitochondrial outer membrane,GO:0005743~mitochondrial inner membrane,GO:0005792~microsome,GO:0016021~integral to membrane,GO:0019866~organelle inner membrane,GO:0019867~outer membrane,GO:0031090~organelle membrane,GO:0031224~intrinsic to membran…	GO:0005506~iron ion binding,GO:0008047~enzyme activator activity,GO:0020037~heme binding,GO:0043167~ion binding,GO:0043169~cation binding,GO:0046872~metal ion binding,GO:0046906~tetrapyrrole binding,GO:0046914~transition metal ion binding,
P06454	PTMA	Prothymosin alpha	1	9	12.203	3.69211	0.08	GO:0006350~transcription,
P02786	TFR1	Transferrin receptor protein 1	1	1.8	84.87	3.57781	0.02	GO:0001666~response to hypoxia,GO:0002526~acute inflammatory response,GO:0006873~cellular ion homeostasis,GO:0006879~cellular iron ion homeostasis,GO:0006897~endocytosis,GO:0006952~defense response,GO:0006953~acute-phase response,GO:0006954~inflammatory response,GO:0007568~aging,GO:0007584~response to nutrient,GO:0009611~response to wounding,GO:0009991~response to extracellular stimulus,GO:001003…	GO:0005576~extracellular region,GO:0005739~mitochondrion,GO:0005768~endosome,GO:0005886~plasma membrane,GO:0005887~integral to plasma membrane,GO:0016021~integral to membrane,GO:0016023~cytoplasmic membrane-bounded vesicle,GO:0031224~intrinsic to membrane,GO:0031226~intrinsic to plasma membrane,GO:0031410~cytoplasmic vesicle,GO:0031982~vesicle,GO:0031988~membrane-bounded vesicle,GO:0042470~melano…	GO:0004998~transferrin receptor activity,
P55209	NP1L1	Nucleosome assembly protein 1-like 1	1	2.8	45.374	3.55725	0.02	GO:0006259~DNA metabolic process,GO:0006260~DNA replication,GO:0006323~DNA packaging,GO:0006325~chromatin organization,GO:0006333~chromatin assembly or disassembly,GO:0006334~nucleosome assembly,GO:0008284~positive regulation of cell proliferation,GO:0031497~chromatin assembly,GO:0034621~cellular macromolecular complex subunit organization,GO:0034622~cellular macromolecular complex assembly,GO:00…	GO:0005678~chromatin assembly complex,GO:0016023~cytoplasmic membrane-bounded vesicle,GO:0031410~cytoplasmic vesicle,GO:0031982~vesicle,GO:0031988~membrane-bounded vesicle,GO:0042470~melanosome,GO:0048770~pigment granule,
P55072	TERA	Transitional endoplasmic reticulum ATPase	16	31.6	89.321	3.37126	0.02	GO:0006259~DNA metabolic process,GO:0006281~DNA repair,GO:0006302~double-strand break repair,GO:0006461~protein complex assembly,GO:0006508~proteolysis,GO:0006511~ubiquitin-dependent protein catabolic process,GO:0006886~intracellular protein transport,GO:0006888~ER to Golgi vesicle-mediated transport,GO:0006915~apoptosis,GO:0006919~activation of caspase activity,GO:0006974~response to DNA damage …	GO:0000267~cell fraction,GO:0005624~membrane fraction,GO:0005626~insoluble fraction,GO:0005730~nucleolus,GO:0005783~endoplasmic reticulum,GO:0005792~microsome,GO:0005829~cytosol,GO:0031974~membrane-enclosed lumen,GO:0031981~nuclear lumen,GO:0042598~vesicular fraction,GO:0043228~non-membrane-bounded organelle,GO:0043232~intracellular non-membrane-bounded organelle,GO:0043233~organelle lumen,GO:007…	GO:0000166~nucleotide binding,GO:0001882~nucleoside binding,GO:0001883~purine nucleoside binding,GO:0005524~ATP binding,GO:0008289~lipid binding,GO:0016887~ATPase activity,GO:0017076~purine nucleotide binding,GO:0019904~protein domain specific binding,GO:0030554~adenyl nucleotide binding,GO:0032553~ribonucleotide binding,GO:0032555~purine ribonucleotide binding,GO:0032559~adenyl ribonucleotide bi…
Q96IX5	USMG5	Up-regulated during skeletal muscle growth protein 5	2	43.1	6.4575	3.3529	0		GO:0005739~mitochondrion,GO:0005740~mitochondrial envelope,GO:0005743~mitochondrial inner membrane,GO:0016021~integral to membrane,GO:0019866~organelle inner membrane,GO:0031090~organelle membrane,GO:0031224~intrinsic to membrane,GO:0031966~mitochondrial membrane,GO:0031967~organelle envelope,GO:0031975~envelope,GO:0044429~mitochondrial part,
P12277	KCRB	Creatine kinase B-type	10	40.9	42.644	3.335	0.08	GO:0006575~cellular amino acid derivative metabolic process,GO:0006599~phosphagen metabolic process,GO:0006600~creatine metabolic process,GO:0006873~cellular ion homeostasis,GO:0019725~cellular homeostasis,GO:0030002~cellular anion homeostasis,GO:0030320~cellular monovalent inorganic anion homeostasis,GO:0030644~cellular chloride ion homeostasis,GO:0042592~homeostatic process,GO:0048878~chemical …	GO:0005739~mitochondrion,GO:0005829~cytosol,	GO:0000166~nucleotide binding,GO:0001882~nucleoside binding,GO:0001883~purine nucleoside binding,GO:0004111~creatine kinase activity,GO:0005524~ATP binding,GO:0016775~phosphotransferase activity, nitrogenous group as acceptor,GO:0017076~purine nucleotide binding,GO:0030554~adenyl nucleotide binding,GO:0032553~ribonucleotide binding,GO:0032555~purine ribonucleotide binding,GO:0032559~adenyl ribonu…
P42704	LPPRC	Leucine-rich PPR motif-containing protein, mitochondrial	7	7.9	157.9	2.87616	0	GO:0006350~transcription,GO:0006403~RNA localization,GO:0007017~microtubule-based process,GO:0007018~microtubule-based movement,GO:0010970~microtubule-based transport,GO:0015931~nucleobase, nucleoside, nucleotide and nucleic acid transport,GO:0030705~cytoskeleton-dependent intracellular transport,GO:0034643~mitochondrion localization, microtubule-mediated,GO:0045449~regulation of transcription,GO…	GO:0000228~nuclear chromosome,GO:0000793~condensed chromosome,GO:0000794~condensed nuclear chromosome,GO:0005635~nuclear envelope,GO:0005637~nuclear inner membrane,GO:0005640~nuclear outer membrane,GO:0005654~nucleoplasm,GO:0005694~chromosome,GO:0005739~mitochondrion,GO:0005759~mitochondrial matrix,GO:0005856~cytoskeleton,GO:0009295~nucleoid,GO:0012505~endomembrane system,GO:0019866~organelle inn…	GO:0003677~DNA binding,GO:0003697~single-stranded DNA binding,GO:0003723~RNA binding,GO:0003779~actin binding,GO:0008017~microtubule binding,GO:0008092~cytoskeletal protein binding,GO:0015631~tubulin binding,GO:0043566~structure-specific DNA binding,GO:0048487~beta-tubulin binding,GO:0051015~actin filament binding,
Q07021	C1QBP	Complement component 1 Q subcomponent-binding protein, mitochondrial	5	31.6	31.362	2.87539	0.08	GO:0006955~immune response,	GO:0005739~mitochondrion,GO:0005759~mitochondrial matrix,GO:0005886~plasma membrane,GO:0031974~membrane-enclosed lumen,GO:0031980~mitochondrial lumen,GO:0043233~organelle lumen,GO:0044429~mitochondrial part,GO:0070013~intracellular organelle lumen,	GO:0001846~opsonin binding,GO:0001848~complement binding,GO:0001849~complement component C1q binding,
Q8TEM1	PO210	Nuclear pore membrane glycoprotein 210	12	9.9	205.11	2.75868	0	GO:0006403~RNA localization,GO:0008104~protein localization,GO:0015031~protein transport,GO:0015931~nucleobase, nucleoside, nucleotide and nucleic acid transport,GO:0045184~establishment of protein localization,GO:0050657~nucleic acid transport,GO:0050658~RNA transport,GO:0051028~mRNA transport,GO:0051236~establishment of RNA localization,GO:0055085~transmembrane transport,	GO:0005635~nuclear envelope,GO:0005643~nuclear pore,GO:0005783~endoplasmic reticulum,GO:0012505~endomembrane system,GO:0016021~integral to membrane,GO:0031224~intrinsic to membrane,GO:0031967~organelle envelope,GO:0031975~envelope,GO:0046930~pore complex,	GO:0046983~protein dimerization activity,
P05141	ADT2	ADP/ATP translocase 2	5	29.2	32.852	2.66274	0.02	GO:0055085~transmembrane transport,	GO:0005739~mitochondrion,GO:0005740~mitochondrial envelope,GO:0005743~mitochondrial inner membrane,GO:0005759~mitochondrial matrix,GO:0005886~plasma membrane,GO:0005887~integral to plasma membrane,GO:0009295~nucleoid,GO:0016021~integral to membrane,GO:0019866~organelle inner membrane,GO:0031090~organelle membrane,GO:0031224~intrinsic to membrane,GO:0031226~intrinsic to plasma membrane,GO:0031966~…	GO:0005345~purine transmembrane transporter activity,GO:0015205~nucleobase transmembrane transporter activity,GO:0015207~adenine transmembrane transporter activity,GO:0015932~nucleobase, nucleoside, nucleotide and nucleic acid transmembrane transporter activity,
P27797	CALR	Calreticulin	6	30	48.141	2.64226	0.08	GO:0000122~negative regulation of transcription from RNA polymerase II promoter,GO:0002396~MHC protein complex assembly,GO:0002397~MHC class I protein complex assembly,GO:0002474~antigen processing and presentation of peptide antigen via MHC class I,GO:0002501~peptide antigen assembly with MHC protein complex,GO:0002502~peptide antigen assembly with MHC class I protein complex,GO:0006275~regulati…	GO:0000267~cell fraction,GO:0005576~extracellular region,GO:0005578~proteinaceous extracellular matrix,GO:0005615~extracellular space,GO:0005624~membrane fraction,GO:0005626~insoluble fraction,GO:0005783~endoplasmic reticulum,GO:0005788~endoplasmic reticulum lumen,GO:0005792~microsome,GO:0005829~cytosol,GO:0005844~polysome,GO:0005886~plasma membrane,GO:0009897~external side of plasma membrane,GO:…	GO:0001846~opsonin binding,GO:0001848~complement binding,GO:0001849~complement component C1q binding,GO:0003677~DNA binding,GO:0003723~RNA binding,GO:0003729~mRNA binding,GO:0005178~integrin binding,GO:0005509~calcium ion binding,GO:0005529~sugar binding,GO:0008270~zinc ion binding,GO:0016564~transcription repressor activity,GO:0030246~carbohydrate binding,GO:0030528~transcription regulator activ…
P05023	AT1A1	Sodium/potassium-transporting ATPase subunit alpha-1	14	19.6	112.89	2.61575	0	GO:0002026~regulation of the force of heart contraction,GO:0003013~circulatory system process,GO:0006163~purine nucleotide metabolic process,GO:0006164~purine nucleotide biosynthetic process,GO:0006754~ATP biosynthetic process,GO:0006811~ion transport,GO:0006812~cation transport,GO:0006813~potassium ion transport,GO:0006814~sodium ion transport,GO:0006937~regulation of muscle contraction,GO:00069…	GO:0000267~cell fraction,GO:0005624~membrane fraction,GO:0005626~insoluble fraction,GO:0005792~microsome,GO:0005886~plasma membrane,GO:0005887~integral to plasma membrane,GO:0005890~sodium:potassium-exchanging ATPase complex,GO:0016021~integral to membrane,GO:0016023~cytoplasmic membrane-bounded vesicle,GO:0016323~basolateral plasma membrane,GO:0031224~intrinsic to membrane,GO:0031226~intrinsic t…	GO:0000166~nucleotide binding,GO:0000287~magnesium ion binding,GO:0001882~nucleoside binding,GO:0001883~purine nucleoside binding,GO:0003869~4-nitrophenylphosphatase activity,GO:0005391~sodium:potassium-exchanging ATPase activity,GO:0005524~ATP binding,GO:0015077~monovalent inorganic cation transmembrane transporter activity,GO:0015399~primary active transmembrane transporter activity,GO:0015405~…
P42166	LAP2A	Lamina-associated polypeptide 2, isoform alpha	3	7.5	75.491	2.57351	0	GO:0045449~regulation of transcription,	GO:0000785~chromatin,GO:0005635~nuclear envelope,GO:0005694~chromosome,GO:0012505~endomembrane system,GO:0016021~integral to membrane,GO:0031090~organelle membrane,GO:0031224~intrinsic to membrane,GO:0031965~nuclear membrane,GO:0031967~organelle envelope,GO:0031975~envelope,GO:0043228~non-membrane-bounded organelle,GO:0043232~intracellular non-membrane-bounded organelle,GO:0044427~chromosomal par…	GO:0003677~DNA binding,GO:0005521~lamin binding,
O43175	SERA	D-3-phosphoglycerate dehydrogenase	2	6.9	56.65	2.54152	0.07	GO:0006541~glutamine metabolic process,GO:0006544~glycine metabolic process,GO:0006563~L-serine metabolic process,GO:0006564~L-serine biosynthetic process,GO:0006566~threonine metabolic process,GO:0006575~cellular amino acid derivative metabolic process,GO:0006790~sulfur metabolic process,GO:0007049~cell cycle,GO:0008652~cellular amino acid biosynthetic process,GO:0009064~glutamine family amino a…		GO:0000166~nucleotide binding,GO:0004617~phosphoglycerate dehydrogenase activity,GO:0009055~electron carrier activity,GO:0048037~cofactor binding,GO:0050662~coenzyme binding,GO:0051287~NAD or NADH binding,
Q53H12	AGK	Acylglycerol kinase, mitochondrial	2	7.6	47.137	2.52343	0	GO:0006793~phosphorus metabolic process,GO:0006796~phosphate metabolic process,GO:0007166~cell surface receptor linked signal transduction,GO:0007186~G-protein coupled receptor protein signaling pathway,GO:0007205~activation of protein kinase C activity by G-protein coupled receptor protein signaling pathway,GO:0016310~phosphorylation,GO:0019220~regulation of phosphate metabolic process,GO:003025…	GO:0005739~mitochondrion,GO:0005740~mitochondrial envelope,GO:0031090~organelle membrane,GO:0031966~mitochondrial membrane,GO:0031967~organelle envelope,GO:0031975~envelope,GO:0044429~mitochondrial part,	GO:0000166~nucleotide binding,GO:0001727~lipid kinase activity,GO:0001729~ceramide kinase activity,GO:0001882~nucleoside binding,GO:0001883~purine nucleoside binding,GO:0004143~diacylglycerol kinase activity,GO:0005524~ATP binding,GO:0017076~purine nucleotide binding,GO:0030554~adenyl nucleotide binding,GO:0032553~ribonucleotide binding,GO:0032555~purine ribonucleotide binding,GO:0032559~adenyl r…
P12236	ADT3	ADP/ATP translocase 3	2	22.8	32.866	2.51153	0.02	GO:0006839~mitochondrial transport,GO:0006915~apoptosis,GO:0008219~cell death,GO:0012501~programmed cell death,GO:0016265~death,GO:0046907~intracellular transport,GO:0055085~transmembrane transport,	GO:0005739~mitochondrion,GO:0005740~mitochondrial envelope,GO:0005743~mitochondrial inner membrane,GO:0005744~mitochondrial inner membrane presequence translocase complex,GO:0016021~integral to membrane,GO:0019866~organelle inner membrane,GO:0031090~organelle membrane,GO:0031224~intrinsic to membrane,GO:0031966~mitochondrial membrane,GO:0031967~organelle envelope,GO:0031975~envelope,GO:0044429~mi…	GO:0005471~ATP:ADP antiporter activity,GO:0015297~antiporter activity,GO:0015300~solute:solute antiporter activity,
O75390	CISY	Citrate synthase, mitochondrial	1	2.4	51.712	3.42353	0	GO:0006084~acetyl-CoA metabolic process,GO:0006091~generation of precursor metabolites and energy,GO:0006099~tricarboxylic acid cycle,GO:0006101~citrate metabolic process,GO:0006107~oxaloacetate metabolic process,GO:0006732~coenzyme metabolic process,GO:0009060~aerobic respiration,GO:0009109~coenzyme catabolic process,GO:0015980~energy derivation by oxidation of organic compounds,GO:0043648~dicar…	GO:0005739~mitochondrion,GO:0005759~mitochondrial matrix,GO:0031974~membrane-enclosed lumen,GO:0031980~mitochondrial lumen,GO:0043233~organelle lumen,GO:0044429~mitochondrial part,GO:0070013~intracellular organelle lumen,	GO:0004108~citrate (Si)-synthase activity,GO:0046912~transferase activity, transferring acyl groups, acyl groups converted into alkyl on transfer,
Q9BZF1	OSBL8	Oxysterol-binding protein-related protein 8	1	2.1	101.19	3.37821	0	GO:0006869~lipid transport,GO:0008202~steroid metabolic process,GO:0010876~lipid localization,
P23284	PPIB	Peptidyl-prolyl cis-trans isomerase B	1	6	23.742	3.30712	0	GO:0006457~protein folding,	GO:0005783~endoplasmic reticulum,GO:0005788~endoplasmic reticulum lumen,GO:0016023~cytoplasmic membrane-bounded vesicle,GO:0031410~cytoplasmic vesicle,GO:0031974~membrane-enclosed lumen,GO:0031982~vesicle,GO:0031988~membrane-bounded vesicle,GO:0042470~melanosome,GO:0043233~organelle lumen,GO:0044432~endoplasmic reticulum part,GO:0048770~pigment granule,GO:0070013~intracellular organelle lumen,	GO:0003755~peptidyl-prolyl cis-trans isomerase activity,GO:0016859~cis-trans isomerase activity,GO:0042277~peptide binding,GO:0051082~unfolded protein binding,
P10644	KAP0	cAMP-dependent protein kinase type I-alpha regulatory subunit	1	6.3	42.981	3.28621	0	GO:0001704~formation of primary germ layer,GO:0001707~mesoderm formation,GO:0001932~regulation of protein amino acid phosphorylation,GO:0006355~regulation of transcription, DNA-dependent,GO:0006357~regulation of transcription from RNA polymerase II promoter,GO:0007242~intracellular signaling cascade,GO:0007369~gastrulation,GO:0007498~mesoderm development,GO:0009719~response to endogenous stimulus…	GO:0005829~cytosol,GO:0005952~cAMP-dependent protein kinase complex,GO:0031594~neuromuscular junction,GO:0045202~synapse,	GO:0000166~nucleotide binding,GO:0001882~nucleoside binding,GO:0001883~purine nucleoside binding,GO:0008603~cAMP-dependent protein kinase regulator activity,GO:0016208~AMP binding,GO:0017076~purine nucleotide binding,GO:0019207~kinase regulator activity,GO:0019887~protein kinase regulator activity,GO:0030551~cyclic nucleotide binding,GO:0030552~cAMP binding,GO:0030554~adenyl nucleotide binding,GO…
P09543	CN37	2',3'-cyclic-nucleotide 3'-phosphodiesterase	1	5.9	47.578	3.22417	0	GO:0000226~microtubule cytoskeleton organization,GO:0000902~cell morphogenesis,GO:0000904~cell morphogenesis involved in differentiation,GO:0007010~cytoskeleton organization,GO:0007017~microtubule-based process,GO:0007267~cell-cell signaling,GO:0007268~synaptic transmission,GO:0007409~axonogenesis,GO:0007610~behavior,GO:0007626~locomotory behavior,GO:0008344~adult locomotory behavior,GO:0009123~n…	GO:0000267~cell fraction,GO:0005576~extracellular region,GO:0005615~extracellular space,GO:0005624~membrane fraction,GO:0005626~insoluble fraction,GO:0016023~cytoplasmic membrane-bounded vesicle,GO:0031224~intrinsic to membrane,GO:0031410~cytoplasmic vesicle,GO:0031982~vesicle,GO:0031988~membrane-bounded vesicle,GO:0042470~melanosome,GO:0044421~extracellular region part,GO:0048770~pigment granule,	GO:0004112~cyclic-nucleotide phosphodiesterase activity,GO:0004113~2',3'-cyclic-nucleotide 3'-phosphodiesterase activity,GO:0008081~phosphoric diester hydrolase activity,
P54819	KAD2	Adenylate kinase 2, mitochondrial	1	10.5	26.477	3.21184	0		GO:0005739~mitochondrion,GO:0005740~mitochondrial envelope,GO:0005743~mitochondrial inner membrane,GO:0005758~mitochondrial intermembrane space,GO:0019866~organelle inner membrane,GO:0031090~organelle membrane,GO:0031966~mitochondrial membrane,GO:0031967~organelle envelope,GO:0031970~organelle envelope lumen,GO:0031974~membrane-enclosed lumen,GO:0031975~envelope,GO:0044429~mitochondrial part,	GO:0000166~nucleotide binding,GO:0001882~nucleoside binding,GO:0001883~purine nucleoside binding,GO:0004017~adenylate kinase activity,GO:0005524~ATP binding,GO:0016776~phosphotransferase activity, phosphate group as acceptor,GO:0017076~purine nucleotide binding,GO:0019201~nucleotide kinase activity,GO:0019205~nucleobase, nucleoside, nucleotide kinase activity,GO:0019206~nucleoside kinase activity…
P43307	SSRA	Translocon-associated protein subunit alpha	1	5.2	32.235	3.09708	0	GO:0006605~protein targeting,GO:0006612~protein targeting to membrane,GO:0006613~cotranslational protein targeting to membrane,GO:0006886~intracellular protein transport,GO:0008104~protein localization,GO:0008284~positive regulation of cell proliferation,GO:0015031~protein transport,GO:0034613~cellular protein localization,GO:0042127~regulation of cell proliferation,GO:0045184~establishment of pr…	GO:0005783~endoplasmic reticulum,GO:0005789~endoplasmic reticulum membrane,GO:0012505~endomembrane system,GO:0016021~integral to membrane,GO:0031090~organelle membrane,GO:0031224~intrinsic to membrane,GO:0042175~nuclear envelope-endoplasmic reticulum network,GO:0044432~endoplasmic reticulum part,	GO:0005048~signal sequence binding,GO:0005509~calcium ion binding,GO:0042277~peptide binding,GO:0043167~ion binding,GO:0043169~cation binding,GO:0046872~metal ion binding,
P07602	SAP	Isoform Sap-mu-9 of Proactivator polypeptide	1	2.8	58.483	3.07564	0.01	GO:0006643~membrane lipid metabolic process,GO:0006664~glycolipid metabolic process,GO:0006665~sphingolipid metabolic process,GO:0006687~glycosphingolipid metabolic process,GO:0006869~lipid transport,GO:0010876~lipid localization,	GO:0000323~lytic vacuole,GO:0005576~extracellular region,GO:0005615~extracellular space,GO:0005739~mitochondrion,GO:0005764~lysosome,GO:0005773~vacuole,GO:0005775~vacuolar lumen,GO:0005794~Golgi apparatus,GO:0016021~integral to membrane,GO:0031224~intrinsic to membrane,GO:0031974~membrane-enclosed lumen,GO:0043202~lysosomal lumen,GO:0043233~organelle lumen,GO:0044421~extracellular region part,GO:…	GO:0008047~enzyme activator activity,GO:0008289~lipid binding,
Q9BWM7	SFXN3	Sideroflexin-3	1	5.8	35.978	3.05461	0	GO:0000041~transition metal ion transport,GO:0006811~ion transport,GO:0006812~cation transport,GO:0006826~iron ion transport,GO:0015674~di-, tri-valent inorganic cation transport,GO:0030001~metal ion transport,GO:0055085~transmembrane transport,	GO:0005739~mitochondrion,GO:0016021~integral to membrane,GO:0031224~intrinsic to membrane,	GO:0005506~iron ion binding,GO:0043167~ion binding,GO:0043169~cation binding,GO:0046872~metal ion binding,GO:0046914~transition metal ion binding,
Q8IYT4	KATL2	Katanin p60 ATPase-containing subunit A-like 2	1	2.2	61.252	3.00054	0		GO:0005856~cytoskeleton,GO:0005874~microtubule,GO:0015630~microtubule cytoskeleton,GO:0043228~non-membrane-bounded organelle,GO:0043232~intracellular non-membrane-bounded organelle,GO:0044430~cytoskeletal part,	GO:0000166~nucleotide binding,GO:0001882~nucleoside binding,GO:0001883~purine nucleoside binding,GO:0005524~ATP binding,GO:0008568~microtubule-severing ATPase activity,GO:0016887~ATPase activity,GO:0017076~purine nucleotide binding,GO:0030554~adenyl nucleotide binding,GO:0032553~ribonucleotide binding,GO:0032555~purine ribonucleotide binding,GO:0032559~adenyl ribonucleotide binding,GO:0042623~ATP…
Q9Y678	COPG	Coatomer subunit gamma	1	1.4	97.717	2.87456	0	GO:0006886~intracellular protein transport,GO:0006890~retrograde vesicle-mediated transport, Golgi to ER,GO:0006900~membrane budding,GO:0006901~vesicle coating,GO:0006903~vesicle targeting,GO:0008104~protein localization,GO:0015031~protein transport,GO:0016044~membrane organization,GO:0016050~vesicle organization,GO:0016192~vesicle-mediated transport,GO:0034613~cellular protein localization,GO:00…	GO:0000139~Golgi membrane,GO:0005794~Golgi apparatus,GO:0005798~Golgi-associated vesicle,GO:0005829~cytosol,GO:0005886~plasma membrane,GO:0009898~internal side of plasma membrane,GO:0012505~endomembrane system,GO:0012506~vesicle membrane,GO:0016023~cytoplasmic membrane-bounded vesicle,GO:0030117~membrane coat,GO:0030120~vesicle coat,GO:0030126~COPI vesicle coat,GO:0030135~coated vesicle,GO:003013…	GO:0005198~structural molecule activity,
Q92504	S39A7	Zinc transporter SLC39A7	1	5.5	50.117	2.74311	0	GO:0000041~transition metal ion transport,GO:0006811~ion transport,GO:0006812~cation transport,GO:0006829~zinc ion transport,GO:0030001~metal ion transport,GO:0055085~transmembrane transport,	GO:0000267~cell fraction,GO:0005624~membrane fraction,GO:0005626~insoluble fraction,GO:0016021~integral to membrane,GO:0031224~intrinsic to membrane,	GO:0008270~zinc ion binding,GO:0043167~ion binding,GO:0043169~cation binding,GO:0046872~metal ion binding,GO:0046873~metal ion transmembrane transporter activity,GO:0046914~transition metal ion binding,
P27694	RFA1	Replication protein A 70 kDa DNA-binding subunit	1	1.8	68.137	2.60999	0.03	GO:0000279~M phase,GO:0000718~nucleotide-excision repair, DNA damage removal,GO:0000724~double-strand break repair via homologous recombination,GO:0000725~recombinational repair,GO:0001701~in utero embryonic development,GO:0001894~tissue homeostasis,GO:0002520~immune system development,GO:0006259~DNA metabolic process,GO:0006260~DNA replication,GO:0006261~DNA-dependent DNA replication,GO:0006281~…	GO:0000228~nuclear chromosome,GO:0000793~condensed chromosome,GO:0000794~condensed nuclear chromosome,GO:0001673~male germ cell nucleus,GO:0005654~nucleoplasm,GO:0005657~replication fork,GO:0005662~DNA replication factor A complex,GO:0005694~chromosome,GO:0005856~cytoskeleton,GO:0016604~nuclear body,GO:0016605~PML body,GO:0030894~replisome,GO:0031974~membrane-enclosed lumen,GO:0031981~nuclear lum…	GO:0003677~DNA binding,GO:0003682~chromatin binding,GO:0003697~single-stranded DNA binding,GO:0008270~zinc ion binding,GO:0043167~ion binding,GO:0043169~cation binding,GO:0043566~structure-specific DNA binding,GO:0046872~metal ion binding,GO:0046914~transition metal ion binding,
P12268	IMDH2	Inosine-5'-monophosphate dehydrogenase 2	1	2.3	55.804	2.49227	0.02	GO:0001775~cell activation,GO:0006163~purine nucleotide metabolic process,GO:0006164~purine nucleotide biosynthetic process,GO:0006177~GMP biosynthetic process,GO:0008283~cell proliferation,GO:0009123~nucleoside monophosphate metabolic process,GO:0009124~nucleoside monophosphate biosynthetic process,GO:0009126~purine nucleoside monophosphate metabolic process,GO:0009127~purine nucleoside monophos…	GO:0005829~cytosol,	GO:0003938~IMP dehydrogenase activity,GO:0030955~potassium ion binding,GO:0031420~alkali metal ion binding,GO:0043167~ion binding,GO:0043169~cation binding,GO:0046872~metal ion binding,
O94826	TOM70	Mitochondrial import receptor subunit TOM70	1	3	67.454	2.4806	0	GO:0006605~protein targeting,GO:0006626~protein targeting to mitochondrion,GO:0006839~mitochondrial transport,GO:0006886~intracellular protein transport,GO:0007005~mitochondrion organization,GO:0008104~protein localization,GO:0015031~protein transport,GO:0017038~protein import,GO:0033365~protein localization in organelle,GO:0034613~cellular protein localization,GO:0045184~establishment of protein…	GO:0005739~mitochondrion,GO:0005740~mitochondrial envelope,GO:0005741~mitochondrial outer membrane,GO:0005742~mitochondrial outer membrane translocase complex,GO:0016021~integral to membrane,GO:0019867~outer membrane,GO:0031090~organelle membrane,GO:0031224~intrinsic to membrane,GO:0031966~mitochondrial membrane,GO:0031967~organelle envelope,GO:0031968~organelle outer membrane,GO:0031975~envelope…	GO:0008320~protein transmembrane transporter activity,GO:0008565~protein transporter activity,
P31689	DNJA1	DnaJ homolog subfamily A member 1	1	6.3	44.868	#DIV/0!	0.13
P60174	TPIS	Triosephosphate isomerase	6	39.8	26.669	15.8129	0.1
P07737	PROF1	Profilin-1	1	10	15.054	13.449	0.12
Q71U36	TBA1A	Tubulin alpha-1A chain	1	80.5	50.135	11.7249	0.1
P09429	HMGB1	High mobility group protein B1	2	12.6	24.893	11.4014	0.19
P62937	PPIA	Peptidyl-prolyl cis-trans isomerase A	4	33.3	18.012	10.0895	0.15
P04075	ALDOA	Fructose-bisphosphate aldolase A	1	3	39.42	8.93974	0.13
P18669	PGAM1	Phosphoglycerate mutase 1	2	13.8	28.804	8.63864	0.15
P00558	PGK1	Phosphoglycerate kinase 1	2	5.8	44.614	7.7318	0.1
Q07666	KHDR1	KH domain-containing, RNA-binding, signal transduction-associated protein 1	1	4.5	48.227	7.42442	0.32
P40926	MDHM	Malate dehydrogenase, mitochondrial	4	14.8	35.503	7.26632	0.1
Q3ZCM7	TBB8	Tubulin beta-8 chain	1	24.3	49.775	4.87829	0.12
P07437	TBB5	Tubulin beta chain	5	70.7	49.67	4.79506	0.26
P27348	1433T	14-3-3 protein theta	2	18	27.764	4.76299	0.12
P30041	PRDX6	Peroxiredoxin-6	3	16.1	25.035	4.63108	0.15
P68371	TBB2C	Tubulin beta-2C chain	1	74.8	49.83	4.46697	0.26
P62979	RS27A	Ubiquitin-40S ribosomal protein S27a	2	55.8	17.965	3.63874	0.38
P04406	G3P	Glyceraldehyde-3-phosphate dehydrogenase	9	54.3	36.053	3.59991	0.18
P55060	XPO2	Exportin-2	5	8.7	110.42	3.42123	0.21
P11021	GRP78	78 kDa glucose-regulated protein	24	40.5	72.332	3.19307	0.34
P06733	ENOA	Alpha-enolase	17	52.8	47.168	2.72984	0.15
P63104	1433Z	14-3-3 protein zeta/delta	3	28.2	27.745	2.63204	0.1
P25205	MCM3	DNA replication licensing factor MCM3	2	3.8	90.98	2.43969	0.01
P10599	THIO	Thioredoxin	1	26.7	11.737	2.40128	0.18
P62314	SMD1	Small nuclear ribonucleoprotein Sm D1	2	26.1	13.281	2.39724	0.02
Q08380	LG3BP	Galectin-3-binding protein	2	5.1	65.33	2.37015	0.06
P52701	MSH6	DNA mismatch repair protein Msh6	1	0.9	152.78	2.36118	0
Q8N0V3	RBFA	Putative ribosome-binding factor A, mitochondrial	2	12.8	38.359	2.32579	0
Q96T76	MMS19	MMS19 nucleotide excision repair protein homolog	2	3.4	113.29	2.27322	0
P14618	KPYM	Pyruvate kinase isozymes M1/M2	12	33.9	57.936	2.25565	0.13
P11908	PRPS2	Isoform 2 of Ribose-phosphate pyrophosphokinase 2	1	4.7	35.054	2.23821	0
P60842	IF4A1	Eukaryotic initiation factor 4A-I	4	12.6	46.153	2.22994	0.08
P23528	COF1	Cofilin-1	3	31.9	18.502	2.19615	0.07
P62820	RAB1A	Ras-related protein Rab-1A	1	13.2	22.677	2.19106	0
P17066	HSP76	Heat shock 70 kDa protein 6	1	16.3	71.027	2.1626	0.32
P27695	APEX1	DNA-(apurinic or apyrimidinic site) lyase	1	5.7	35.554	2.14435	0.01
Q13838	DX39B	Isoform 2 of Spliceosome RNA helicase DDX39B	3	12.6	50.679	2.12913	0.03
Q15366	PCBP2	Poly(rC)-binding protein 2	4	17.8	38.58	2.09459	0.19
Q9Y2X3	NOP58	Nucleolar protein 58	1	3.4	59.578	2.08985	0.03
P07305	H10	Histone H1.0	3	19.1	20.863	2.05851	0.18
Q02413	DSG1	Desmoglein-1	2	2.3	113.75	2.05437	0.11
P31946	1433B	14-3-3 protein beta/alpha	1	11.8	28.082	2.04973	0.11
P62258	1433E	14-3-3 protein epsilon	7	36.1	29.174	2.04718	0.15
Q9H583	HEAT1	HEAT repeat-containing protein 1	1	1	242.37	2.04625	0
P07195	LDHB	L-lactate dehydrogenase B chain	7	33.2	36.638	2.03253	0.1
P09622	DLDH	Dihydrolipoyl dehydrogenase, mitochondrial	5	16.1	54.177	2.00419	0.04
Q8TEX9	IPO4	Isoform 2 of Importin-4	4	6.3	118.9	1.95185	0
P08107	HSP71	Heat shock 70 kDa protein 1A/1B	25	69.4	70.051	1.94773	0.44
Q96CS3	FAF2	FAS-associated factor 2	1	4	52.623	1.94265	0
Q86UP2	KTN1	Kinectin	20	22.5	156.27	1.94068	0
Q86VP6	CAND1	Cullin-associated NEDD8-dissociated protein 1	4	4.7	136.37	1.93773	0.01
Q15758	AAAT	Neutral amino acid transporter B(0)	3	6.7	56.598	1.92905	0
P13639	EF2	Elongation factor 2	10	19.6	95.337	1.91595	0.14
Q15388	TOM20	Mitochondrial import receptor subunit TOM20 homolog	1	13.8	16.298	1.87245	0
P05556	ITB1	Isoform Beta-1C of Integrin beta-1	1	2.5	91.619	1.86688	0
P00338	LDHA	L-lactate dehydrogenase A chain	7	35.8	36.688	1.85887	0.11
P28288	ABCD3	ATP-binding cassette sub-family D member 3	2	5.6	75.475	1.85794	0
P43246	MSH2	DNA mismatch repair protein Msh2	1	1.5	104.74	1.83328	0
P37802	TAGL2	Transgelin-2	3	24.1	22.391	1.82987	0.16
P68104	EF1A1	Elongation factor 1-alpha 1	14	51.9	50.14	1.80512	0.45
O15400	STX7	Syntaxin-7	1	3.8	29.815	1.80037	0
Q9HDC9	APMAP	Adipocyte plasma membrane-associated protein	3	14.9	46.48	1.79807	0
P07900	HS90A	Isoform 2 of Heat shock protein HSP 90-alpha	16	30.4	98.16	1.77741	0.24
P05783	K1C18	Keratin, type I cytoskeletal 18	11	42.8	48.057	1.77334	0.01
P56134	ATPK	ATP synthase subunit f, mitochondrial	1	11.7	10.918	1.76904	0
Q15365	PCBP1	Poly(rC)-binding protein 1	2	10.7	37.497	1.73585	0.11
Q06830	PRDX1	Peroxiredoxin-1	2	13.6	22.11	1.72649	0.3
P49721	PSB2	Proteasome subunit beta type-2	3	25.4	22.836	1.71031	0.08
P22392	NDKB	Isoform 3 of Nucleoside diphosphate kinase B	4	35.6	30.137	1.70759	0.12
Q8NC51	PAIRB	Plasminogen activator inhibitor 1 RNA-binding protein	5	19.4	44.965	1.69805	0.38
O60716	CTND1	Catenin delta-1	1	2.3	108.17	1.67597	0
P63208	SKP1	S-phase kinase-associated protein 1	1	11.7	18.658	1.63629	0.08
Q96HQ2	C2AIL	CDKN2AIP N-terminal-like protein	1	15.5	13.196	1.62018	0.02
P49327	FAS	Fatty acid synthase	23	17.5	273.42	1.58854	0.08
O95299	NDUAA	NADH dehydrogenase [ubiquinone] 1 alpha subcomplex subunit 10, mitochondrial	1	6.2	40.75	1.58762	0
Q15149	PLEC	Plectin	1	0.8	531.78	1.5774	0.04
Q9Y512	SAM50	Sorting and assembly machinery component 50 homolog	2	5.8	51.976	1.57684	0
P62318	SMD3	Small nuclear ribonucleoprotein Sm D3	2	15.1	13.916	1.57646	0.18
Q99460	PSMD1	26S proteasome non-ATPase regulatory subunit 1	4	8.2	105.84	1.56832	0.03
P29692	EF1D	Isoform 2 of Elongation factor 1-delta	4	9.4	71.407	1.55547	0.03
Q5T749	KPRP	Keratinocyte proline-rich protein	1	1.6	64.135	1.55048	0.2
O75477	ERLN1	Erlin-1	7	39.3	38.925	1.54905	0
P62826	RAN	GTP-binding nuclear protein Ran	6	31	24.423	1.54893	0.17
Q02978	M2OM	Mitochondrial 2-oxoglutarate/malate carrier protein	6	31.2	34.061	1.53694	0.01
O00410	IPO5	Isoform 3 of Importin-5	1	1.8	125.54	1.52246	0
O00217	NDUS8	NADH dehydrogenase [ubiquinone] iron-sulfur protein 8, mitochondrial	1	4.3	23.705	1.5195	0
P11142	HSP7C	Heat shock cognate 71 kDa protein	27	57.3	70.897	1.49666	0.45
P53007	TXTP	Tricarboxylate transport protein, mitochondrial	3	15.1	34.012	1.4945	0
Q15084	PDIA6	Isoform 2 of Protein disulfide-isomerase A6	4	13	53.9	1.48821	0.02
P34897	GLYM	Serine hydroxymethyltransferase, mitochondrial	1	2.2	55.992	1.4691	0
P36957	ODO2	Dihydrolipoyllysine-residue succinyltransferase component of 2-oxoglutarate dehydrogenase complex	8	18.3	48.755	1.46258	0
Q9Y6V0	PCLO	Protein piccolo	1	0.3	566.65	1.4624	0
P10412	H14	Histone H1.4	2	26.5	21.865	1.46015	0.17
P08238	HS90B	Heat shock protein HSP 90-beta	11	33.7	83.263	1.45062	0.24
P17980	PRS6A	26S protease regulatory subunit 6A	1	3.4	49.203	1.43383	0.04
O14602	IF1AY	Eukaryotic translation initiation factor 1A, Y-chromosomal	1	9.7	16.442	1.42818	0
P36542	ATPG	ATP synthase subunit gamma, mitochondrial	3	17.8	32.996	1.40438	0
P62191	PRS4	26S protease regulatory subunit 4	1	4.8	49.184	1.38901	0.05
Q92896	GSLG1	Isoform 2 of Golgi apparatus protein 1	3	2.9	137.22	1.38661	0
P14625	ENPL	Endoplasmin	17	29.3	92.468	1.36913	0.06
P62195	PRS8	26S protease regulatory subunit 8	1	3.2	45.626	1.34922	0.08
Q9BSG0	PAP21	Protease-associated domain-containing protein of 21 kDa	2	19.7	21.042	1.33189	0.05
P06576	ATPB	ATP synthase subunit beta, mitochondrial	16	46.7	56.559	1.32825	0.08
P62158	CALM	Calmodulin	3	34.2	16.837	1.32628	0.19
P14923	PLAK	Junction plakoglobin	7	13	81.744	1.30912	0.07
P25705	ATPA	ATP synthase subunit alpha, mitochondrial	14	35.1	59.75	1.30748	0.02
P48643	TCPE	T-complex protein 1 subunit epsilon	4	13.5	59.67	1.30534	0.11
Q15431	SYCP1	Synaptonemal complex protein 1	1	1.3	114.19	1.29777	0
P48047	ATPO	ATP synthase subunit O, mitochondrial	2	12.2	23.277	1.29378	0.03
P45880	VDAC2	Voltage-dependent anion-selective channel protein 2	15	68	31.566	1.29298	0
Q10567	AP1B1	AP-1 complex subunit beta-1	1	3.4	104.64	1.29261	0
P34932	HSP74	Heat shock 70 kDa protein 4	6	9.4	94.33	1.286	0.03
Q14974	IMB1	Importin subunit beta-1	12	20.9	97.169	1.28251	0.06
Q15637	SF01	Isoform 5 of Splicing factor 1	1	2.7	80.62	1.27753	0.09
O94905	ERLN2	Erlin-2	13	54.9	37.839	1.25788	0
P10809	CH60	60 kDa heat shock protein, mitochondrial	22	47.6	61.054	1.25351	0.13
P30153	2AAA	Serine/threonine-protein phosphatase 2A 65 kDa regulatory subunit A alpha isoform	3	11.2	65.308	1.251	0.16
P35998	PRS7	26S protease regulatory subunit 7	2	5.1	48.633	1.24719	0.05
P12273	PIP	Prolactin-inducible protein	1	8.2	16.572	1.23675	0.04
P25787	PSA2	Proteasome subunit alpha type-2	2	17.1	25.898	1.23467	0.06
Q16891	IMMT	Mitochondrial inner membrane protein	14	30.3	83.677	1.2278	0
P09496	CLCA	Clathrin light chain A	2	6.9	27.076	1.22142	0.03
P15311	EZRI	Ezrin	1	2.9	69.412	1.2175	0.02
Q9NX20	RM16	39S ribosomal protein L16, mitochondrial	1	6.4	28.449	1.21229	0
Q9Y6M1	IF2B2	Insulin-like growth factor 2 mRNA-binding protein 2	1	4.2	66.121	1.2104	0.02
O43242	PSMD3	26S proteasome non-ATPase regulatory subunit 3	2	6.6	60.977	1.20977	0.04
Q04637	IF4G1	Eukaryotic translation initiation factor 4 gamma 1	3	3.3	175.49	1.20776	0.05
P55036	PSMD4	26S proteasome non-ATPase regulatory subunit 4	1	4	40.736	1.20464	0.04
P42677	RS27	40S ribosomal protein S27	2	25	9.461	1.20318	0.38
P53999	TCP4	Activated RNA polymerase II transcriptional coactivator p15	1	8.7	14.395	1.18895	0.2
Q96AG4	LRC59	Leucine-rich repeat-containing protein 59	10	46.9	34.93	1.17721	0
O00231	PSD11	26S proteasome non-ATPase regulatory subunit 11	1	3.1	47.463	1.17491	0.06
Q13200	PSMD2	26S proteasome non-ATPase regulatory subunit 2	4	8.1	100.2	1.17465	0.05
P35908	K22E	Keratin, type II cytoskeletal 2 epidermal	1	79.5	65.432	1.1733	0.42
Q5JWF2	GNAS1	Guanine nucleotide-binding protein G(s) subunit alpha isoforms XLas	1	3.1	111.02	1.16934	0
P15924	DESP	Desmoplakin	10	4.8	331.77	1.16591	0.13
P11177	ODPB	Pyruvate dehydrogenase E1 component subunit beta, mitochondrial	6	24.8	39.233	1.15703	0
P25789	PSA4	Proteasome subunit alpha type-4	2	18.4	29.483	1.15606	0.08
P48556	PSMD8	26S proteasome non-ATPase regulatory subunit 8	1	4.3	39.611	1.15554	0
P04156	PRIO	Major prion protein	4	17	27.661	1.15197	0
Q9NX63	CHCH3	Coiled-coil-helix-coiled-coil-helix domain-containing protein 3, mitochondrial	3	15.9	26.152	1.14519	0
P05455	LA	Lupus La protein	2	6.1	46.836	1.13819	0
P36873	PP1G	Isoform Gamma-2 of Serine/threonine-protein phosphatase PP1-gamma catalytic subunit	3	13.1	38.518	1.13763	0.02
Q9NRK6	ABCBA	ATP-binding cassette sub-family B member 10, mitochondrial	1	3.4	79.147	1.13673	0
Q9Y230	RUVB2	RuvB-like 2	4	10.4	51.156	1.13654	0.13
O00487	PSDE	26S proteasome non-ATPase regulatory subunit 14	1	11	34.577	1.13279	0.01
Q9P0J7	KCMF1	E3 ubiquitin-protein ligase KCMF1	1	3.7	41.945	1.13088	0.07
P78527	PRKDC	DNA-dependent protein kinase catalytic subunit	129	39.1	469.08	1.12938	0
Q96HS1	PGAM5	Serine/threonine-protein phosphatase PGAM5, mitochondrial	1	4.2	32.004	1.12259	0
P33991	MCM4	DNA replication licensing factor MCM4	1	2.2	96.557	1.11671	0
Q07065	CKAP4	Cytoskeleton-associated protein 4	12	27.6	66.022	1.11497	0
Q9UNM6	PSD13	26S proteasome non-ATPase regulatory subunit 13	2	9	42.945	1.10668	0.02
P27708	PYR1	CAD protein	15	9.5	242.98	1.10474	0.03
Q9HAV7	GRPE1	GrpE protein homolog 1, mitochondrial	5	21.2	24.279	1.10324	0.16
P49006	MRP	MARCKS-related protein	1	7.7	19.529	1.1031	0.03
Q7L2E3	DHX30	Isoform 2 of Putative ATP-dependent RNA helicase DHX30	2	2.5	136.11	1.081	0
O00425	IF2B3	Insulin-like growth factor 2 mRNA-binding protein 3	1	4.7	63.704	1.07967	0.04
P52732	KIF11	Kinesin-like protein KIF11	1	1	119.16	1.07404	0
Q86V81	THOC4	THO complex subunit 4	5	36.6	26.888	1.06962	0.32
P49792	RBP2	E3 SUMO-protein ligase RanBP2	4	2.4	358.2	1.06898	0
O43707	ACTN4	Alpha-actinin-4	9	29.4	104.85	1.05378	0.06
O75691	UTP20	Small subunit processome component 20 homolog	2	0.9	318.38	1.05257	0
Q99436	PSB7	Proteasome subunit beta type-7	1	6.9	29.965	1.05193	0
P62306	RUXF	Small nuclear ribonucleoprotein F	1	15.1	9.7251	1.05056	0.11
P08670	VIME	Vimentin	18	56	53.651	1.04971	0.2
P62899	RL31	60S ribosomal protein L31	2	18.4	14.463	1.04429	0.35
P68032	ACTC	Actin, alpha cardiac muscle 1	2	28.1	42.019	1.04077	0.14
P84090	ERH	Enhancer of rudimentary homolog	1	10.6	12.259	1.03744	0.25
P35268	RL22	60S ribosomal protein L22	2	30.5	14.787	1.03271	0.1
P60900	PSA6	Proteasome subunit alpha type-6	1	5.3	27.399	1.03124	0.12
Q14444	CAPR1	Caprin-1	3	5.8	78.365	1.02961	0.07
P51398	RT29	28S ribosomal protein S29, mitochondrial	1	5	45.566	1.02765	0.02
Q92878	RAD50	Isoform 2 of DNA repair protein RAD50	1	1.4	154.59	1.01722	0.03
P26599	PTBP1	Isoform 2 of Polypyrimidine tract-binding protein 1	5	16.7	59.037	1.01666	0.12
P62304	RUXE	Small nuclear ribonucleoprotein E	2	39.1	10.803	1.01392	0.05
P31943	HNRH1	Heterogeneous nuclear ribonucleoprotein H	8	32.7	49.229	1.01184	0.18
Q9UBQ5	EIF3K	Eukaryotic translation initiation factor 3 subunit K	2	15.6	25.059	1.00926	0
Q9Y265	RUVB1	RuvB-like 1	7	22.6	50.227	1.00263	0.05
Q6PKG0	LARP1	La-related protein 1	3	3.3	123.51	0.996438	0
Q27J81	INF2	Inverted formin-2	1	1.1	135.62	0.991635	0
P49368	TCPG	T-complex protein 1 subunit gamma	6	18.3	60.533	0.983567	0.1
P50991	TCPD	T-complex protein 1 subunit delta	4	12.1	57.924	0.980047	0.16
P21796	VDAC1	Voltage-dependent anion-selective channel protein 1	15	76.7	30.772	0.978236	0
P52815	RM12	39S ribosomal protein L12, mitochondrial	2	11.6	21.348	0.976736	0.01
Q96S52	PIGS	GPI transamidase component PIG-S	1	3.8	61.655	0.974032	0
Q9Y6G9	DC1L1	Cytoplasmic dynein 1 light intermediate chain 1	1	3.6	56.578	0.971989	0
P16989	DBPA	DNA-binding protein A	1	16.1	40.089	0.969397	0.19
P25398	RS12	40S ribosomal protein S12	7	70.5	14.515	0.965004	0.05
Q02218	ODO1	2-oxoglutarate dehydrogenase, mitochondrial	6	7.9	115.93	0.953355	0
P61978	HNRPK	Isoform 2 of Heterogeneous nuclear ribonucleoprotein K	13	40.9	51.028	0.952696	0.37
P38646	GRP75	Stress-70 protein, mitochondrial	31	52.6	73.68	0.95189	0.21
P81605	DCD	Dermcidin	3	35.5	11.284	0.951731	0.34
P17987	TCPA	T-complex protein 1 subunit alpha	5	19.1	60.343	0.949879	0.1
O00571	DDX3X	ATP-dependent RNA helicase DDX3X	6	11.8	73.243	0.948231	0.01
P62987	RL40	Ubiquitin-60S ribosomal protein L40	1	50.8	14.728	0.946876	0.16
O75643	U520	U5 small nuclear ribonucleoprotein 200 kDa helicase	1	1.1	244.5	0.946104	0
P43686	PRS6B	26S protease regulatory subunit 6B	2	4.5	47.366	0.940019	0.02
Q13162	PRDX4	Peroxiredoxin-4	6	36.5	30.54	0.93804	0.03
P78371	TCPB	T-complex protein 1 subunit beta	3	9.5	57.488	0.935446	0.17
O75964	ATP5L	ATP synthase subunit g, mitochondrial	1	14.6	11.428	0.934774	0
Q14964	RB39A	Ras-related protein Rab-39A	1	5.1	25.006	0.933747	0
O14654	IRS4	Insulin receptor substrate 4	5	5.3	133.77	0.931278	0.12
P40227	TCPZ	T-complex protein 1 subunit zeta	4	16.6	58.024	0.927682	0.08
P05387	RLA2	60S acidic ribosomal protein P2	4	69.6	11.665	0.926722	0.17
Q3MHD2	LSM12	Isoform 2 of Protein LSM12 homolog	8	71.2	21.999	0.926173	0.33
Q14739	LBR	Lamin-B receptor	2	4.4	70.702	0.922085	0
P62081	RS7	40S ribosomal protein S7	5	27.8	22.127	0.921652	0.12
P15927	RFA2	Isoform 3 of Replication protein A 32 kDa subunit	1	6.4	38.809	0.920958	0
Q92552	RT27	28S ribosomal protein S27, mitochondrial	2	6.3	47.611	0.917073	0
P50990	TCPQ	T-complex protein 1 subunit theta	5	14.2	59.62	0.912096	0.17
Q9BRJ2	RM45	39S ribosomal protein L45, mitochondrial	1	6.5	35.351	0.910686	0
P63173	RL38	60S ribosomal protein L38	2	35.7	8.2178	0.908284	0.41
Q92616	GCN1L	Translational activator GCN1	14	8.6	292.75	0.907878	0
O00303	EIF3F	Eukaryotic translation initiation factor 3 subunit F	3	11.5	37.563	0.90773	0
P29966	MARCS	Myristoylated alanine-rich C-kinase substrate	1	4.5	31.554	0.906594	0.01
P67809	YBOX1	Nuclease-sensitive element-binding protein 1	2	27.8	35.924	0.904234	0.25
Q13769	THOC5	THO complex subunit 5 homolog	1	3.2	78.507	0.903801	0
P51572	BAP31	B-cell receptor-associated protein 31	1	6.1	27.991	0.901065	0
Q6P2Q9	PRP8	Pre-mRNA-processing-splicing factor 8	3	2.1	273.6	0.899231	0
P62829	RL23	60S ribosomal protein L23	5	43.6	14.865	0.8986	0.45
Q92841	DDX17	Isoform 4 of Probable ATP-dependent RNA helicase DDX17	2	3.4	80.272	0.898388	0.34
P08559	ODPA	Pyruvate dehydrogenase E1 component subunit alpha, somatic form, mitochondrial	7	27.9	43.295	0.895203	0
Q15233	NONO	Non-POU domain-containing octamer-binding protein	27	62	54.231	0.893961	0.29
Q9BQG0	MBB1A	Isoform 2 of Myb-binding protein 1A	49	47.3	149.37	0.893406	0.04
P09661	RU2A	U2 small nuclear ribonucleoprotein A'	5	26.3	28.415	0.892542	0
P62854	RS26	40S ribosomal protein S26	3	31.3	13.015	0.892443	0.31
Q13084	RM28	39S ribosomal protein L28, mitochondrial	3	25	30.156	0.891589	0
Q92499	DDX1	ATP-dependent RNA helicase DDX1	25	39.7	82.431	0.890677	0.07
P52272	HNRPM	Heterogeneous nuclear ribonucleoprotein M	13	25.9	77.515	0.889498	0.36
Q9UPT8	ZC3H4	Zinc finger CCCH domain-containing protein 4	1	1.2	140.26	0.887072	0
Q9BVC5	ASHWN	Ashwin	1	11.2	25.858	0.88705	0
Q13409	DC1I2	Cytoplasmic dynein 1 intermediate chain 2	2	3.8	71.456	0.886589	0.02
Q9NZI8	IF2B1	Insulin-like growth factor 2 mRNA-binding protein 1	6	15.8	63.48	0.884825	0.08
P22087	FBRL	rRNA 2'-O-methyltransferase fibrillarin	3	22.4	33.784	0.879411	0.27
P78347	GTF2I	General transcription factor II-I	6	9.9	112.42	0.879239	0
P27635	RL10	60S ribosomal protein L10	8	38.3	24.604	0.878995	0.32
P31269	HXA9	Homeobox protein Hox-A9	1	10.3	30.171	0.875095	0
P0C0S8	H2A1	Histone H2A type 1	3	35.4	14.091	0.87312	0.39
Q7Z7H8	RM10	39S ribosomal protein L10, mitochondrial	1	7.3	29.282	0.86869	0
P62249	RS16	40S ribosomal protein S16	9	52.7	16.445	0.863417	0.23
O00159	MYO1C	Myosin-Ic	2	3.6	121.68	0.862975	0
Q9Y277	VDAC3	Voltage-dependent anion-selective channel protein 3	10	45.9	30.658	0.858063	0
P26641	EF1G	Elongation factor 1-gamma	9	29.3	50.118	0.857814	0.05
P16104	H2AX	Histone H2A.x	1	32.2	15.144	0.850303	0.02
P39023	RL3	60S ribosomal protein L3	20	52.4	46.108	0.847601	0.31
P12270	TPR	Nucleoprotein TPR	18	9.6	267.29	0.847223	0
Q92615	LAR4B	La-related protein 4B	1	2.3	80.551	0.846638	0
Q9NVI7	ATD3A	Isoform 2 of ATPase family AAA domain-containing protein 3A	5	26.5	66.217	0.844434	0
Q7L2H7	EIF3M	Eukaryotic translation initiation factor 3 subunit M	2	10.2	42.502	0.840477	0.01
P63010	AP2B1	Isoform 2 of AP-2 complex subunit beta	1	3.4	105.69	0.838877	0
O00567	NOP56	Nucleolar protein 56	4	8.4	66.049	0.838602	0.15
Q00839	HNRPU	Heterogeneous nuclear ribonucleoprotein U	21	33.7	90.583	0.837793	0.34
P62277	RS13	40S ribosomal protein S13	4	29.8	17.222	0.834657	0.35
P23246	SFPQ	Splicing factor, proline- and glutamine-rich	23	37.5	76.149	0.83347	0.35
O15371	EIF3D	Eukaryotic translation initiation factor 3 subunit D	5	16.4	63.972	0.833016	0
Q9UMS4	PRP19	Pre-mRNA-processing factor 19	8	26.2	55.18	0.831341	0
Q01082	SPTB2	Spectrin beta chain, brain 1	28	15.6	274.61	0.828508	0
P61026	RAB10	Ras-related protein Rab-10	1	11	22.541	0.826152	0.02
Q7Z739	YTHD3	YTH domain family protein 3	2	4.3	63.86	0.825075	0
P12956	XRCC6	X-ray repair cross-complementing protein 6	13	32.8	69.842	0.823583	0.07
Q13813	SPTA2	Spectrin alpha chain, brain	31	19.1	284.54	0.82255	0
P61313	RL15	60S ribosomal protein L15	9	42.2	24.146	0.817344	0.29
Q9BUJ2	HNRL1	Heterogeneous nuclear ribonucleoprotein U-like protein 1	8	15.4	95.737	0.816408	0.04
P57678	GEMI4	Component of gems 4	1	2.8	120.04	0.816404	0
Q52LJ0	FA98B	Protein FAM98B	13	53.3	37.19	0.81628	0
P60660	MYL6	Myosin light polypeptide 6	4	32.5	16.93	0.812916	0.07
Q9UJZ1	STML2	Stomatin-like protein 2	4	22.8	38.534	0.805424	0
Q9UL62	TRPC5	Short transient receptor potential channel 5	1	0.8	111.41	0.80492	0
A6NKT7	RGPD3	RanBP2-like and GRIP domain-containing protein 3	1	0.7	197.48	0.803153	0
P08754	GNAI3	Guanine nucleotide-binding protein G(k) subunit alpha	1	7.6	40.532	0.802704	0
P12814	ACTN1	Alpha-actinin-1	1	13	103.06	0.801955	0.01
P09012	SNRPA	U1 small nuclear ribonucleoprotein A	2	10.3	31.279	0.801438	0.01
O60814	H2B1K	Histone H2B type 1-K	5	35.7	13.89	0.798619	0.3
P46776	RL27A	60S ribosomal protein L27a	5	31.1	16.561	0.798393	0.37
Q7Z417	NUFP2	Nuclear fragile X mental retardation-interacting protein 2	22	44	76.12	0.798113	0.37
Q15029	U5S1	116 kDa U5 small nuclear ribonucleoprotein component	2	3	109.43	0.795309	0.01
O15042	SR140	U2 snRNP-associated SURP motif-containing protein	1	1.5	118.29	0.794611	0
Q96RQ3	MCCA	Methylcrotonoyl-CoA carboxylase subunit alpha, mitochondrial	31	59.9	80.472	0.793805	0.11
Q16795	NDUA9	NADH dehydrogenase [ubiquinone] 1 alpha subcomplex subunit 9, mitochondrial	2	10.3	42.509	0.793714	0
Q14204	DYHC1	Cytoplasmic dynein 1 heavy chain 1	62	20.9	532.4	0.792266	0
Q8IX12	CCAR1	Cell division cycle and apoptosis regulator protein 1	2	3	132.82	0.790311	0
C9JLW8	F195B	Protein FAM195B	3	41.2	10.92	0.789702	0.25
Q14103	HNRPD	Heterogeneous nuclear ribonucleoprotein D0	4	12.4	38.434	0.78805	0.07
Q5T4S7	UBR4	Isoform 2 of E3 ubiquitin-protein ligase UBR4	50	16.1	575.95	0.782938	0.13
Q9Y3I0	RTCB	tRNA-splicing ligase RtcB homolog	17	46.3	55.21	0.782821	0.08
P63261	ACTG	Actin, cytoplasmic 2	1	69.9	41.792	0.780449	0.11
Q9Y224	CN166	UPF0568 protein C14orf166	13	62.3	28.068	0.778095	0.04
P11940	PABP1	Polyadenylate-binding protein 1	9	30.5	70.67	0.777965	0.22
P26640	SYVC	Valyl-tRNA synthetase	5	7.2	140.47	0.777859	0
P60228	EIF3E	Eukaryotic translation initiation factor 3 subunit E	5	13.9	52.22	0.777605	0
P05386	RLA1	60S acidic ribosomal protein P1	3	42.1	11.514	0.776305	0.19
Q9Y5X1	SNX9	Sorting nexin-9	19	43.9	66.591	0.773285	0
O75306	NDUS2	NADH dehydrogenase [ubiquinone] iron-sulfur protein 2, mitochondrial	2	6.7	52.545	0.770861	0
P22626	ROA2	Heterogeneous nuclear ribonucleoproteins A2/B1	4	19.3	37.429	0.763942	0.15
P13010	XRCC5	X-ray repair cross-complementing protein 5	14	32.5	82.704	0.763542	0.05
Q00610	CLH1	Clathrin heavy chain 1	49	52.2	191.61	0.762793	0.05
P46782	RS5	40S ribosomal protein S5	9	53.9	22.876	0.762021	0.03
Q99613	EIF3C	Eukaryotic translation initiation factor 3 subunit C	4	7.3	105.34	0.759851	0.01
P46060	RAGP1	Ran GTPase-activating protein 1	2	6.1	63.541	0.753936	0
P15880	RS2	40S ribosomal protein S2	11	42.7	31.324	0.752222	0.34
Q9NVP1	DDX18	ATP-dependent RNA helicase DDX18	3	6.9	75.406	0.751925	0
Q96EP5	DAZP1	DAZ-associated protein 1	8	30.5	43.383	0.746199	0
O75533	SF3B1	Splicing factor 3B subunit 1	17	21.2	145.83	0.738691	0
P08865	RSSA	40S ribosomal protein SA	8	35.9	32.854	0.738508	0.1
Q7Z6K3	PTAR1	Protein prenyltransferase alpha subunit repeat-containing protein 1	1	2.2	46.405	0.736746	0
Q9BW27	NUP85	Nuclear pore complex protein Nup85	1	2.3	75.019	0.735663	0
Q15046	SYK	Lysyl-tRNA synthetase	11	24.1	68.047	0.734777	0.07
Q07020	RL18	60S ribosomal protein L18	8	42.6	21.634	0.733799	0.25
Q92522	H1X	Histone H1x	5	31	22.487	0.733153	0.25
Q96PK6	RBM14	RNA-binding protein 14	2	4.2	69.491	0.732421	0.01
P11532	DMD	Dystrophin	2	0.5	426.74	0.73137	0.09
P09651	ROA1	Heterogeneous nuclear ribonucleoprotein A1	6	25.5	38.746	0.729212	0.24
Q7L7X3	TAOK1	Serine/threonine-protein kinase TAO1	17	21.5	116.07	0.727894	0
Q5SSJ5	HP1B3	Heterochromatin protein 1-binding protein 3	5	12.5	61.206	0.727301	0.04
P35580	MYH10	Isoform 3 of Myosin-10	6	8.4	231.37	0.726524	0
P62917	RL8	60S ribosomal protein L8	12	41.6	28.024	0.72594	0.37
P47914	RL29	60S ribosomal protein L29	2	14.5	17.752	0.724699	0.34
O75955	FLOT1	Flotillin-1	22	67.4	47.355	0.724095	0
P55884	EIF3B	Isoform 2 of Eukaryotic translation initiation factor 3 subunit B	5	7.6	99.028	0.723166	0.02
P22234	PUR6	Multifunctional protein ADE2	2	6.4	47.079	0.723104	0.06
Q9BR76	COR1B	Coronin-1B	7	17.2	54.234	0.722395	0
P62263	RS14	40S ribosomal protein S14	5	57	16.273	0.721694	0.35
Q93009	UBP7	Ubiquitin carboxyl-terminal hydrolase 7	1	1.2	128.3	0.720432	0.01
Q15427	SF3B4	Splicing factor 3B subunit 4	4	18.4	44.385	0.719601	0.04
Q15717	ELAV1	ELAV-like protein 1	1	3.4	36.091	0.715268	0.02
P23396	RS3	40S ribosomal protein S3	16	67.5	26.688	0.713218	0.29
Q8IZP0	ABI1	Abl interactor 1	4	12.4	55.08	0.711343	0
Q14573	ITPR3	Inositol 1,4,5-trisphosphate receptor type 3	1	0.7	304.1	0.710596	0
P19338	NUCL	Nucleolin	28	34.1	76.613	0.710042	0.42
P62910	RL32	60S ribosomal protein L32	4	29.6	15.86	0.708344	0.33
Q9HCC0	MCCB	Methylcrotonoyl-CoA carboxylase beta chain, mitochondrial	36	75	61.332	0.708109	0.14
P47755	CAZA2	F-actin-capping protein subunit alpha-2	1	3.5	32.949	0.706186	0
P49756	RBM25	RNA-binding protein 25	30	36.1	100.18	0.705958	0.04
Q9C005	DPY30	Protein dpy-30 homolog	1	16.2	11.25	0.703989	0
P62701	RS4X	40S ribosomal protein S4, X isoform	21	60.8	29.597	0.703106	0.38
O76021	RL1D1	Ribosomal L1 domain-containing protein 1	5	15.7	54.972	0.698053	0.03
Q02543	RL18A	60S ribosomal protein L18a	9	42.6	20.762	0.697656	0.25
P06748	NPM	Nucleophosmin	11	36.7	32.575	0.697161	0.31
P63167	DYL1	Dynein light chain 1, cytoplasmic	2	24.7	10.366	0.697117	0.19
O14818	PSA7	Proteasome subunit alpha type-7	1	7.7	27.887	0.69616	0.08
P80723	BASP1	Brain acid soluble protein 1	1	6.2	22.693	0.691698	0
Q13428	TCOF	Isoform 4 of Treacle protein	7	6.1	155.93	0.690664	0.14
Q9ULV4	COR1C	Coronin-1C	10	30.2	53.248	0.690489	0.02
Q13310	PABP4	Polyadenylate-binding protein 4	4	22.4	70.782	0.688613	0.1
P62316	SMD2	Small nuclear ribonucleoprotein Sm D2	2	16.9	13.527	0.686094	0.17
P82933	RT09	28S ribosomal protein S9, mitochondrial	1	3.3	45.834	0.684865	0
P46783	RS10	40S ribosomal protein S10	4	27.3	18.898	0.68475	0.16
Q8NEJ9	NGDN	Neuroguidin	1	5.7	35.894	0.684664	0
P36578	RL4	60S ribosomal protein L4	19	40.7	47.697	0.681287	0.25
P18124	RL7	60S ribosomal protein L7	15	54	29.225	0.681211	0.3
P08708	RS17	40S ribosomal protein S17	3	31.9	15.55	0.679222	0.1
Q96EY7	PTCD3	Pentatricopeptide repeat-containing protein 3, mitochondrial	2	7.1	78.549	0.677897	0
P21333	FLNA	Filamin-A	52	34.5	280.74	0.674907	0.06
P42766	RL35	60S ribosomal protein L35	3	26	14.551	0.674865	0.31
Q8WWM7	ATX2L	Ataxin-2-like protein	45	40.5	113.37	0.671891	0.44
P61163	ACTZ	Alpha-centractin	7	30.1	42.613	0.671799	0
P10515	ODP2	Dihydrolipoyllysine-residue acetyltransferase component of pyruvate dehydrogenase complex	9	23.2	68.996	0.669728	0
O14950	ML12B	Myosin regulatory light chain 12B	7	51.7	19.779	0.669645	0.07
P05388	RLA0	60S acidic ribosomal protein P0	13	55.8	34.273	0.66951	0.12
O43795	MYO1B	Myosin-Ib	2	3.5	131.98	0.668021	0
P47897	SYQ	Glutaminyl-tRNA synthetase	15	27.6	87.798	0.666843	0.05
O60506	HNRPQ	Heterogeneous nuclear ribonucleoprotein Q	7	25.7	69.602	0.666107	0.07
Q16540	RM23	39S ribosomal protein L23, mitochondrial	1	14.4	17.781	0.663619	0
P54886	P5CS	Delta-1-pyrroline-5-carboxylate synthase	7	13	87.301	0.663274	0
P52597	HNRPF	Heterogeneous nuclear ribonucleoprotein F	2	13.7	45.671	0.663063	0.02
P84098	RL19	60S ribosomal protein L19	7	26.5	23.466	0.662953	0.25
Q14152	EIF3A	Eukaryotic translation initiation factor 3 subunit A	15	13.7	166.57	0.661473	0.03
P46781	RS9	40S ribosomal protein S9	9	34	22.591	0.660691	0.23
P56192	SYMC	Methionyl-tRNA synthetase, cytoplasmic	18	35.6	101.11	0.659156	0.05
Q13283	G3BP1	Ras GTPase-activating protein-binding protein 1	1	2.4	52.164	0.658088	0.13
P62888	RL30	60S ribosomal protein L30	5	58.3	12.784	0.657465	0.11
P62750	RL23A	60S ribosomal protein L23a	9	39.1	17.695	0.657104	0.41
Q9UHI6	DDX20	Probable ATP-dependent RNA helicase DDX20	1	3.2	92.239	0.656079	0
Q9Y3U8	RL36	60S ribosomal protein L36	4	30.5	12.254	0.655523	0.25
Q08211	DHX9	ATP-dependent RNA helicase A	10	12.8	140.96	0.654996	0.03
P35579	MYH9	Myosin-9	19	19.2	226.53	0.65434	0.02
P83731	RL24	60S ribosomal protein L24	6	31.8	17.779	0.653484	0.34
P26373	RL13	60S ribosomal protein L13	6	28.9	24.261	0.646162	0.41
P62244	RS15A	40S ribosomal protein S15a	7	59.2	14.839	0.645692	0.15
Q96I25	SPF45	Splicing factor 45	1	2.2	44.961	0.642186	0
P22061	PIMT	Isoform 2 of Protein-L-isoaspartate(D-aspartate) O-methyltransferase	10	54.4	24.679	0.642017	0.21
P54136	SYRC	Arginyl-tRNA synthetase, cytoplasmic	15	28.8	75.378	0.640314	0.07
Q00005	2ABB	Isoform 5 of Serine/threonine-protein phosphatase 2A 55 kDa regulatory subunit B beta isoform	1	2.8	58.896	0.639639	0
O75400	PR40A	Pre-mRNA-processing factor 40 homolog A	2	34.3	108.8	0.639632	0
Q15428	SF3A2	Splicing factor 3A subunit 2	4	11.4	49.255	0.638086	0
P62841	RS15	40S ribosomal protein S15	2	31.7	17.04	0.636373	0.06
Q99832	TCPH	T-complex protein 1 subunit eta	4	13.4	59.366	0.634818	0.12
P62753	RS6	40S ribosomal protein S6	8	33.7	28.68	0.63469	0.35
Q14157	UBP2L	Ubiquitin-associated protein 2-like	1	0.8	114.53	0.633239	0.04
P23588	IF4B	Eukaryotic translation initiation factor 4B	3	10.8	69.15	0.630688	0
Q9UQ35	SRRM2	Serine/arginine repetitive matrix protein 2	5	2.5	299.61	0.630377	0.07
P62913	RL11	60S ribosomal protein L11	11	63.5	20.252	0.62947	0.39
Q7L576	CYFP1	Cytoplasmic FMR1-interacting protein 1	7	13.3	145.18	0.628551	0
P83881	RL36A	60S ribosomal protein L36a	3	17.9	12.441	0.627933	0.39
P14868	SYDC	Aspartyl-tRNA synthetase, cytoplasmic	16	40.9	57.136	0.62659	0.02
P58107	EPIPL	Epiplakin	6	16.2	555.61	0.624719	0.02
P16403	H12	Histone H1.2	2	27.2	21.364	0.624582	0.44
Q8IWX8	CHERP	Calcium homeostasis endoplasmic reticulum protein	1	2.7	103.7	0.623826	0
P32969	RL9	60S ribosomal protein L9	6	53.6	21.863	0.62045	0.15
O43237	DC1L2	Cytoplasmic dynein 1 light intermediate chain 2	2	7.3	54.099	0.619252	0
Q9BVP2	GNL3	Guanine nucleotide-binding protein-like 3	5	15.5	61.992	0.618621	0.02
O43813	LANC1	LanC-like protein 1	3	12.8	45.283	0.618489	0
Q02878	RL6	60S ribosomal protein L6	18	49	32.728	0.618115	0.27
Q12874	SF3A3	Splicing factor 3A subunit 3	17	48.5	58.848	0.614881	0.04
Q15459	SF3A1	Splicing factor 3A subunit 1	18	32.9	88.885	0.61327	0
Q12905	ILF2	Interleukin enhancer-binding factor 2	10	45.1	43.062	0.612703	0.09
P62241	RS8	40S ribosomal protein S8	14	58.2	24.205	0.61216	0.3
P39019	RS19	40S ribosomal protein S19	6	31	16.06	0.60931	0.24
P53675	CLH2	Clathrin heavy chain 2	1	7.1	187.03	0.608089	0
Q13435	SF3B2	Splicing factor 3B subunit 2	6	9.1	100.23	0.606405	0.04
P61254	RL26	60S ribosomal protein L26	8	36.6	17.258	0.606284	0.42
P40429	RL13A	60S ribosomal protein L13a	9	41.4	23.577	0.605378	0.2
Q9Y6W5	WASF2	Wiskott-Aldrich syndrome protein family member 2	3	9	54.283	0.6024	0
Q15393	SF3B3	Splicing factor 3B subunit 3	10	12.8	135.58	0.601149	0.11
P05166	PCCB	Propionyl-CoA carboxylase beta chain, mitochondrial	38	76.1	58.215	0.599508	0.13
P18621	RL17	60S ribosomal protein L17	5	29.3	21.397	0.598884	0.34
P52434	RPAB3	DNA-directed RNA polymerases I, II, and III subunit RPABC3	1	12.7	17.143	0.598512	0.02
P46777	RL5	60S ribosomal protein L5	12	49.2	34.362	0.596992	0.19
O75934	SPF27	Pre-mRNA-splicing factor SPF27	1	12.4	26.131	0.596319	0
P62269	RS18	40S ribosomal protein S18	11	61.2	17.718	0.595167	0.25
O43324	MCA3	Eukaryotic translation elongation factor 1 epsilon-1	4	32.2	19.81	0.59498	0.07
P62851	RS25	40S ribosomal protein S25	5	29.6	13.742	0.593928	0.35
Q13155	AIMP2	Aminoacyl tRNA synthase complex-interacting multifunctional protein 2	6	33.1	35.348	0.591951	0
Q99729	ROAA	Isoform 2 of Heterogeneous nuclear ribonucleoprotein A/B	2	8.1	35.967	0.590847	0
P62906	RL10A	60S ribosomal protein L10a	10	46.1	24.831	0.587356	0.14
P61247	RS3A	40S ribosomal protein S3a	13	54.2	29.945	0.586895	0.34
P14866	HNRPL	Heterogeneous nuclear ribonucleoprotein L	11	37	64.132	0.584883	0.11
A4FU69	EFCB5	EF-hand calcium-binding domain-containing protein 5	1	0.6	173.42	0.583311	0
P62424	RL7A	60S ribosomal protein L7a	13	47.7	29.995	0.580276	0.28
P07814	SYEP	Bifunctional aminoacyl-tRNA synthetase	41	40.5	170.59	0.579744	0.15
Q16629	SRSF7	Serine/arginine-rich splicing factor 7	1	8.8	27.366	0.576199	0
Q14254	FLOT2	Flotillin-2	22	56.8	47.064	0.574541	0
P43243	MATR3	Matrin-3	7	14	94.622	0.572505	0.11
Q13547	HDAC1	Histone deacetylase 1	2	8.7	55.102	0.570722	0
P05165	PCCA	Propionyl-CoA carboxylase alpha chain, mitochondrial	50	71.2	80.058	0.570379	0.15
P62280	RS11	40S ribosomal protein S11	4	27.2	18.431	0.570043	0.42
P30050	RL12	60S ribosomal protein L12	6	54.5	17.818	0.569536	0.32
Q9Y2A7	NCKP1	Isoform 2 of Nck-associated protein 1	7	10.4	129.52	0.565459	0
P20700	LMNB1	Lamin-B1	4	9.2	66.408	0.564767	0
Q01105	SET	Protein SET	7	30.3	33.488	0.564154	0.07
P84103	SRSF3	Serine/arginine-rich splicing factor 3	4	33.5	19.329	0.558232	0
P35232	PHB	Prohibitin	18	76.5	29.804	0.557948	0
P62266	RS23	40S ribosomal protein S23	5	40.6	15.807	0.549869	0.42
Q9Y262	EIF3L	Eukaryotic translation initiation factor 3 subunit L	5	11.3	66.726	0.549716	0
Q5JPE7	NOMO2	Nodal modulator 2	1	2.1	139.44	0.548293	0
O75369	FLNB	Filamin-B	2	2.8	278.16	0.547479	0
Q7Z2T5	TRM1L	TRMT1-like protein	3	7	81.746	0.543501	0
P19367	HXK1	Isoform 3 of Hexokinase-1	2	4.1	102.74	0.541411	0
P11498	PYC	Pyruvate carboxylase, mitochondrial	60	68.6	129.63	0.541321	0.22
Q12906	ILF3	Interleukin enhancer-binding factor 3	7	13.9	95.337	0.539804	0.13
P46778	RL21	60S ribosomal protein L21	4	32.5	18.565	0.537466	0.37
P31942	HNRH3	Heterogeneous nuclear ribonucleoprotein H3	2	8.4	36.926	0.535615	0.05
Q9H2K8	TAOK3	Serine/threonine-protein kinase TAO3	1	3	105.4	0.535217	0
P07910	HNRPC	Heterogeneous nuclear ribonucleoproteins C1/C2	6	22.5	33.67	0.532987	0.11
P35658	NU214	Isoform 5 of Nuclear pore complex protein Nup214	1	1.1	215.4	0.532599	0
Q15631	TSN	Translin	3	17.1	26.183	0.530756	0
Q5T9A4	ATD3B	ATPase family AAA domain-containing protein 3B	1	14.8	72.572	0.529747	0
Q9H0D6	XRN2	5'-3' exoribonuclease 2	1	2.5	108.58	0.527004	0.11
Q15024	EXOS7	Exosome complex exonuclease RRP42	1	8.2	31.821	0.52646	0
P62805	H4	Histone H4	6	51.5	11.367	0.523817	0.25
P84243	H33	Histone H3.3	1	36.8	15.328	0.52358	0.22
P23434	GCSH	Glycine cleavage system H protein, mitochondrial	3	38.7	18.884	0.512477	0
Q99623	PHB2	Prohibitin-2	20	72.2	33.296	0.510293	0.01
P41252	SYIC	Isoleucyl-tRNA synthetase, cytoplasmic	27	31.1	144.5	0.509718	0.02
Q7L014	DDX46	Probable ATP-dependent RNA helicase DDX46	2	1.9	117.36	0.502589	0
Q12904	AIMP1	Aminoacyl tRNA synthase complex-interacting multifunctional protein 1	2	10.3	34.352	0.502457	0.02
P60866	RS20	40S ribosomal protein S20	4	28.6	13.373	0.501493	0.19
Q9P2J5	SYLC	Leucyl-tRNA synthetase, cytoplasmic	18	20.7	134.46	0.500943	0
P11182	ODB2	Lipoamide acyltransferase component of branched-chain alpha-keto acid dehydrogenase complex	16	42.7	53.486	0.499699	0.27
O43390	HNRPR	Heterogeneous nuclear ribonucleoprotein R	6	19	70.942	0.496169	0.19
O43143	DHX15	Putative pre-mRNA-splicing factor ATP-dependent RNA helicase DHX15	5	7	90.932	0.491128	0
Q14684	RRP1B	Ribosomal RNA processing protein 1 homolog B	1	1.8	84.427	0.483324	0.05
Q14197	ICT1	Peptidyl-tRNA hydrolase ICT1, mitochondrial	1	5.8	23.63	0.483233	0
P50914	RL14	60S ribosomal protein L14	6	27.9	23.432	0.482304	0.25
Q99567	NUP88	Nuclear pore complex protein Nup88	1	1.8	83.541	0.481386	0
Q9BV40	VAMP8	Vesicle-associated membrane protein 8	2	24	11.438	0.476719	0
Q13868	EXOS2	Exosome complex exonuclease RRP4	1	9.2	32.789	0.465937	0
P32189	GLPK	Glycerol kinase	20	60.1	61.244	0.464953	0
Q5JTH9	RRP12	RRP12-like protein	4	5.2	143.7	0.460041	0
P62847	RS24	40S ribosomal protein S24	3	29.3	15.423	0.459152	0.32
P35611	ADDA	Isoform 3 of Alpha-adducin	2	5.1	84.302	0.452588	0
Q14410	GLPK2	Glycerol kinase 2	2	20.4	60.593	0.450993	0
Q9Y2G2	CARD8	Caspase recruitment domain-containing protein 8	1	2.6	48.932	0.445847	0
Q9BYD6	RM01	39S ribosomal protein L1, mitochondrial	1	7.4	36.908	0.443978	0.01
Q9NUD5	ZCHC3	Zinc finger CCHC domain-containing protein 3	1	3.2	43.618	0.443905	0.07
P68431	H31	Histone H3.1	1	36.8	15.404	0.436137	0.22
Q96EK7	F120B	Constitutive coactivator of peroxisome proliferator-activated receptor gamma	1	1.4	103.78	0.435078	0
P26196	DDX6	Probable ATP-dependent RNA helicase DDX6	31	78.5	54.416	0.434325	0.27
Q9BY77	PDIP3	Polymerase delta-interacting protein 3	12	38.5	46.089	0.433057	0.12
P61513	RL37A	60S ribosomal protein L37a	3	38	10.275	0.432808	0.4
P35637	FUS	RNA-binding protein FUS	5	15.4	53.425	0.422969	0.18
Q13263	TIF1B	Transcription intermediary factor 1-beta	6	15.6	88.549	0.421896	0.11
O00161	SNP23	Synaptosomal-associated protein 23	19	85.3	23.354	0.420831	0
P11387	TOP1	DNA topoisomerase 1	2	3.7	90.725	0.414071	0
Q08170	SRSF4	Serine/arginine-rich splicing factor 4	1	1.8	56.678	0.411648	0
Q99848	EBP2	Probable rRNA-processing protein EBP2	1	3.3	34.852	0.409022	0
P61353	RL27	60S ribosomal protein L27	5	46.3	15.798	0.407413	0.3
Q9NV06	DCA13	DDB1- and CUL4-associated factor 13	2	4.7	51.402	0.402922	0
Q8N163	K1967	Protein KIAA1967	12	19.8	102.9	0.398428	0.08
P46821	MAP1B	Microtubule-associated protein 1B	6	4.4	270.63	0.391943	0
Q9BZE1	RM37	39S ribosomal protein L37, mitochondrial	2	9.5	48.117	0.391166	0
Q7Z406	MYH14	Isoform 2 of Myosin-14	1	2.3	232.01	0.390282	0
P46779	RL28	60S ribosomal protein L28	7	37.2	15.747	0.389644	0.38
Q01844	EWS	RNA-binding protein EWS	4	11	68.477	0.384518	0.14
P49207	RL34	60S ribosomal protein L34	4	28.2	13.293	0.383308	0.27
Q00059	TFAM	Transcription factor A, mitochondrial	7	32.1	29.096	0.377051	0
O15372	EIF3H	Eukaryotic translation initiation factor 3 subunit H	3	13.1	39.93	0.375258	0
Q8TEQ6	GEMI5	Gem-associated protein 5	1	0.7	168.59	0.368809	0
Q96KR1	ZFR	Zinc finger RNA-binding protein	1	1.1	117.01	0.367481	0.02
Q9NQT5	EXOS3	Exosome complex exonuclease RRP40	1	5.5	29.572	0.358262	0
O75400	PR40A	Isoform 3 of Pre-mRNA-processing factor 40 homolog A	1	33	106.91	0.343954	0
O94832	MYO1D	Myosin-Id	1	0.9	116.2	0.342665	0
P09874	PARP1	Poly [ADP-ribose] polymerase 1	19	30.1	113.08	0.342528	0.1
O00592	PODXL	Podocalyxin	3	6.1	58.635	0.336117	0
P62861	RS30	40S ribosomal protein S30	1	16.9	6.6478	0.322062	0.18
Q9NR30	DDX21	Nucleolar RNA helicase 2	14	25.8	87.343	0.302156	0.34
Q9BRT6	LLPH	Protein LLP homolog	1	12.4	15.225	0.301276	0
Q96F07	CYFP2	Cytoplasmic FMR1-interacting protein 2	2	8.8	148.4	0.297654	0
P08621	RU17	U1 small nuclear ribonucleoprotein 70 kDa	2	5.5	51.556	0.28744	0.14
P18077	RL35A	60S ribosomal protein L35a	2	13.6	12.538	0.257286	0.05
P46087	NOP2	Putative ribosomal RNA methyltransferase NOP2	4	7.3	89.301	0.20716	0.04
Q16637	SMN	Survival motor neuron protein	1	7.8	31.848	0.200097	0
P63027	VAMP2	Vesicle-associated membrane protein 2	1	20.7	12.663	0.185477	0
P08579	RU2B	U2 small nuclear ribonucleoprotein B''	1	8.4	25.486	0.0833764	0
Q9BUT9	F195A	Protein FAM195A	2	19.4	17.828	0.0697063	0
