# Supplementary material for: Systematic Affinity Purification Coupled to Mass Spectrometry Identified p62 as Part of the Cannabinoid Receptor CB2 Interactome
Source: Front Mol Neurosci. 2019 Sep 20;12:224. doi: 10.3389/fnmol.2019.00224 (PMC6763791; doi:10.3389/fnmol.2019.00224)
Supplement: Supplementary file 1 [file Data_Sheet_1.zip › Supplementary Table 2.xlsx]

## Sheet: Supplementary table parameters.
Parameter	Value
Version	1.1.1.36
Peptide FDR	0.01
Max. peptide PEP	1
Protein FDR	0.01
Site FDR	0.01
Apply site FDR separately	TRUE
Min. peptide Length	6
Min. score	0
Min. unique peptides	0
Min. razor peptides	1
Min. peptides	1
Use only unmodified peptides and	TRUE
Modifications included in protein quantification	Oxidation (M);Acetyl (Protein N-term)
Peptides used for protein quantification	Razor
Discard unmodified counterpart peptides	TRUE
Min. ratio count	2
Site quantification	Use least modified peptide
Re-quantify	TRUE
Keep low-scoring versions of identified peptides	TRUE
Label-free protein quantification	TRUE
Label-free SILAC index	-1
iBAQ	FALSE
iBAQ log fit	TRUE
Match between runs	TRUE
Time window	TRUE
Find dependent peptides	FALSE
Fasta file	D:\Fasta Databases\fasta\custom sequences\HA Strep tag sequences.fasta;D:\Fasta Databases\fasta\unipro.homo.sapiens.5.2011.fasta
First search fasta file	D:\Fasta Databases\fasta\human.first.search.fasta
Experimental design file	D:\2012\Februar\CV042\combined\experimentalDesignTemplate.txt
Mass filtering	TRUE
Labeled amino acid filtering	TRUE
Site tables	Oxidation (M)Sites.txt
Calculate PIF	FALSE
Cut peaks	TRUE
Variable modifications	Oxidation (M);Acetyl (Protein N-term)
Fixed modifications	Carbamidomethyl (C)
Randomize	FALSE
Special AAs	KR
Include contaminants	TRUE
Multiplicity	1
First search ppm tol	20
MS/MS tol. (CID)	0.5 Da
Top MS/MS peaks per 100 Da. (CID)	6
MS/MS deisotoping (CID)	FALSE
MS/MS tol. (HCD)	20 ppm
Top MS/MS peaks per 100 Da. (HCD)	10
MS/MS deisotoping (HCD)	TRUE
MS/MS tol. (Unknown)	0.5 Da
Top MS/MS peaks per 100 Da. (Unknown)	6
MS/MS deisotoping (Unknown)	FALSE
MS/MS tol. (ETD)	20 ppm
Top MS/MS peaks per 100 Da. (ETD)	10
MS/MS deisotoping (ETD)	TRUE
AIF correlation	0.8
AIF topx	50
AIF topx corr	FALSE
AIF min mass	0
AIF SIL weight	4
AIF ISO weight	2
