# Supplementary material for: Systematic Affinity Purification Coupled to Mass Spectrometry Identified p62 as Part of the Cannabinoid Receptor CB2 Interactome
Source: Front Mol Neurosci. 2019 Sep 20;12:224. doi: 10.3389/fnmol.2019.00224 (PMC6763791; doi:10.3389/fnmol.2019.00224)
Supplement: Supplementary file 1 [file Data_Sheet_1.zip › MS data mzRange.xlsx]

## Sheet: mzRange
Raw File	m/z	Peaks / Da	Single peaks / Da	Isotope patterns / Da	Single isotope patterns / Da	SILAC pairs / Da	Identified SILAC pairs / Da	SILAC identification rate [%]	MS/MS / Da	Identified MS/MS / Da	Identification rate [%]
brroland_M1202_126	70	0	0	0	0	0	0	n. def.	0	0
brroland_M1202_126	71	0	0	0	0	0	0	n. def.	0	0
brroland_M1202_126	72	0	0	0	0	0	0	n. def.	0	0
brroland_M1202_126	73	0	0	0	0	0	0	n. def.	0	0
brroland_M1202_126	74	0	0	0	0	0	0	n. def.	0	0
brroland_M1202_126	75	0	0	0	0	0	0	n. def.	0	0
brroland_M1202_126	76	0	0	0	0	0	0	n. def.	0	0
brroland_M1202_126	77	0	0	0	0	0	0	n. def.	0	0
brroland_M1202_126	78	0	0	0	0	0	0	n. def.	0	0
brroland_M1202_126	79	0	0	0	0	0	0	n. def.	0	0
brroland_M1202_126	80	0	0	0	0	0	0	n. def.	0	0
brroland_M1202_126	81	0	0	0	0	0	0	n. def.	0	0
brroland_M1202_126	82	0	0	0	0	0	0	n. def.	0	0
brroland_M1202_126	83	0	0	0	0	0	0	n. def.	0	0
brroland_M1202_126	84	0	0	0	0	0	0	n. def.	0	0
brroland_M1202_126	85	0	0	0	0	0	0	n. def.	0	0
brroland_M1202_126	86	0	0	0	0	0	0	n. def.	0	0
brroland_M1202_126	87	0	0	0	0	0	0	n. def.	0	0
brroland_M1202_126	88	0	0	0	0	0	0	n. def.	0	0
brroland_M1202_126	89	0	0	0	0	0	0	n. def.	0	0
brroland_M1202_126	90	0	0	0	0	0	0	n. def.	0	0
brroland_M1202_126	91	0	0	0	0	0	0	n. def.	0	0
brroland_M1202_126	92	0	0	0	0	0	0	n. def.	0	0
brroland_M1202_126	93	0	0	0	0	0	0	n. def.	0	0
brroland_M1202_126	94	0	0	0	0	0	0	n. def.	0	0
brroland_M1202_126	95	0	0	0	0	0	0	n. def.	0	0
brroland_M1202_126	96	0	0	0	0	0	0	n. def.	0	0
brroland_M1202_126	97	0	0	0	0	0	0	n. def.	0	0
brroland_M1202_126	98	0	0	0	0	0	0	n. def.	0	0
brroland_M1202_126	99	0	0	0	0	0	0	n. def.	0	0
brroland_M1202_126	100	0	0	0	0	0	0	n. def.	0	0
brroland_M1202_126	101	0	0	0	0	0	0	n. def.	0	0
brroland_M1202_126	102	0	0	0	0	0	0	n. def.	0	0
brroland_M1202_126	103	0	0	0	0	0	0	n. def.	0	0
brroland_M1202_126	104	0	0	0	0	0	0	n. def.	0	0
brroland_M1202_126	105	0	0	0	0	0	0	n. def.	0	0
brroland_M1202_126	106	0	0	0	0	0	0	n. def.	0	0
brroland_M1202_126	107	0	0	0	0	0	0	n. def.	0	0
brroland_M1202_126	108	0	0	0	0	0	0	n. def.	0	0
brroland_M1202_126	109	0	0	0	0	0	0	n. def.	0	0
brroland_M1202_126	110	0	0	0	0	0	0	n. def.	0	0
brroland_M1202_126	111	0	0	0	0	0	0	n. def.	0	0
brroland_M1202_126	112	0	0	0	0	0	0	n. def.	0	0
brroland_M1202_126	113	0	0	0	0	0	0	n. def.	0	0
brroland_M1202_126	114	0	0	0	0	0	0	n. def.	0	0
brroland_M1202_126	115	0	0	0	0	0	0	n. def.	0	0
brroland_M1202_126	116	0	0	0	0	0	0	n. def.	0	0
brroland_M1202_126	117	0	0	0	0	0	0	n. def.	0	0
brroland_M1202_126	118	0	0	0	0	0	0	n. def.	0	0
brroland_M1202_126	119	0	0	0	0	0	0	n. def.	0	0
brroland_M1202_126	120	0	0	0	0	0	0	n. def.	0	0
brroland_M1202_126	121	0	0	0	0	0	0	n. def.	0	0
brroland_M1202_126	122	0	0	0	0	0	0	n. def.	0	0
brroland_M1202_126	123	0	0	0	0	0	0	n. def.	0	0
brroland_M1202_126	124	0	0	0	0	0	0	n. def.	0	0
brroland_M1202_126	125	0	0	0	0	0	0	n. def.	0	0
brroland_M1202_126	126	0	0	0	0	0	0	n. def.	0	0
brroland_M1202_126	127	0	0	0	0	0	0	n. def.	0	0
brroland_M1202_126	128	0	0	0	0	0	0	n. def.	0	0
brroland_M1202_126	129	0	0	0	0	0	0	n. def.	0	0
brroland_M1202_126	130	0	0	0	0	0	0	n. def.	0	0
brroland_M1202_126	131	0	0	0	0	0	0	n. def.	0	0
brroland_M1202_126	132	0	0	0	0	0	0	n. def.	0	0
brroland_M1202_126	133	0	0	0	0	0	0	n. def.	0	0
brroland_M1202_126	134	0	0	0	0	0	0	n. def.	0	0
brroland_M1202_126	135	0	0	0	0	0	0	n. def.	0	0
brroland_M1202_126	136	0	0	0	0	0	0	n. def.	0	0
brroland_M1202_126	137	0	0	0	0	0	0	n. def.	0	0
brroland_M1202_126	138	0	0	0	0	0	0	n. def.	0	0
brroland_M1202_126	139	0	0	0	0	0	0	n. def.	0	0
brroland_M1202_126	140	0	0	0	0	0	0	n. def.	0	0
brroland_M1202_126	141	0	0	0	0	0	0	n. def.	0	0
brroland_M1202_126	142	0	0	0	0	0	0	n. def.	0	0
brroland_M1202_126	143	0	0	0	0	0	0	n. def.	0	0
brroland_M1202_126	144	0	0	0	0	0	0	n. def.	0	0
brroland_M1202_126	145	0	0	0	0	0	0	n. def.	0	0
brroland_M1202_126	146	0	0	0	0	0	0	n. def.	0	0
brroland_M1202_126	147	0	0	0	0	0	0	n. def.	0	0
brroland_M1202_126	148	0	0	0	0	0	0	n. def.	0	0
brroland_M1202_126	149	0	0	0	0	0	0	n. def.	0	0
brroland_M1202_126	150	0	0	0	0	0	0	n. def.	0	0
brroland_M1202_126	151	0	0	0	0	0	0	n. def.	0	0
brroland_M1202_126	152	0	0	0	0	0	0	n. def.	0	0
brroland_M1202_126	153	0	0	0	0	0	0	n. def.	0	0
brroland_M1202_126	154	0	0	0	0	0	0	n. def.	0	0
brroland_M1202_126	155	0	0	0	0	0	0	n. def.	0	0
brroland_M1202_126	156	0	0	0	0	0	0	n. def.	0	0
brroland_M1202_126	157	0	0	0	0	0	0	n. def.	0	0
brroland_M1202_126	158	0	0	0	0	0	0	n. def.	0	0
brroland_M1202_126	159	0	0	0	0	0	0	n. def.	0	0
brroland_M1202_126	160	0	0	0	0	0	0	n. def.	0	0
brroland_M1202_126	161	0	0	0	0	0	0	n. def.	0	0
brroland_M1202_126	162	0	0	0	0	0	0	n. def.	0	0
brroland_M1202_126	163	0	0	0	0	0	0	n. def.	0	0
brroland_M1202_126	164	0	0	0	0	0	0	n. def.	0	0
brroland_M1202_126	165	0	0	0	0	0	0	n. def.	0	0
brroland_M1202_126	166	0	0	0	0	0	0	n. def.	0	0
brroland_M1202_126	167	0	0	0	0	0	0	n. def.	0	0
brroland_M1202_126	168	0	0	0	0	0	0	n. def.	0	0
brroland_M1202_126	169	0	0	0	0	0	0	n. def.	0	0
brroland_M1202_126	170	0	0	0	0	0	0	n. def.	0	0
brroland_M1202_126	171	0	0	0	0	0	0	n. def.	0	0
brroland_M1202_126	172	0	0	0	0	0	0	n. def.	0	0
brroland_M1202_126	173	0	0	0	0	0	0	n. def.	0	0
brroland_M1202_126	174	0	0	0	0	0	0	n. def.	0	0
brroland_M1202_126	175	0	0	0	0	0	0	n. def.	0	0
brroland_M1202_126	176	0	0	0	0	0	0	n. def.	0	0
brroland_M1202_126	177	0	0	0	0	0	0	n. def.	0	0
brroland_M1202_126	178	0	0	0	0	0	0	n. def.	0	0
brroland_M1202_126	179	0	0	0	0	0	0	n. def.	0	0
brroland_M1202_126	180	0	0	0	0	0	0	n. def.	0	0
brroland_M1202_126	181	0	0	0	0	0	0	n. def.	0	0
brroland_M1202_126	182	0	0	0	0	0	0	n. def.	0	0
brroland_M1202_126	183	0	0	0	0	0	0	n. def.	0	0
brroland_M1202_126	184	0	0	0	0	0	0	n. def.	0	0
brroland_M1202_126	185	0	0	0	0	0	0	n. def.	0	0
brroland_M1202_126	186	0	0	0	0	0	0	n. def.	0	0
brroland_M1202_126	187	0	0	0	0	0	0	n. def.	0	0
brroland_M1202_126	188	0	0	0	0	0	0	n. def.	0	0
brroland_M1202_126	189	0	0	0	0	0	0	n. def.	0	0
brroland_M1202_126	190	0	0	0	0	0	0	n. def.	0	0
brroland_M1202_126	191	0	0	0	0	0	0	n. def.	0	0
brroland_M1202_126	192	0	0	0	0	0	0	n. def.	0	0
brroland_M1202_126	193	0	0	0	0	0	0	n. def.	0	0
brroland_M1202_126	194	0	0	0	0	0	0	n. def.	0	0
brroland_M1202_126	195	0	0	0	0	0	0	n. def.	0	0
brroland_M1202_126	196	0	0	0	0	0	0	n. def.	0	0
brroland_M1202_126	197	0	0	0	0	0	0	n. def.	0	0
brroland_M1202_126	198	0	0	0	0	0	0	n. def.	0	0
brroland_M1202_126	199	0	0	0	0	0	0	n. def.	0	0
brroland_M1202_126	200	0	0	0	0	0	0	n. def.	0	0
brroland_M1202_126	201	0	0	0	0	0	0	n. def.	0	0
brroland_M1202_126	202	0	0	0	0	0	0	n. def.	0	0
brroland_M1202_126	203	0	0	0	0	0	0	n. def.	0	0
brroland_M1202_126	204	0	0	0	0	0	0	n. def.	0	0
brroland_M1202_126	205	0	0	0	0	0	0	n. def.	0	0
brroland_M1202_126	206	0	0	0	0	0	0	n. def.	0	0
brroland_M1202_126	207	0	0	0	0	0	0	n. def.	0	0
brroland_M1202_126	208	0	0	0	0	0	0	n. def.	0	0
brroland_M1202_126	209	0	0	0	0	0	0	n. def.	0	0
brroland_M1202_126	210	0	0	0	0	0	0	n. def.	0	0
brroland_M1202_126	211	0	0	0	0	0	0	n. def.	0	0
brroland_M1202_126	212	0	0	0	0	0	0	n. def.	0	0
brroland_M1202_126	213	0	0	0	0	0	0	n. def.	0	0
brroland_M1202_126	214	0	0	0	0	0	0	n. def.	0	0
brroland_M1202_126	215	0	0	0	0	0	0	n. def.	0	0
brroland_M1202_126	216	0	0	0	0	0	0	n. def.	0	0
brroland_M1202_126	217	0	0	0	0	0	0	n. def.	0	0
brroland_M1202_126	218	0	0	0	0	0	0	n. def.	0	0
brroland_M1202_126	219	0	0	0	0	0	0	n. def.	0	0
brroland_M1202_126	220	0	0	0	0	0	0	n. def.	0	0
brroland_M1202_126	221	0	0	0	0	0	0	n. def.	0	0
brroland_M1202_126	222	0	0	0	0	0	0	n. def.	0	0
brroland_M1202_126	223	0	0	0	0	0	0	n. def.	0	0
brroland_M1202_126	224	0	0	0	0	0	0	n. def.	0	0
brroland_M1202_126	225	0	0	0	0	0	0	n. def.	0	0
brroland_M1202_126	226	0	0	0	0	0	0	n. def.	0	0
brroland_M1202_126	227	0	0	0	0	0	0	n. def.	0	0
brroland_M1202_126	228	0	0	0	0	0	0	n. def.	0	0
brroland_M1202_126	229	0	0	0	0	0	0	n. def.	0	0
brroland_M1202_126	230	0	0	0	0	0	0	n. def.	0	0
brroland_M1202_126	231	161.8	6661	13.56	0.0003571	0.6779	0.0003571	0.05269	0.0175	0.0003571	2041
brroland_M1202_126	232	323.7	13.32	27.13	0.0007143	1356	0.0007143	0.05269	0.035	0.0007143	2041
brroland_M1202_126	233	485.5	19.98	40.69	0.001071	2034	0.001071	0.05269	0.0525	0.001071	2041
brroland_M1202_126	234	647.3	26.65	54.26	0.001429	2711	0.001429	0.05269	0.07	0.001429	2041
brroland_M1202_126	235	809.2	33.31	67.82	0.001786	3389	0.001786	0.05269	0.0875	0.001786	2041
brroland_M1202_126	236	971	39.97	81.39	0.002143	4067	0.002143	0.05269	0.105	0.002143	2041
brroland_M1202_126	237	1133	46.63	94.95	0.0025	4745	0.0025	0.05269	0.1225	0.0025	2041
brroland_M1202_126	238	1295	53.29	108.5	0.002857	5423	0.002857	0.05269	0.14	0.002857	2041
brroland_M1202_126	239	1457	59.95	122.1	0.003214	6101	0.003214	0.05269	0.1575	0.003214	2041
brroland_M1202_126	240	1618	66.61	135.6	0.003571	6779	0.003571	0.05269	0.175	0.003571	2041
brroland_M1202_126	241	1780	73.28	149.2	0.003929	7456	0.003929	0.05269	0.1925	0.003929	2041
brroland_M1202_126	242	1942	79.94	162.8	0.004286	8134	0.004286	0.05269	0.21	0.004286	2041
brroland_M1202_126	243	2104	86.6	176.3	0.004643	8812	0.004643	0.05269	0.2275	0.004643	2041
brroland_M1202_126	244	2266	93.26	189.9	0.005	1949-09-01	0.005	0.05269	0.245	0.005	2041
brroland_M1202_126	245	2428	99.92	203.5	0.005357	2017-10-01	0.005357	0.05269	0.2625	0.005357	2041
brroland_M1202_126	246	2589	106.6	217	0.005714	1985-10-01	0.005714	0.05269	0.28	0.005714	2041
brroland_M1202_126	247	2751	113.2	230.6	0.006071	1952-11-01	0.006071	0.05269	0.2975	0.006071	2041
brroland_M1202_126	248	2913	119.9	244.2	0.006429	2019-02-12	0.006429	0.05269	0.315	0.006429	2041
brroland_M1202_126	249	3075	126.6	257.7	0.006786	1988-12-01	0.006786	0.05269	0.3325	0.006786	2041
brroland_M1202_126	250	3237	133.2	271.3	0.007143	13.56	0.007143	0.05269	0.35	0.007143	2041
brroland_M1202_126	251	3396	139.6	285.8	0.007143	14.28	0.008929	0.0625	0.3864	0.009286	2403
brroland_M1202_126	252	3555	146	300.4	0.007143	2019-01-15	0.01071	0.07137	0.4229	0.01143	2703
brroland_M1202_126	253	3714	152.4	314.9	0.007143	15.74	0.0125	0.07942	0.4593	0.01357	2955
brroland_M1202_126	254	3874	158.8	329.5	0.007143	16.47	0.01429	0.08675	0.4957	0.01571	2017-03-01
brroland_M1202_126	255	4033	165.2	344	0.007143	17.19	0.01607	0.09347	0.5321	0.01786	3356
brroland_M1202_126	256	4192	171.6	358.6	0.007143	17.92	0.01786	0.09964	0.5686	0.02	3518
brroland_M1202_126	257	4351	178	373.1	0.007143	18.65	0.01964	0.1053	0.605	0.02214	1966-03-01
brroland_M1202_126	258	4511	184.4	387.7	0.007143	19.38	0.02143	0.1106	0.6414	0.02429	3786
brroland_M1202_126	259	4670	190.8	402.2	0.007143	2019-01-20	0.02321	0.1155	0.6779	0.02643	3899
brroland_M1202_126	260	4829	197.2	416.8	0.007143	20.83	0.025	0.12	0.7143	0.02857	4
brroland_M1202_126	261	4988	203.6	431.3	0.007143	21.56	0.02679	0.1242	0.7507	0.03071	4091
brroland_M1202_126	262	5148	209.9	445.9	0.007143	22.29	0.02857	0.1282	0.7871	0.03286	4174
brroland_M1202_126	263	5307	216.3	460.4	0.007143	2019-01-23	0.03036	0.1319	0.8236	0.035	2025-04-01
brroland_M1202_126	264	5466	222.7	475	0.007143	23.74	0.03214	0.1354	0.86	0.03714	4319
brroland_M1202_126	265	5625	229.1	489.5	0.007143	24.47	0.03393	0.1387	0.8964	0.03929	4382
brroland_M1202_126	266	5785	235.5	504.1	0.007143	2019-02-25	0.03571	0.1417	0.9329	0.04143	4441
brroland_M1202_126	267	5944	241.9	518.6	0.007143	25.92	0.0375	0.1447	0.9693	0.04357	4495
brroland_M1202_126	268	6103	248.3	533.2	0.007143	26.65	0.03929	0.1474	1006	0.04571	4545
brroland_M1202_126	269	6262	254.7	547.7	0.007143	27.38	0.04107	0.15	1042	0.04786	4592
brroland_M1202_126	270	6422	261.1	562.3	0.007143	2019-11-28	0.04286	0.1525	1079	0.05	4636
brroland_M1202_126	271	6599	268.1	579.3	0.007143	28.96	0.04571	0.1579	1101	0.05321	4835
brroland_M1202_126	272	6777	275.2	596.2	0.007143	2019-08-29	0.04857	0.163	1123	0.05643	5025
brroland_M1202_126	273	6955	282.2	613.2	0.007143	30.65	0.05143	0.1678	1145	0.05964	5209
brroland_M1202_126	274	7133	289.2	630.2	0.007143	2019-05-31	0.05429	0.1723	1167	0.06286	5386
brroland_M1202_126	275	7311	296.3	647.2	0.007143	32.35	0.05714	0.1766	1189	0.06607	5556
brroland_M1202_126	276	7488	303.3	664.2	0.007143	33.2	0.06	0.1807	1211	0.06929	5719
brroland_M1202_126	277	7666	310.4	681.1	0.007143	34.05	0.06286	0.1846	1234	0.0725	5877
brroland_M1202_126	278	7844	317.4	698.1	0.007143	34.9	0.06571	0.1883	1256	0.07571	2019-03-06
brroland_M1202_126	279	8022	324.4	715.1	0.007143	35.75	0.06857	0.1918	1278	0.07893	6177
brroland_M1202_126	280	8199	331.5	732.1	0.007143	36.6	0.07143	0.1952	2019-03-01	0.08214	6319
brroland_M1202_126	281	8377	338.5	749.1	0.007143	37.45	0.07429	0.1984	1322	0.08536	6456
brroland_M1202_126	282	8555	345.5	766	0.007143	38.29	0.07714	0.2014	1344	0.08857	6589
brroland_M1202_126	283	8733	352.6	783	0.007143	39.14	0.08	0.2044	1366	0.09179	6717
brroland_M1202_126	284	8910	359.6	800	0.007143	39.99	0.08286	0.2072	1389	0.095	6842
brroland_M1202_126	285	9088	366.7	817	0.007143	40.84	0.08571	0.2099	1411	0.09821	6962
brroland_M1202_126	286	9266	373.7	833.9	0.007143	41.69	0.08857	0.2125	1433	0.1014	7079
brroland_M1202_126	287	9444	380.7	850.9	0.007143	42.54	0.09143	0.2149	1455	0.1046	7192
brroland_M1202_126	288	9621	387.8	867.9	0.007143	43.39	0.09429	0.2173	1477	0.1079	7302
brroland_M1202_126	289	9799	394.8	884.9	0.007143	44.24	0.09714	0.2196	1499	0.1111	7408
brroland_M1202_126	290	9977	401.8	901.9	0.007143	45.09	0.1	0.2218	1521	0.1143	7512
brroland_M1202_126	291	10170	409.1	922.7	0.007857	46.13	0.1068	0.2315	1572	0.1221	7769
brroland_M1202_126	292	10360	416.3	943.5	0.008571	47.17	0.1136	0.2408	1623	0.13	8011
brroland_M1202_126	293	10550	423.6	964.3	0.009286	48.21	0.1204	0.2497	1674	0.1379	8237
brroland_M1202_126	294	10740	430.9	985.2	0.01	49.25	0.1271	0.2582	1724	0.1457	8451
brroland_M1202_126	295	10940	438.1	1006	0.01071	50.29	0.1339	0.2663	1775	0.1536	8652
brroland_M1202_126	296	11130	445.4	1027	0.01143	51.33	0.1407	0.2741	1826	0.1614	8842
brroland_M1202_126	297	11320	452.6	1048	0.01214	52.37	0.1475	0.2816	1876	0.1693	9022
brroland_M1202_126	298	11510	459.9	1068	0.01286	53.41	0.1543	0.2889	1927	0.1771	9192
brroland_M1202_126	299	11700	467.1	1089	0.01357	54.45	0.1611	0.2958	1978	0.185	9354
brroland_M1202_126	300	11890	474.4	1110	0.01429	55.49	0.1679	0.3025	2029	0.1929	9507
brroland_M1202_126	301	12090	481.6	1131	0.015	56.53	0.1746	0.3089	2079	0.2007	9653
brroland_M1202_126	302	12280	488.9	1152	0.01571	57.57	0.1814	0.3151	2013-02-01	0.2086	9792
brroland_M1202_126	303	12470	496.1	1173	0.01643	58.61	0.1882	0.3211	2181	0.2164	9925
brroland_M1202_126	304	12660	503.4	1193	0.01714	59.66	0.195	0.3269	2231	0.2243	2019-05-10
brroland_M1202_126	305	12850	510.6	1214	0.01786	60.7	0.2018	0.3325	2282	0.2321	2017-10-01
brroland_M1202_126	306	13040	517.9	1235	0.01857	61.74	0.2086	0.3378	2333	0.24	2029-10-01
brroland_M1202_126	307	13240	525.1	1256	0.01929	62.78	0.2154	0.343	2384	0.2479	2019-04-10
brroland_M1202_126	308	13430	532.4	1277	0.02	63.82	0.2221	0.3481	2434	0.2557	2019-05-10
brroland_M1202_126	309	13620	539.6	1298	0.02071	64.86	0.2289	0.353	2485	0.2636	1961-10-01
brroland_M1202_126	310	13810	546.9	1318	0.02143	65.9	0.2357	0.3577	2536	0.2714	2019-07-10
brroland_M1202_126	311	13960	552.2	1335	0.02179	66.71	0.2493	0.3737	2604	0.2854	1996-10-01
brroland_M1202_126	312	14100	557.6	1351	0.02214	67.52	0.2629	0.3893	2672	0.2993	2019-02-11
brroland_M1202_126	313	14240	562.9	1367	0.0225	68.32	0.2764	0.4046	1974-02-01	0.3132	1943-11-01
brroland_M1202_126	314	14390	568.2	1383	0.02286	69.13	0.29	0.4195	2809	0.3271	1965-11-01
brroland_M1202_126	315	14530	573.6	1399	0.02321	69.94	0.3036	0.434	2877	0.3411	1986-11-01
brroland_M1202_126	316	14680	578.9	1415	0.02357	70.75	0.3171	0.4483	2945	0.355	2019-05-12
brroland_M1202_126	317	14820	584.3	1432	0.02393	71.55	0.3307	0.4622	3013	0.3689	2024-12-01
brroland_M1202_126	318	14970	589.6	1448	0.02429	72.36	0.3443	0.4758	3081	0.3829	1942-12-01
brroland_M1202_126	319	15110	594.9	1464	0.02464	73.17	0.3579	0.4891	2015-03-01	0.3968	2019-06-12
brroland_M1202_126	320	15260	600.3	1480	0.025	73.98	0.3714	0.5021	3218	0.4107	1976-12-01
brroland_M1202_126	321	15400	605.6	1496	0.02536	74.79	0.385	0.5148	3286	0.4246	1992-12-01
brroland_M1202_126	322	15540	611	1512	0.02571	75.59	0.3986	0.5273	3354	0.4386	2019-07-13
brroland_M1202_126	323	15690	616.3	1529	0.02607	76.4	0.4121	0.5394	3422	0.4525	13.22
brroland_M1202_126	324	15830	621.7	1545	0.02643	77.21	0.4257	0.5514	3491	0.4664	13.36
brroland_M1202_126	325	15980	627	1561	0.02679	78.02	0.4393	0.5631	3559	0.4804	2019-05-13
brroland_M1202_126	326	16120	632.3	1577	0.02714	78.83	0.4529	0.5745	3627	0.4943	13.63
brroland_M1202_126	327	16270	637.7	1593	0.0275	79.63	0.4664	0.5857	3695	0.5082	13.75
brroland_M1202_126	328	16410	643	1609	0.02786	80.44	0.48	0.5967	3764	0.5221	13.87
brroland_M1202_126	329	16560	648.4	1626	0.02821	81.25	0.4936	0.6075	3832	0.5361	13.99
brroland_M1202_126	330	16700	653.7	1642	0.02857	82.06	0.5071	0.618	2019-09-03	0.55	2019-01-14
brroland_M1202_126	331	16860	659.2	1660	0.02893	82.99	0.5282	0.6365	3967	0.5707	14.38
brroland_M1202_126	332	17010	664.8	1679	0.02929	83.93	0.5493	0.6545	4035	0.5914	14.66
brroland_M1202_126	333	17170	670.3	1698	0.02964	84.86	0.5704	0.6721	4102	0.6121	14.92
brroland_M1202_126	334	17320	675.9	1717	0.03	85.8	0.5914	0.6893	2017-04-01	0.6329	15.18
brroland_M1202_126	335	17480	681.5	1735	0.03036	86.73	0.6125	0.7062	4237	0.6536	15.42
brroland_M1202_126	336	17630	687	1754	0.03071	87.67	0.6336	0.7227	4305	0.6743	15.66
brroland_M1202_126	337	17790	692.6	1773	0.03107	88.6	0.6546	0.7389	4372	0.695	15.89
brroland_M1202_126	338	17940	698.1	1791	0.03143	89.54	0.6757	0.7547	1944-04-01	0.7157	2019-12-16
brroland_M1202_126	339	18100	703.7	1810	0.03179	90.47	0.6968	0.7702	4507	0.7364	16.34
brroland_M1202_126	340	18260	709.2	1829	0.03214	91.41	0.7179	0.7853	4575	0.7571	16.55
brroland_M1202_126	341	18410	714.8	1847	0.0325	92.34	0.7389	0.8002	4642	0.7779	16.76
brroland_M1202_126	342	18570	720.3	1866	0.03286	93.28	0.76	0.8148	1971-04-01	0.7986	16.95
brroland_M1202_126	343	18720	725.9	1885	0.03321	94.21	0.7811	0.8291	4777	0.8193	17.15
brroland_M1202_126	344	18880	731.4	1904	0.03357	95.15	0.8021	0.8431	4845	0.84	17.34
brroland_M1202_126	345	19030	737	1922	0.03393	96.08	0.8232	0.8568	4912	0.8607	17.52
brroland_M1202_126	346	19190	742.5	1941	0.03429	97.02	0.8443	0.8702	1998-04-01	0.8814	2019-07-17
brroland_M1202_126	347	19340	748.1	1960	0.03464	97.95	0.8654	0.8834	5047	0.9021	17.87
brroland_M1202_126	348	19500	753.6	1978	0.035	98.89	0.8864	0.8964	5115	0.9229	2019-04-18
brroland_M1202_126	349	19660	759.2	1997	0.03536	99.82	0.9075	0.9091	5182	0.9436	18.21
brroland_M1202_126	350	19810	764.7	2016	0.03571	100.8	0.9286	0.9216	2025-05-01	0.9643	18.37
brroland_M1202_126	351	19960	769.9	2035	0.03643	101.7	0.95	0.9339	5317	0.9868	18.56
brroland_M1202_126	352	20110	775.1	2055	0.03714	102.7	0.9714	0.9459	5384	1009	18.75
brroland_M1202_126	353	20260	780.3	2074	0.03786	103.7	0.9929	0.9577	1945-05-01	1032	18.93
brroland_M1202_126	354	20410	785.5	2094	0.03857	104.6	1014	0.9693	5517	1054	2019-11-19
brroland_M1202_126	355	20560	790.8	2113	0.03929	105.6	1036	0.9806	5584	1077	19.28
brroland_M1202_126	356	20710	796	2133	0.04	106.6	1057	0.9918	5651	1099	19.45
brroland_M1202_126	357	20860	801.2	2152	0.04071	107.6	1079	1003	5717	1122	19.62
brroland_M1202_126	358	21010	806.4	2171	0.04143	108.5	2019-01-01	1014	5784	1144	19.78
brroland_M1202_126	359	21160	811.6	2191	0.04214	109.5	1121	1024	5851	1167	19.94
brroland_M1202_126	360	21310	816.8	2210	0.04286	110.5	1143	1034	5918	1189	2019-01-20
brroland_M1202_126	361	21460	822	2230	0.04357	111.4	1164	1045	5985	1212	20.25
brroland_M1202_126	362	21610	827.2	2249	0.04429	112.4	1186	1055	6051	1234	2019-04-20
brroland_M1202_126	363	21760	832.4	2269	0.045	113.4	1207	1065	6118	1257	20.54
brroland_M1202_126	364	21910	837.6	2288	0.04571	114.4	1229	1074	6185	1279	20.68
brroland_M1202_126	365	22060	842.8	2308	0.04643	115.3	2025-01-01	1084	6252	1302	20.82
brroland_M1202_126	366	22210	848	2327	0.04714	116.3	1271	1093	6319	1324	20.96
brroland_M1202_126	367	22360	853.2	2347	0.04786	117.3	1293	1102	6385	1347	2019-09-21
brroland_M1202_126	368	22510	858.4	2366	0.04857	118.2	1314	1111	6452	1369	21.22
brroland_M1202_126	369	22670	863.6	2385	0.04929	119.2	1336	2019-12-01	6519	1392	21.35
brroland_M1202_126	370	22820	868.8	2405	0.05	120.2	1357	1129	6586	1414	21.48
brroland_M1202_126	371	22810	867.4	2412	0.05	120.5	1387	1151	6646	1446	21.76
brroland_M1202_126	372	22800	865.9	2418	0.05	120.9	1418	1173	6706	1479	2019-05-22
brroland_M1202_126	373	22790	864.4	2425	0.05	121.2	1448	1195	6766	1511	22.33
brroland_M1202_126	374	22780	863	2432	0.05	121.5	1479	1217	6826	1543	2019-06-22
brroland_M1202_126	375	22770	861.5	2439	0.05	121.9	1509	1238	6886	1575	22.87
brroland_M1202_126	376	22770	860	2445	0.05	122.2	1539	1259	6946	1607	23.14
brroland_M1202_126	377	22760	858.5	2452	0.05	122.6	1957-01-01	1281	7006	1639	2019-04-23
brroland_M1202_126	378	22750	857.1	2459	0.05	122.9	2019-06-01	1302	7066	1671	23.66
brroland_M1202_126	379	22740	855.6	2466	0.05	123.2	1963-01-01	1323	7126	1704	23.91
brroland_M1202_126	380	22730	854.1	2472	0.05	123.6	1661	1344	7186	1736	24.16
brroland_M1202_126	381	22730	852.7	2479	0.05	123.9	1691	1365	7246	1768	2019-04-24
brroland_M1202_126	382	22720	851.2	2486	0.05	124.2	1721	1386	7306	2019-08-01	24.64
brroland_M1202_126	383	22710	849.7	2493	0.05	124.6	1752	1406	7366	1832	24.87
brroland_M1202_126	384	22700	848.3	2499	0.05	124.9	1782	1427	7426	1864	2019-11-25
brroland_M1202_126	385	22690	846.8	2506	0.05	125.2	1812	1447	7486	1896	25.33
brroland_M1202_126	386	22680	845.3	2513	0.05	125.6	1843	1467	7546	1929	25.56
brroland_M1202_126	387	22680	843.9	2519	0.05	125.9	1873	1488	7606	1961	25.78
brroland_M1202_126	388	22670	842.4	2526	0.05	126.3	1904	1508	7666	1993	26
brroland_M1202_126	389	22660	840.9	2533	0.05	126.6	1934	1528	7726	2025	26.21
brroland_M1202_126	390	22650	839.5	2540	0.05	126.9	1964	1547	7786	2057	26.42
brroland_M1202_126	391	22660	838.7	2548	0.05	127.3	2	1571	7825	2093	26.75
brroland_M1202_126	392	22670	837.9	2556	0.05	127.8	2036	1593	7864	2129	2019-07-27
brroland_M1202_126	393	22680	837.1	2564	0.05	128.2	2071	1616	7902	2164	27.39
brroland_M1202_126	394	22690	836.3	2573	0.05	128.6	2107	1639	7941	2019-02-02	2019-07-27
brroland_M1202_126	395	22690	835.5	2581	0.05	129	2143	1661	1998-07-01	2236	2019-02-28
brroland_M1202_126	396	22700	834.7	2589	0.05	129.4	2179	1684	8019	2271	28.32
brroland_M1202_126	397	22710	833.9	2597	0.05	129.8	2214	1706	8058	2307	28.63
brroland_M1202_126	398	22720	833.1	2605	0.05	130.2	2025-02-01	1728	8097	2343	28.93
brroland_M1202_126	399	22730	832.3	2614	0.05	130.6	2286	1975-01-01	8136	2379	29.23
brroland_M1202_126	400	22740	831.5	2622	0.05	131	2321	1771	8175	2414	29.53
brroland_M1202_126	401	22750	830.7	2630	0.05	131.5	2357	1793	8214	1945-02-01	29.83
brroland_M1202_126	402	22750	829.9	2638	0.05	131.9	2393	1815	8253	2486	2019-12-30
brroland_M1202_126	403	22760	829.1	2647	0.05	132.3	2429	1836	8292	2521	30.41
brroland_M1202_126	404	22770	828.3	2655	0.05	132.7	2464	1857	8331	2557	2019-07-30
brroland_M1202_126	405	22780	827.5	2663	0.05	133.1	2019-05-02	1878	1937-08-01	2593	30.98
brroland_M1202_126	406	22790	826.7	2671	0.05	133.5	2536	1899	8409	2629	31.26
brroland_M1202_126	407	22800	825.9	2679	0.05	133.9	2571	1992-01-01	8448	2664	31.54
brroland_M1202_126	408	22810	825.1	2688	0.05	134.3	2607	1941	8486	2019-07-02	31.82
brroland_M1202_126	409	22810	824.3	2696	0.05	134.7	2643	1961	8525	2736	32.09
brroland_M1202_126	410	22820	823.5	2704	0.05	135.2	2679	1982	8564	2771	32.36
brroland_M1202_126	411	22800	821.5	2710	0.05	135.5	2725	2012	8634	2819	32.64
brroland_M1202_126	412	22780	819.6	2716	0.05	135.7	2771	2042	8704	2866	32.92
brroland_M1202_126	413	22760	817.6	2722	0.05	136	2818	2071	8774	2913	33.2
brroland_M1202_126	414	22740	815.6	2728	0.05	136.3	2864	2101	8844	1996-02-01	33.47
brroland_M1202_126	415	22720	813.6	2734	0.05	136.6	2911	2013-02-01	8914	3007	33.73
brroland_M1202_126	416	22710	811.6	2740	0.05	136.9	2957	2016-02-01	8984	3054	34
brroland_M1202_126	417	22690	809.7	2746	0.05	137.2	3004	2189	9054	3101	34.25
brroland_M1202_126	418	22670	807.7	2751	0.05	137.5	2019-05-03	2218	9124	3149	34.51
brroland_M1202_126	419	22650	805.7	2757	0.05	137.8	3096	2247	9194	3196	34.76
brroland_M1202_126	420	22630	803.7	2763	0.05	138.1	3143	2276	9264	3243	35
brroland_M1202_126	421	22610	801.7	2769	0.05	138.4	3189	2304	9334	2029-03-01	35.25
brroland_M1202_126	422	22590	799.8	2775	0.05	138.7	3236	2333	9404	3337	35.49
brroland_M1202_126	423	22570	797.8	2781	0.05	139	3282	2361	9474	3384	35.72
brroland_M1202_126	424	22550	795.8	2787	0.05	139.3	3329	1939-02-01	9544	3431	35.95
brroland_M1202_126	425	22530	793.8	2793	0.05	139.6	3375	2418	9614	3479	36.18
brroland_M1202_126	426	22510	791.9	2799	0.05	139.9	3421	2446	9684	3526	36.41
brroland_M1202_126	427	22490	789.9	2805	0.05	140.2	3468	2474	9754	3573	36.63
brroland_M1202_126	428	22470	787.9	2811	0.05	140.5	3514	2502	9824	1962-03-01	36.85
brroland_M1202_126	429	22450	785.9	2817	0.05	140.8	3561	2529	9894	3667	37.06
brroland_M1202_126	430	22430	783.9	2822	0.05	141.1	3607	2557	9964	3714	37.28
brroland_M1202_126	431	22410	782.1	2826	0.05179	141.2	3639	2576	9996	3747	37.48
brroland_M1202_126	432	22390	780.3	2829	0.05357	141.4	1967-03-01	2595	2019-03-10	1978-03-01	37.69
brroland_M1202_126	433	22370	778.5	2832	0.05536	141.6	3701	2615	2019-06-10	3813	37.9
brroland_M1202_126	434	22350	776.6	2836	0.05714	141.7	3733	2634	2019-09-10	3846	38.1
brroland_M1202_126	435	22330	774.8	2839	0.05893	141.9	3764	2653	2013-10-01	3879	38.31
brroland_M1202_126	436	22310	773	2842	0.06071	142.1	3796	2672	2016-10-01	3911	38.51
brroland_M1202_126	437	22290	771.1	2846	0.0625	142.2	3827	2691	2019-10-01	3944	38.71
brroland_M1202_126	438	22270	769.3	2849	0.06429	142.4	3859	1971-02-01	2022-10-01	3977	38.91
brroland_M1202_126	439	22250	767.5	2853	0.06607	142.6	1989-03-01	2729	2025-10-01	2019-01-04	39.11
brroland_M1202_126	440	22230	765.7	2856	0.06786	142.7	3921	2748	2029-10-01	4043	39.31
brroland_M1202_126	441	22210	763.8	2859	0.06964	142.9	3953	2766	1932-10-01	4076	39.5
brroland_M1202_126	442	22190	762	2863	0.07143	143.1	3984	2785	1935-10-01	4109	39.7
brroland_M1202_126	443	22170	760.2	2866	0.07321	143.2	4016	2804	1938-10-01	4141	39.89
brroland_M1202_126	444	22150	758.4	2869	0.075	143.4	4047	2823	1941-10-01	4174	40.08
brroland_M1202_126	445	22130	756.5	2873	0.07679	143.6	4079	2841	1945-10-01	4207	40.27
brroland_M1202_126	446	22110	754.7	2876	0.07857	143.7	2019-11-04	1986-02-01	1948-10-01	2024-04-01	40.46
brroland_M1202_126	447	22090	752.9	2879	0.08036	143.9	4141	2878	1951-10-01	4273	40.65
brroland_M1202_126	448	22070	751.1	2883	0.08214	144	4173	2897	1954-10-01	4306	40.84
brroland_M1202_126	449	22050	749.2	2886	0.08393	144.2	4204	2915	1958-10-01	4339	41.03
brroland_M1202_126	450	22020	747.4	2889	0.08571	144.4	4236	2934	1961-10-01	4371	41.21
brroland_M1202_126	451	22040	746.8	2897	0.08643	144.7	4267	2948	1963-10-01	4403	41.42
brroland_M1202_126	452	22050	746.2	2904	0.08714	145.1	4298	2962	1965-10-01	4435	41.63
brroland_M1202_126	453	22060	745.6	2911	0.08786	145.5	4329	2976	1968-10-01	4467	41.83
brroland_M1202_126	454	22080	745.1	2919	0.08857	145.8	1936-04-01	2989	2019-07-10	4499	42.04
brroland_M1202_126	455	22090	744.5	2926	0.08929	146.2	4391	3003	1973-10-01	1953-04-01	42.24
brroland_M1202_126	456	22100	743.9	2933	0.09	146.6	4422	3017	1975-10-01	4562	42.44
brroland_M1202_126	457	22120	743.3	2941	0.09071	146.9	4453	3031	1977-10-01	4594	42.65
brroland_M1202_126	458	22130	742.7	2948	0.09143	147.3	4484	3044	2019-08-10	4626	42.85
brroland_M1202_126	459	22140	742.1	2955	0.09214	147.7	4515	3058	1982-10-01	4657	43.05
brroland_M1202_126	460	22160	741.5	2963	0.09286	148	4546	3071	1984-10-01	4689	43.25
brroland_M1202_126	461	22170	741	2970	0.09357	148.4	4577	3084	1987-10-01	4721	43.45
brroland_M1202_126	462	22180	740.4	2977	0.09429	148.8	4609	3098	1989-10-01	4753	43.64
brroland_M1202_126	463	22200	739.8	2985	0.095	149.1	1964-04-01	3111	1991-10-01	4785	43.84
brroland_M1202_126	464	22210	739.2	2992	0.09571	149.5	4671	3124	1994-10-01	4816	44.04
brroland_M1202_126	465	22220	738.6	2999	0.09643	149.9	4702	3137	1996-10-01	4848	44.23
brroland_M1202_126	466	22240	738	3007	0.09714	150.2	4733	2015-03-01	1998-10-01	1988-04-01	44.43
brroland_M1202_126	467	22250	737.5	3014	0.09786	150.6	4764	3163	2019-01-11	4912	44.62
brroland_M1202_126	468	22260	736.9	3021	0.09857	151	4795	3176	2019-03-11	4944	44.81
brroland_M1202_126	469	22270	736.3	3029	0.09929	151.3	4826	3189	2019-06-11	4975	45.01
brroland_M1202_126	470	22290	735.7	3036	0.1	151.7	4857	3202	2019-08-11	5007	45.2
brroland_M1202_126	471	22350	737.2	3047	0.1007	152.3	4896	3215	2019-11-11	5048	45.43
brroland_M1202_126	472	22420	738.7	3059	0.1014	152.8	4935	3229	2015-11-01	5089	45.66
brroland_M1202_126	473	22480	740.2	3070	0.1021	153.4	4974	3243	2018-11-01	2013-05-01	45.88
brroland_M1202_126	474	22550	741.7	3081	0.1029	153.9	5013	3256	2022-11-01	5171	46.11
brroland_M1202_126	475	22610	743.2	3092	0.1036	154.5	5052	2027-03-01	2025-11-01	5212	46.33
brroland_M1202_126	476	22680	744.7	3103	0.1043	155.1	5091	3283	2028-11-01	5254	46.56
brroland_M1202_126	477	22740	746.2	3115	0.105	155.6	2013-05-01	3296	1932-11-01	5295	46.78
brroland_M1202_126	478	22810	747.7	3126	0.1057	156.2	5169	3309	1935-11-01	5336	47
brroland_M1202_126	479	22870	749.2	3137	0.1064	156.7	5207	3322	1939-11-01	5377	47.22
brroland_M1202_126	480	22940	750.7	3148	0.1071	157.3	5246	3335	1942-11-01	5418	47.44
brroland_M1202_126	481	23000	752.2	3159	0.1079	157.9	5285	3348	1946-11-01	5459	47.65
brroland_M1202_126	482	23060	753.7	3171	0.1086	158.4	5324	3361	1949-11-01	2019-05-05	47.87
brroland_M1202_126	483	23130	755.2	3182	0.1093	159	5363	3374	1952-11-01	5541	48.08
brroland_M1202_126	484	23190	756.7	3193	0.11	159.5	5402	3386	1956-11-01	5582	48.29
brroland_M1202_126	485	23260	758.2	3204	0.1107	160.1	5441	3399	1959-11-01	5623	48.51
brroland_M1202_126	486	23320	759.7	3215	0.1114	160.7	1948-05-01	3411	1963-11-01	5664	48.72
brroland_M1202_126	487	23390	761.2	3227	0.1121	161.2	5519	3423	1966-11-01	5705	48.93
brroland_M1202_126	488	23450	762.7	3238	0.1129	161.8	5558	3436	2019-07-11	5746	49.13
brroland_M1202_126	489	23520	764.2	3249	0.1136	162.3	5597	3448	1973-11-01	5787	49.34
brroland_M1202_126	490	23580	765.7	3260	0.1143	162.9	5636	1946-03-01	1976-11-01	5829	49.54
brroland_M1202_126	491	23590	765	3266	0.1143	163.2	5669	3474	1979-11-01	5861	49.72
brroland_M1202_126	492	23600	764.3	3271	0.1143	163.5	5702	3489	1982-11-01	5894	49.89
brroland_M1202_126	493	23610	763.6	3277	0.1143	163.7	5735	3503	1984-11-01	5927	50.06
brroland_M1202_126	494	23620	762.9	3282	0.1143	164	5769	3517	1987-11-01	1996-05-01	50.23
brroland_M1202_126	495	23630	762.3	3288	0.1143	164.3	5802	3531	1989-11-01	5993	50.4
brroland_M1202_126	496	23640	761.6	3294	0.1143	164.6	5835	3546	1992-11-01	6026	50.57
brroland_M1202_126	497	23650	760.9	3299	0.1143	164.8	5868	1956-03-01	1994-11-01	6059	50.73
brroland_M1202_126	498	23650	760.2	3305	0.1143	165.1	5901	3574	1997-11-01	6091	50.9
brroland_M1202_126	499	23660	759.5	3310	0.1143	165.4	5935	3588	1999-11-01	6124	51.07
brroland_M1202_126	500	23670	758.8	3316	0.1143	165.7	5968	3602	2019-02-12	6157	51.23
brroland_M1202_126	501	23680	758.2	3322	0.1143	166	6001	3616	2019-04-12	2019-06-01	51.4
brroland_M1202_126	502	23690	757.5	3327	0.1143	166.2	6034	1963-03-01	2019-07-12	6223	51.56
brroland_M1202_126	503	23700	756.8	3333	0.1143	166.5	6067	3644	2019-09-12	6256	51.73
brroland_M1202_126	504	23710	756.1	3338	0.1143	166.8	6101	3658	2019-12-12	6289	51.89
brroland_M1202_126	505	23720	755.4	3344	0.1143	167.1	6134	3671	2014-12-01	6321	52.05
brroland_M1202_126	506	23730	754.7	3349	0.1143	167.4	6167	3685	2017-12-01	6354	52.21
brroland_M1202_126	507	23740	754.1	3355	0.1143	167.6	2019-02-06	3699	2019-02-12	6387	52.37
brroland_M1202_126	508	23750	753.4	3361	0.1143	167.9	6234	3712	2022-12-01	1942-06-01	52.53
brroland_M1202_126	509	23750	752.7	3366	0.1143	168.2	6267	3726	2025-12-01	6453	52.69
brroland_M1202_126	510	23760	752	3372	0.1143	168.5	2019-03-06	1974-03-01	2027-12-01	6486	52.85
brroland_M1202_126	511	23780	752	3377	0.1143	168.7	6328	3751	2029-12-01	6514	52.99
brroland_M1202_126	512	23800	751.9	3382	0.1143	169	6356	3761	1932-12-01	6543	53.13
brroland_M1202_126	513	23820	751.9	3387	0.1143	169.2	6385	3772	1934-12-01	6571	53.26
brroland_M1202_126	514	23840	751.9	3392	0.1143	169.5	6413	3783	1936-12-01	2019-06-06	53.4
brroland_M1202_126	515	23870	751.8	3398	0.1143	169.8	6441	3794	1938-12-01	6629	53.53
brroland_M1202_126	516	23890	751.8	3403	0.1143	170	6469	3805	2019-04-12	6657	53.67
brroland_M1202_126	517	23910	751.8	3408	0.1143	170.3	6497	3816	1943-12-01	6686	53.8
brroland_M1202_126	518	23930	751.8	3413	0.1143	170.5	6526	3827	1945-12-01	6714	53.94
brroland_M1202_126	519	23950	751.7	3418	0.1143	170.8	6554	3837	1947-12-01	6743	54.07
brroland_M1202_126	520	23970	751.7	3423	0.1143	171.1	6582	3848	1949-12-01	6771	54.2
brroland_M1202_126	521	23990	751.7	3429	0.1143	171.3	1961-06-01	3859	1952-12-01	2019-08-06	54.33
brroland_M1202_126	522	24010	751.6	3434	0.1143	171.6	6639	3869	1954-12-01	6829	54.47
brroland_M1202_126	523	24030	751.6	3439	0.1143	171.8	6667	1988-03-01	1956-12-01	6857	54.6
brroland_M1202_126	524	24050	751.6	3444	0.1143	172.1	6695	1989-03-01	1958-12-01	6886	54.73
brroland_M1202_126	525	24070	751.5	3449	0.1143	172.3	6723	3901	2019-06-12	6914	54.86
brroland_M1202_126	526	24090	751.5	3454	0.1143	172.6	6751	3912	1963-12-01	6943	54.99
brroland_M1202_126	527	24110	751.5	3460	0.1143	172.9	1978-06-01	3922	1965-12-01	6971	55.12
brroland_M1202_126	528	24130	751.4	3465	0.1143	173.1	6808	3932	1967-12-01	7	55.25
brroland_M1202_126	529	24150	751.4	3470	0.1143	173.4	6836	3943	1969-12-01	7029	55.38
brroland_M1202_126	530	24170	751.4	3475	0.1143	173.6	6864	3953	1971-12-01	7057	55.51
brroland_M1202_126	531	24150	749.7	3477	0.1146	173.7	6884	3963	1974-12-01	7077	55.55
brroland_M1202_126	532	24130	748.1	3479	0.115	173.8	6904	3972	1977-12-01	7097	55.6
brroland_M1202_126	533	24120	746.5	3481	0.1154	173.9	6924	3981	1979-12-01	7117	55.64
brroland_M1202_126	534	24100	744.8	3483	0.1157	174	6944	1999-03-01	1982-12-01	7137	55.69
brroland_M1202_126	535	24080	743.2	3485	0.1161	174.1	6964	4	1984-12-01	7157	55.74
brroland_M1202_126	536	24060	741.5	3487	0.1164	174.2	6984	4009	1987-12-01	7177	55.78
brroland_M1202_126	537	24040	739.9	3489	0.1168	174.3	7004	4018	1989-12-01	7197	55.83
brroland_M1202_126	538	24020	738.3	3491	0.1171	174.4	7024	4027	1992-12-01	7217	55.87
brroland_M1202_126	539	24010	736.6	3493	0.1175	174.5	7044	4037	1994-12-01	7237	55.92
brroland_M1202_126	540	23990	735	3495	0.1179	174.6	7064	4046	1997-12-01	7257	55.96
brroland_M1202_126	541	23970	733.4	3497	0.1182	174.7	7084	4055	1999-12-01	7277	56.01
brroland_M1202_126	542	23950	731.7	3498	0.1186	174.8	7104	4064	2019-02-13	7297	56.05
brroland_M1202_126	543	23930	730.1	3500	0.1189	174.9	7124	4073	2019-04-13	7317	56.1
brroland_M1202_126	544	23920	728.4	3502	0.1193	175	7144	4082	2019-07-13	7337	56.14
brroland_M1202_126	545	23900	726.8	3504	0.1196	175.1	7164	4092	2019-09-13	7357	56.18
brroland_M1202_126	546	23880	725.2	3506	0.12	175.2	7184	4101	2019-12-13	7377	56.23
brroland_M1202_126	547	23860	723.5	3508	0.1204	175.3	7204	2019-11-04	13.15	7397	56.27
brroland_M1202_126	548	23840	721.9	3510	0.1207	175.4	7224	4119	13.17	7417	56.32
brroland_M1202_126	549	23820	720.2	3512	0.1211	175.5	7244	4128	2019-02-13	7437	56.36
brroland_M1202_126	550	23810	718.6	3514	0.1214	175.6	7264	4137	13.22	7457	56.4
brroland_M1202_126	551	23810	718.1	3515	0.1214	175.6	7269	4138	13.22	7462	56.44
brroland_M1202_126	552	23810	717.5	3517	0.1214	175.7	7274	2014-04-01	13.22	7467	56.47
brroland_M1202_126	553	23810	717	3518	0.1214	175.8	7278	4141	13.22	7472	56.51
brroland_M1202_126	554	23810	716.4	3519	0.1214	175.8	7283	4142	13.22	7477	56.54
brroland_M1202_126	555	23810	715.9	3520	0.1214	175.9	7287	4143	13.23	7482	56.58
brroland_M1202_126	556	23810	715.4	3521	0.1214	176	7292	4144	13.23	7487	56.61
brroland_M1202_126	557	23820	714.8	3523	0.1214	176	7297	4146	13.23	7492	56.65
brroland_M1202_126	558	23820	714.3	3524	0.1214	176.1	7301	4147	13.23	7497	56.68
brroland_M1202_126	559	23820	713.7	3525	0.1214	176.1	7306	4148	13.23	7502	56.71
brroland_M1202_126	560	23820	713.2	3526	0.1214	176.2	7311	4149	13.23	7507	56.75
brroland_M1202_126	561	23820	712.7	3528	0.1214	176.3	7315	2015-04-01	13.23	7512	56.78
brroland_M1202_126	562	23820	712.1	3529	0.1214	176.3	1932-07-01	4152	13.23	7517	56.82
brroland_M1202_126	563	23820	711.6	3530	0.1214	176.4	7325	4153	13.23	7522	56.85
brroland_M1202_126	564	23830	711	3531	0.1214	176.4	7329	4154	13.23	7527	56.89
brroland_M1202_126	565	23830	710.5	3532	0.1214	176.5	7334	4155	13.23	7532	56.92
brroland_M1202_126	566	23830	710	3534	0.1214	176.6	7339	4156	13.23	7537	56.96
brroland_M1202_126	567	23830	709.4	3535	0.1214	176.6	7343	4158	13.23	7542	56.99
brroland_M1202_126	568	23830	708.9	3536	0.1214	176.7	7348	4159	13.23	7547	57.03
brroland_M1202_126	569	23830	708.3	3537	0.1214	176.7	7352	2016-04-01	13.24	7552	57.06
brroland_M1202_126	570	23830	707.8	3539	0.1214	176.8	7357	4161	13.24	7557	57.1
brroland_M1202_126	571	23880	708.5	3547	0.1189	177.2	7376	4162	13.24	7574	57.2
brroland_M1202_126	572	23920	709.3	3556	0.1164	177.7	7396	4163	13.25	7591	57.3
brroland_M1202_126	573	23960	710	3564	0.1139	178.1	7415	4164	13.25	7607	57.41
brroland_M1202_126	574	24010	710.7	3573	0.1114	178.5	7434	4164	13.26	7624	57.51
brroland_M1202_126	575	24050	711.5	3581	0.1089	178.9	7454	4165	13.26	7641	57.61
brroland_M1202_126	576	24090	712.2	3590	0.1064	179.4	7473	4166	13.27	7658	57.72
brroland_M1202_126	577	24140	713	3598	0.1039	179.8	7492	4167	13.27	7675	57.82
brroland_M1202_126	578	24180	713.7	3607	0.1014	180.2	7511	4168	13.28	7691	57.92
brroland_M1202_126	579	24220	714.4	3615	0.09893	180.7	7531	4168	13.28	7708	58.03
brroland_M1202_126	580	24270	715.2	3624	0.09643	181.1	1955-07-01	4169	13.29	7725	58.13
brroland_M1202_126	581	24310	715.9	3632	0.09393	181.5	7569	2017-04-01	13.29	7742	58.23
brroland_M1202_126	582	24350	716.6	3641	0.09143	181.9	7589	4171	2019-03-13	7759	58.34
brroland_M1202_126	583	24400	717.4	3649	0.08893	182.4	7608	4172	13.31	7775	58.44
brroland_M1202_126	584	24440	718.1	3658	0.08643	182.8	7627	4172	13.31	7792	58.54
brroland_M1202_126	585	24480	718.9	3666	0.08393	183.2	7646	4173	13.32	7809	58.64
brroland_M1202_126	586	24530	719.6	3675	0.08143	183.7	7666	4174	13.32	7826	58.75
brroland_M1202_126	587	24570	720.3	3683	0.07893	184.1	7685	4175	13.33	7842	58.85
brroland_M1202_126	588	24610	721.1	3692	0.07643	184.5	7704	4176	13.33	7859	58.95
brroland_M1202_126	589	24660	721.8	3700	0.07393	184.9	7724	4176	13.34	7876	59.05
brroland_M1202_126	590	24700	722.5	3709	0.07143	185.4	7743	4177	13.34	7893	59.15
brroland_M1202_126	591	24700	722	3710	0.07036	185.4	7755	4182	13.34	7904	59.24
brroland_M1202_126	592	24700	721.4	3712	0.06929	185.5	7768	4187	13.34	7916	59.33
brroland_M1202_126	593	24700	720.9	3713	0.06821	185.6	1978-07-01	4192	13.34	7927	59.41
brroland_M1202_126	594	24700	720.3	3715	0.06714	185.7	7793	4197	13.34	7939	59.5
brroland_M1202_126	595	24700	719.8	3716	0.06607	185.7	7805	4202	13.34	1995-07-01	59.58
brroland_M1202_126	596	24700	719.2	3717	0.065	185.8	7818	4207	13.34	7961	59.67
brroland_M1202_126	597	24700	718.7	3719	0.06393	185.9	1983-07-01	4213	13.34	7973	59.75
brroland_M1202_126	598	24700	718.1	3720	0.06286	186	7843	4218	13.34	7984	59.84
brroland_M1202_126	599	24700	717.6	3722	0.06179	186	7855	4223	13.34	7996	59.93
brroland_M1202_126	600	24700	717	3723	0.06071	186.1	7868	4228	13.34	8007	60.01
brroland_M1202_126	601	24700	716.5	3725	0.05964	186.2	1988-07-01	4233	13.34	8019	60.1
brroland_M1202_126	602	24700	715.9	3726	0.05857	186.3	7893	4238	13.34	2019-03-08	60.18
brroland_M1202_126	603	24700	715.4	3728	0.0575	186.3	7905	4243	13.34	8041	60.27
brroland_M1202_126	604	24700	714.8	3729	0.05643	186.4	7918	4248	13.34	8053	60.35
brroland_M1202_126	605	24700	714.3	3731	0.05536	186.5	1993-07-01	4253	13.34	8064	60.44
brroland_M1202_126	606	24710	713.7	3732	0.05429	186.5	7943	4258	13.34	8076	60.52
brroland_M1202_126	607	24710	713.2	3733	0.05321	186.6	7955	4263	13.34	8087	60.61
brroland_M1202_126	608	24710	712.6	3735	0.05214	186.7	7968	4268	13.34	8099	60.7
brroland_M1202_126	609	24710	712.1	3736	0.05107	186.8	1998-07-01	4273	13.34	2019-11-08	60.78
brroland_M1202_126	610	24710	711.5	3738	0.05	186.8	7993	4278	13.34	8121	60.87
brroland_M1202_126	611	24650	709.2	3732	0.04929	186.5	7979	4277	13.32	8106	60.87
brroland_M1202_126	612	24600	706.9	3725	0.04857	186.2	7964	4277	13.29	8091	60.87
brroland_M1202_126	613	24540	704.6	3719	0.04786	185.9	1995-07-01	4277	13.27	8076	60.88
brroland_M1202_126	614	24480	702.3	3713	0.04714	185.6	7936	4276	13.24	8061	60.88
brroland_M1202_126	615	24430	700	3706	0.04643	185.3	7921	4276	13.22	8046	60.88
brroland_M1202_126	616	24370	697.7	3700	0.04571	185	7907	4275	13.19	8031	60.89
brroland_M1202_126	617	24320	695.4	3694	0.045	184.6	7893	4275	13.17	8016	60.89
brroland_M1202_126	618	24260	693	3687	0.04429	184.3	7879	4274	13.14	8001	60.89
brroland_M1202_126	619	24210	690.7	3681	0.04357	184	7864	4274	2019-11-13	7986	60.9
brroland_M1202_126	620	24150	688.4	3675	0.04286	183.7	1985-07-01	4273	2019-09-13	7971	60.9
brroland_M1202_126	621	24100	686.1	3668	0.04214	183.4	7836	4273	2019-06-13	7956	60.9
brroland_M1202_126	622	24040	683.8	3662	0.04143	183.1	7821	4272	2019-04-13	7941	60.91
brroland_M1202_126	623	23980	681.5	3656	0.04071	182.8	7807	4272	2019-01-13	7926	60.91
brroland_M1202_126	624	23930	679.2	3650	0.04	182.4	7793	4272	1999-12-01	7911	60.91
brroland_M1202_126	625	23870	676.9	3643	0.03929	182.1	7779	4271	1996-12-01	7896	60.92
brroland_M1202_126	626	23820	674.6	3637	0.03857	181.8	7764	4271	1994-12-01	7881	60.92
brroland_M1202_126	627	23760	672.2	3631	0.03786	181.5	1975-07-01	2027-04-01	1991-12-01	7866	60.92
brroland_M1202_126	628	23710	669.9	3624	0.03714	181.2	7736	2027-04-01	1989-12-01	7851	60.93
brroland_M1202_126	629	23650	667.6	3618	0.03643	180.9	7721	4269	1986-12-01	7836	60.93
brroland_M1202_126	630	23600	665.3	3612	0.03571	180.6	7707	4269	1984-12-01	7821	60.93
brroland_M1202_126	631	23570	664.4	3608	0.035	180.4	1971-07-01	4275	1983-12-01	7825	61
brroland_M1202_126	632	23550	663.6	3604	0.03429	180.2	7712	4281	1982-12-01	7828	61.06
brroland_M1202_126	633	23530	662.7	3600	0.03357	180	7715	4287	1981-12-01	7831	61.12
brroland_M1202_126	634	23510	661.8	3596	0.03286	179.8	7717	4293	2019-08-12	7834	61.18
brroland_M1202_126	635	23490	660.9	3592	0.03214	179.6	1972-07-01	4299	2019-08-12	7837	61.25
brroland_M1202_126	636	23460	660.1	3588	0.03143	179.4	7722	4305	1979-12-01	7841	61.31
brroland_M1202_126	637	23440	659.2	3584	0.03071	179.2	7725	4311	1978-12-01	7844	61.37
brroland_M1202_126	638	23420	658.3	3580	0.03	179	7727	4317	1977-12-01	7847	61.44
brroland_M1202_126	639	23400	657.4	3576	0.02929	178.8	1973-07-01	4323	1977-12-01	1985-07-01	61.5
brroland_M1202_126	640	23380	656.5	3572	0.02857	178.6	7732	1933-04-01	1976-12-01	7854	61.56
brroland_M1202_126	641	23350	655.7	3568	0.02786	178.4	7735	4336	1975-12-01	7857	61.63
brroland_M1202_126	642	23330	654.8	3564	0.02714	178.2	7737	4342	1974-12-01	1986-07-01	61.69
brroland_M1202_126	643	23310	653.9	3561	0.02643	178	1974-07-01	4348	1973-12-01	7863	61.75
brroland_M1202_126	644	23290	653	3557	0.02571	177.8	7742	4354	1973-12-01	7866	61.82
brroland_M1202_126	645	23270	652.2	3553	0.025	177.6	7745	4361	1972-12-01	1987-07-01	61.88
brroland_M1202_126	646	23240	651.3	3549	0.02429	177.4	7747	4367	1971-12-01	7873	61.94
brroland_M1202_126	647	23220	650.4	3545	0.02357	177.2	1975-07-01	4373	2019-07-12	7876	62.01
brroland_M1202_126	648	23200	649.5	3541	0.02286	177	7752	4379	1969-12-01	7879	62.07
brroland_M1202_126	649	23180	648.7	3537	0.02214	176.8	7755	4385	1969-12-01	7882	62.13
brroland_M1202_126	650	23160	647.8	3533	0.02143	176.6	7757	4392	1968-12-01	7886	62.2
brroland_M1202_126	651	23180	648.4	3534	0.02107	176.7	7742	4382	1965-12-01	1987-07-01	62.19
brroland_M1202_126	652	23190	649.1	3535	0.02071	176.7	7728	4373	1963-12-01	7854	62.18
brroland_M1202_126	653	23210	649.7	3536	0.02036	176.8	7713	4363	1961-12-01	7837	62.17
brroland_M1202_126	654	23230	650.4	3537	0.02	176.8	7699	4354	1958-12-01	7821	62.17
brroland_M1202_126	655	23250	651	3538	0.01964	176.9	7684	4344	1956-12-01	7805	62.16
brroland_M1202_126	656	23270	651.7	3539	0.01929	176.9	7669	4335	1953-12-01	7789	62.15
brroland_M1202_126	657	23290	652.3	3540	0.01893	177	7655	4326	1951-12-01	7773	62.14
brroland_M1202_126	658	23310	653	3541	0.01857	177	1964-07-01	4316	1948-12-01	7757	62.14
brroland_M1202_126	659	23330	653.6	3542	0.01821	177.1	7625	4307	1946-12-01	7741	62.13
brroland_M1202_126	660	23350	654.3	3542	0.01786	177.1	7611	4297	1944-12-01	7725	62.12
brroland_M1202_126	661	23370	654.9	3543	0.0175	177.2	7596	4288	1941-12-01	7709	62.11
brroland_M1202_126	662	23390	655.6	3544	0.01714	177.2	7581	4278	1939-12-01	7693	62.1
brroland_M1202_126	663	23400	656.2	3545	0.01679	177.3	7567	4269	1936-12-01	7677	62.1
brroland_M1202_126	664	23420	656.9	3546	0.01643	177.3	7552	2026-04-01	1934-12-01	7661	62.09
brroland_M1202_126	665	23440	657.5	3547	0.01607	177.3	7537	2025-04-01	1931-12-01	7645	62.08
brroland_M1202_126	666	23460	658.1	3548	0.01571	177.4	7523	4241	2029-12-01	7629	62.07
brroland_M1202_126	667	23480	658.8	3549	0.01536	177.4	7508	4231	2027-12-01	7612	62.06
brroland_M1202_126	668	23500	659.4	3550	0.015	177.5	7494	4222	2024-12-01	7596	62.06
brroland_M1202_126	669	23520	660.1	3551	0.01464	177.5	7479	4213	2022-12-01	1958-07-01	62.05
brroland_M1202_126	670	23540	660.7	3552	0.01429	177.6	7464	4203	2019-12-01	7564	62.04
brroland_M1202_126	671	23530	660.6	3548	0.01393	177.4	7442	4196	2016-12-01	7542	62.03
brroland_M1202_126	672	23510	660.4	3544	0.01357	177.2	7421	4188	2019-12-12	7519	62.03
brroland_M1202_126	673	23500	660.2	3540	0.01321	177	7399	4181	2019-09-12	7497	62.02
brroland_M1202_126	674	23490	660	3535	0.01286	176.8	7377	4174	2019-05-12	7474	62.02
brroland_M1202_126	675	23480	659.8	3531	0.0125	176.6	7355	4166	2019-02-12	7452	62.02
brroland_M1202_126	676	23460	659.6	3527	0.01214	176.3	7334	4159	1998-11-01	7429	62.01
brroland_M1202_126	677	23450	659.4	3523	0.01179	176.1	7312	4151	1995-11-01	7407	62.01
brroland_M1202_126	678	23440	659.2	3519	0.01143	175.9	2029-07-01	4144	1991-11-01	7384	62
brroland_M1202_126	679	23430	659	3515	0.01107	175.7	7268	4136	1987-11-01	7362	62
brroland_M1202_126	680	23410	658.8	3511	0.01071	175.5	7246	4128	1984-11-01	7339	61.99
brroland_M1202_126	681	23400	658.6	3507	0.01036	175.3	7225	4121	2019-08-11	7317	61.99
brroland_M1202_126	682	23390	658.4	3502	0.01	175.1	7203	4113	1977-11-01	7294	61.98
brroland_M1202_126	683	23380	658.2	3498	0.009643	174.9	7181	4106	1973-11-01	7272	61.98
brroland_M1202_126	684	23370	658.1	3494	0.009286	174.7	7159	4098	2019-07-11	7249	61.97
brroland_M1202_126	685	23350	657.9	3490	0.008929	174.5	7137	2019-09-04	1966-11-01	7227	61.97
brroland_M1202_126	686	23340	657.7	3486	0.008571	174.3	7116	4083	1963-11-01	7204	61.96
brroland_M1202_126	687	23330	657.5	3482	0.008214	174.1	7094	4075	1959-11-01	7182	61.96
brroland_M1202_126	688	23320	657.3	3478	0.007857	173.9	7072	4067	1956-11-01	7159	61.95
brroland_M1202_126	689	23300	657.1	3474	0.0075	173.7	2019-05-07	2019-06-04	1952-11-01	7137	61.95
brroland_M1202_126	690	23290	656.9	3469	0.007143	173.5	7029	4052	1949-11-01	7114	61.94
brroland_M1202_126	691	23300	657.6	3466	0.008571	173.3	7017	4049	1946-11-01	7102	61.95
brroland_M1202_126	692	23310	658.3	3463	0.01	173.2	7005	4045	1944-11-01	7089	61.97
brroland_M1202_126	693	23320	659	3460	0.01143	173	6993	4042	1942-11-01	7077	61.98
brroland_M1202_126	694	23330	659.7	3458	0.01286	172.9	6981	4039	1939-11-01	7064	62
brroland_M1202_126	695	23340	660.4	3455	0.01429	172.7	1997-06-01	4035	1937-11-01	7052	62.01
brroland_M1202_126	696	23350	661.1	3452	0.01571	172.6	6958	4032	1935-11-01	7039	62.03
brroland_M1202_126	697	23360	661.7	3449	0.01714	172.4	6946	4029	1933-11-01	7027	62.04
brroland_M1202_126	698	23370	662.4	3446	0.01857	172.3	6934	4025	2019-03-11	7014	62.06
brroland_M1202_126	699	23370	663.1	3443	0.02	172.1	6922	4022	2028-11-01	7002	62.07
brroland_M1202_126	700	23380	663.8	3440	0.02143	172	6911	4019	2026-11-01	6989	62.09
brroland_M1202_126	701	23390	664.5	3437	0.02286	171.8	6899	4015	2023-11-01	6977	62.1
brroland_M1202_126	702	23400	665.2	3434	0.02429	171.7	6887	4012	2021-11-01	6964	62.12
brroland_M1202_126	703	23410	665.9	3431	0.02571	171.5	6875	4009	2019-11-01	6952	62.13
brroland_M1202_126	704	23420	666.6	3428	0.02714	171.4	6864	4005	2017-11-01	6939	62.15
brroland_M1202_126	705	23430	667.3	3425	0.02857	171.2	6852	4002	2014-11-01	6927	62.16
brroland_M1202_126	706	23440	668	3422	0.03	171.1	1984-06-01	3999	2019-12-11	6914	62.18
brroland_M1202_126	707	23450	668.7	3419	0.03143	170.9	6828	3995	2019-01-11	6902	62.19
brroland_M1202_126	708	23460	669.4	3416	0.03286	170.8	6816	3992	2019-07-11	6889	62.21
brroland_M1202_126	709	23470	670	3413	0.03429	170.6	6805	3988	2019-05-11	6877	62.23
brroland_M1202_126	710	23480	670.7	3410	0.03571	170.5	6793	3985	2019-03-11	6864	62.24
brroland_M1202_126	711	23400	668.6	3396	0.03571	169.8	6774	1999-03-01	11	6846	62.23
brroland_M1202_126	712	23320	666.5	3382	0.03571	169.1	6754	3995	1997-10-01	6827	62.22
brroland_M1202_126	713	23250	664.3	3368	0.03571	168.3	6735	4001	1994-10-01	6809	62.21
brroland_M1202_126	714	23170	662.2	3354	0.03571	167.6	6716	4006	1992-10-01	1979-06-01	62.2
brroland_M1202_126	715	23090	660.1	3340	0.03571	166.9	6696	4011	1989-10-01	6771	62.19
brroland_M1202_126	716	23020	657.9	3325	0.03571	166.2	6677	4017	1986-10-01	6753	62.19
brroland_M1202_126	717	22940	655.8	3311	0.03571	165.5	6658	4022	1983-10-01	6734	62.18
brroland_M1202_126	718	22860	653.7	3297	0.03571	164.8	6639	4028	2019-08-10	6716	62.17
brroland_M1202_126	719	22790	651.5	3283	0.03571	164.1	6619	4033	1977-10-01	6697	62.16
brroland_M1202_126	720	22710	649.4	3269	0.03571	163.4	2019-06-06	4039	1975-10-01	6679	62.15
brroland_M1202_126	721	22640	647.3	3255	0.03571	162.7	6581	4044	1972-10-01	1966-06-01	62.14
brroland_M1202_126	722	22560	645.1	3241	0.03571	162	6561	2019-05-04	1969-10-01	6641	62.13
brroland_M1202_126	723	22480	643	3227	0.03571	161.3	6542	4056	1966-10-01	6623	62.12
brroland_M1202_126	724	22410	640.9	3213	0.03571	160.6	6523	4061	1963-10-01	6604	62.11
brroland_M1202_126	725	22330	638.7	3199	0.03571	159.9	6504	4067	1961-10-01	6586	62.1
brroland_M1202_126	726	22250	636.6	3185	0.03571	159.2	6484	4073	1958-10-01	6567	62.09
brroland_M1202_126	727	22180	634.5	3171	0.03571	158.5	6465	4079	1955-10-01	6549	62.08
brroland_M1202_126	728	22100	632.3	3157	0.03571	157.8	6446	4085	1952-10-01	1953-06-01	62.07
brroland_M1202_126	729	22020	630.2	3142	0.03571	157.1	6426	4091	1949-10-01	6511	62.06
brroland_M1202_126	730	21950	628.1	3128	0.03571	156.4	6407	4097	1946-10-01	6493	62.05
brroland_M1202_126	731	21920	627.7	3122	0.03571	156.1	6385	4091	1943-10-01	6471	62.05
brroland_M1202_126	732	21900	627.4	3116	0.03571	155.7	6364	4086	1939-10-01	6449	62.05
brroland_M1202_126	733	21880	627	3109	0.03571	155.4	6342	2019-08-04	1936-10-01	6427	62.06
brroland_M1202_126	734	21860	626.6	3103	0.03571	155.1	1932-06-01	4075	1932-10-01	6406	62.06
brroland_M1202_126	735	21830	626.3	3096	0.03571	154.8	6298	4069	2029-10-01	6384	62.07
brroland_M1202_126	736	21810	625.9	3090	0.03571	154.5	6276	4063	2025-10-01	6362	62.07
brroland_M1202_126	737	21790	625.6	3084	0.03571	154.1	6255	4058	2021-10-01	1934-06-01	62.07
brroland_M1202_126	738	21760	625.2	3077	0.03571	153.8	6233	4052	2018-10-01	6319	62.08
brroland_M1202_126	739	21740	624.8	3071	0.03571	153.5	6211	4046	2014-10-01	6297	62.08
brroland_M1202_126	740	21720	624.5	3064	0.03571	153.2	6189	2019-04-04	2019-11-10	6275	62.08
brroland_M1202_126	741	21700	624.1	3058	0.03571	152.9	6167	4035	2019-07-10	6253	62.09
brroland_M1202_126	742	21670	623.8	3052	0.03571	152.5	6146	4029	2019-04-10	6231	62.09
brroland_M1202_126	743	21650	623.4	3045	0.03571	152.2	6124	4023	10	2021-06-01	62.1
brroland_M1202_126	744	21630	623	3039	0.03571	151.9	6102	4017	9964	6188	62.1
brroland_M1202_126	745	21600	622.7	3032	0.03571	151.6	2019-08-06	4011	9929	6166	62.1
brroland_M1202_126	746	21580	622.3	3026	0.03571	151.3	6059	4005	9893	6144	62.11
brroland_M1202_126	747	21560	622	3020	0.03571	150.9	6037	3999	9857	6122	62.11
brroland_M1202_126	748	21540	621.6	3013	0.03571	150.6	6015	3993	9821	6101	62.12
brroland_M1202_126	749	21510	621.2	3007	0.03571	150.3	5993	3987	9786	6079	62.12
brroland_M1202_126	750	21490	620.9	3000	0.03571	150	5971	3981	1975-09-01	6057	62.12
brroland_M1202_126	751	21450	619.7	2993	0.03536	149.6	5957	3981	9725	6042	62.13
brroland_M1202_126	752	21410	618.6	2986	0.035	149.3	5944	3981	9701	6028	62.14
brroland_M1202_126	753	21370	617.4	2980	0.03464	148.9	1993-05-01	3981	9676	6013	62.15
brroland_M1202_126	754	21330	616.3	2973	0.03429	148.6	5916	3981	9651	5999	62.15
brroland_M1202_126	755	21290	615.1	2966	0.03393	148.2	5902	3981	9627	5984	62.16
brroland_M1202_126	756	21250	614	2959	0.03357	147.9	5888	3981	9602	5969	62.17
brroland_M1202_126	757	21210	612.8	2952	0.03321	147.5	5874	3981	9578	5955	62.17
brroland_M1202_126	758	21170	611.7	2945	0.03286	147.2	1986-05-01	3981	9553	1994-05-01	62.18
brroland_M1202_126	759	21130	610.5	2938	0.0325	146.9	5846	3981	9528	5925	62.19
brroland_M1202_126	760	21090	609.4	2931	0.03214	146.5	5832	3981	9504	5911	62.19
brroland_M1202_126	761	21050	608.2	2924	0.03179	146.2	5818	3981	9479	5896	62.2
brroland_M1202_126	762	21010	607.1	2917	0.03143	145.8	5804	3981	9454	5881	62.21
brroland_M1202_126	763	20970	605.9	2910	0.03107	145.5	1979-05-01	3981	1943-09-01	5867	62.22
brroland_M1202_126	764	20930	604.8	2903	0.03071	145.1	5776	3981	9405	5852	62.22
brroland_M1202_126	765	20890	603.6	2896	0.03036	144.8	5762	3981	1938-09-01	5837	62.23
brroland_M1202_126	766	20850	602.5	2889	0.03	144.4	5749	3981	9356	5823	62.24
brroland_M1202_126	767	20810	601.3	2882	0.02964	144.1	5735	3981	9331	5808	62.25
brroland_M1202_126	768	20780	600.2	2875	0.02929	143.7	5721	3981	9306	5794	62.25
brroland_M1202_126	769	20740	599	2868	0.02893	143.4	5707	1998-03-01	9282	5779	62.26
brroland_M1202_126	770	20700	597.9	2861	0.02857	143	5693	1998-03-01	9257	5764	62.27
brroland_M1202_126	771	20670	597.3	2853	0.02857	142.6	5665	3971	9224	5735	62.17
brroland_M1202_126	772	20640	596.7	2846	0.02857	142.3	5637	3962	2019-09-01	5705	62.08
brroland_M1202_126	773	20600	596.2	2838	0.02857	141.9	5609	3953	9156	5675	61.98
brroland_M1202_126	774	20570	595.6	2831	0.02857	141.5	5581	3944	9123	5646	61.89
brroland_M1202_126	775	20540	595	2823	0.02857	141.1	5554	3935	9089	5616	61.79
brroland_M1202_126	776	20510	594.4	2816	0.02857	140.8	5526	3925	9056	5586	61.69
brroland_M1202_126	777	20480	593.8	2808	0.02857	140.4	5498	3916	9022	5557	61.59
brroland_M1202_126	778	20450	593.3	2801	0.02857	140	1947-05-01	3907	8989	5527	61.49
brroland_M1202_126	779	20420	592.7	2793	0.02857	139.6	5442	3897	8955	5497	61.39
brroland_M1202_126	780	20390	592.1	2786	0.02857	139.3	5414	3888	8921	5468	61.29
brroland_M1202_126	781	20360	591.5	2778	0.02857	138.9	5386	3878	8888	5438	61.19
brroland_M1202_126	782	20330	591	2771	0.02857	138.5	5359	3869	8854	5409	61.08
brroland_M1202_126	783	20300	590.4	2763	0.02857	138.1	5331	3859	8821	5379	60.98
brroland_M1202_126	784	20270	589.8	2756	0.02857	137.8	5303	3849	8787	5349	60.88
brroland_M1202_126	785	20240	589.2	2748	0.02857	137.4	5275	1984-03-01	8754	1932-05-01	60.77
brroland_M1202_126	786	20210	588.7	2741	0.02857	137	5247	1983-03-01	1972-08-01	2029-05-01	60.67
brroland_M1202_126	787	20180	588.1	2733	0.02857	136.6	5219	1982-03-01	8686	2026-05-01	60.56
brroland_M1202_126	788	20150	587.5	2726	0.02857	136.3	5191	1981-03-01	8653	5231	60.45
brroland_M1202_126	789	20120	586.9	2718	0.02857	135.9	5164	2019-08-03	8619	5201	60.34
brroland_M1202_126	790	20090	586.4	2711	0.02857	135.5	5136	1979-03-01	8586	5171	60.23
brroland_M1202_126	791	19990	583.5	2695	0.02857	134.7	5111	3794	8543	5147	60.25
brroland_M1202_126	792	19900	580.7	2680	0.02857	134	5087	3797	2019-05-08	5122	60.26
brroland_M1202_126	793	19800	577.9	2664	0.02857	133.2	5063	3801	8457	5097	60.27
brroland_M1202_126	794	19700	575.1	2649	0.02857	132.4	5039	3805	8414	5073	60.29
brroland_M1202_126	795	19610	572.3	2634	0.02857	131.7	5014	3809	8371	5048	60.3
brroland_M1202_126	796	19510	569.4	2618	0.02857	130.9	1999-04-01	3812	8329	5024	60.32
brroland_M1202_126	797	19410	566.6	2603	0.02857	130.1	4966	3816	8286	4999	60.33
brroland_M1202_126	798	19320	563.8	2588	0.02857	129.4	4941	1982-03-01	8243	4974	60.35
brroland_M1202_126	799	19220	561	2572	0.02857	128.6	4917	3824	2019-02-08	1995-04-01	60.36
brroland_M1202_126	800	19130	558.2	2557	0.02857	127.8	4893	3828	8157	4925	60.38
brroland_M1202_126	801	19030	555.3	2541	0.02857	127	4869	3832	8114	2019-09-04	60.39
brroland_M1202_126	802	18930	552.5	2526	0.02857	126.3	4844	3836	8071	4876	60.41
brroland_M1202_126	803	18840	549.7	2511	0.02857	125.5	1982-04-01	1984-03-01	8029	4851	60.42
brroland_M1202_126	804	18740	546.9	2495	0.02857	124.7	4796	3845	7986	4826	60.44
brroland_M1202_126	805	18640	544.1	2480	0.02857	124	4771	3849	7943	4802	60.45
brroland_M1202_126	806	18550	541.3	2465	0.02857	123.2	4747	3853	2019-09-07	4777	60.47
brroland_M1202_126	807	18450	538.4	2449	0.02857	122.4	4723	3857	7857	4752	60.49
brroland_M1202_126	808	18350	535.6	2434	0.02857	121.7	4699	3862	7814	4728	60.5
brroland_M1202_126	809	18260	532.8	2419	0.02857	120.9	4674	3866	7771	4703	60.52
brroland_M1202_126	810	18160	530	2403	0.02857	120.1	1965-04-01	3871	7729	4679	60.54
brroland_M1202_126	811	18130	529.4	2394	0.02857	119.7	4633	3871	7703	4662	60.53
brroland_M1202_126	812	18090	528.8	2385	0.02857	119.2	4616	3872	7678	4646	60.52
brroland_M1202_126	813	18060	528.2	2376	0.02857	118.8	2019-06-04	3872	7652	1963-04-01	60.51
brroland_M1202_126	814	18020	527.6	2367	0.02857	118.3	4583	3873	7627	4614	60.5
brroland_M1202_126	815	17990	527	2358	0.02857	117.9	4566	3873	7602	4598	60.49
brroland_M1202_126	816	17960	526.4	2349	0.02857	117.4	4549	3874	7576	4582	60.48
brroland_M1202_126	817	17920	525.8	2340	0.02857	117	4532	3875	7551	4566	60.47
brroland_M1202_126	818	17890	525.2	2331	0.02857	116.5	4516	3875	7526	1955-04-01	60.46
brroland_M1202_126	819	17850	524.7	2322	0.02857	116.1	4499	3876	2019-05-07	4534	60.45
brroland_M1202_126	820	17820	524.1	2313	0.02857	115.6	4482	3876	7475	4518	60.44
brroland_M1202_126	821	17780	523.5	2304	0.02857	115.2	4465	3877	1945-07-01	4502	60.43
brroland_M1202_126	822	17750	522.9	2295	0.02857	114.7	4449	3877	7424	4486	60.42
brroland_M1202_126	823	17720	522.3	2286	0.02857	114.3	4432	3878	7399	1947-04-01	60.41
brroland_M1202_126	824	17680	521.7	2277	0.02857	113.8	4415	3878	7374	4454	60.4
brroland_M1202_126	825	17650	521.1	2268	0.02857	113.4	4398	3879	7348	4437	60.39
brroland_M1202_126	826	17610	520.5	2259	0.02857	112.9	4381	1988-03-01	7323	4421	60.38
brroland_M1202_126	827	17580	519.9	2250	0.02857	112.5	4365	1988-03-01	7297	4405	60.37
brroland_M1202_126	828	17540	519.3	2241	0.02857	112	4348	3881	7272	4389	60.36
brroland_M1202_126	829	17510	518.7	2232	0.02857	111.6	4331	3881	7247	4373	60.35
brroland_M1202_126	830	17480	518.2	2223	0.02857	111.1	4314	3882	7221	4357	60.34
brroland_M1202_126	831	17420	516.6	2214	0.0275	110.7	4291	3877	7197	4334	60.22
brroland_M1202_126	832	17370	515.1	2205	0.02643	110.2	4269	3872	7174	4311	60.1
brroland_M1202_126	833	17320	513.6	2197	0.02536	109.8	4246	3867	2015-07-01	4289	59.98
brroland_M1202_126	834	17260	512.1	2188	0.02429	109.4	4223	3861	7126	4266	59.86
brroland_M1202_126	835	17210	510.5	2179	0.02321	108.9	2019-02-04	3856	7102	4243	59.74
brroland_M1202_126	836	17160	509	2170	0.02214	108.5	4177	3851	7078	2022-04-01	59.62
brroland_M1202_126	837	17110	507.5	2161	0.02107	108	4154	3846	7054	4197	59.5
brroland_M1202_126	838	17050	506	2152	0.02	107.6	4131	1984-03-01	2019-03-07	4174	59.38
brroland_M1202_126	839	17000	504.4	2143	0.01893	107.1	4109	3835	7006	4151	59.25
brroland_M1202_126	840	16950	502.9	2134	0.01786	106.7	4086	3829	6982	4129	59.13
brroland_M1202_126	841	16890	501.4	2125	0.01679	106.2	4063	3824	6958	4106	59.01
brroland_M1202_126	842	16840	499.9	2116	0.01571	105.8	2019-04-04	3818	6934	4083	58.88
brroland_M1202_126	843	16790	498.4	2107	0.01464	105.4	4017	3813	1991-06-01	2019-06-04	58.75
brroland_M1202_126	844	16730	496.8	2099	0.01357	104.9	3994	3807	6886	4037	58.62
brroland_M1202_126	845	16680	495.3	2090	0.0125	104.5	3971	3801	6862	4014	58.5
brroland_M1202_126	846	16630	493.8	2081	0.01143	104	3949	3796	6839	3991	58.37
brroland_M1202_126	847	16580	492.3	2072	0.01036	103.6	3926	1979-03-01	6815	3969	58.24
brroland_M1202_126	848	16520	490.7	2063	0.009286	103.1	3903	3784	6791	3946	58.1
brroland_M1202_126	849	16470	489.2	2054	0.008214	102.7	1988-03-01	3778	6767	3923	57.97
brroland_M1202_126	850	16420	487.7	2045	0.007143	102.2	3857	3772	6743	2019-09-03	57.84
brroland_M1202_126	851	16380	486.9	2038	0.007143	101.9	3835	3764	6725	3877	57.66
brroland_M1202_126	852	16350	486	2030	0.007143	101.5	3812	3755	6706	3855	57.48
brroland_M1202_126	853	16320	485.2	2023	0.007143	101.2	1979-03-01	3746	6688	3832	57.3
brroland_M1202_126	854	16280	484.4	2016	0.007143	100.8	3767	3738	1967-06-01	1981-03-01	57.12
brroland_M1202_126	855	16250	483.5	2009	0.007143	100.4	3745	3729	6652	3787	56.94
brroland_M1202_126	856	16210	482.7	2001	0.007143	100.1	3722	1972-03-01	6634	3765	56.76
brroland_M1202_126	857	16180	481.9	1994	0.007143	99.69	2019-07-03	3711	6615	3742	56.57
brroland_M1202_126	858	16140	481	1987	0.007143	99.32	3677	3702	6597	1972-03-01	56.39
brroland_M1202_126	859	16110	480.2	1979	0.007143	98.96	3655	3693	6579	3697	56.2
brroland_M1202_126	860	16080	479.4	1972	0.007143	98.59	3632	3684	6561	3675	56.02
brroland_M1202_126	861	16040	478.5	1965	0.007143	98.22	1961-03-01	3675	6542	3652	55.83
brroland_M1202_126	862	16010	477.7	1957	0.007143	97.86	3587	3666	6524	1963-03-01	55.64
brroland_M1202_126	863	15970	476.9	1950	0.007143	97.49	3565	3656	6506	3607	55.45
brroland_M1202_126	864	15940	476	1943	0.007143	97.12	3542	3647	6488	3585	55.26
brroland_M1202_126	865	15910	475.2	1935	0.007143	96.76	1952-03-01	3638	1947-06-01	3562	55.06
brroland_M1202_126	866	15870	474.4	1928	0.007143	96.39	3497	3628	6451	1954-03-01	54.87
brroland_M1202_126	867	15840	473.5	1921	0.007143	96.03	3475	3618	6433	3517	54.68
brroland_M1202_126	868	15800	472.7	1913	0.007143	95.66	3452	3609	6415	3495	54.48
brroland_M1202_126	869	15770	471.9	1906	0.007143	95.29	1943-03-01	3599	6397	3472	54.29
brroland_M1202_126	870	15740	471	1899	0.007143	94.93	3407	3589	6379	1945-03-01	54.09
brroland_M1202_126	871	15700	470.4	1890	0.0075	94.49	3384	3582	1935-06-01	3427	53.97
brroland_M1202_126	872	15660	469.7	1881	0.007857	94.05	3361	3574	6321	3404	53.84
brroland_M1202_126	873	15620	469	1872	0.008214	93.61	3339	3566	6293	1938-03-01	53.72
brroland_M1202_126	874	15580	468.3	1864	0.008571	93.17	3316	3559	6264	3357	53.59
brroland_M1202_126	875	15540	467.6	1855	0.008929	92.73	3293	3551	6236	3334	53.47
brroland_M1202_126	876	15500	467	1846	0.009286	92.29	2027-03-01	3543	6207	3311	53.34
brroland_M1202_126	877	15470	466.3	1837	0.009643	91.86	3247	3535	6179	3287	53.21
brroland_M1202_126	878	15430	465.6	1829	0.01	91.42	3224	3527	2015-06-01	3264	53.08
brroland_M1202_126	879	15390	464.9	1820	0.01036	90.98	3201	3519	6121	3241	52.95
brroland_M1202_126	880	15350	464.2	1811	0.01071	90.54	3179	3511	6093	3218	52.81
brroland_M1202_126	881	15310	463.5	1802	0.01107	90.1	3156	3502	6064	3195	52.68
brroland_M1202_126	882	15270	462.9	1793	0.01143	89.66	3133	3494	6036	3171	52.54
brroland_M1202_126	883	15240	462.2	1785	0.01179	89.22	2019-11-03	3486	6007	3148	52.41
brroland_M1202_126	884	15200	461.5	1776	0.01214	88.78	3087	3477	5979	3125	52.27
brroland_M1202_126	885	15160	460.8	1767	0.0125	88.34	3064	3469	1995-05-01	3102	52.13
brroland_M1202_126	886	15120	460.1	1758	0.01286	87.91	3041	1946-03-01	5921	3079	51.99
brroland_M1202_126	887	15080	459.5	1750	0.01321	87.47	3019	3451	5893	3055	51.85
brroland_M1202_126	888	15040	458.8	1741	0.01357	87.03	2996	3442	5864	3032	51.71
brroland_M1202_126	889	15000	458.1	1732	0.01393	86.59	2973	3433	5836	3009	51.56
brroland_M1202_126	890	14970	457.4	1723	0.01429	86.15	1995-02-01	3424	5807	2986	51.41
brroland_M1202_126	891	14930	456.9	1716	0.01464	85.77	2936	3423	5787	2971	51.35
brroland_M1202_126	892	14900	456.4	1708	0.015	85.39	2921	3421	5766	2957	51.28
brroland_M1202_126	893	14870	455.9	1701	0.01536	85.02	2907	1942-03-01	5746	2943	51.22
brroland_M1202_126	894	14840	455.4	1693	0.01571	84.64	2893	3418	5726	2929	51.15
brroland_M1202_126	895	14810	454.9	1686	0.01607	84.26	2879	3416	5705	2914	51.08
brroland_M1202_126	896	14780	454.4	1678	0.01643	83.88	2864	3415	5685	2019-09-02	51.01
brroland_M1202_126	897	14740	453.9	1670	0.01679	83.5	1985-02-01	3413	5665	2886	50.94
brroland_M1202_126	898	14710	453.3	1663	0.01714	83.12	2836	3411	5644	2871	50.87
brroland_M1202_126	899	14680	452.8	1655	0.0175	82.75	2821	1941-03-01	5624	2857	50.8
brroland_M1202_126	900	14650	452.3	1648	0.01786	82.37	2807	3408	5604	2843	50.73
brroland_M1202_126	901	14620	451.8	1640	0.01821	81.99	2793	3406	5583	2829	50.66
brroland_M1202_126	902	14590	451.3	1633	0.01857	81.61	2779	3405	5563	2814	50.59
brroland_M1202_126	903	14550	450.8	1625	0.01893	81.23	2764	3403	5542	2019-08-02	50.52
brroland_M1202_126	904	14520	450.3	1617	0.01929	80.85	1975-02-01	3401	5522	2786	50.45
brroland_M1202_126	905	14490	449.8	1610	0.01964	80.48	2736	3399	5502	2771	50.37
brroland_M1202_126	906	14460	449.3	1602	0.02	80.1	2721	3398	5481	2757	50.3
brroland_M1202_126	907	14430	448.8	1595	0.02036	79.72	2707	3396	5461	2743	50.23
brroland_M1202_126	908	14400	448.3	1587	0.02071	79.34	2693	3394	5441	2729	50.15
brroland_M1202_126	909	14360	447.8	1580	0.02107	78.96	2679	3392	1942-05-01	2714	50.08
brroland_M1202_126	910	14330	447.3	1572	0.02143	78.59	2664	1939-03-01	2019-04-05	2019-07-02	50
brroland_M1202_126	911	14300	446.5	1566	0.02143	78.26	2647	3383	1937-05-01	2683	49.97
brroland_M1202_126	912	14260	445.8	1559	0.02143	77.93	1963-02-01	3375	5339	2666	49.94
brroland_M1202_126	913	14220	445.1	1552	0.02143	77.6	2613	3367	5309	1965-02-01	49.91
brroland_M1202_126	914	14190	444.4	1546	0.02143	77.27	2596	3359	5279	2633	49.88
brroland_M1202_126	915	14150	443.7	1539	0.02143	76.94	2579	3351	5248	2616	49.85
brroland_M1202_126	916	14110	443	1533	0.02143	76.61	2561	3343	5218	2599	49.82
brroland_M1202_126	917	14080	442.2	1526	0.02143	76.29	2544	3335	5187	2582	49.78
brroland_M1202_126	918	14040	441.5	1520	0.02143	75.96	2527	3327	5157	2566	49.75
brroland_M1202_126	919	14000	440.8	1513	0.02143	75.63	1951-02-01	3319	5127	2549	49.72
brroland_M1202_126	920	13970	440.1	1506	0.02143	75.3	2493	3311	5096	2532	49.68
brroland_M1202_126	921	13930	439.4	1500	0.02143	74.97	2476	3302	5066	2515	49.65
brroland_M1202_126	922	13890	438.7	1493	0.02143	74.64	2459	3294	5036	2499	49.62
brroland_M1202_126	923	13860	438	1487	0.02143	74.31	2441	3285	5005	2482	49.58
brroland_M1202_126	924	13820	437.2	1480	0.02143	73.99	2424	3277	4975	2465	49.55
brroland_M1202_126	925	13780	436.5	1474	0.02143	73.66	2407	3268	4945	2448	49.51
brroland_M1202_126	926	13750	435.8	1467	0.02143	73.33	1939-02-01	3259	4914	2431	49.48
brroland_M1202_126	927	13710	435.1	1460	0.02143	73	2373	2025-03-01	4884	2415	49.44
brroland_M1202_126	928	13680	434.4	1454	0.02143	72.67	2356	3242	4854	2398	49.4
brroland_M1202_126	929	13640	433.7	1447	0.02143	72.34	2339	3233	4823	2381	49.37
brroland_M1202_126	930	13600	433	1441	0.02143	72.01	2321	3224	4793	2364	49.33
brroland_M1202_126	931	13570	432.3	1436	0.02143	71.8	2309	3216	4772	2351	49.27
brroland_M1202_126	932	13550	431.6	1432	0.02143	71.58	2296	3208	4752	2339	49.21
brroland_M1202_126	933	13520	430.9	1428	0.02143	71.36	2284	2019-02-03	4732	2326	49.15
brroland_M1202_126	934	13490	430.2	1423	0.02143	71.15	2271	3193	4711	2313	49.09
brroland_M1202_126	935	13460	429.5	1419	0.02143	70.93	2259	3185	4691	2019-03-02	49.03
brroland_M1202_126	936	13430	428.8	1415	0.02143	70.71	2246	3177	4671	2287	48.97
brroland_M1202_126	937	13400	428.1	1410	0.02143	70.5	2234	3169	1965-04-01	2274	48.91
brroland_M1202_126	938	13370	427.4	1406	0.02143	70.28	2221	3161	1963-04-01	2261	48.84
brroland_M1202_126	939	13340	426.7	1402	0.02143	70.06	2209	3153	1961-04-01	2249	48.78
brroland_M1202_126	940	13320	426	1397	0.02143	69.85	2196	3145	4589	2236	48.72
brroland_M1202_126	941	13290	425.3	1393	0.02143	69.63	2184	3136	4569	2223	48.65
brroland_M1202_126	942	13260	424.6	1389	0.02143	69.41	2171	3128	4549	2021-02-01	48.59
brroland_M1202_126	943	13230	423.9	1384	0.02143	69.2	2159	2019-12-03	4528	2197	48.52
brroland_M1202_126	944	13200	423.2	1380	0.02143	68.98	2146	3112	4508	2184	48.46
brroland_M1202_126	945	13170	422.5	1376	0.02143	68.76	2134	3103	4487	2171	48.39
brroland_M1202_126	946	13140	421.8	1371	0.02143	68.55	2121	3095	4467	2159	48.32
brroland_M1202_126	947	13110	421.1	1367	0.02143	68.33	2109	3086	4447	2146	48.25
brroland_M1202_126	948	13090	420.4	1363	0.02143	68.11	2096	3078	4426	2133	48.18
brroland_M1202_126	949	13060	419.7	1358	0.02143	67.9	2084	3069	4406	2019-12-02	48.12
brroland_M1202_126	950	13030	419	1354	0.02143	67.68	2071	3061	4386	2107	48.05
brroland_M1202_126	951	12990	417.9	1349	0.02179	67.41	2063	2019-06-03	4368	2099	48.05
brroland_M1202_126	952	12950	416.7	1343	0.02214	67.14	2054	2019-06-03	1935-04-01	2019-09-02	48.05
brroland_M1202_126	953	12910	415.6	1338	0.0225	66.88	2046	3059	4332	2081	48.05
brroland_M1202_126	954	12870	414.4	1333	0.02286	66.61	2037	3058	4314	2073	48.05
brroland_M1202_126	955	12830	413.3	1327	0.02321	66.34	2029	3058	4296	2064	48.05
brroland_M1202_126	956	12790	412.1	1322	0.02357	66.08	2019-02-02	3057	4279	2056	48.05
brroland_M1202_126	957	12750	411	1317	0.02393	65.81	2011	3056	4261	2047	48.05
brroland_M1202_126	958	12710	409.9	1311	0.02429	65.54	2003	3056	4243	2039	48.05
brroland_M1202_126	959	12660	408.7	1306	0.02464	65.27	1994	3055	4225	2019-03-02	48.05
brroland_M1202_126	960	12620	407.6	1301	0.025	65.01	1986	3055	4207	2021	48.05
brroland_M1202_126	961	12580	406.4	1295	0.02536	64.74	1977	3054	4189	2013	48.05
brroland_M1202_126	962	12540	405.3	1290	0.02571	64.47	1969	3053	4171	2004	48.05
brroland_M1202_126	963	12500	404.1	1285	0.02607	64.21	1996-01-01	3053	4154	1996	48.05
brroland_M1202_126	964	12460	403	1279	0.02643	63.94	1951	3052	4136	1987	48.05
brroland_M1202_126	965	12420	401.8	1274	0.02679	63.67	1943	3051	4118	1979	48.05
brroland_M1202_126	966	12380	400.7	1269	0.02714	63.4	1934	3051	2019-01-04	1997-01-01	48.05
brroland_M1202_126	967	12340	399.6	1263	0.0275	63.14	1926	2019-05-03	4082	1961	48.05
brroland_M1202_126	968	12300	398.4	1258	0.02786	62.87	1917	3049	4064	1953	48.05
brroland_M1202_126	969	12260	397.3	1253	0.02821	62.6	1909	3049	4046	1944	48.05
brroland_M1202_126	970	12220	396.1	1247	0.02857	62.34	2019-09-01	3048	4029	1936	48.05
brroland_M1202_126	971	12150	394.1	1240	0.02821	61.96	1888	3046	3996	1923	48.12
brroland_M1202_126	972	12080	392	1232	0.02786	61.58	1875	3045	3963	1991-01-01	48.2
brroland_M1202_126	973	12020	390	1225	0.0275	61.21	1863	3043	1993-03-01	1897	48.27
brroland_M1202_126	974	11950	387.9	1217	0.02714	60.83	1985-01-01	3041	3897	1884	48.35
brroland_M1202_126	975	11880	385.9	1210	0.02679	60.46	1838	3039	3864	1871	48.43
brroland_M1202_126	976	11810	383.8	1202	0.02643	60.08	1825	3038	3831	1859	48.51
brroland_M1202_126	977	11750	381.8	1195	0.02607	59.7	1813	3036	3799	1846	48.59
brroland_M1202_126	978	11680	379.7	1187	0.02571	59.33	2019-08-01	3034	3766	1833	48.67
brroland_M1202_126	979	11610	377.7	1180	0.02536	58.95	1788	3032	3733	1982-01-01	48.76
brroland_M1202_126	980	11540	375.6	1172	0.025	58.57	1775	2019-03-03	2019-07-03	1807	48.84
brroland_M1202_126	981	11470	373.6	1164	0.02464	58.2	1763	3028	3667	1794	48.93
brroland_M1202_126	982	11410	371.6	1157	0.02429	57.82	1975-01-01	3026	3634	1781	49.02
brroland_M1202_126	983	11340	369.5	1149	0.02393	57.45	1738	3025	3601	1769	49.11
brroland_M1202_126	984	11270	367.5	1142	0.02357	57.07	1725	3023	3569	1756	49.2
brroland_M1202_126	985	11200	365.4	1134	0.02321	56.69	1713	3021	3536	1743	49.29
brroland_M1202_126	986	11130	363.4	1127	0.02286	56.32	2019-07-01	3019	3503	1973-01-01	49.39
brroland_M1202_126	987	11070	361.3	1119	0.0225	55.94	1688	3016	1947-03-01	1717	49.49
brroland_M1202_126	988	11000	359.3	1112	0.02214	55.57	1675	3014	3437	1704	49.58
brroland_M1202_126	989	10930	357.2	1104	0.02179	55.19	1663	3012	3404	1691	49.69
brroland_M1202_126	990	10860	355.2	1097	0.02143	54.81	1965-01-01	2019-01-03	3371	1679	49.79
brroland_M1202_126	991	10810	353.8	1090	0.02143	54.5	1645	3018	3348	1673	49.95
brroland_M1202_126	992	10760	352.5	1084	0.02143	54.18	1639	3026	3325	1666	50.12
brroland_M1202_126	993	10720	351.2	1078	0.02143	53.86	1634	3034	3302	1966-01-01	50.29
brroland_M1202_126	994	10670	349.9	1071	0.02143	53.54	1629	3042	3279	1654	50.46
brroland_M1202_126	995	10620	348.5	1065	0.02143	53.22	1623	2019-05-03	3255	1648	50.63
brroland_M1202_126	996	10570	347.2	1058	0.02143	52.9	1618	3058	3232	1642	50.81
brroland_M1202_126	997	10520	345.9	1052	0.02143	52.58	1613	3067	3209	1636	50.98
brroland_M1202_126	998	10470	344.5	1046	0.02143	52.26	1607	3075	3186	1963-01-01	51.17
brroland_M1202_126	999	10420	343.2	1039	0.02143	51.94	1602	3084	3162	1624	51.35
brroland_M1202_126	1000	10370	341.9	1033	0.02143	51.62	1596	3092	3139	1618	51.54
brroland_M1202_126	1001	10320	340.5	1027	0.02143	51.31	1591	3101	3116	1612	51.72
brroland_M1202_126	1002	10270	339.2	1020	0.02143	50.99	1586	2019-11-03	3093	1606	51.92
brroland_M1202_126	1003	10220	337.9	1014	0.02143	50.67	1958-01-01	3119	2019-07-03	2019-06-01	52.11
brroland_M1202_126	1004	10170	336.6	1007	0.02143	50.35	1575	3128	3046	1594	52.31
brroland_M1202_126	1005	10130	335.2	1001	0.02143	50.03	1957-01-01	3137	3023	1588	52.51
brroland_M1202_126	1006	10080	333.9	994.7	0.02143	49.71	1564	3147	3	1581	52.71
brroland_M1202_126	1007	10030	332.6	988.3	0.02143	49.39	1559	3156	2977	1575	52.92
brroland_M1202_126	1008	9978	331.2	981.9	0.02143	49.07	1554	3166	2954	1569	53.13
brroland_M1202_126	1009	9929	329.9	975.5	0.02143	48.75	1548	3176	1993-02-01	1563	53.35
brroland_M1202_126	1010	9880	328.6	969.1	0.02143	48.44	1543	3185	2907	1557	53.56
brroland_M1202_126	1011	9829	327	963.6	0.02107	48.16	1537	3192	2891	1552	53.69
brroland_M1202_126	1012	9779	325.4	958	0.02071	47.88	1531	3198	2875	1547	53.81
brroland_M1202_126	1013	9729	323.9	952.5	0.02036	47.6	1526	3205	2859	1542	53.94
brroland_M1202_126	1014	9678	322.3	946.9	0.02	47.33	1952-01-01	3212	2843	1537	54.07
brroland_M1202_126	1015	9628	320.7	941.4	0.01964	47.05	1514	3218	2827	1532	54.2
brroland_M1202_126	1016	9578	319.1	935.8	0.01929	46.77	1509	3225	2811	1527	54.33
brroland_M1202_126	1017	9527	317.6	930.3	0.01893	46.5	1503	3232	2795	1522	54.47
brroland_M1202_126	1018	9477	316	924.7	0.01857	46.22	1497	3239	2779	1517	54.6
brroland_M1202_126	1019	9427	314.4	919.2	0.01821	45.94	1491	3246	2762	1512	54.74
brroland_M1202_126	1020	9376	312.8	913.6	0.01786	45.66	1486	3254	2746	1507	54.88
brroland_M1202_126	1021	9326	311.3	908.1	0.0175	45.39	1948-01-01	3261	1973-02-01	1502	55.02
brroland_M1202_126	1022	9276	309.7	902.5	0.01714	45.11	1474	3268	2714	1497	55.16
brroland_M1202_126	1023	9225	308.1	897	0.01679	44.83	1469	3276	2698	1492	55.3
brroland_M1202_126	1024	9175	306.5	891.4	0.01643	44.56	1463	3283	2682	1487	55.45
brroland_M1202_126	1025	9125	305	885.9	0.01607	44.28	1457	3291	2666	1482	55.59
brroland_M1202_126	1026	9074	303.4	880.3	0.01571	44	1451	3299	1965-02-01	1477	55.74
brroland_M1202_126	1027	9024	301.8	874.8	0.01536	43.72	1446	3306	2634	1472	55.89
brroland_M1202_126	1028	8974	300.2	869.2	0.015	43.45	1944-01-01	3314	2618	1467	56.04
brroland_M1202_126	1029	8923	298.7	863.7	0.01464	43.17	1434	3322	2602	1462	56.2
brroland_M1202_126	1030	8873	297.1	858.1	0.01429	42.89	1429	3331	2586	1457	56.35
brroland_M1202_126	1031	8836	295.9	854.1	0.01393	42.69	1419	3323	1957-02-01	1447	56.3
brroland_M1202_126	1032	8799	294.8	850	0.01357	42.48	1409	3315	2554	1436	56.24
brroland_M1202_126	1033	8763	293.6	845.9	0.01321	42.28	1399	3308	2539	1426	56.18
brroland_M1202_126	1034	8726	292.5	841.8	0.01286	42.08	1389	2019-03-03	2523	1416	56.12
brroland_M1202_126	1035	8689	291.3	837.7	0.0125	41.87	1379	3292	2507	1405	56.05
brroland_M1202_126	1036	8652	290.1	833.6	0.01214	41.67	1369	3284	2491	1395	55.99
brroland_M1202_126	1037	8615	289	829.5	0.01179	41.47	1359	3276	2476	1385	55.93
brroland_M1202_126	1038	8578	287.8	825.5	0.01143	41.26	1349	3268	1946-02-01	1374	55.87
brroland_M1202_126	1039	8542	286.7	821.4	0.01107	41.06	1339	2026-03-01	2444	1364	55.8
brroland_M1202_126	1040	8505	285.5	817.3	0.01071	40.85	1329	3252	2429	1354	55.74
brroland_M1202_126	1041	8468	284.4	813.2	0.01036	40.65	1319	3244	2413	1343	55.67
brroland_M1202_126	1042	8431	283.2	809.1	0.01	40.45	1309	3235	2397	1333	55.6
brroland_M1202_126	1043	8394	282	805	0.009643	40.24	1299	3227	2381	1323	55.53
brroland_M1202_126	1044	8357	280.9	800.9	0.009286	40.04	1289	3218	2366	1312	55.46
brroland_M1202_126	1045	8320	279.7	796.9	0.008929	39.83	1279	2021-03-01	1935-02-01	1302	55.4
brroland_M1202_126	1046	8284	278.6	792.8	0.008571	39.63	1269	3201	2334	1291	55.32
brroland_M1202_126	1047	8247	277.4	788.7	0.008214	39.43	1259	3192	2319	1281	55.25
brroland_M1202_126	1048	8210	276.3	784.6	0.007857	39.22	1249	3183	2303	1271	55.18
brroland_M1202_126	1049	8173	275.1	780.5	0.0075	39.02	1239	3174	2287	2026-01-01	55.11
brroland_M1202_126	1050	8136	273.9	776.4	0.007143	38.81	1229	3165	2271	2025-01-01	55.03
brroland_M1202_126	1051	8236	277.5	787.5	0.007143	39.37	1218	3094	2265	2024-01-01	54.73
brroland_M1202_126	1052	8337	281.1	798.5	0.007143	39.92	1208	3026	2259	1229	54.43
brroland_M1202_126	1053	8437	284.7	809.6	0.007143	40.47	1198	2959	2252	1219	54.12
brroland_M1202_126	1054	8537	288.3	820.7	0.007143	41.03	1187	2894	2246	1209	53.82
brroland_M1202_126	1055	8637	291.9	831.7	0.007143	41.58	1177	1983-02-01	2239	1198	53.51
brroland_M1202_126	1056	8737	295.5	842.8	0.007143	42.13	1166	2769	2233	1188	53.2
brroland_M1202_126	1057	8837	299.1	853.8	0.007143	42.68	1156	2708	2226	1178	52.89
brroland_M1202_126	1058	8937	302.7	864.9	0.007143	43.24	1146	1965-02-01	2022-02-01	1167	52.57
brroland_M1202_126	1059	9038	306.3	875.9	0.007143	43.79	1135	2593	2214	1157	52.26
brroland_M1202_126	1060	9138	309.9	887	0.007143	44.34	1125	2537	2207	1146	51.94
brroland_M1202_126	1061	9238	313.4	898.1	0.007143	44.9	1115	2483	2201	1136	51.62
brroland_M1202_126	1062	9338	317	909.1	0.007143	45.45	1104	1943-02-01	2194	1126	51.3
brroland_M1202_126	1063	9438	320.6	920.2	0.007143	46	1094	2378	2188	1115	50.98
brroland_M1202_126	1064	9538	324.2	931.2	0.007143	46.55	1084	2328	2181	1105	50.65
brroland_M1202_126	1065	9638	327.8	942.3	0.007143	47.11	1073	2278	2175	1095	50.33
brroland_M1202_126	1066	9738	331.4	953.3	0.007143	47.66	1063	2023-02-01	2169	1084	50
brroland_M1202_126	1067	9839	335	964.4	0.007143	48.21	1053	2183	2162	1074	49.67
brroland_M1202_126	1068	9939	338.6	975.5	0.007143	48.77	1042	2137	2156	1064	49.34
brroland_M1202_126	1069	10040	342.2	986.5	0.007143	49.32	1032	2092	2149	1053	49
brroland_M1202_126	1070	10140	345.8	997.6	0.007143	49.87	1021	2048	2143	1043	48.67
brroland_M1202_126	1071	10130	345.4	995.3	0.007143	49.76	1018	2046	2014-02-01	2019-04-01	48.58
brroland_M1202_126	1072	10110	345.1	993	0.007143	49.64	1015	2045	2137	1036	48.5
brroland_M1202_126	1073	10100	344.7	990.7	0.007143	49.53	1012	2043	2134	1033	48.41
brroland_M1202_126	1074	10090	344.4	988.4	0.007143	49.41	1009	2041	2131	2019-03-01	48.32
brroland_M1202_126	1075	10070	344	986.1	0.007143	49.3	1005	2039	2129	1027	48.24
brroland_M1202_126	1076	10060	343.7	983.9	0.007143	49.19	1002	2037	2126	1024	48.15
brroland_M1202_126	1077	10050	343.3	981.6	0.007143	49.07	0.9989	2036	2123	2019-02-01	48.07
brroland_M1202_126	1078	10030	343	979.3	0.007143	48.96	0.9957	2034	2019-12-02	1017	47.98
brroland_M1202_126	1079	10020	342.6	977	0.007143	48.84	0.9925	2032	2117	1014	47.89
brroland_M1202_126	1080	10010	342.3	974.7	0.007143	48.73	0.9893	2019-03-02	2114	1011	47.8
brroland_M1202_126	1081	9993	341.9	972.4	0.007143	48.61	0.9861	2028	2111	1008	47.72
brroland_M1202_126	1082	9980	341.5	970.1	0.007143	48.5	0.9829	2027	2109	1004	47.63
brroland_M1202_126	1083	9966	341.2	967.9	0.007143	48.39	0.9796	2025	2106	1001	47.54
brroland_M1202_126	1084	9953	340.8	965.6	0.007143	48.27	0.9764	2023	2103	0.9979	47.45
brroland_M1202_126	1085	9940	340.5	963.3	0.007143	48.16	0.9732	2021	2019-01-02	0.9946	47.36
brroland_M1202_126	1086	9927	340.1	961	0.007143	48.04	0.97	2019	2097	0.9914	47.28
brroland_M1202_126	1087	9913	339.8	958.7	0.007143	47.93	0.9668	2017	2094	0.9882	47.19
brroland_M1202_126	1088	9900	339.4	956.4	0.007143	47.81	0.9636	2015	2091	0.985	47.1
brroland_M1202_126	1089	9887	339.1	954.1	0.007143	47.7	0.9604	2013	2089	0.9818	47.01
brroland_M1202_126	1090	9874	338.7	951.9	0.007143	47.59	0.9571	2011	2086	0.9786	46.92
brroland_M1202_126	1091	9854	338.3	948.7	0.006786	47.43	0.9489	2001	2069	0.97	46.88
brroland_M1202_126	1092	9834	337.9	945.5	0.006429	47.27	0.9407	1999-01-01	2053	0.9614	46.83
brroland_M1202_126	1093	9815	337.5	942.4	0.006071	47.11	0.9325	1979	2036	0.9529	46.79
brroland_M1202_126	1094	9795	337.1	939.2	0.005714	46.95	0.9243	1968	2019-02-02	0.9443	46.75
brroland_M1202_126	1095	9776	336.7	936	0.005357	46.8	0.9161	1958	2004	0.9357	46.7
brroland_M1202_126	1096	9756	336.3	932.9	0.005	46.64	0.9079	1947	1987	0.9271	46.66
brroland_M1202_126	1097	9736	336	929.7	0.004643	46.48	0.8996	1936	1971	0.9186	46.61
brroland_M1202_126	1098	9717	335.6	926.5	0.004286	46.32	0.8914	1924	1954	0.91	46.56
brroland_M1202_126	1099	9697	335.2	923.4	0.003929	46.16	0.8832	1913	1938	0.9014	46.52
brroland_M1202_126	1100	9678	334.8	920.2	0.003571	46.01	0.875	1902	1921	0.8929	46.47
brroland_M1202_126	1101	9658	334.4	917	0.003214	45.85	0.8668	1891	1905	0.8843	46.42
brroland_M1202_126	1102	9638	334	913.9	0.002857	45.69	0.8586	1879	1889	0.8757	46.37
brroland_M1202_126	1103	9619	333.6	910.7	0.0025	45.53	0.8504	1868	1872	0.8671	46.32
brroland_M1202_126	1104	9599	333.2	907.6	0.002143	45.38	0.8421	1856	1856	0.8586	46.27
brroland_M1202_126	1105	9580	332.8	904.4	0.001786	45.22	0.8339	1844	1839	0.85	46.21
brroland_M1202_126	1106	9560	332.4	901.2	0.001429	45.06	0.8257	1832	1823	0.8414	46.16
brroland_M1202_126	1107	9540	332	898.1	0.001071	44.9	0.8175	1821	1806	0.8329	46.11
brroland_M1202_126	1108	9521	331.6	894.9	0.0007143	44.74	0.8093	1809	1979-01-01	0.8243	46.05
brroland_M1202_126	1109	9501	331.2	891.7	0.0003571	44.59	0.8011	1797	1774	0.8157	45.99
brroland_M1202_126	1110	9482	330.8	888.6	0	44.43	0.7929	1785	1757	0.8071	45.93
brroland_M1202_126	1111	9476	330.8	886.8	0	44.34	0.7886	1779	1751	0.8025	45.84
brroland_M1202_126	1112	9470	330.8	884.9	0	44.25	0.7843	1773	1744	0.7979	45.74
brroland_M1202_126	1113	9463	330.8	883.1	0	44.16	0.78	1766	1738	0.7932	45.64
brroland_M1202_126	1114	9457	330.7	881.3	0	44.07	0.7757	1976-01-01	1731	0.7886	45.54
brroland_M1202_126	1115	9451	330.7	879.5	0	43.97	0.7714	1754	1725	0.7839	45.45
brroland_M1202_126	1116	9445	330.7	877.7	0	43.88	0.7671	1748	1719	0.7793	45.34
brroland_M1202_126	1117	9439	330.7	875.9	0	43.79	0.7629	1742	1712	0.7746	45.24
brroland_M1202_126	1118	9433	330.7	874.1	0	43.7	0.7586	1736	1706	0.77	45.14
brroland_M1202_126	1119	9427	330.7	872.2	0	43.61	0.7543	1973-01-01	1699	0.7654	45.04
brroland_M1202_126	1120	9421	330.7	870.4	0	43.52	0.75	1723	1693	0.7607	44.94
brroland_M1202_126	1121	9415	330.7	868.6	0	43.43	0.7457	1717	1686	0.7561	44.83
brroland_M1202_126	1122	9409	330.7	866.8	0	43.34	0.7414	1711	1968-01-01	0.7514	44.73
brroland_M1202_126	1123	9402	330.7	865	0	43.25	0.7371	1704	1674	0.7468	44.62
brroland_M1202_126	1124	9396	330.7	863.2	0	43.16	0.7329	1698	1667	0.7421	44.52
brroland_M1202_126	1125	9390	330.6	861.4	0	43.07	0.7286	1692	1661	0.7375	44.41
brroland_M1202_126	1126	9384	330.6	859.5	0	42.98	0.7243	1685	1654	0.7329	44.3
brroland_M1202_126	1127	9378	330.6	857.7	0	42.89	0.72	1679	1648	0.7282	44.19
brroland_M1202_126	1128	9372	330.6	855.9	0	42.8	0.7157	1672	1641	0.7236	44.08
brroland_M1202_126	1129	9366	330.6	854.1	0	42.7	0.7114	1666	1635	0.7189	43.97
brroland_M1202_126	1130	9360	330.6	852.3	0	42.61	0.7071	1659	1629	0.7143	43.86
brroland_M1202_126	1131	9346	330.3	850.4	0	42.52	0.7004	1647	1962-01-01	0.7075	43.68
brroland_M1202_126	1132	9333	329.9	848.5	0	42.43	0.6936	1635	1611	0.7007	43.5
brroland_M1202_126	1133	9319	329.6	846.6	0	42.33	0.6868	1622	1602	0.6939	43.32
brroland_M1202_126	1134	9306	329.3	844.8	0	42.24	0.68	1961-01-01	1593	0.6871	43.14
brroland_M1202_126	1135	9292	329	842.9	0	42.14	0.6732	1597	1584	0.6804	42.95
brroland_M1202_126	1136	9279	328.6	841	0	42.05	0.6664	1585	1575	0.6736	42.77
brroland_M1202_126	1137	9266	328.3	839.1	0	41.96	0.6596	1572	1566	0.6668	42.58
brroland_M1202_126	1138	9252	328	837.3	0	41.86	0.6529	1956-01-01	1557	0.66	42.39
brroland_M1202_126	1139	9239	327.6	835.4	0	41.77	0.6461	1547	1548	0.6532	42.19
brroland_M1202_126	1140	9225	327.3	833.5	0	41.67	0.6393	1534	1539	0.6464	42
brroland_M1202_126	1141	9212	327	831.6	0	41.58	0.6325	1521	1953-01-01	0.6396	41.8
brroland_M1202_126	1142	9198	326.7	829.7	0	41.49	0.6257	1508	1521	0.6329	41.6
brroland_M1202_126	1143	9185	326.3	827.9	0	41.39	0.6189	1495	1513	0.6261	41.39
brroland_M1202_126	1144	9172	326	826	0	41.3	0.6121	1482	1504	0.6193	41.19
brroland_M1202_126	1145	9158	325.7	824.1	0	41.21	0.6054	1469	1495	0.6125	40.98
brroland_M1202_126	1146	9145	325.3	822.2	0	41.11	0.5986	1456	1486	0.6057	40.77
brroland_M1202_126	1147	9131	325	820.4	0	41.02	0.5918	1443	1477	0.5989	40.56
brroland_M1202_126	1148	9118	324.7	818.5	0	40.92	0.585	1429	1468	0.5921	40.34
brroland_M1202_126	1149	9104	324.4	816.6	0	40.83	0.5782	1416	1459	0.5854	40.12
brroland_M1202_126	1150	9091	324	814.7	0	40.74	0.5714	1403	1945-01-01	0.5786	39.9
brroland_M1202_126	1151	9078	323.8	812.5	0	40.62	0.5661	1393	1444	0.5729	39.68
brroland_M1202_126	1152	9065	323.5	810.3	0	40.51	0.5607	1384	1437	0.5671	39.46
brroland_M1202_126	1153	9052	323.2	808.1	0	40.4	0.5554	1375	1431	0.5614	39.24
brroland_M1202_126	1154	9040	323	805.9	0	40.29	0.55	1365	1424	0.5557	39.02
brroland_M1202_126	1155	9027	322.7	803.6	0	40.18	0.5446	1355	1418	0.55	38.79
brroland_M1202_126	1156	9014	322.5	801.4	0	40.07	0.5393	1346	1411	0.5443	38.56
brroland_M1202_126	1157	9001	322.2	799.2	0	39.96	0.5339	1336	1405	0.5386	38.33
brroland_M1202_126	1158	8989	321.9	797	0	39.85	0.5286	1326	1399	0.5329	38.1
brroland_M1202_126	1159	8976	321.7	794.8	0	39.74	0.5232	1317	1392	0.5271	37.87
brroland_M1202_126	1160	8963	321.4	792.6	0	39.63	0.5179	1307	1386	0.5214	37.63
brroland_M1202_126	1161	8950	321.1	790.4	0	39.52	0.5125	1297	1379	0.5157	37.39
brroland_M1202_126	1162	8937	320.9	788.1	0	39.41	0.5071	1287	1373	0.51	37.15
brroland_M1202_126	1163	8925	320.6	785.9	0	39.3	0.5018	1277	1366	0.5043	36.91
brroland_M1202_126	1164	8912	320.4	783.7	0	39.19	0.4964	1267	1936-01-01	0.4986	36.66
brroland_M1202_126	1165	8899	320.1	781.5	0	39.07	0.4911	1257	1354	0.4929	36.41
brroland_M1202_126	1166	8886	319.8	779.3	0	38.96	0.4857	1247	1347	0.4871	36.16
brroland_M1202_126	1167	8874	319.6	777.1	0	38.85	0.4804	1236	1341	0.4814	35.91
brroland_M1202_126	1168	8861	319.3	774.9	0	38.74	0.475	1226	1334	0.4757	35.65
brroland_M1202_126	1169	8848	319	772.6	0	38.63	0.4696	1216	1328	0.47	35.4
brroland_M1202_126	1170	8835	318.8	770.4	0	38.52	0.4643	1205	1321	0.4643	35.14
brroland_M1202_126	1171	8808	318.1	766.8	0	38.34	0.4575	1193	1308	0.4575	34.99
brroland_M1202_126	1172	8780	317.4	763.1	0	38.15	0.4507	1181	1294	0.4507	34.84
brroland_M1202_126	1173	8752	316.6	759.4	0	37.97	0.4439	1169	2028-01-01	0.4439	34.69
brroland_M1202_126	1174	8725	315.9	755.7	0	37.79	0.4371	1157	1266	0.4371	34.54
brroland_M1202_126	1175	8697	315.2	752.1	0	37.6	0.4304	1144	1252	0.4304	34.38
brroland_M1202_126	1176	8669	314.5	748.4	0	37.42	0.4236	1132	1238	0.4236	34.22
brroland_M1202_126	1177	8642	313.8	744.7	0	37.24	0.4168	1119	1224	0.4168	34.05
brroland_M1202_126	1178	8614	313.1	741.1	0	37.05	0.41	1107	2021-01-01	0.41	33.88
brroland_M1202_126	1179	8586	312.4	737.4	0	36.87	0.4032	1094	1196	0.4032	33.71
brroland_M1202_126	1180	8559	311.6	733.7	0	36.69	0.3964	1081	1182	0.3964	33.53
brroland_M1202_126	1181	8531	310.9	730	0	36.5	0.3896	1067	1168	0.3896	33.35
brroland_M1202_126	1182	8504	310.2	726.4	0	36.32	0.3829	1054	1154	0.3829	33.17
brroland_M1202_126	1183	8476	309.5	722.7	0	36.13	0.3761	1041	2014-01-01	0.3761	32.98
brroland_M1202_126	1184	8448	308.8	719	0	35.95	0.3693	1027	1126	0.3693	32.78
brroland_M1202_126	1185	8421	308.1	715.4	0	35.77	0.3625	1013	1113	0.3625	32.58
brroland_M1202_126	1186	8393	307.4	711.7	0	35.58	0.3557	0.9996	1099	0.3557	32.38
brroland_M1202_126	1187	8365	306.6	708	0	35.4	0.3489	0.9857	1085	0.3489	32.17
brroland_M1202_126	1188	8338	305.9	704.3	0	35.22	0.3421	0.9715	1071	0.3421	31.95
brroland_M1202_126	1189	8310	305.2	700.7	0	35.03	0.3354	0.9572	1057	0.3354	31.73
brroland_M1202_126	1190	8283	304.5	697	0	34.85	0.3286	0.9428	1043	0.3286	31.51
brroland_M1202_126	1191	8138	299.7	680	0	34	0.3279	0.9642	1032	0.3275	31.74
brroland_M1202_126	1192	7994	294.8	663.1	0	33.15	0.3271	0.9868	1021	0.3264	31.98
brroland_M1202_126	1193	7849	290	646.1	0	32.3	0.3264	2019-01-01	2019-01-01	0.3254	32.22
brroland_M1202_126	1194	7705	285.1	629.1	0	31.46	0.3257	1035	0.9986	0.3243	32.47
brroland_M1202_126	1195	7560	280.3	612.1	0	30.61	0.325	1062	0.9875	0.3232	32.73
brroland_M1202_126	1196	7416	275.5	595.2	0	29.76	0.3243	2019-09-01	0.9764	0.3221	32.99
brroland_M1202_126	1197	7271	270.6	578.2	0	28.91	0.3236	1119	0.9654	0.3211	33.26
brroland_M1202_126	1198	7127	265.8	561.2	0	2019-06-28	0.3229	1151	0.9543	0.32	33.53
brroland_M1202_126	1199	6982	260.9	544.3	0	27.21	0.3221	1184	0.9432	0.3189	33.81
brroland_M1202_126	1200	6838	256.1	527.3	0	26.36	0.3214	1219	0.9321	0.3179	34.1
brroland_M1202_126	1201	6693	251.3	510.3	0	25.52	0.3207	1257	0.9211	0.3168	34.39
brroland_M1202_126	1202	6549	246.4	493.3	0	24.67	0.32	1297	0.91	0.3157	34.69
brroland_M1202_126	1203	6404	241.6	476.4	0	23.82	0.3193	1934-01-01	0.8989	0.3146	35
brroland_M1202_126	1204	6260	236.7	459.4	0	22.97	0.3186	1387	0.8879	0.3136	35.32
brroland_M1202_126	1205	6115	231.9	442.4	0	2019-12-22	0.3179	1437	0.8768	0.3125	35.64
brroland_M1202_126	1206	5971	227	425.5	0	21.27	0.3171	1491	0.8657	0.3114	35.97
brroland_M1202_126	1207	5826	222.2	408.5	0	20.42	0.3164	1549	0.8546	0.3104	36.31
brroland_M1202_126	1208	5682	217.4	391.5	0	19.58	0.3157	1613	0.8436	0.3093	36.66
brroland_M1202_126	1209	5537	212.5	374.5	0	18.73	0.315	1682	0.8325	0.3082	37.02
brroland_M1202_126	1210	5393	207.7	357.6	0	17.88	0.3143	1758	0.8214	0.3071	37.39
brroland_M1202_126	1211	5356	206.5	354	0	2019-07-17	0.3104	1754	0.8143	0.3036	37.28
brroland_M1202_126	1212	5320	205.3	350.3	0	17.52	0.3064	1749	0.8071	0.3	37.17
brroland_M1202_126	1213	5284	204.1	346.7	0	17.34	0.3025	1745	0.8	0.2964	37.05
brroland_M1202_126	1214	5247	202.9	343.1	0	17.15	0.2986	1741	0.7929	0.2929	36.94
brroland_M1202_126	1215	5211	201.8	339.5	0	16.97	0.2946	1736	0.7857	0.2893	36.82
brroland_M1202_126	1216	5175	200.6	335.8	0	16.79	0.2907	1731	0.7786	0.2857	36.7
brroland_M1202_126	1217	5138	199.4	332.2	0	16.61	0.2868	1726	0.7714	0.2821	36.57
brroland_M1202_126	1218	5102	198.2	328.6	0	16.43	0.2829	1722	0.7643	0.2786	36.45
brroland_M1202_126	1219	5066	197	325	0	16.25	0.2789	1717	0.7571	0.275	36.32
brroland_M1202_126	1220	5029	195.8	321.4	0	2019-07-16	0.275	1711	0.75	0.2714	36.19
brroland_M1202_126	1221	4993	194.7	317.7	0	15.89	0.2711	1706	0.7429	0.2679	36.06
brroland_M1202_126	1222	4957	193.5	314.1	0	15.71	0.2671	1701	0.7357	0.2643	35.92
brroland_M1202_126	1223	4920	192.3	310.5	0	15.52	0.2632	1695	0.7286	0.2607	35.78
brroland_M1202_126	1224	4884	191.1	306.9	0	15.34	0.2593	1969-01-01	0.7214	0.2571	35.64
brroland_M1202_126	1225	4848	189.9	303.2	0	15.16	0.2554	1684	0.7143	0.2536	35.5
brroland_M1202_126	1226	4812	188.7	299.6	0	14.98	0.2514	1678	0.7071	0.25	35.35
brroland_M1202_126	1227	4775	187.6	296	0	2019-08-14	0.2475	1672	0.7	0.2464	35.2
brroland_M1202_126	1228	4739	186.4	292.4	0	14.62	0.2436	1666	0.6929	0.2429	35.05
brroland_M1202_126	1229	4703	185.2	288.8	0	14.44	0.2396	1966-01-01	0.6857	0.2393	34.9
brroland_M1202_126	1230	4666	184	285.1	0	14.26	0.2357	1653	0.6786	0.2357	34.74
brroland_M1202_126	1231	4642	183.2	282.7	0	14.13	0.2343	1658	0.6746	0.2343	34.73
brroland_M1202_126	1232	4618	182.4	280.2	0	2019-01-14	0.2329	1662	0.6707	0.2329	34.72
brroland_M1202_126	1233	4594	181.6	277.8	0	13.89	0.2314	1666	0.6668	0.2314	34.71
brroland_M1202_126	1234	4570	180.7	275.3	0	13.77	0.23	1671	0.6629	0.23	34.7
brroland_M1202_126	1235	4546	179.9	272.9	0	13.64	0.2286	1675	0.6589	0.2286	34.69
brroland_M1202_126	1236	4522	179.1	270.4	0	13.52	0.2271	1968-01-01	0.655	0.2271	34.68
brroland_M1202_126	1237	4498	178.3	268	0	2019-04-13	0.2257	1684	0.6511	0.2257	34.67
brroland_M1202_126	1238	4474	177.5	265.5	0	13.28	0.2243	1689	0.6471	0.2243	34.66
brroland_M1202_126	1239	4450	176.7	263.1	0	13.15	0.2229	1694	0.6432	0.2229	34.65
brroland_M1202_126	1240	4426	175.9	260.6	0	2019-03-13	0.2214	1699	0.6393	0.2214	34.64
brroland_M1202_126	1241	4403	175.1	258.2	0	1991-12-01	0.22	1704	0.6354	0.22	34.63
brroland_M1202_126	1242	4379	174.2	255.7	0	1979-12-01	0.2186	1709	0.6314	0.2186	34.62
brroland_M1202_126	1243	4355	173.4	253.3	0	1966-12-01	0.2171	1715	0.6275	0.2171	34.6
brroland_M1202_126	1244	4331	172.6	250.8	0	1954-12-01	0.2157	1972-01-01	0.6236	0.2157	34.59
brroland_M1202_126	1245	4307	171.8	248.4	0	1942-12-01	0.2143	1725	0.6196	0.2143	34.58
brroland_M1202_126	1246	4283	171	245.9	0	2019-03-12	0.2129	1731	0.6157	0.2129	34.57
brroland_M1202_126	1247	4259	170.2	243.5	0	2017-12-01	0.2114	1737	0.6118	0.2114	34.56
brroland_M1202_126	1248	4235	169.4	241	0	2019-05-12	0.21	1742	0.6079	0.21	34.55
brroland_M1202_126	1249	4211	168.5	238.6	0	1993-11-01	0.2086	1748	0.6039	0.2086	34.54
brroland_M1202_126	1250	4187	167.7	236.1	0	1981-11-01	0.2071	1754	0.6	0.2071	34.52
brroland_M1202_126	1251	4163	166.9	233.9	0	2019-07-11	0.2054	1756	0.5971	0.2054	34.39
brroland_M1202_126	1252	4139	166	231.7	0	1959-11-01	0.2036	1757	0.5943	0.2036	34.25
brroland_M1202_126	1253	4115	165.1	229.5	0	1948-11-01	0.2018	1758	0.5914	0.2018	34.12
brroland_M1202_126	1254	4090	164.2	227.3	0	1936-11-01	0.2	1976-01-01	0.5886	0.2	33.98
brroland_M1202_126	1255	4066	163.3	225.1	0	2025-11-01	0.1982	1761	0.5857	0.1982	33.84
brroland_M1202_126	1256	4042	162.5	222.9	0	2014-11-01	0.1964	1763	0.5829	0.1964	33.7
brroland_M1202_126	1257	4018	161.6	220.6	0	2019-03-11	0.1946	1764	0.58	0.1946	33.56
brroland_M1202_126	1258	3994	160.7	218.4	0	1992-10-01	0.1929	1766	0.5771	0.1929	33.42
brroland_M1202_126	1259	3970	159.8	216.2	0	1981-10-01	0.1911	1767	0.5743	0.1911	33.27
brroland_M1202_126	1260	3946	159	214	0	2019-07-10	0.1893	1769	0.5714	0.1893	33.12
brroland_M1202_126	1261	3922	158.1	211.8	0	1959-10-01	0.1875	1771	0.5686	0.1875	32.98
brroland_M1202_126	1262	3898	157.2	209.6	0	1948-10-01	0.1857	1772	0.5657	0.1857	32.83
brroland_M1202_126	1263	3874	156.3	207.4	0	1937-10-01	0.1839	1774	0.5629	0.1839	32.68
brroland_M1202_126	1264	3850	155.5	205.1	0	2026-10-01	0.1821	1776	0.56	0.1821	32.53
brroland_M1202_126	1265	3826	154.6	202.9	0	2015-10-01	0.1804	1778	0.5571	0.1804	32.37
brroland_M1202_126	1266	3802	153.7	200.7	0	2019-04-10	0.1786	1779	0.5543	0.1786	32.22
brroland_M1202_126	1267	3778	152.8	198.5	0	9925	0.1768	1781	0.5514	0.1768	32.06
brroland_M1202_126	1268	3754	152	196.3	0	9814	0.175	1783	0.5486	0.175	31.9
brroland_M1202_126	1269	3729	151.1	194.1	0	9704	0.1732	1785	0.5457	0.1732	31.74
brroland_M1202_126	1270	3705	150.2	191.9	0	9593	0.1714	1787	0.5429	0.1714	31.58
brroland_M1202_126	1271	3681	149.4	189.4	0	9468	0.1682	1777	0.5343	0.1682	31.48
brroland_M1202_126	1272	3656	148.6	186.8	0	9342	0.165	1766	0.5257	0.165	31.39
brroland_M1202_126	1273	3631	147.8	184.3	0	9217	0.1618	1755	0.5171	0.1618	31.28
brroland_M1202_126	1274	3607	147	181.8	0	9091	0.1586	1744	0.5086	0.1586	31.18
brroland_M1202_126	1275	3582	146.2	179.3	0	8966	0.1554	1733	0.5	0.1554	2019-07-31
brroland_M1202_126	1276	3557	145.4	176.8	0	8841	0.1521	1721	0.4914	0.1521	30.96
brroland_M1202_126	1277	3532	144.6	174.3	0	8715	0.1489	1709	0.4829	0.1489	30.84
brroland_M1202_126	1278	3508	143.7	171.8	0	1959-08-01	0.1457	1696	0.4743	0.1457	30.72
brroland_M1202_126	1279	3483	142.9	169.3	0	8465	0.1425	1683	0.4657	0.1425	2019-06-30
brroland_M1202_126	1280	3458	142.1	166.8	0	8339	0.1393	1967-01-01	0.4571	0.1393	30.47
brroland_M1202_126	1281	3433	141.3	164.3	0	8214	0.1361	1657	0.4486	0.1361	30.33
brroland_M1202_126	1282	3409	140.5	161.8	0	8089	0.1329	1643	0.44	0.1329	30.19
brroland_M1202_126	1283	3384	139.7	159.3	0	7963	0.1296	1628	0.4314	0.1296	2019-05-30
brroland_M1202_126	1284	3359	138.9	156.8	0	7838	0.1264	1613	0.4229	0.1264	2019-09-29
brroland_M1202_126	1285	3335	138.1	154.2	0	7713	0.1232	1598	0.4143	0.1232	29.74
brroland_M1202_126	1286	3310	137.3	151.7	0	7587	0.12	1582	0.4057	0.12	29.58
brroland_M1202_126	1287	3285	136.5	149.2	0	7462	0.1168	1565	0.3971	0.1168	29.41
brroland_M1202_126	1288	3260	135.7	146.7	0	7336	0.1136	1548	0.3886	0.1136	29.23
brroland_M1202_126	1289	3236	134.9	144.2	0	7211	0.1104	1953-01-01	0.38	0.1104	2019-04-29
brroland_M1202_126	1290	3211	134	141.7	0	7086	0.1071	1512	0.3714	0.1071	28.85
brroland_M1202_126	1291	3193	133.4	140.3	0	7013	0.1064	1518	0.3679	0.1064	28.93
brroland_M1202_126	1292	3176	132.8	138.8	0	6941	0.1057	1523	0.3643	0.1057	29.02
brroland_M1202_126	1293	3158	132.1	137.4	0	6868	0.105	1529	0.3607	0.105	2019-11-29
brroland_M1202_126	1294	3141	131.5	135.9	0	6796	0.1043	1535	0.3571	0.1043	29.2
brroland_M1202_126	1295	3123	130.8	134.5	0	6723	0.1036	1541	0.3536	0.1036	29.29
brroland_M1202_126	1296	3106	130.2	133	0	6651	0.1029	1547	0.35	0.1029	29.39
brroland_M1202_126	1297	3088	129.6	131.6	0	6578	0.1021	1553	0.3464	0.1021	29.48
brroland_M1202_126	1298	3070	128.9	130.1	0	6506	0.1014	1559	0.3429	0.1014	29.58
brroland_M1202_126	1299	3053	128.3	128.7	0	6433	0.1007	1566	0.3393	0.1007	29.68
brroland_M1202_126	1300	3035	127.6	127.2	0	6361	0.1	1572	0.3357	0.1	29.79
brroland_M1202_126	1301	3018	127	125.8	0	6288	0.09929	1579	0.3321	0.09929	29.89
brroland_M1202_126	1302	3000	126.3	124.3	0	6216	0.09857	1586	0.3286	0.09857	30
brroland_M1202_126	1303	2983	125.7	122.9	0	6143	0.09786	1593	0.325	0.09786	2019-11-30
brroland_M1202_126	1304	2965	125.1	121.4	0	6071	0.09714	2019-06-01	0.3214	0.09714	30.22
brroland_M1202_126	1305	2948	124.4	120	0	5998	0.09643	1608	0.3179	0.09643	30.34
brroland_M1202_126	1306	2930	123.8	118.5	0	5926	0.09571	1615	0.3143	0.09571	30.45
brroland_M1202_126	1307	2912	123.1	117.1	0	5853	0.095	1623	0.3107	0.095	30.57
brroland_M1202_126	1308	2895	122.5	115.6	0	5781	0.09429	1631	0.3071	0.09429	2019-07-30
brroland_M1202_126	1309	2877	121.8	114.2	0	5708	0.09357	1639	0.3036	0.09357	30.82
brroland_M1202_126	1310	2860	121.2	112.7	0	5636	0.09286	1648	0.3	0.09286	30.95
brroland_M1202_126	1311	2846	120.7	111.9	0	5596	0.09321	1666	0.3018	0.09321	30.89
brroland_M1202_126	1312	2833	120.1	111.1	0	5556	0.09357	1684	0.3036	0.09357	30.82
brroland_M1202_126	1313	2820	119.6	110.3	0	5517	0.09393	1703	0.3054	0.09393	30.76
brroland_M1202_126	1314	2807	119.1	109.5	0	5477	0.09429	1721	0.3071	0.09429	2019-07-30
brroland_M1202_126	1315	2794	118.5	108.8	0	5437	0.09464	1741	0.3089	0.09464	30.64
brroland_M1202_126	1316	2780	118	108	0	5398	0.095	1976-01-01	0.3107	0.095	30.57
brroland_M1202_126	1317	2767	117.4	107.2	0	5358	0.09536	1978-01-01	0.3125	0.09536	30.51
brroland_M1202_126	1318	2754	116.9	106.4	0	5319	0.09571	2019-08-01	0.3143	0.09571	30.45
brroland_M1202_126	1319	2741	116.4	105.6	0	5279	0.09607	1982-01-01	0.3161	0.09607	2019-04-30
brroland_M1202_126	1320	2728	115.8	104.8	0	5239	0.09643	1984-01-01	0.3179	0.09643	30.34
brroland_M1202_126	1321	2714	115.3	104	0	2019-02-05	0.09679	1861	0.3196	0.09679	30.28
brroland_M1202_126	1322	2701	114.8	103.2	0	2016-05-01	0.09714	1883	0.3214	0.09714	30.22
brroland_M1202_126	1323	2688	114.2	102.4	0	2019-12-05	0.0975	1904	0.3232	0.0975	30.17
brroland_M1202_126	1324	2675	113.7	101.6	0	5081	0.09786	1926	0.325	0.09786	2019-11-30
brroland_M1202_126	1325	2661	113.1	100.8	0	5041	0.09821	1948	0.3268	0.09821	2019-05-30
brroland_M1202_126	1326	2648	112.6	100	0	5001	0.09857	1971	0.3286	0.09857	30
brroland_M1202_126	1327	2635	112.1	99.24	0	4962	0.09893	1994	0.3304	0.09893	29.95
brroland_M1202_126	1328	2622	111.5	98.44	0	4922	0.09929	2017	0.3321	0.09929	29.89
brroland_M1202_126	1329	2609	111	97.65	0	4882	0.09964	2041	0.3339	0.09964	29.84
brroland_M1202_126	1330	2595	110.4	96.86	0	4843	0.1	2065	0.3357	0.1	29.79
brroland_M1202_126	1331	2583	110	96.09	0	4805	0.09893	2059	0.3332	0.09929	2019-08-29
brroland_M1202_126	1332	2571	109.6	95.33	0	4766	0.09786	2053	0.3307	0.09857	29.81
brroland_M1202_126	1333	2560	109.1	94.56	0	4728	0.09679	2047	0.3282	0.09786	29.82
brroland_M1202_126	1334	2548	108.7	93.8	0	1969-04-01	0.09571	2041	0.3257	0.09714	29.82
brroland_M1202_126	1335	2536	108.2	93.04	0	4652	0.09464	2035	0.3232	0.09643	29.83
brroland_M1202_126	1336	2524	107.8	92.27	0	4614	0.09357	2028	0.3207	0.09571	29.84
brroland_M1202_126	1337	2512	107.3	91.51	0	4575	0.0925	2022	0.3182	0.095	29.85
brroland_M1202_126	1338	2500	106.9	90.74	0	4537	0.09143	2015	0.3157	0.09429	29.86
brroland_M1202_126	1339	2488	106.4	89.98	0	4499	0.09036	2008	0.3132	0.09357	29.87
brroland_M1202_126	1340	2476	106	89.21	0	4461	0.08929	2002	0.3107	0.09286	29.89
brroland_M1202_126	1341	2464	105.5	88.45	0	4422	0.08821	1995	0.3082	0.09214	2019-09-29
brroland_M1202_126	1342	2452	105.1	87.69	0	4384	0.08714	1988	0.3057	0.09143	29.91
brroland_M1202_126	1343	2440	104.6	86.92	0	4346	0.08607	1998-01-01	0.3032	0.09071	29.92
brroland_M1202_126	1344	2428	104.2	86.16	0	4308	0.085	1973	0.3007	0.09	29.93
brroland_M1202_126	1345	2416	103.7	85.39	0	2027-04-01	0.08393	1966	0.2982	0.08929	29.94
brroland_M1202_126	1346	2404	103.3	84.63	0	4231	0.08286	1958	0.2957	0.08857	29.95
brroland_M1202_126	1347	2392	102.8	83.86	0	4193	0.08179	1995-01-01	0.2932	0.08786	29.96
brroland_M1202_126	1348	2381	102.4	83.1	0	4155	0.08071	1943	0.2907	0.08714	29.98
brroland_M1202_126	1349	2369	101.9	82.34	0	4117	0.07964	1935	0.2882	0.08643	29.99
brroland_M1202_126	1350	2357	101.5	81.57	0	4079	0.07857	1926	0.2857	0.08571	30
brroland_M1202_126	1351	2351	101.3	81.07	0	4054	0.07857	1938	0.2839	0.08536	2019-06-30
brroland_M1202_126	1352	2345	101.1	80.57	0	4029	0.07857	1995-01-01	0.2821	0.085	30.13
brroland_M1202_126	1353	2340	100.9	80.07	0	4004	0.07857	1963	0.2804	0.08464	30.19
brroland_M1202_126	1354	2334	100.7	79.57	0	3979	0.07857	1975	0.2786	0.08429	30.26
brroland_M1202_126	1355	2328	100.6	79.07	0	3954	0.07857	1987	0.2768	0.08393	30.32
brroland_M1202_126	1356	2322	100.4	78.57	0	3929	0.07857	2	0.275	0.08357	30.39
brroland_M1202_126	1357	2317	100.2	78.07	0	3904	0.07857	2013	0.2732	0.08321	30.46
brroland_M1202_126	1358	2311	100	77.57	0	3879	0.07857	2026	0.2714	0.08286	30.53
brroland_M1202_126	1359	2305	99.86	77.07	0	3854	0.07857	2039	0.2696	0.0825	2019-06-30
brroland_M1202_126	1360	2299	99.68	76.57	0	3829	0.07857	2052	0.2679	0.08214	30.67
brroland_M1202_126	1361	2294	99.5	76.07	0	3804	0.07857	2066	0.2661	0.08179	30.74
brroland_M1202_126	1362	2288	99.33	75.57	0	3779	0.07857	2079	0.2643	0.08143	30.81
brroland_M1202_126	1363	2282	99.15	75.07	0	3754	0.07857	2093	0.2625	0.08107	30.88
brroland_M1202_126	1364	2277	98.97	74.57	0	3729	0.07857	2107	0.2607	0.08071	30.96
brroland_M1202_126	1365	2271	98.79	74.07	0	3704	0.07857	2122	0.2589	0.08036	2019-03-31
brroland_M1202_126	1366	2265	98.62	73.57	0	3679	0.07857	2136	0.2571	0.08	31.11
brroland_M1202_126	1367	2259	98.44	73.07	0	3654	0.07857	2151	0.2554	0.07964	31.19
brroland_M1202_126	1368	2254	98.26	72.57	0	3629	0.07857	2165	0.2536	0.07929	31.27
brroland_M1202_126	1369	2248	98.08	72.07	0	3604	0.07857	2018-02-01	0.2518	0.07893	31.35
brroland_M1202_126	1370	2242	97.91	71.57	0	3579	0.07857	2196	0.25	0.07857	31.43
brroland_M1202_126	1371	2237	97.73	71.2	0	1956-03-01	0.07786	2187	0.2482	0.07786	31.37
brroland_M1202_126	1372	2232	97.55	70.83	0	3541	0.07714	2178	0.2464	0.07714	2019-03-31
brroland_M1202_126	1373	2226	97.37	70.46	0	3523	0.07643	2017-02-01	0.2446	0.07643	31.24
brroland_M1202_126	1374	2221	97.19	70.09	0	3504	0.07571	2161	0.2429	0.07571	31.18
brroland_M1202_126	1375	2216	97.01	69.71	0	3486	0.075	2152	0.2411	0.075	31.11
brroland_M1202_126	1376	2211	96.83	69.34	0	3467	0.07429	2143	0.2393	0.07429	31.04
brroland_M1202_126	1377	2206	96.65	68.97	0	3449	0.07357	2133	0.2375	0.07357	30.98
brroland_M1202_126	1378	2200	96.47	68.6	0	1943-03-01	0.07286	2124	0.2357	0.07286	30.91
brroland_M1202_126	1379	2195	96.29	68.23	0	3411	0.07214	2115	0.2339	0.07214	30.84
brroland_M1202_126	1380	2190	96.11	67.86	0	3393	0.07143	2105	0.2321	0.07143	30.77
brroland_M1202_126	1381	2185	95.93	67.49	0	3374	0.07071	2096	0.2304	0.07071	2019-07-30
brroland_M1202_126	1382	2179	95.75	67.11	0	3356	0.07	2086	0.2286	0.07	30.63
brroland_M1202_126	1383	2174	95.57	66.74	0	3337	0.06929	2076	0.2268	0.06929	30.55
brroland_M1202_126	1384	2169	95.39	66.37	0	3319	0.06857	2066	0.225	0.06857	30.48
brroland_M1202_126	1385	2164	95.21	66	0	2019-03-03	0.06786	2056	0.2232	0.06786	2019-04-30
brroland_M1202_126	1386	2158	95.03	65.63	0	3281	0.06714	2046	0.2214	0.06714	30.32
brroland_M1202_126	1387	2153	94.85	65.26	0	3263	0.06643	2036	0.2196	0.06643	30.24
brroland_M1202_126	1388	2148	94.67	64.89	0	3244	0.06571	2026	0.2179	0.06571	30.16
brroland_M1202_126	1389	2143	94.49	64.51	0	3226	0.065	2015	0.2161	0.065	2019-08-30
brroland_M1202_126	1390	2138	94.31	64.14	0	3207	0.06429	2004	0.2143	0.06429	30
brroland_M1202_126	1391	2132	94.11	63.71	0	3185	0.06393	2007	0.2104	0.06357	30.22
brroland_M1202_126	1392	2126	93.92	63.27	0	3164	0.06357	2009	0.2064	0.06286	30.45
brroland_M1202_126	1393	2120	93.73	62.84	0	3142	0.06321	2012	0.2025	0.06214	30.69
brroland_M1202_126	1394	2114	93.53	62.4	0	2019-12-03	0.06286	2015	0.1986	0.06143	30.94
brroland_M1202_126	1395	2108	93.34	61.96	0	3098	0.0625	2017	0.1946	0.06071	31.19
brroland_M1202_126	1396	2102	93.14	61.53	0	3076	0.06214	2019-02-02	0.1907	0.06	31.46
brroland_M1202_126	1397	2096	92.95	61.09	0	3055	0.06179	2023	0.1868	0.05929	31.74
brroland_M1202_126	1398	2090	92.76	60.66	0	3033	0.06143	2025	0.1829	0.05857	32.03
brroland_M1202_126	1399	2084	92.56	60.22	0	3011	0.06107	2028	0.1789	0.05786	32.34
brroland_M1202_126	1400	2078	92.37	59.79	0	2989	0.06071	2031	0.175	0.05714	32.65
brroland_M1202_126	1401	2072	92.17	59.35	0	2967	0.06036	2034	0.1711	0.05643	32.99
brroland_M1202_126	1402	2066	91.98	58.91	0	2946	0.06	2037	0.1671	0.05571	33.33
brroland_M1202_126	1403	2060	91.79	58.48	0	2924	0.05964	2019-04-02	0.1632	0.055	33.7
brroland_M1202_126	1404	2054	91.59	58.04	0	2902	0.05929	2043	0.1593	0.05429	34.08
brroland_M1202_126	1405	2048	91.4	57.61	0	1988-02-01	0.05893	2046	0.1554	0.05357	34.48
brroland_M1202_126	1406	2042	91.2	57.17	0	2859	0.05857	2049	0.1514	0.05286	34.91
brroland_M1202_126	1407	2036	91.01	56.74	0	2837	0.05821	2052	0.1475	0.05214	35.35
brroland_M1202_126	1408	2030	90.82	56.3	0	2815	0.05786	2055	0.1436	0.05143	35.82
brroland_M1202_126	1409	2024	90.62	55.86	0	2793	0.0575	2059	0.1396	0.05071	36.32
brroland_M1202_126	1410	2018	90.43	55.43	0	2771	0.05714	2062	0.1357	0.05	36.84
brroland_M1202_126	1411	2013	90.22	55.18	0	2759	0.05714	2071	0.1357	0.05071	37.37
brroland_M1202_126	1412	2008	90.02	54.93	0	2746	0.05714	2081	0.1357	0.05143	37.89
brroland_M1202_126	1413	2003	89.81	54.68	0	2734	0.05714	2019-09-02	0.1357	0.05214	38.42
brroland_M1202_126	1414	1997	89.61	54.43	0	2721	0.05714	2019-01-02	0.1357	0.05286	38.95
brroland_M1202_126	1415	1992	89.4	54.18	0	2709	0.05714	2109	0.1357	0.05357	39.47
brroland_M1202_126	1416	1987	89.2	53.93	0	2696	0.05714	2119	0.1357	0.05429	40
brroland_M1202_126	1417	1982	88.99	53.68	0	2684	0.05714	2129	0.1357	0.055	40.53
brroland_M1202_126	1418	1976	88.79	53.43	0	2671	0.05714	2139	0.1357	0.05571	41.05
brroland_M1202_126	1419	1971	88.58	53.18	0	2659	0.05714	2149	0.1357	0.05643	41.58
brroland_M1202_126	1420	1966	88.37	52.93	0	2646	0.05714	2159	0.1357	0.05714	42.11
brroland_M1202_126	1421	1961	88.17	52.68	0	2634	0.05714	2169	0.1357	0.05786	42.63
brroland_M1202_126	1422	1955	87.96	52.43	0	2621	0.05714	2018-02-01	0.1357	0.05857	43.16
brroland_M1202_126	1423	1950	87.76	52.18	0	2609	0.05714	2019-02-01	0.1357	0.05929	43.68
brroland_M1202_126	1424	1945	87.55	51.93	0	2596	0.05714	2201	0.1357	0.06	44.21
brroland_M1202_126	1425	1940	87.35	51.68	0	2584	0.05714	2211	0.1357	0.06071	44.74
brroland_M1202_126	1426	1934	87.14	51.43	0	2571	0.05714	2222	0.1357	0.06143	45.26
brroland_M1202_126	1427	1929	86.94	51.18	0	2559	0.05714	2233	0.1357	0.06214	45.79
brroland_M1202_126	1428	1924	86.73	50.93	0	2546	0.05714	2244	0.1357	0.06286	46.32
brroland_M1202_126	1429	1919	86.53	50.68	0	2534	0.05714	2255	0.1357	0.06357	46.84
brroland_M1202_126	1430	1913	86.32	50.43	0	2521	0.05714	2266	0.1357	0.06429	47.37
brroland_M1202_126	1431	1908	86.13	50.1	0	2505	0.05643	2253	0.135	0.06357	47.09
brroland_M1202_126	1432	1903	85.95	49.77	0	2489	0.05571	2239	0.1343	0.06286	46.81
brroland_M1202_126	1433	1898	85.76	49.44	0	2472	0.055	2225	0.1336	0.06214	46.52
brroland_M1202_126	1434	1894	85.57	49.11	0	2456	0.05429	2211	0.1329	0.06143	46.24
brroland_M1202_126	1435	1889	85.39	48.79	0	2439	0.05357	2196	0.1321	0.06071	45.95
brroland_M1202_126	1436	1884	85.2	48.46	0	2423	0.05286	2182	0.1314	0.06	45.65
brroland_M1202_126	1437	1879	85.01	48.13	0	2406	0.05214	2167	0.1307	0.05929	45.36
brroland_M1202_126	1438	1874	84.83	47.8	0	1939-02-01	0.05143	2152	0.13	0.05857	45.05
brroland_M1202_126	1439	1869	84.64	47.47	0	2374	0.05071	2137	0.1293	0.05786	44.75
brroland_M1202_126	1440	1864	84.45	47.14	0	2357	0.05	2121	0.1286	0.05714	44.44
brroland_M1202_126	1441	1859	84.27	46.81	0	2341	0.04929	2106	0.1279	0.05643	44.13
brroland_M1202_126	1442	1854	84.08	46.49	0	2324	0.04857	2019-09-02	0.1271	0.05571	43.82
brroland_M1202_126	1443	1849	83.89	46.16	0	2308	0.04786	2074	0.1264	0.055	43.5
brroland_M1202_126	1444	1844	83.71	45.83	0	2291	0.04714	2057	0.1257	0.05429	43.18
brroland_M1202_126	1445	1839	83.52	45.5	0	2275	0.04643	2041	0.125	0.05357	42.86
brroland_M1202_126	1446	1834	83.33	45.17	0	2259	0.04571	2024	0.1243	0.05286	42.53
brroland_M1202_126	1447	1830	83.15	44.84	0	2242	0.045	2007	0.1236	0.05214	42.2
brroland_M1202_126	1448	1825	82.96	44.51	0	2226	0.04429	1999-01-01	0.1229	0.05143	41.86
brroland_M1202_126	1449	1820	82.77	44.19	0	2209	0.04357	1972	0.1221	0.05071	41.52
brroland_M1202_126	1450	1815	82.59	43.86	0	2193	0.04286	1954	0.1214	0.05	41.18
brroland_M1202_126	1451	1810	82.42	43.56	0	2178	0.04214	1935	0.1182	0.04929	41.69
brroland_M1202_126	1452	1805	82.25	43.27	0	2164	0.04143	1915	0.115	0.04857	42.24
brroland_M1202_126	1453	1800	82.09	42.98	0	2149	0.04071	1895	0.1118	0.04786	42.81
brroland_M1202_126	1454	1796	81.92	42.69	0	2134	0.04	1874	0.1086	0.04714	43.42
brroland_M1202_126	1455	1791	81.75	42.39	0	2019-12-02	0.03929	1853	0.1054	0.04643	44.07
brroland_M1202_126	1456	1786	81.59	42.1	0	2105	0.03857	1832	0.1021	0.04571	44.76
brroland_M1202_126	1457	1781	81.42	41.81	0	2019-09-02	0.03786	1811	0.09893	0.045	45.49
brroland_M1202_126	1458	1777	81.25	41.51	0	2076	0.03714	1789	0.09571	0.04429	46.27
brroland_M1202_126	1459	1772	81.09	41.22	0	2061	0.03643	1767	0.0925	0.04357	47.1
brroland_M1202_126	1460	1767	80.92	40.93	0	2046	0.03571	1745	0.08929	0.04286	48
brroland_M1202_126	1461	1762	80.75	40.64	0	2032	0.035	1723	0.08607	0.04214	48.96
brroland_M1202_126	1462	1758	80.59	40.34	0	2017	0.03429	2019-07-01	0.08286	0.04143	50
brroland_M1202_126	1463	1753	80.42	40.05	0	2003	0.03357	1676	0.07964	0.04071	51.12
brroland_M1202_126	1464	1748	80.26	39.76	0	1988	0.03286	1653	0.07643	0.04	52.34
brroland_M1202_126	1465	1743	80.09	39.46	0	1973	0.03214	1629	0.07321	0.03929	53.66
brroland_M1202_126	1466	1739	79.92	39.17	0	1959	0.03143	1605	0.07	0.03857	55.1
brroland_M1202_126	1467	1734	79.76	38.88	0	1944	0.03071	1958-01-01	0.06679	0.03786	56.68
brroland_M1202_126	1468	1729	79.59	38.59	0	1929	0.03	1555	0.06357	0.03714	58.43
brroland_M1202_126	1469	1724	79.42	38.29	0	1915	0.02929	1953-01-01	0.06036	0.03643	60.36
brroland_M1202_126	1470	1720	79.26	38	0	2019-09-01	0.02857	1504	0.05714	0.03571	62.5
brroland_M1202_126	1471	1719	79.24	37.86	0	1893	0.02857	1509	0.05679	0.03571	62.89
brroland_M1202_126	1472	1718	79.23	37.73	0	1886	0.02857	1515	0.05643	0.03571	63.29
brroland_M1202_126	1473	1717	79.22	37.59	0	1988-01-01	0.02857	1952-01-01	0.05607	0.03571	63.69
brroland_M1202_126	1474	1716	79.2	37.46	0	1873	0.02857	1526	0.05571	0.03571	64.1
brroland_M1202_126	1475	1716	79.19	37.32	0	1866	0.02857	1531	0.05536	0.03571	64.52
brroland_M1202_126	1476	1715	79.17	37.19	0	1859	0.02857	1537	0.055	0.03571	64.94
brroland_M1202_126	1477	1714	79.16	37.05	0	1853	0.02857	1542	0.05464	0.03571	65.36
brroland_M1202_126	1478	1713	79.15	36.91	0	1846	0.02857	1548	0.05429	0.03571	65.79
brroland_M1202_126	1479	1712	79.13	36.78	0	1839	0.02857	1554	0.05393	0.03571	66.23
brroland_M1202_126	1480	1712	79.12	36.64	0	1832	0.02857	1559	0.05357	0.03571	66.67
brroland_M1202_126	1481	1711	79.1	36.51	0	1825	0.02857	1565	0.05321	0.03571	67.11
brroland_M1202_126	1482	1710	79.09	36.37	0	1819	0.02857	1571	0.05286	0.03571	67.57
brroland_M1202_126	1483	1709	79.08	36.24	0	1812	0.02857	1577	0.0525	0.03571	68.03
brroland_M1202_126	1484	1708	79.06	36.1	0	1805	0.02857	1583	0.05214	0.03571	68.49
brroland_M1202_126	1485	1708	79.05	35.96	0	1798	0.02857	1589	0.05179	0.03571	68.97
brroland_M1202_126	1486	1707	79.03	35.83	0	1791	0.02857	1595	0.05143	0.03571	69.44
brroland_M1202_126	1487	1706	79.02	35.69	0	1785	0.02857	1601	0.05107	0.03571	69.93
brroland_M1202_126	1488	1705	79.01	35.56	0	1778	0.02857	1607	0.05071	0.03571	70.42
brroland_M1202_126	1489	1704	78.99	35.42	0	1771	0.02857	1613	0.05036	0.03571	70.92
brroland_M1202_126	1490	1704	78.98	35.29	0	1764	0.02857	1619	0.05	0.03571	71.43
brroland_M1202_126	1491	1700	78.81	35.14	0	1757	0.02821	1606	0.05	0.03536	70.71
brroland_M1202_126	1492	1696	78.65	34.99	0	1749	0.02786	1592	0.05	0.035	70
brroland_M1202_126	1493	1692	78.48	34.84	0	1742	0.0275	1579	0.05	0.03464	69.29
brroland_M1202_126	1494	1688	78.32	34.69	0	1734	0.02714	1565	0.05	0.03429	68.57
brroland_M1202_126	1495	1684	78.15	34.54	0	1727	0.02679	1551	0.05	0.03393	67.86
brroland_M1202_126	1496	1681	77.99	34.39	0	1719	0.02643	1537	0.05	0.03357	67.14
brroland_M1202_126	1497	1677	77.82	34.24	0	1712	0.02607	1523	0.05	0.03321	66.43
brroland_M1202_126	1498	1673	77.66	34.09	0	1704	0.02571	1509	0.05	0.03286	65.71
brroland_M1202_126	1499	1669	77.49	33.94	0	1697	0.02536	1494	0.05	0.0325	65
brroland_M1202_126	1500	1665	77.32	33.79	0	1689	0.025	1948-01-01	0.05	0.03214	64.29
brroland_M1202_126	1501	1661	77.16	33.64	0	1682	0.02464	1465	0.05	0.03179	63.57
brroland_M1202_126	1502	1657	76.99	33.49	0	1674	0.02429	1451	0.05	0.03143	62.86
brroland_M1202_126	1503	1654	76.83	33.34	0	1667	0.02393	1436	0.05	0.03107	62.14
brroland_M1202_126	1504	1650	76.66	33.19	0	1659	0.02357	1421	0.05	0.03071	61.43
brroland_M1202_126	1505	1646	76.5	33.04	0	1652	0.02321	1405	0.05	0.03036	60.71
brroland_M1202_126	1506	1642	76.33	32.89	0	1644	0.02286	1939-01-01	0.05	0.03	60
brroland_M1202_126	1507	1638	76.17	32.74	0	1637	0.0225	1375	0.05	0.02964	59.29
brroland_M1202_126	1508	1634	76	32.59	0	1629	0.02214	1359	0.05	0.02929	58.57
brroland_M1202_126	1509	1631	75.84	32.44	0	1622	0.02179	1343	0.05	0.02893	57.86
brroland_M1202_126	1510	1627	75.67	32.29	0	1614	0.02143	1327	0.05	0.02857	57.14
brroland_M1202_126	1511	1621	75.44	32.09	0	1604	0.02143	1336	0.05	0.02857	57.14
brroland_M1202_126	1512	1616	75.21	31.89	0	1594	0.02143	1344	0.05	0.02857	57.14
brroland_M1202_126	1513	1611	74.98	31.69	0	1584	0.02143	1353	0.05	0.02857	57.14
brroland_M1202_126	1514	1606	74.75	31.49	0	1574	0.02143	1361	0.05	0.02857	57.14
brroland_M1202_126	1515	1601	74.52	31.29	0	1564	0.02143	1937-01-01	0.05	0.02857	57.14
brroland_M1202_126	1516	1595	74.28	31.09	0	1554	0.02143	1379	0.05	0.02857	57.14
brroland_M1202_126	1517	1590	74.05	30.89	0	1544	0.02143	1388	0.05	0.02857	57.14
brroland_M1202_126	1518	1585	73.82	30.69	0	1534	0.02143	1397	0.05	0.02857	57.14
brroland_M1202_126	1519	1580	73.59	30.49	0	1524	0.02143	1406	0.05	0.02857	57.14
brroland_M1202_126	1520	1574	73.36	30.29	0	1514	0.02143	1415	0.05	0.02857	57.14
brroland_M1202_126	1521	1569	73.13	2019-09-30	0	1504	0.02143	1425	0.05	0.02857	57.14
brroland_M1202_126	1522	1564	72.9	29.89	0	1494	0.02143	1434	0.05	0.02857	57.14
brroland_M1202_126	1523	1559	72.67	29.69	0	1484	0.02143	1444	0.05	0.02857	57.14
brroland_M1202_126	1524	1553	72.44	29.49	0	1474	0.02143	1453	0.05	0.02857	57.14
brroland_M1202_126	1525	1548	72.21	29.29	0	1464	0.02143	1463	0.05	0.02857	57.14
brroland_M1202_126	1526	1543	71.97	2019-09-29	0	1454	0.02143	1473	0.05	0.02857	57.14
brroland_M1202_126	1527	1538	71.74	28.89	0	1444	0.02143	1484	0.05	0.02857	57.14
brroland_M1202_126	1528	1532	71.51	28.69	0	1434	0.02143	1494	0.05	0.02857	57.14
brroland_M1202_126	1529	1527	71.28	28.49	0	1424	0.02143	1505	0.05	0.02857	57.14
brroland_M1202_126	1530	1522	71.05	28.29	0	1414	0.02143	1515	0.05	0.02857	57.14
brroland_M1202_126	1531	1522	71.07	28.15	0	1408	0.02107	1497	0.05	0.02857	57.14
brroland_M1202_126	1532	1521	71.08	2019-01-28	0	1401	0.02071	1479	0.05	0.02857	57.14
brroland_M1202_126	1533	1521	71.1	27.88	0	1394	0.02036	1946-01-01	0.05	0.02857	57.14
brroland_M1202_126	1534	1521	71.12	27.74	0	1387	0.02	1442	0.05	0.02857	57.14
brroland_M1202_126	1535	1520	71.14	27.61	0	1938-01-01	0.01964	1423	0.05	0.02857	57.14
brroland_M1202_126	1536	1520	71.15	27.47	0	1374	0.01929	1404	0.05	0.02857	57.14
brroland_M1202_126	1537	1520	71.17	27.34	0	1367	0.01893	1385	0.05	0.02857	57.14
brroland_M1202_126	1538	1519	71.19	2019-02-27	0	1936-01-01	0.01857	1366	0.05	0.02857	57.14
brroland_M1202_126	1539	1519	71.21	2019-06-27	0	1353	0.01821	1346	0.05	0.02857	57.14
brroland_M1202_126	1540	1519	71.22	26.93	0	1346	0.01786	1326	0.05	0.02857	57.14
brroland_M1202_126	1541	1519	71.24	26.79	0	1934-01-01	0.0175	1306	0.05	0.02857	57.14
brroland_M1202_126	1542	1518	71.26	26.66	0	1333	0.01714	1286	0.05	0.02857	57.14
brroland_M1202_126	1543	1518	71.28	26.52	0	1326	0.01679	1266	0.05	0.02857	57.14
brroland_M1202_126	1544	1518	71.29	26.39	0	1319	0.01643	1245	0.05	0.02857	57.14
brroland_M1202_126	1545	1517	71.31	26.25	0	1313	0.01607	1224	0.05	0.02857	57.14
brroland_M1202_126	1546	1517	71.33	2019-11-26	0	1306	0.01571	1204	0.05	0.02857	57.14
brroland_M1202_126	1547	1517	71.35	25.98	0	1299	0.01536	1182	0.05	0.02857	57.14
brroland_M1202_126	1548	1516	71.36	25.84	0	1292	0.015	1161	0.05	0.02857	57.14
brroland_M1202_126	1549	1516	71.38	25.71	0	1285	0.01464	1139	0.05	0.02857	57.14
brroland_M1202_126	1550	1516	71.4	25.57	0	1279	0.01429	1117	0.05	0.02857	57.14
brroland_M1202_126	1551	1528	72.03	2019-05-25	0	1275	0.01393	1092	0.04929	0.0275	55.8
brroland_M1202_126	1552	1541	72.66	25.43	0	1271	0.01357	1067	0.04857	0.02643	54.41
brroland_M1202_126	1553	1553	73.29	25.36	0	1268	0.01321	1042	0.04786	0.02536	52.99
brroland_M1202_126	1554	1565	73.92	25.29	0	1264	0.01286	1017	0.04714	0.02429	51.52
brroland_M1202_126	1555	1578	74.55	25.21	0	1261	0.0125	0.9915	0.04643	0.02321	50
brroland_M1202_126	1556	1590	75.18	25.14	0	1257	0.01214	0.9659	0.04571	0.02214	48.44
brroland_M1202_126	1557	1603	75.81	2019-07-25	0	1254	0.01179	0.9402	0.045	0.02107	46.83
brroland_M1202_126	1558	1615	76.44	25	0	2025-01-01	0.01143	0.9143	0.04429	0.02	45.16
brroland_M1202_126	1559	1627	77.07	24.93	0	1246	0.01107	0.8883	0.04357	0.01893	43.44
brroland_M1202_126	1560	1640	77.7	24.86	0	1243	0.01071	0.8621	0.04286	0.01786	41.67
brroland_M1202_126	1561	1652	78.33	24.79	0	1239	0.01036	0.8357	0.04214	0.01679	39.83
brroland_M1202_126	1562	1665	78.96	24.71	0	1236	0.01	0.8092	0.04143	0.01571	37.93
brroland_M1202_126	1563	1677	79.59	24.64	0	1232	0.009643	0.7826	0.04071	0.01464	35.96
brroland_M1202_126	1564	1689	80.22	24.57	0	1229	0.009286	0.7558	0.04	0.01357	33.93
brroland_M1202_126	1565	1702	80.86	2019-05-24	0	1225	0.008929	0.7289	0.03929	0.0125	31.82
brroland_M1202_126	1566	1714	81.49	24.43	0	1221	0.008571	0.7018	0.03857	0.01143	29.63
brroland_M1202_126	1567	1727	82.12	24.36	0	1218	0.008214	0.6745	0.03786	0.01036	27.36
brroland_M1202_126	1568	1739	82.75	24.29	0	1214	0.007857	0.6471	0.03714	0.009286	25
brroland_M1202_126	1569	1751	83.38	24.21	0	1211	0.0075	0.6195	0.03643	0.008214	22.55
brroland_M1202_126	1570	1764	84.01	24.14	0	1207	0.007143	0.5917	0.03571	0.007143	20
brroland_M1202_126	1571	1758	83.79	23.93	0	1196	0.007143	0.597	0.035	0.007143	20.41
brroland_M1202_126	1572	1753	83.57	23.71	0	1186	0.007143	0.6024	0.03429	0.007143	20.83
brroland_M1202_126	1573	1748	83.36	2019-05-23	0	1175	0.007143	0.6079	0.03357	0.007143	21.28
brroland_M1202_126	1574	1742	83.14	23.29	0	1164	0.007143	0.6135	0.03286	0.007143	21.74
brroland_M1202_126	1575	1737	82.92	2019-07-23	0	1154	0.007143	0.6192	0.03214	0.007143	22.22
brroland_M1202_126	1576	1732	82.71	22.86	0	1143	0.007143	0.625	0.03143	0.007143	22.73
brroland_M1202_126	1577	1726	82.49	22.64	0	1132	0.007143	0.6309	0.03071	0.007143	23.26
brroland_M1202_126	1578	1721	82.27	22.43	0	1121	0.007143	0.6369	0.03	0.007143	23.81
brroland_M1202_126	1579	1716	82.06	22.21	0	1111	0.007143	0.6431	0.02929	0.007143	24.39
brroland_M1202_126	1580	1710	81.84	22	0	2019-01-01	0.007143	0.6494	0.02857	0.007143	25
brroland_M1202_126	1581	1705	81.62	21.79	0	1089	0.007143	0.6557	0.02786	0.007143	25.64
brroland_M1202_126	1582	1700	81.41	21.57	0	1079	0.007143	0.6623	0.02714	0.007143	26.32
brroland_M1202_126	1583	1694	81.19	21.36	0	1068	0.007143	0.6689	0.02643	0.007143	2019-03-27
brroland_M1202_126	1584	1689	80.97	21.14	0	1057	0.007143	0.6757	0.02571	0.007143	27.78
brroland_M1202_126	1585	1684	80.76	20.93	0	1046	0.007143	0.6826	0.025	0.007143	28.57
brroland_M1202_126	1586	1678	80.54	20.71	0	1036	0.007143	0.6897	0.02429	0.007143	29.41
brroland_M1202_126	1587	1673	80.32	2019-05-20	0	1025	0.007143	0.6969	0.02357	0.007143	2019-03-30
brroland_M1202_126	1588	1668	80.1	20.29	0	1014	0.007143	0.7042	0.02286	0.007143	31.25
brroland_M1202_126	1589	1662	79.89	2019-07-20	0	1004	0.007143	0.7117	0.02214	0.007143	32.26
brroland_M1202_126	1590	1657	79.67	19.86	0	0.9929	0.007143	0.7194	0.02143	0.007143	33.33
brroland_M1202_126	1591	1650	79.34	19.64	0	0.9821	0.007143	0.7273	0.02143	0.007143	33.33
brroland_M1202_126	1592	1642	79	19.43	0	0.9714	0.007143	0.7353	0.02143	0.007143	33.33
brroland_M1202_126	1593	1635	78.67	19.21	0	0.9607	0.007143	0.7435	0.02143	0.007143	33.33
brroland_M1202_126	1594	1628	78.34	19	0	0.95	0.007143	0.7519	0.02143	0.007143	33.33
brroland_M1202_126	1595	1620	78.01	18.79	0	0.9393	0.007143	0.7605	0.02143	0.007143	33.33
brroland_M1202_126	1596	1613	77.67	18.57	0	0.9286	0.007143	0.7692	0.02143	0.007143	33.33
brroland_M1202_126	1597	1605	77.34	18.36	0	0.9179	0.007143	0.7782	0.02143	0.007143	33.33
brroland_M1202_126	1598	1598	77.01	18.14	0	0.9071	0.007143	0.7874	0.02143	0.007143	33.33
brroland_M1202_126	1599	1591	76.67	17.93	0	0.8964	0.007143	0.7968	0.02143	0.007143	33.33
brroland_M1202_126	1600	1583	76.34	17.71	0	0.8857	0.007143	0.8065	0.02143	0.007143	33.33
brroland_M1202_126	1601	1576	76.01	2019-05-17	0	0.875	0.007143	0.8163	0.02143	0.007143	33.33
brroland_M1202_126	1602	1569	75.67	17.29	0	0.8643	0.007143	0.8264	0.02143	0.007143	33.33
brroland_M1202_126	1603	1561	75.34	2019-07-17	0	0.8536	0.007143	0.8368	0.02143	0.007143	33.33
brroland_M1202_126	1604	1554	75.01	16.86	0	0.8429	0.007143	0.8475	0.02143	0.007143	33.33
brroland_M1202_126	1605	1546	74.67	16.64	0	0.8321	0.007143	0.8584	0.02143	0.007143	33.33
brroland_M1202_126	1606	1539	74.34	16.43	0	0.8214	0.007143	0.8696	0.02143	0.007143	33.33
brroland_M1202_126	1607	1532	74.01	16.21	0	0.8107	0.007143	0.8811	0.02143	0.007143	33.33
brroland_M1202_126	1608	1524	73.67	16	0	0.8	0.007143	0.8929	0.02143	0.007143	33.33
brroland_M1202_126	1609	1517	73.34	15.79	0	0.7893	0.007143	0.905	0.02143	0.007143	33.33
brroland_M1202_126	1610	1510	73.01	15.57	0	0.7786	0.007143	0.9174	0.02143	0.007143	33.33
brroland_M1202_126	1611	1505	72.81	15.43	0	0.7714	0.007143	0.9259	0.02143	0.007143	33.33
brroland_M1202_126	1612	1501	72.62	15.29	0	0.7643	0.007143	0.9346	0.02143	0.007143	33.33
brroland_M1202_126	1613	1497	72.43	15.14	0	0.7571	0.007143	0.9434	0.02143	0.007143	33.33
brroland_M1202_126	1614	1492	72.23	15	0	0.75	0.007143	0.9524	0.02143	0.007143	33.33
brroland_M1202_126	1615	1488	72.04	14.86	0	0.7429	0.007143	0.9615	0.02143	0.007143	33.33
brroland_M1202_126	1616	1484	71.85	14.71	0	0.7357	0.007143	0.9709	0.02143	0.007143	33.33
brroland_M1202_126	1617	1479	71.65	14.57	0	0.7286	0.007143	0.9804	0.02143	0.007143	33.33
brroland_M1202_126	1618	1475	71.46	14.43	0	0.7214	0.007143	0.9901	0.02143	0.007143	33.33
brroland_M1202_126	1619	1471	71.26	14.29	0	0.7143	0.007143	1	0.02143	0.007143	33.33
brroland_M1202_126	1620	1466	71.07	14.14	0	0.7071	0.007143	2019-01-01	0.02143	0.007143	33.33
brroland_M1202_126	1621	1462	70.88	14	0	0.7	0.007143	2019-02-01	0.02143	0.007143	33.33
brroland_M1202_126	1622	1458	70.68	13.86	0	0.6929	0.007143	1031	0.02143	0.007143	33.33
brroland_M1202_126	1623	1454	70.49	13.71	0	0.6857	0.007143	1042	0.02143	0.007143	33.33
brroland_M1202_126	1624	1449	70.3	13.57	0	0.6786	0.007143	1053	0.02143	0.007143	33.33
brroland_M1202_126	1625	1445	70.1	13.43	0	0.6714	0.007143	1064	0.02143	0.007143	33.33
brroland_M1202_126	1626	1441	69.91	13.29	0	0.6643	0.007143	1075	0.02143	0.007143	33.33
brroland_M1202_126	1627	1436	69.72	13.14	0	0.6571	0.007143	1087	0.02143	0.007143	33.33
brroland_M1202_126	1628	1432	69.52	13	0	0.65	0.007143	1099	0.02143	0.007143	33.33
brroland_M1202_126	1629	1428	69.33	1986-12-01	0	0.6429	0.007143	1111	0.02143	0.007143	33.33
brroland_M1202_126	1630	1423	69.14	1971-12-01	0	0.6357	0.007143	1124	0.02143	0.007143	33.33
brroland_M1202_126	1631	1419	68.92	1958-12-01	0	0.6289	0.007143	1136	0.02107	0.007143	33.9
brroland_M1202_126	1632	1414	68.71	1944-12-01	0	0.6221	0.007143	1148	0.02071	0.007143	34.48
brroland_M1202_126	1633	1409	68.5	1931-12-01	0	0.6154	0.007143	1161	0.02036	0.007143	35.09
brroland_M1202_126	1634	1404	68.28	2017-12-01	0	0.6086	0.007143	1174	0.02	0.007143	35.71
brroland_M1202_126	1635	1400	68.07	2019-04-12	0	0.6018	0.007143	1187	0.01964	0.007143	36.36
brroland_M1202_126	1636	1395	67.86	2019-09-11	0	0.595	0.007143	2019-02-01	0.01929	0.007143	37.04
brroland_M1202_126	1637	1390	67.64	1976-11-01	0	0.5882	0.007143	1214	0.01893	0.007143	37.74
brroland_M1202_126	1638	1385	67.43	1963-11-01	0	0.5814	0.007143	1229	0.01857	0.007143	38.46
brroland_M1202_126	1639	1381	67.22	1949-11-01	0	0.5746	0.007143	1243	0.01821	0.007143	39.22
brroland_M1202_126	1640	1376	67	1936-11-01	0	0.5679	0.007143	1258	0.01786	0.007143	40
brroland_M1202_126	1641	1371	66.79	2022-11-01	0	0.5611	0.007143	1273	0.0175	0.007143	40.82
brroland_M1202_126	1642	1366	66.58	2019-09-11	0	0.5543	0.007143	1289	0.01714	0.007143	41.67
brroland_M1202_126	1643	1362	66.36	1995-10-01	0	0.5475	0.007143	1305	0.01679	0.007143	42.55
brroland_M1202_126	1644	1357	66.15	1981-10-01	0	0.5407	0.007143	1321	0.01643	0.007143	43.48
brroland_M1202_126	1645	1352	65.94	1968-10-01	0	0.5339	0.007143	1338	0.01607	0.007143	44.44
brroland_M1202_126	1646	1347	65.72	1954-10-01	0	0.5271	0.007143	1355	0.01571	0.007143	45.45
brroland_M1202_126	1647	1343	65.51	1941-10-01	0	0.5204	0.007143	1373	0.01536	0.007143	46.51
brroland_M1202_126	1648	1338	65.3	2027-10-01	0	0.5136	0.007143	1391	0.015	0.007143	47.62
brroland_M1202_126	1649	1333	65.08	2014-10-01	0	0.5068	0.007143	1409	0.01464	0.007143	48.78
brroland_M1202_126	1650	1328	64.87	10	0	0.5	0.007143	1429	0.01429	0.007143	50
brroland_M1202_126	1651	1330	64.97	1995-09-01	0	0.4975	0.007143	1436	0.01429	0.007143	50
brroland_M1202_126	1652	1332	65.06	2019-09-09	0	0.495	0.007143	1443	0.01429	0.007143	50
brroland_M1202_126	1653	1333	65.15	1985-09-01	0	0.4925	0.007143	1945-01-01	0.01429	0.007143	50
brroland_M1202_126	1654	1335	65.25	2019-08-09	0	0.49	0.007143	1458	0.01429	0.007143	50
brroland_M1202_126	1655	1337	65.34	1975-09-01	0	0.4875	0.007143	1465	0.01429	0.007143	50
brroland_M1202_126	1656	1339	65.44	2019-07-09	0	0.485	0.007143	1473	0.01429	0.007143	50
brroland_M1202_126	1657	1340	65.53	1965-09-01	0	0.4825	0.007143	1948-01-01	0.01429	0.007143	50
brroland_M1202_126	1658	1342	65.63	2019-06-09	0	0.48	0.007143	1488	0.01429	0.007143	50
brroland_M1202_126	1659	1344	65.72	1955-09-01	0	0.4775	0.007143	1496	0.01429	0.007143	50
brroland_M1202_126	1660	1346	65.81	2019-05-09	0	0.475	0.007143	1504	0.01429	0.007143	50
brroland_M1202_126	1661	1347	65.91	1945-09-01	0	0.4725	0.007143	1512	0.01429	0.007143	50
brroland_M1202_126	1662	1349	66	2019-04-09	0	0.47	0.007143	1952-01-01	0.01429	0.007143	50
brroland_M1202_126	1663	1351	66.1	1935-09-01	0	0.4675	0.007143	1528	0.01429	0.007143	50
brroland_M1202_126	1664	1352	66.19	2019-03-09	0	0.465	0.007143	1536	0.01429	0.007143	50
brroland_M1202_126	1665	1354	66.29	2025-09-01	0	0.4625	0.007143	1544	0.01429	0.007143	50
brroland_M1202_126	1666	1356	66.38	2019-02-09	0	0.46	0.007143	1553	0.01429	0.007143	50
brroland_M1202_126	1667	1358	66.47	2015-09-01	0	0.4575	0.007143	1561	0.01429	0.007143	50
brroland_M1202_126	1668	1359	66.57	2019-01-09	0	0.455	0.007143	1957-01-01	0.01429	0.007143	50
brroland_M1202_126	1669	1361	66.66	2019-05-09	0	0.4525	0.007143	1579	0.01429	0.007143	50
brroland_M1202_126	1670	1363	66.76	9	0	0.45	0.007143	1587	0.01429	0.007143	50
brroland_M1202_126	1671	1353	66.28	1995-08-01	0	0.4475	0.007143	1596	0.01429	0.007143	50
brroland_M1202_126	1672	1343	65.8	2019-09-08	0	0.445	0.007143	1605	0.01429	0.007143	50
brroland_M1202_126	1673	1334	65.32	1985-08-01	0	0.4425	0.007143	1614	0.01429	0.007143	50
brroland_M1202_126	1674	1324	64.84	2019-08-08	0	0.44	0.007143	1623	0.01429	0.007143	50
brroland_M1202_126	1675	1314	64.36	1975-08-01	0	0.4375	0.007143	1633	0.01429	0.007143	50
brroland_M1202_126	1676	1305	63.88	2019-07-08	0	0.435	0.007143	1642	0.01429	0.007143	50
brroland_M1202_126	1677	1295	63.4	1965-08-01	0	0.4325	0.007143	1652	0.01429	0.007143	50
brroland_M1202_126	1678	1286	62.92	2019-06-08	0	0.43	0.007143	1661	0.01429	0.007143	50
brroland_M1202_126	1679	1276	62.44	1955-08-01	0	0.4275	0.007143	1671	0.01429	0.007143	50
brroland_M1202_126	1680	1266	61.96	2019-05-08	0	0.425	0.007143	1681	0.01429	0.007143	50
brroland_M1202_126	1681	1257	61.48	1945-08-01	0	0.4225	0.007143	1691	0.01429	0.007143	50
brroland_M1202_126	1682	1247	61	2019-04-08	0	0.42	0.007143	1701	0.01429	0.007143	50
brroland_M1202_126	1683	1237	60.52	1935-08-01	0	0.4175	0.007143	1711	0.01429	0.007143	50
brroland_M1202_126	1684	1228	60.04	2019-03-08	0	0.415	0.007143	1721	0.01429	0.007143	50
brroland_M1202_126	1685	1218	59.56	2025-08-01	0	0.4125	0.007143	1732	0.01429	0.007143	50
brroland_M1202_126	1686	1208	59.08	2019-02-08	0	0.41	0.007143	1742	0.01429	0.007143	50
brroland_M1202_126	1687	1199	58.6	2015-08-01	0	0.4075	0.007143	1753	0.01429	0.007143	50
brroland_M1202_126	1688	1189	58.12	2019-01-08	0	0.405	0.007143	1764	0.01429	0.007143	50
brroland_M1202_126	1689	1180	57.64	2019-05-08	0	0.4025	0.007143	1775	0.01429	0.007143	50
brroland_M1202_126	1690	1170	57.16	8	0	0.4	0.007143	1786	0.01429	0.007143	50
brroland_M1202_126	1691	1148	56.08	7814	0	0.3907	0.007143	1828	0.01393	0.007143	51.28
brroland_M1202_126	1692	1125	55	7629	0	0.3814	0.007143	1873	0.01357	0.007143	52.63
brroland_M1202_126	1693	1103	53.91	7443	0	0.3721	0.007143	1919	0.01321	0.007143	54.05
brroland_M1202_126	1694	1081	52.83	7257	0	0.3629	0.007143	1969	0.01286	0.007143	55.56
brroland_M1202_126	1695	1059	51.75	7071	0	0.3536	0.007143	2019-02-02	0.0125	0.007143	57.14
brroland_M1202_126	1696	1037	50.67	6886	0	0.3443	0.007143	2075	0.01214	0.007143	58.82
brroland_M1202_126	1697	1014	49.59	2019-07-06	0	0.335	0.007143	2132	0.01179	0.007143	60.61
brroland_M1202_126	1698	992.1	48.51	6514	0	0.3257	0.007143	2193	0.01143	0.007143	62.5
brroland_M1202_126	1699	969.9	47.43	6329	0	0.3164	0.007143	2257	0.01107	0.007143	64.52
brroland_M1202_126	1700	947.6	46.35	6143	0	0.3071	0.007143	2326	0.01071	0.007143	66.67
brroland_M1202_126	1701	925.4	45.27	5957	0	0.2979	0.007143	2398	0.01036	0.007143	68.97
brroland_M1202_126	1702	903.2	44.19	5771	0	0.2886	0.007143	2475	0.01	0.007143	71.43
brroland_M1202_126	1703	881	43.11	5586	0	0.2793	0.007143	2558	0.009643	0.007143	74.07
brroland_M1202_126	1704	858.8	42.03	2019-04-05	0	0.27	0.007143	2646	0.009286	0.007143	76.92
brroland_M1202_126	1705	836.5	40.95	5214	0	0.2607	0.007143	1974-02-01	0.008929	0.007143	80
brroland_M1202_126	1706	814.3	39.87	5029	0	0.2514	0.007143	2841	0.008571	0.007143	83.33
brroland_M1202_126	1707	792.1	38.78	4843	0	0.2421	0.007143	1995-02-01	0.008214	0.007143	86.96
brroland_M1202_126	1708	769.9	37.7	4657	0	0.2329	0.007143	3067	0.007857	0.007143	90.91
brroland_M1202_126	1709	747.7	36.62	4471	0	0.2236	0.007143	3195	0.0075	0.007143	95.24
brroland_M1202_126	1710	725.4	35.54	4286	0	0.2143	0.007143	3333	0.007143	0.007143	100
brroland_M1202_126	1711	720.8	35.31	2019-03-04	0	0.215	0.007143	3322	0.008214	0.007143	86.96
brroland_M1202_126	1712	716.2	35.07	4314	0	0.2157	0.007143	3311	0.009286	0.007143	76.92
brroland_M1202_126	1713	711.6	34.83	4329	0	0.2164	0.007143	2019-03-03	0.01036	0.007143	68.97
brroland_M1202_126	1714	706.9	34.6	4343	0	0.2171	0.007143	3289	0.01143	0.007143	62.5
brroland_M1202_126	1715	702.3	34.36	4357	0	0.2179	0.007143	3279	0.0125	0.007143	57.14
brroland_M1202_126	1716	697.7	34.12	4371	0	0.2186	0.007143	3268	0.01357	0.007143	52.63
brroland_M1202_126	1717	693.1	33.89	4386	0	0.2193	0.007143	3257	0.01464	0.007143	48.78
brroland_M1202_126	1718	688.5	33.65	2019-04-04	0	0.22	0.007143	3247	0.01571	0.007143	45.45
brroland_M1202_126	1719	683.8	33.41	4414	0	0.2207	0.007143	3236	0.01679	0.007143	42.55
brroland_M1202_126	1720	679.2	33.17	4429	0	0.2214	0.007143	3226	0.01786	0.007143	40
brroland_M1202_126	1721	674.6	32.94	4443	0	0.2221	0.007143	3215	0.01893	0.007143	37.74
brroland_M1202_126	1722	670	32.7	4457	0	0.2229	0.007143	3205	0.02	0.007143	35.71
brroland_M1202_126	1723	665.4	32.46	4471	0	0.2236	0.007143	3195	0.02107	0.007143	33.9
brroland_M1202_126	1724	660.7	32.23	4486	0	0.2243	0.007143	3185	0.02214	0.007143	32.26
brroland_M1202_126	1725	656.1	31.99	2019-05-04	0	0.225	0.007143	3175	0.02321	0.007143	30.77
brroland_M1202_126	1726	651.5	31.75	4514	0	0.2257	0.007143	3165	0.02429	0.007143	29.41
brroland_M1202_126	1727	646.9	31.52	4529	0	0.2264	0.007143	3155	0.02536	0.007143	28.17
brroland_M1202_126	1728	642.2	31.28	4543	0	0.2271	0.007143	3145	0.02643	0.007143	2019-03-27
brroland_M1202_126	1729	637.6	31.04	4557	0	0.2279	0.007143	3135	0.0275	0.007143	25.97
brroland_M1202_126	1730	633	30.81	4571	0	0.2286	0.007143	3125	0.02857	0.007143	25
brroland_M1202_126	1731	632.5	30.78	4579	0	0.2289	0.006786	2964	0.02821	0.006786	2019-05-24
brroland_M1202_126	1732	632.1	30.75	4586	0	0.2293	0.006429	2804	0.02786	0.006429	2019-08-23
brroland_M1202_126	1733	631.6	30.73	4593	0	0.2296	0.006071	2644	0.0275	0.006071	2019-08-22
brroland_M1202_126	1734	631.2	2019-07-30	2019-06-04	0	0.23	0.005714	2484	0.02714	0.005714	2019-05-21
brroland_M1202_126	1735	630.7	30.68	4607	0	0.2304	0.005357	2326	0.02679	0.005357	20
brroland_M1202_126	1736	630.3	30.65	4614	0	0.2307	0.005	2167	0.02643	0.005	18.92
brroland_M1202_126	1737	629.8	30.62	4621	0	0.2311	0.004643	2009	0.02607	0.004643	17.81
brroland_M1202_126	1738	629.3	2019-06-30	4629	0	0.2314	0.004286	1852	0.02571	0.004286	16.67
brroland_M1202_126	1739	628.9	30.57	4636	0	0.2318	0.003929	1695	0.02536	0.003929	15.49
brroland_M1202_126	1740	628.4	30.55	4643	0	0.2321	0.003571	1538	0.025	0.003571	14.29
brroland_M1202_126	1741	628	30.52	1965-04-01	0	0.2325	0.003214	1382	0.02464	0.003214	2019-04-13
brroland_M1202_126	1742	627.5	30.49	4657	0	0.2329	0.002857	1227	0.02429	0.002857	1976-11-01
brroland_M1202_126	1743	627.1	30.47	4664	0	0.2332	0.0025	1072	0.02393	0.0025	1945-10-01
brroland_M1202_126	1744	626.6	30.44	4671	0	0.2336	0.002143	0.9174	0.02357	0.002143	9091
brroland_M1202_126	1745	626.1	30.42	4679	0	0.2339	0.001786	0.7634	0.02321	0.001786	7692
brroland_M1202_126	1746	625.7	30.39	4686	0	0.2343	0.001429	0.6098	0.02286	0.001429	2025-06-01
brroland_M1202_126	1747	625.2	30.36	4693	0	0.2346	0.001071	0.4566	0.0225	0.001071	4762
brroland_M1202_126	1748	624.8	30.34	2019-07-04	0	0.235	0.0007143	0.304	0.02214	0.0007143	3226
brroland_M1202_126	1749	624.3	30.31	4707	0	0.2354	0.0003571	0.1517	0.02179	0.0003571	1639
brroland_M1202_126	1750	623.9	30.29	4714	0	0.2357	0	0	0.02143	0	0
brroland_M1202_126	1751	615.2	29.86	4679	0	0.2339	0	0	0.02143	0	0
brroland_M1202_126	1752	606.5	29.43	4643	0	0.2321	0	0	0.02143	0	0
brroland_M1202_126	1753	597.9	2019-01-29	4607	0	0.2304	0	0	0.02143	0	0
brroland_M1202_126	1754	589.2	28.58	4571	0	0.2286	0	0	0.02143	0	0
brroland_M1202_126	1755	580.6	28.16	4536	0	0.2268	0	0	0.02143	0	0
brroland_M1202_126	1756	571.9	27.73	2019-05-04	0	0.225	0	0	0.02143	0	0
brroland_M1202_126	1757	563.3	27.31	4464	0	0.2232	0	0	0.02143	0	0
brroland_M1202_126	1758	554.6	26.88	4429	0	0.2214	0	0	0.02143	0	0
brroland_M1202_126	1759	545.9	26.46	4393	0	0.2196	0	0	0.02143	0	0
brroland_M1202_126	1760	537.3	2019-03-26	4357	0	0.2179	0	0	0.02143	0	0
brroland_M1202_126	1761	528.6	25.61	4321	0	0.2161	0	0	0.02143	0	0
brroland_M1202_126	1762	520	25.18	4286	0	0.2143	0	0	0.02143	0	0
brroland_M1202_126	1763	511.3	24.76	2025-04-01	0	0.2125	0	0	0.02143	0	0
brroland_M1202_126	1764	502.7	24.33	4214	0	0.2107	0	0	0.02143	0	0
brroland_M1202_126	1765	494	23.91	4179	0	0.2089	0	0	0.02143	0	0
brroland_M1202_126	1766	485.3	23.48	4143	0	0.2071	0	0	0.02143	0	0
brroland_M1202_126	1767	476.7	2019-05-23	4107	0	0.2054	0	0	0.02143	0	0
brroland_M1202_126	1768	468	22.63	4071	0	0.2036	0	0	0.02143	0	0
brroland_M1202_126	1769	459.4	2019-02-22	4036	0	0.2018	0	0	0.02143	0	0
brroland_M1202_126	1770	450.7	21.78	4	0	0.2	0	0	0.02143	0	0
brroland_M1202_126	1771	447	21.59	3993	0	0.1996	0	0	0.02143	0	0
brroland_M1202_126	1772	443.4	21.41	3986	0	0.1993	0	0	0.02143	0	0
brroland_M1202_126	1773	439.7	21.23	3979	0	0.1989	0	0	0.02143	0	0
brroland_M1202_126	1774	436	2019-04-21	3971	0	0.1986	0	0	0.02143	0	0
brroland_M1202_126	1775	432.3	20.86	3964	0	0.1982	0	0	0.02143	0	0
brroland_M1202_126	1776	428.6	20.67	3957	0	0.1979	0	0	0.02143	0	0
brroland_M1202_126	1777	425	20.49	1995-03-01	0	0.1975	0	0	0.02143	0	0
brroland_M1202_126	1778	421.3	2019-03-20	3943	0	0.1971	0	0	0.02143	0	0
brroland_M1202_126	1779	417.6	2019-12-20	3936	0	0.1968	0	0	0.02143	0	0
brroland_M1202_126	1780	413.9	19.94	3929	0	0.1964	0	0	0.02143	0	0
brroland_M1202_126	1781	410.2	19.75	3921	0	0.1961	0	0	0.02143	0	0
brroland_M1202_126	1782	406.6	19.57	3914	0	0.1957	0	0	0.02143	0	0
brroland_M1202_126	1783	402.9	19.38	3907	0	0.1954	0	0	0.02143	0	0
brroland_M1202_126	1784	399.2	2019-02-19	2019-09-03	0	0.195	0	0	0.02143	0	0
brroland_M1202_126	1785	395.5	2019-01-19	3893	0	0.1946	0	0	0.02143	0	0
brroland_M1202_126	1786	391.9	18.83	3886	0	0.1943	0	0	0.02143	0	0
brroland_M1202_126	1787	388.2	18.65	3879	0	0.1939	0	0	0.02143	0	0
brroland_M1202_126	1788	384.5	18.46	3871	0	0.1936	0	0	0.02143	0	0
brroland_M1202_126	1789	380.8	18.28	3864	0	0.1932	0	0	0.02143	0	0
brroland_M1202_126	1790	377.1	2019-09-18	3857	0	0.1929	0	0	0.02143	0	0
brroland_M1202_126	1791	369.5	17.71	3843	0	0.1921	0	0	0.02179	0	0
brroland_M1202_126	1792	361.8	17.32	3829	0	0.1914	0	0	0.02214	0	0
brroland_M1202_126	1793	354.1	16.94	3814	0	0.1907	0	0	0.0225	0	0
brroland_M1202_126	1794	346.4	16.55	2019-08-03	0	0.19	0	0	0.02286	0	0
brroland_M1202_126	1795	338.8	16.17	3786	0	0.1893	0	0	0.02321	0	0
brroland_M1202_126	1796	331.1	15.78	3771	0	0.1886	0	0	0.02357	0	0
brroland_M1202_126	1797	323.4	2019-04-15	3757	0	0.1879	0	0	0.02393	0	0
brroland_M1202_126	1798	315.7	2019-01-15	3743	0	0.1871	0	0	0.02429	0	0
brroland_M1202_126	1799	308	14.63	3729	0	0.1864	0	0	0.02464	0	0
brroland_M1202_126	1800	300.4	14.24	3714	0	0.1857	0	0	0.025	0	0
brroland_M1202_126	1801	292.7	13.86	2019-07-03	0	0.185	0	0	0.02536	0	0
brroland_M1202_126	1802	285	13.47	3686	0	0.1843	0	0	0.02571	0	0
brroland_M1202_126	1803	277.3	2019-09-13	3671	0	0.1836	0	0	0.02607	0	0
brroland_M1202_126	1804	269.6	2019-07-12	3657	0	0.1829	0	0	0.02643	0	0
brroland_M1202_126	1805	262	1932-12-01	3643	0	0.1821	0	0	0.02679	0	0
brroland_M1202_126	1806	254.3	1993-11-01	3629	0	0.1814	0	0	0.02714	0	0
brroland_M1202_126	1807	246.6	1955-11-01	3614	0	0.1807	0	0	0.0275	0	0
brroland_M1202_126	1808	238.9	2016-11-01	2019-06-03	0	0.18	0	0	0.02786	0	0
brroland_M1202_126	1809	231.3	1978-10-01	3586	0	0.1793	0	0	0.02821	0	0
brroland_M1202_126	1810	223.6	1939-10-01	3571	0	0.1786	0	0	0.02857	0	0
brroland_M1202_126	1811	221.6	2019-03-10	3536	0	0.1768	0	0	0.02857	0	0
brroland_M1202_126	1812	219.7	2021-10-01	2019-05-03	0	0.175	0	0	0.02857	0	0
brroland_M1202_126	1813	217.8	2019-12-10	3464	0	0.1732	0	0	0.02857	0	0
brroland_M1202_126	1814	215.9	2019-03-10	3429	0	0.1714	0	0	0.02857	0	0
brroland_M1202_126	1815	213.9	9943	3393	0	0.1696	0	0	0.02857	0	0
brroland_M1202_126	1816	212	9853	3357	0	0.1679	0	0	0.02857	0	0
brroland_M1202_126	1817	210.1	9763	3321	0	0.1661	0	0	0.02857	0	0
brroland_M1202_126	1818	208.1	9673	3286	0	0.1643	0	0	0.02857	0	0
brroland_M1202_126	1819	206.2	9583	2025-03-01	0	0.1625	0	0	0.02857	0	0
brroland_M1202_126	1820	204.3	9493	3214	0	0.1607	0	0	0.02857	0	0
brroland_M1202_126	1821	202.4	9403	3179	0	0.1589	0	0	0.02857	0	0
brroland_M1202_126	1822	200.4	9313	3143	0	0.1571	0	0	0.02857	0	0
brroland_M1202_126	1823	198.5	9223	3107	0	0.1554	0	0	0.02857	0	0
brroland_M1202_126	1824	196.6	9133	3071	0	0.1536	0	0	0.02857	0	0
brroland_M1202_126	1825	194.6	9043	3036	0	0.1518	0	0	0.02857	0	0
brroland_M1202_126	1826	192.7	8953	3	0	0.15	0	0	0.02857	0	0
brroland_M1202_126	1827	190.8	8863	2964	0	0.1482	0	0	0.02857	0	0
brroland_M1202_126	1828	188.9	8773	2929	0	0.1464	0	0	0.02857	0	0
brroland_M1202_126	1829	186.9	8683	2893	0	0.1446	0	0	0.02857	0	0
brroland_M1202_126	1830	185	8593	2857	0	0.1429	0	0	0.02857	0	0
brroland_M1202_126	1831	195.2	9096	2893	0.002143	0.1425	0	0	0.02857	0	0
brroland_M1202_126	1832	205.3	2019-06-09	2929	0.004286	0.1421	0	0	0.02857	0	0
brroland_M1202_126	1833	215.5	2019-01-10	2964	0.006429	0.1418	0	0	0.02857	0	0
brroland_M1202_126	1834	225.6	1961-10-01	3	0.008571	0.1414	0	0	0.02857	0	0
brroland_M1202_126	1835	235.8	2019-11-11	3036	0.01071	0.1411	0	0	0.02857	0	0
brroland_M1202_126	1836	245.9	1961-11-01	3071	0.01286	0.1407	0	0	0.02857	0	0
brroland_M1202_126	1837	256.1	2019-12-12	3107	0.015	0.1404	0	0	0.02857	0	0
brroland_M1202_126	1838	266.3	1962-12-01	3143	0.01714	0.14	0	0	0.02857	0	0
brroland_M1202_126	1839	276.4	2019-12-13	3179	0.01929	0.1396	0	0	0.02857	0	0
brroland_M1202_126	1840	286.6	13.63	3214	0.02143	0.1393	0	0	0.02857	0	0
brroland_M1202_126	1841	296.7	14.13	2025-03-01	0.02357	0.1389	0	0	0.02857	0	0
brroland_M1202_126	1842	306.9	14.64	3286	0.02571	0.1386	0	0	0.02857	0	0
brroland_M1202_126	1843	317	15.14	3321	0.02786	0.1382	0	0	0.02857	0	0
brroland_M1202_126	1844	327.2	15.64	3357	0.03	0.1379	0	0	0.02857	0	0
brroland_M1202_126	1845	337.4	16.15	3393	0.03214	0.1375	0	0	0.02857	0	0
brroland_M1202_126	1846	347.5	16.65	3429	0.03429	0.1371	0	0	0.02857	0	0
brroland_M1202_126	1847	357.7	17.15	3464	0.03643	0.1368	0	0	0.02857	0	0
brroland_M1202_126	1848	367.8	17.66	2019-05-03	0.03857	0.1364	0	0	0.02857	0	0
brroland_M1202_126	1849	378	18.16	3536	0.04071	0.1361	0	0	0.02857	0	0
brroland_M1202_126	1850	388.1	18.66	3571	0.04286	0.1357	0	0	0.02857	0	0
brroland_M1202_126	1851	387.2	18.63	3521	0.04286	0.1332	0	0	0.0275	0	0
brroland_M1202_126	1852	386.2	18.59	3471	0.04286	0.1307	0	0	0.02643	0	0
brroland_M1202_126	1853	385.2	18.55	3421	0.04286	0.1282	0	0	0.02536	0	0
brroland_M1202_126	1854	384.3	18.51	3371	0.04286	0.1257	0	0	0.02429	0	0
brroland_M1202_126	1855	383.3	18.47	3321	0.04286	0.1232	0	0	0.02321	0	0
brroland_M1202_126	1856	382.4	18.43	3271	0.04286	0.1207	0	0	0.02214	0	0
brroland_M1202_126	1857	381.4	18.39	3221	0.04286	0.1182	0	0	0.02107	0	0
brroland_M1202_126	1858	380.4	18.35	3171	0.04286	0.1157	0	0	0.02	0	0
brroland_M1202_126	1859	379.5	18.31	3121	0.04286	0.1132	0	0	0.01893	0	0
brroland_M1202_126	1860	378.5	18.27	3071	0.04286	0.1107	0	0	0.01786	0	0
brroland_M1202_126	1861	377.5	18.24	3021	0.04286	0.1082	0	0	0.01679	0	0
brroland_M1202_126	1862	376.6	2019-02-18	2971	0.04286	0.1057	0	0	0.01571	0	0
brroland_M1202_126	1863	375.6	18.16	2921	0.04286	0.1032	0	0	0.01464	0	0
brroland_M1202_126	1864	374.6	2019-12-18	2871	0.04286	0.1007	0	0	0.01357	0	0
brroland_M1202_126	1865	373.7	2019-08-18	2821	0.04286	0.09821	0	0	0.0125	0	0
brroland_M1202_126	1866	372.7	2019-04-18	2771	0.04286	0.09571	0	0	0.01143	0	0
brroland_M1202_126	1867	371.8	18	2721	0.04286	0.09321	0	0	0.01036	0	0
brroland_M1202_126	1868	370.8	17.96	2671	0.04286	0.09071	0	0	0.009286	0	0
brroland_M1202_126	1869	369.8	17.92	2621	0.04286	0.08821	0	0	0.008214	0	0
brroland_M1202_126	1870	368.9	17.89	2571	0.04286	0.08571	0	0	0.007143	0	0
brroland_M1202_126	1871	365.9	17.74	2557	0.04286	0.085	0	0	0.007143	0	0
brroland_M1202_126	1872	362.9	2019-06-17	2543	0.04286	0.08429	0	0	0.007143	0	0
brroland_M1202_126	1873	359.9	17.46	2529	0.04286	0.08357	0	0	0.007143	0	0
brroland_M1202_126	1874	356.9	17.31	2514	0.04286	0.08286	0	0	0.007143	0	0
brroland_M1202_126	1875	353.9	17.17	2019-05-02	0.04286	0.08214	0	0	0.007143	0	0
brroland_M1202_126	1876	350.9	2019-03-17	2486	0.04286	0.08143	0	0	0.007143	0	0
brroland_M1202_126	1877	347.9	16.88	2471	0.04286	0.08071	0	0	0.007143	0	0
brroland_M1202_126	1878	344.9	16.74	2457	0.04286	0.08	0	0	0.007143	0	0
brroland_M1202_126	1879	341.9	2019-06-16	2443	0.04286	0.07929	0	0	0.007143	0	0
brroland_M1202_126	1880	338.9	16.45	2429	0.04286	0.07857	0	0	0.007143	0	0
brroland_M1202_126	1881	335.9	16.31	2414	0.04286	0.07786	0	0	0.007143	0	0
brroland_M1202_126	1882	332.9	16.17	2019-04-02	0.04286	0.07714	0	0	0.007143	0	0
brroland_M1202_126	1883	329.9	2019-02-16	2386	0.04286	0.07643	0	0	0.007143	0	0
brroland_M1202_126	1884	326.9	15.88	2371	0.04286	0.07571	0	0	0.007143	0	0
brroland_M1202_126	1885	323.9	15.74	2357	0.04286	0.075	0	0	0.007143	0	0
brroland_M1202_126	1886	320.9	15.59	2343	0.04286	0.07429	0	0	0.007143	0	0
brroland_M1202_126	1887	317.9	15.45	2329	0.04286	0.07357	0	0	0.007143	0	0
brroland_M1202_126	1888	314.9	15.31	2314	0.04286	0.07286	0	0	0.007143	0	0
brroland_M1202_126	1889	311.9	15.16	2019-03-02	0.04286	0.07214	0	0	0.007143	0	0
brroland_M1202_126	1890	308.9	2019-02-15	2286	0.04286	0.07143	0	0	0.007143	0	0
brroland_M1202_126	1891	308.5	15	2286	0.04286	0.07143	0	0	0.007143	0	0
brroland_M1202_126	1892	308.1	14.98	2286	0.04286	0.07143	0	0	0.007143	0	0
brroland_M1202_126	1893	307.7	14.96	2286	0.04286	0.07143	0	0	0.007143	0	0
brroland_M1202_126	1894	307.4	14.94	2286	0.04286	0.07143	0	0	0.007143	0	0
brroland_M1202_126	1895	307	14.92	2286	0.04286	0.07143	0	0	0.007143	0	0
brroland_M1202_126	1896	306.6	14.91	2286	0.04286	0.07143	0	0	0.007143	0	0
brroland_M1202_126	1897	306.3	14.89	2286	0.04286	0.07143	0	0	0.007143	0	0
brroland_M1202_126	1898	305.9	14.87	2286	0.04286	0.07143	0	0	0.007143	0	0
brroland_M1202_126	1899	305.5	14.85	2286	0.04286	0.07143	0	0	0.007143	0	0
brroland_M1202_126	1900	305.1	14.83	2286	0.04286	0.07143	0	0	0.007143	0	0
brroland_M1202_126	1901	304.8	14.81	2286	0.04286	0.07143	0	0	0.007143	0	0
brroland_M1202_126	1902	304.4	14.79	2286	0.04286	0.07143	0	0	0.007143	0	0
brroland_M1202_126	1903	304	14.77	2286	0.04286	0.07143	0	0	0.007143	0	0
brroland_M1202_126	1904	303.7	14.75	2286	0.04286	0.07143	0	0	0.007143	0	0
brroland_M1202_126	1905	303.3	14.73	2286	0.04286	0.07143	0	0	0.007143	0	0
brroland_M1202_126	1906	302.9	14.71	2286	0.04286	0.07143	0	0	0.007143	0	0
brroland_M1202_126	1907	302.5	14.69	2286	0.04286	0.07143	0	0	0.007143	0	0
brroland_M1202_126	1908	302.2	14.67	2286	0.04286	0.07143	0	0	0.007143	0	0
brroland_M1202_126	1909	301.8	14.65	2286	0.04286	0.07143	0	0	0.007143	0	0
brroland_M1202_126	1910	301.4	14.64	2286	0.04286	0.07143	0	0	0.007143	0	0
brroland_M1202_126	1911	301.1	14.62	2279	0.04286	0.07107	0	0	0.007143	0	0
brroland_M1202_126	1912	300.7	2019-06-14	2271	0.04286	0.07071	0	0	0.007143	0	0
brroland_M1202_126	1913	300.3	14.59	2264	0.04286	0.07036	0	0	0.007143	0	0
brroland_M1202_126	1914	300	14.57	2257	0.04286	0.07	0	0	0.007143	0	0
brroland_M1202_126	1915	299.6	14.56	2025-02-01	0.04286	0.06964	0	0	0.007143	0	0
brroland_M1202_126	1916	299.2	14.54	2243	0.04286	0.06929	0	0	0.007143	0	0
brroland_M1202_126	1917	298.9	14.52	2236	0.04286	0.06893	0	0	0.007143	0	0
brroland_M1202_126	1918	298.5	14.51	2229	0.04286	0.06857	0	0	0.007143	0	0
brroland_M1202_126	1919	298.2	14.49	2221	0.04286	0.06821	0	0	0.007143	0	0
brroland_M1202_126	1920	297.8	14.47	2214	0.04286	0.06786	0	0	0.007143	0	0
brroland_M1202_126	1921	297.4	14.46	2207	0.04286	0.0675	0	0	0.007143	0	0
brroland_M1202_126	1922	297.1	14.44	2019-02-02	0.04286	0.06714	0	0	0.007143	0	0
brroland_M1202_126	1923	296.7	14.43	2193	0.04286	0.06679	0	0	0.007143	0	0
brroland_M1202_126	1924	296.3	14.41	2186	0.04286	0.06643	0	0	0.007143	0	0
brroland_M1202_126	1925	296	14.39	2179	0.04286	0.06607	0	0	0.007143	0	0
brroland_M1202_126	1926	295.6	14.38	2171	0.04286	0.06571	0	0	0.007143	0	0
brroland_M1202_126	1927	295.2	14.36	2164	0.04286	0.06536	0	0	0.007143	0	0
brroland_M1202_126	1928	294.9	14.35	2157	0.04286	0.065	0	0	0.007143	0	0
brroland_M1202_126	1929	294.5	14.33	2015-02-01	0.04286	0.06464	0	0	0.007143	0	0
brroland_M1202_126	1930	294.1	14.31	2143	0.04286	0.06429	0	0	0.007143	0	0
brroland_M1202_126	1931	291.7	2019-02-14	2121	0.04286	0.06321	0	0	0.006786	0	0
brroland_M1202_126	1932	289.3	2019-08-14	2019-01-02	0.04286	0.06214	0	0	0.006429	0	0
brroland_M1202_126	1933	286.8	13.97	2079	0.04286	0.06107	0	0	0.006071	0	0
brroland_M1202_126	1934	284.4	13.85	2057	0.04286	0.06	0	0	0.005714	0	0
brroland_M1202_126	1935	282	13.73	2036	0.04286	0.05893	0	0	0.005357	0	0
brroland_M1202_126	1936	279.5	13.62	2014	0.04286	0.05786	0	0	0.005	0	0
brroland_M1202_126	1937	277.1	2019-05-13	1993	0.04286	0.05679	0	0	0.004643	0	0
brroland_M1202_126	1938	274.7	13.39	1971	0.04286	0.05571	0	0	0.004286	0	0
brroland_M1202_126	1939	272.2	13.27	1995-01-01	0.04286	0.05464	0	0	0.003929	0	0
brroland_M1202_126	1940	269.8	13.15	1929	0.04286	0.05357	0	0	0.003571	0	0
brroland_M1202_126	1941	267.4	2019-04-13	1907	0.04286	0.0525	0	0	0.003214	0	0
brroland_M1202_126	1942	264.9	1992-12-01	1886	0.04286	0.05143	0	0	0.002857	0	0
brroland_M1202_126	1943	262.5	1981-12-01	1864	0.04286	0.05036	0	0	0.0025	0	0
brroland_M1202_126	1944	260	1969-12-01	1843	0.04286	0.04929	0	0	0.002143	0	0
brroland_M1202_126	1945	257.6	1957-12-01	1821	0.04286	0.04821	0	0	0.001786	0	0
brroland_M1202_126	1946	255.2	1946-12-01	2019-08-01	0.04286	0.04714	0	0	0.001429	0	0
brroland_M1202_126	1947	252.7	1934-12-01	1779	0.04286	0.04607	0	0	0.001071	0	0
brroland_M1202_126	1948	250.3	2022-12-01	1757	0.04286	0.045	0	0	0.0007143	0	0
brroland_M1202_126	1949	247.9	2019-11-12	1736	0.04286	0.04393	0	0	0.0003571	0	0
brroland_M1202_126	1950	245.4	1999-11-01	1714	0.04286	0.04286	0	0	0	0
brroland_M1202_126	1951	245.2	1998-11-01	2019-07-01	0.04286	0.04214	0	0	0	0
brroland_M1202_126	1952	245	1998-11-01	1686	0.04286	0.04143	0	0	0	0
brroland_M1202_126	1953	244.8	1997-11-01	1671	0.04286	0.04071	0	0	0	0
brroland_M1202_126	1954	244.5	1996-11-01	1657	0.04286	0.04	0	0	0	0
brroland_M1202_126	1955	244.3	1995-11-01	1643	0.04286	0.03929	0	0	0	0
brroland_M1202_126	1956	244.1	1995-11-01	1629	0.04286	0.03857	0	0	0	0
brroland_M1202_126	1957	243.9	1994-11-01	1614	0.04286	0.03786	0	0	0	0
brroland_M1202_126	1958	243.7	1993-11-01	2019-06-01	0.04286	0.03714	0	0	0	0
brroland_M1202_126	1959	243.4	1992-11-01	1586	0.04286	0.03643	0	0	0	0
brroland_M1202_126	1960	243.2	1991-11-01	1571	0.04286	0.03571	0	0	0	0
brroland_M1202_126	1961	243	1991-11-01	1557	0.04286	0.035	0	0	0	0
brroland_M1202_126	1962	242.8	2019-09-11	1543	0.04286	0.03429	0	0	0	0
brroland_M1202_126	1963	242.6	1989-11-01	1529	0.04286	0.03357	0	0	0	0
brroland_M1202_126	1964	242.3	1988-11-01	1514	0.04286	0.03286	0	0	0	0
brroland_M1202_126	1965	242.1	1987-11-01	2019-05-01	0.04286	0.03214	0	0	0	0
brroland_M1202_126	1966	241.9	1987-11-01	1486	0.04286	0.03143	0	0	0	0
brroland_M1202_126	1967	241.7	1986-11-01	1471	0.04286	0.03071	0	0	0	0
brroland_M1202_126	1968	241.4	1985-11-01	1457	0.04286	0.03	0	0	0	0
brroland_M1202_126	1969	241.2	1984-11-01	1443	0.04286	0.02929	0	0	0	0
brroland_M1202_126	1970	241	1984-11-01	1429	0.04286	0.02857	0	0	0	0
brroland_M1202_126	1971	229.3	2026-11-01	1382	0.04071	0.02839	0	0	0	0
brroland_M1202_126	1972	217.6	1968-10-01	1336	0.03857	0.02821	0	0	0	0
brroland_M1202_126	1973	205.9	2019-01-10	1289	0.03643	0.02804	0	0	0	0
brroland_M1202_126	1974	194.2	9524	1243	0.03429	0.02786	0	0	0	0
brroland_M1202_126	1975	182.5	8946	1196	0.03214	0.02768	0	0	0	0
brroland_M1202_126	1976	170.8	8367	2015-01-01	0.03	0.0275	0	0	0	0
brroland_M1202_126	1977	159.1	7789	1104	0.02786	0.02732	0	0	0	0
brroland_M1202_126	1978	147.4	7211	1057	0.02571	0.02714	0	0	0	0
brroland_M1202_126	1979	135.7	6633	1011	0.02357	0.02696	0	0	0	0
brroland_M1202_126	1980	124	6055	0.9643	0.02143	0.02679	0	0	0	0
brroland_M1202_126	1981	112.3	5477	0.9179	0.01929	0.02661	0	0	0	0
brroland_M1202_126	1982	100.6	4899	0.8714	0.01714	0.02643	0	0	0	0
brroland_M1202_126	1983	88.9	4321	0.825	0.015	0.02625	0	0	0	0
brroland_M1202_126	1984	77.2	3743	0.7786	0.01286	0.02607	0	0	0	0
brroland_M1202_126	1985	65.5	3165	0.7321	0.01071	0.02589	0	0	0	0
brroland_M1202_126	1986	53.8	2587	0.6857	0.008571	0.02571	0	0	0	0
brroland_M1202_126	1987	42.1	2009	0.6393	0.006429	0.02554	0	0	0	0
brroland_M1202_126	1988	2019-04-30	1431	0.5929	0.004286	0.02536	0	0	0	0
brroland_M1202_126	1989	2019-07-18	0.853	0.5464	0.002143	0.02518	0	0	0	0
brroland_M1202_126	1990	7	0.275	0.5	0	0.025	0	0	0	0
brroland_M1202_126	1991	1997-06-01	0.2728	0.505	0	0.02525	0	0	0	0
brroland_M1202_126	1992	1994-06-01	0.2705	0.51	0	0.0255	0	0	0	0
brroland_M1202_126	1993	1991-06-01	0.2682	0.515	0	0.02575	0	0	0	0
brroland_M1202_126	1994	1988-06-01	0.266	0.52	0	0.026	0	0	0	0
brroland_M1202_126	1995	1985-06-01	0.2638	0.525	0	0.02625	0	0	0	0
brroland_M1202_126	1996	1982-06-01	0.2615	0.53	0	0.0265	0	0	0	0
brroland_M1202_126	1997	1979-06-01	0.2592	0.535	0	0.02675	0	0	0	0
brroland_M1202_126	1998	1976-06-01	0.257	0.54	0	0.027	0	0	0	0
brroland_M1202_126	1999	1973-06-01	0.2547	0.545	0	0.02725	0	0	0	0
brroland_M1202_126	2000	2019-07-06	0.2525	0.55	0	0.0275	0	0	0	0
brroland_M1202_127	70	0	0	0	0	0	0	n. def.	0	0
brroland_M1202_127	71	0	0	0	0	0	0	n. def.	0	0
brroland_M1202_127	72	0	0	0	0	0	0	n. def.	0	0
brroland_M1202_127	73	0	0	0	0	0	0	n. def.	0	0
brroland_M1202_127	74	0	0	0	0	0	0	n. def.	0	0
brroland_M1202_127	75	0	0	0	0	0	0	n. def.	0	0
brroland_M1202_127	76	0	0	0	0	0	0	n. def.	0	0
brroland_M1202_127	77	0	0	0	0	0	0	n. def.	0	0
brroland_M1202_127	78	0	0	0	0	0	0	n. def.	0	0
brroland_M1202_127	79	0	0	0	0	0	0	n. def.	0	0
brroland_M1202_127	80	0	0	0	0	0	0	n. def.	0	0
brroland_M1202_127	81	0	0	0	0	0	0	n. def.	0	0
brroland_M1202_127	82	0	0	0	0	0	0	n. def.	0	0
brroland_M1202_127	83	0	0	0	0	0	0	n. def.	0	0
brroland_M1202_127	84	0	0	0	0	0	0	n. def.	0	0
brroland_M1202_127	85	0	0	0	0	0	0	n. def.	0	0
brroland_M1202_127	86	0	0	0	0	0	0	n. def.	0	0
brroland_M1202_127	87	0	0	0	0	0	0	n. def.	0	0
brroland_M1202_127	88	0	0	0	0	0	0	n. def.	0	0
brroland_M1202_127	89	0	0	0	0	0	0	n. def.	0	0
brroland_M1202_127	90	0	0	0	0	0	0	n. def.	0	0
brroland_M1202_127	91	0	0	0	0	0	0	n. def.	0	0
brroland_M1202_127	92	0	0	0	0	0	0	n. def.	0	0
brroland_M1202_127	93	0	0	0	0	0	0	n. def.	0	0
brroland_M1202_127	94	0	0	0	0	0	0	n. def.	0	0
brroland_M1202_127	95	0	0	0	0	0	0	n. def.	0	0
brroland_M1202_127	96	0	0	0	0	0	0	n. def.	0	0
brroland_M1202_127	97	0	0	0	0	0	0	n. def.	0	0
brroland_M1202_127	98	0	0	0	0	0	0	n. def.	0	0
brroland_M1202_127	99	0	0	0	0	0	0	n. def.	0	0
brroland_M1202_127	100	0	0	0	0	0	0	n. def.	0	0
brroland_M1202_127	101	0	0	0	0	0	0	n. def.	0	0
brroland_M1202_127	102	0	0	0	0	0	0	n. def.	0	0
brroland_M1202_127	103	0	0	0	0	0	0	n. def.	0	0
brroland_M1202_127	104	0	0	0	0	0	0	n. def.	0	0
brroland_M1202_127	105	0	0	0	0	0	0	n. def.	0	0
brroland_M1202_127	106	0	0	0	0	0	0	n. def.	0	0
brroland_M1202_127	107	0	0	0	0	0	0	n. def.	0	0
brroland_M1202_127	108	0	0	0	0	0	0	n. def.	0	0
brroland_M1202_127	109	0	0	0	0	0	0	n. def.	0	0
brroland_M1202_127	110	0	0	0	0	0	0	n. def.	0	0
brroland_M1202_127	111	0	0	0	0	0	0	n. def.	0	0
brroland_M1202_127	112	0	0	0	0	0	0	n. def.	0	0
brroland_M1202_127	113	0	0	0	0	0	0	n. def.	0	0
brroland_M1202_127	114	0	0	0	0	0	0	n. def.	0	0
brroland_M1202_127	115	0	0	0	0	0	0	n. def.	0	0
brroland_M1202_127	116	0	0	0	0	0	0	n. def.	0	0
brroland_M1202_127	117	0	0	0	0	0	0	n. def.	0	0
brroland_M1202_127	118	0	0	0	0	0	0	n. def.	0	0
brroland_M1202_127	119	0	0	0	0	0	0	n. def.	0	0
brroland_M1202_127	120	0	0	0	0	0	0	n. def.	0	0
brroland_M1202_127	121	0	0	0	0	0	0	n. def.	0	0
brroland_M1202_127	122	0	0	0	0	0	0	n. def.	0	0
brroland_M1202_127	123	0	0	0	0	0	0	n. def.	0	0
brroland_M1202_127	124	0	0	0	0	0	0	n. def.	0	0
brroland_M1202_127	125	0	0	0	0	0	0	n. def.	0	0
brroland_M1202_127	126	0	0	0	0	0	0	n. def.	0	0
brroland_M1202_127	127	0	0	0	0	0	0	n. def.	0	0
brroland_M1202_127	128	0	0	0	0	0	0	n. def.	0	0
brroland_M1202_127	129	0	0	0	0	0	0	n. def.	0	0
brroland_M1202_127	130	0	0	0	0	0	0	n. def.	0	0
brroland_M1202_127	131	0	0	0	0	0	0	n. def.	0	0
brroland_M1202_127	132	0	0	0	0	0	0	n. def.	0	0
brroland_M1202_127	133	0	0	0	0	0	0	n. def.	0	0
brroland_M1202_127	134	0	0	0	0	0	0	n. def.	0	0
brroland_M1202_127	135	0	0	0	0	0	0	n. def.	0	0
brroland_M1202_127	136	0	0	0	0	0	0	n. def.	0	0
brroland_M1202_127	137	0	0	0	0	0	0	n. def.	0	0
[truncated: 9,587 more rows]
