# Supplementary material for: Systematic Affinity Purification Coupled to Mass Spectrometry Identified p62 as Part of the Cannabinoid Receptor CB2 Interactome
Source: Front Mol Neurosci. 2019 Sep 20;12:224. doi: 10.3389/fnmol.2019.00224 (PMC6763791; doi:10.3389/fnmol.2019.00224)
Supplement: Supplementary file 1 [file Data_Sheet_1.zip › MS data Oxidation (M)Sites.xlsx]

## Sheet: Oxidation (M)Sites
id	Protein Group IDs	Positions	Position	Peptide IDs	Mod. Peptide IDs	Best Localization Evidence ID	Best Localization MS/MS ID	Best Localization Raw File	Best Localization Scan Number	Best Identification Evidence ID	Best Identification MS/MS ID	Best Identification Raw File	Best Identification Scan Number	Proteins	Leading Proteins	Protein	Protein Names	Gene Names	Protein Descriptions	Uniprot	Localization Prob	Score Diff	Localization Prob c1	Score Diff c1	PEP c1	Score c1	Localization Prob c2	Score Diff c2	PEP c2	Score c2	Localization Prob c3	Score Diff c3	PEP c3	Score c3	Localization Prob pd1	Score Diff pd1	PEP pd1	Score pd1	Localization Prob pd2	Score Diff pd2	PEP pd2	Score pd2	Localization Prob pd3	Score Diff pd3	PEP pd3	Score pd3	Diagnostic peak	Number of Oxidation (M)	Amino Acid
0	8;117	465;469	469	729;2570	762;2638	17358	11025	brroland_M1202_131	2968	5047	3232	brroland_M1202_128	1905	CON__ENSEMBL:ENSBTAP00000038253;P04264;CON__P04264	CON__ENSEMBL:ENSBTAP00000038253;P04264	P04264	67 kDa cytokeratin;Cytokeratin-1;Hair alpha protein;Keratin, type II cytoskeletal 1;Keratin-1;Type-II keratin Kb1	KRT1;KRTA	>ENSEMBL:ENSBTAP00000038253 (Bos taurus) 63 kDa protein;>sp|P04264|K2C1_HUMAN Keratin, type II cytoskeletal 1 OS=Homo sapiens GN=KRT1 PE=1 SV=6;>P04264 SWISS-PROT:P04264 Tax_Id=9606 Gene_Symbol=KRT1 Keratin, type II cytoskeletal 1	P04264	1	52572	1	157433	0.00027432	157.43	1	114675	0.0182367	114.68	1	707776	0.0398391	198.63	1	52572	0.00835285	126.06	1	109461	0.00055263	150.9	1	52572	0.000574064	150.4		1	M
1	10	94	94	1832	1889	12367	7848	brroland_M1202_131	5386	12367	7848	brroland_M1202_131	5386	CON__P00761	CON__P00761	CON__P00761			>P00761 SWISS-PROT:P00761|TRYP_PIG Trypsin - Sus scrofa (Pig).	P00761	1	164433	0	0			0	0							1	126418	0.000155952	126.42	1	981382	0.0128724	98138	1	164433	2.15179e-06	164.43		1	M
2	11	237	237	82	83	570	345	brroland_M1202_131	7114	570	345	brroland_M1202_131	7114	CON__P02533;P02533	CON__P02533	CON__P02533	Cytokeratin-14;Keratin, type I cytoskeletal 14;Keratin-14	KRT14	>P02533 SWISS-PROT:P02533 Tax_Id=9606 Gene_Symbol=KRT14 Keratin, type I cytoskeletal 14;>sp|P02533|K1C14_HUMAN Keratin, type I cytoskeletal 14 OS=Homo sapiens GN=KRT14 PE=1 SV=4	P02533	1	105876	0	0			0	0			0	0											1	105876	0.00774035	105.88		1	M
3	11;34	272;251	272	1493	1543	10146	6411	brroland_M1202_131	3853	10146	6411	brroland_M1202_131	3853	CON__P02533;P02533;CON__Q6IFX2	CON__P02533;CON__Q6IFX2	CON__P02533	Cytokeratin-14;Keratin, type I cytoskeletal 14;Keratin-14;Cytokeratin-42;Keratin, type I cytoskeletal 42;Keratin-17n;Keratin-42;Type I keratin Ka22	KRT14;Ka22;Krt42	>P02533 SWISS-PROT:P02533 Tax_Id=9606 Gene_Symbol=KRT14 Keratin, type I cytoskeletal 14;>sp|P02533|K1C14_HUMAN Keratin, type I cytoskeletal 14 OS=Homo sapiens GN=KRT14 PE=1 SV=4;>Q6IFX2 SWISS-PROT:Q6IFX2 Tax_Id=10090 Gene_Symbol=Krt42 Keratin, type I cytos	P02533;Q6IFX2	1	205268	0	0			0	0			0	0			0	0			0	0			1	205268	1.74405e-13	205.27		1	M
4	11	338	338	4058	4175	27656	17489	brroland_M1202_131	5005	27656	17489	brroland_M1202_131	5005	CON__P02533;P02533	CON__P02533	CON__P02533	Cytokeratin-14;Keratin, type I cytoskeletal 14;Keratin-14	KRT14	>P02533 SWISS-PROT:P02533 Tax_Id=9606 Gene_Symbol=KRT14 Keratin, type I cytoskeletal 14;>sp|P02533|K1C14_HUMAN Keratin, type I cytoskeletal 14 OS=Homo sapiens GN=KRT14 PE=1 SV=4	P02533	1	165923	0	0			0	0															1	165923	0.000296149	165.92		2	M
5	11	351	351	4058	4175	27656	17489	brroland_M1202_131	5005	27656	17489	brroland_M1202_131	5005	CON__P02533;P02533	CON__P02533	CON__P02533	Cytokeratin-14;Keratin, type I cytoskeletal 14;Keratin-14	KRT14	>P02533 SWISS-PROT:P02533 Tax_Id=9606 Gene_Symbol=KRT14 Keratin, type I cytoskeletal 14;>sp|P02533|K1C14_HUMAN Keratin, type I cytoskeletal 14 OS=Homo sapiens GN=KRT14 PE=1 SV=4	P02533	1	165923	0	0			0	0															1	165923	0.000296149	165.92		2	M
6	11;21;22	119;121;150	150	4560	4690	31022	19663	brroland_M1202_131	2101	31015	19654	brroland_M1202_128	869	CON__P02533;P02533;CON__P08779;P08779;CON__Q3ZAW8;CON__Q9Z2K1;CON__P13645;P13645;CON__Q7Z3Y8;Q7Z3Y8;CON__Q7Z3Y7;CON__Q148H6;Q7Z3Y7;CON__Q7Z3Z0;Q7Z3Z0;CON__Q7Z3Y9;Q7Z3Y9	CON__P02533;CON__P08779;CON__P13645	CON__P13645	Cytokeratin-14;Keratin, type I cytoskeletal 14;Keratin-14;Cytokeratin-16;Keratin, type I cytoskeletal 16;Keratin-16;Keratin 16;Putative uncharacterized protein;Keratin intermediate filament 16a;Keratin intermediate filament 16b;Cytokeratin-16;Keratin, type I cytoskeletal 16;Keratin-16;Cytokeratin-10;Keratin, type I cytoskeletal 10;Keratin-10;Cytokeratin-27;Keratin, type I cytoskeletal 27;Keratin-…	KRT14;KRT16;KRT16A;Krt1-16;Krt16;K16;Krt1-16;Krt16;KPP;KRT10;KRT25C;KRT27;KRT25D;KRT28;KRT25;KRT25A;KRT25B;KRT26	>P02533 SWISS-PROT:P02533 Tax_Id=9606 Gene_Symbol=KRT14 Keratin, type I cytoskeletal 14;>sp|P02533|K1C14_HUMAN Keratin, type I cytoskeletal 14 OS=Homo sapiens GN=KRT14 PE=1 SV=4;>P08779 SWISS-PROT:P08779 Tax_Id=9606 Gene_Symbol=KRT16 Keratin, type I cytosk	P02533;P08779;Q3ZAW8;Q9EQD6;Q9EQD7;Q9Z2K1;P13645;Q7Z3Y8;Q7Z3Y7;Q148H6;Q7Z3Z0;Q7Z3Y9	1	132308	1	933497	0.000254476	157.9	1	115849	0.0157141	115.85	1	114381	6.18107	162.42	1	129123	0.00672251	129.12	1	121012	0.0110396	121.01	1	132308	0.00502778	132.31		1	M
7	12;17;27	309;309;309	309	273	283	1918	1228	brroland_M1202_131	4595	1918	1228	brroland_M1202_131	4595	CON__P02538;P02538;CON__P04259;CON__P48668;P48668	CON__P02538;CON__P04259;CON__P48668	CON__P02538	Cytokeratin-6A;Cytokeratin-6D;Keratin, type II cytoskeletal 6A;Keratin-6A;Type-II keratin Kb6;Cytokeratin-6B;Keratin, type II cytoskeletal 6B;Keratin-6B;Type-II keratin Kb10;Cytokeratin-6C;Cytokeratin-6E;Keratin K6h;Keratin, type II cytoskeletal 6C;Keratin-6C;Type-II keratin Kb12	K6A;KRT6A;KRT6D;K6B;KRT6B;KRTL1;KRT6C;KRT6E	>P02538 SWISS-PROT:P02538 Tax_Id=9606 Gene_Symbol=KRT6A Keratin, type II cytoskeletal 6A;>sp|P02538|K2C6A_HUMAN Keratin, type II cytoskeletal 6A OS=Homo sapiens GN=KRT6A PE=1 SV=3;>P04259 SWISS-PROT:P04259 Tax_Id=9606 Gene_Symbol=KRT6B Keratin, type II cyt	P02538;P04259;P48668	1	191768					0	0							0	0							1	191768	6.88578e-12	191.77		2	M
8	12;17;27	322;322;322	322	273	283	1918	1228	brroland_M1202_131	4595	1918	1228	brroland_M1202_131	4595	CON__P02538;P02538;CON__P04259;CON__P48668;P48668	CON__P02538;CON__P04259;CON__P48668	CON__P02538	Cytokeratin-6A;Cytokeratin-6D;Keratin, type II cytoskeletal 6A;Keratin-6A;Type-II keratin Kb6;Cytokeratin-6B;Keratin, type II cytoskeletal 6B;Keratin-6B;Type-II keratin Kb10;Cytokeratin-6C;Cytokeratin-6E;Keratin K6h;Keratin, type II cytoskeletal 6C;Keratin-6C;Type-II keratin Kb12	K6A;KRT6A;KRT6D;K6B;KRT6B;KRTL1;KRT6C;KRT6E	>P02538 SWISS-PROT:P02538 Tax_Id=9606 Gene_Symbol=KRT6A Keratin, type II cytoskeletal 6A;>sp|P02538|K2C6A_HUMAN Keratin, type II cytoskeletal 6A OS=Homo sapiens GN=KRT6A PE=1 SV=3;>P04259 SWISS-PROT:P04259 Tax_Id=9606 Gene_Symbol=KRT6B Keratin, type II cyt	P02538;P04259;P48668	1	191768					0	0							0	0							1	191768	6.88578e-12	191.77		2	M
9	14	185	185	647	674	4451	2877	brroland_M1202_129	6631	4451	2877	brroland_M1202_129	6631	CON__P02666	CON__P02666	CON__P02666			>P02666 SWISS-PROT:P02666 Beta-casein - Bos taurus (Bovine).	P02666	1	172587					1	913488	0.0588583	91349	0	0			1	172587	1.52995e-06	172.59					0	0				1	M
10	21	239	239	3887	3998	26447	16738	brroland_M1202_131	7108	26447	16738	brroland_M1202_131	7108	CON__P08779;P08779	CON__P08779	CON__P08779	Cytokeratin-16;Keratin, type I cytoskeletal 16;Keratin-16	KRT16;KRT16A	>P08779 SWISS-PROT:P08779 Tax_Id=9606 Gene_Symbol=KRT16 Keratin, type I cytoskeletal 16;>sp|P08779|K1C16_HUMAN Keratin, type I cytoskeletal 16 OS=Homo sapiens GN=KRT16 PE=1 SV=4	P08779	1	182377	0	0			1	101665	0.0105204	101.66	0	0			0	0			0	0			1	182377	2.66766e-07	182.38		1	M
11	21	353	353	4432	4557	30143	19117	brroland_M1202_131	5782	30143	19117	brroland_M1202_131	5782	CON__P08779;P08779	CON__P08779	CON__P08779	Cytokeratin-16;Keratin, type I cytoskeletal 16;Keratin-16	KRT16;KRT16A	>P08779 SWISS-PROT:P08779 Tax_Id=9606 Gene_Symbol=KRT16 Keratin, type I cytoskeletal 16;>sp|P08779|K1C16_HUMAN Keratin, type I cytoskeletal 16 OS=Homo sapiens GN=KRT16 PE=1 SV=4	P08779	1	137449	0	0			0	0			0	0							0	0			1	137449	3.66356	137.45		1	M
12	22	271	271	83;84	85;87	632	390	brroland_M1202_131	7532	590	362	brroland_M1202_127	8366	CON__P13645;P13645	CON__P13645	CON__P13645	Cytokeratin-10;Keratin, type I cytoskeletal 10;Keratin-10	KPP;KRT10	>P13645 SWISS-PROT:P13645 Tax_Id=9606 Gene_Symbol=KRT10 Keratin, type I cytoskeletal 10;>sp|P13645|K1C10_HUMAN Keratin, type I cytoskeletal 10 OS=Homo sapiens GN=KRT10 PE=1 SV=6	P13645	1	970868	1	130386	1.10778e-10	193.74	1	114418	5.69704e-15	209.8	1	993748	0.00582314	160.03	1	862832	0.000245505	124.09	1	154984	4.39542e-11	202.48	1	970868	2.06204e-07	183.05		1	M
13	22	306	306	3206	3302;3303	21866	13859	brroland_M1202_131	6803	21859	13852	brroland_M1202_128	7006	CON__P13645;P13645	CON__P13645	CON__P13645	Cytokeratin-10;Keratin, type I cytoskeletal 10;Keratin-10	KPP;KRT10	>P13645 SWISS-PROT:P13645 Tax_Id=9606 Gene_Symbol=KRT10 Keratin, type I cytoskeletal 10;>sp|P13645|K1C10_HUMAN Keratin, type I cytoskeletal 10 OS=Homo sapiens GN=KRT10 PE=1 SV=6	P13645	1	181658	1	149.99	7.82596e-20	219.21	1	156.59	2.86774e-29	238.77	1	651125	8.01456e-30	249.6	1	166021	7.73111e-20	219.36	1	155533	1.10305e-13	207.96	1	181658	3.36177e-20	225.94		1	M
14	26;295	473;467	467	730;2571	764;2640	17368	11029	brroland_M1202_130	3420	5069	3249	brroland_M1202_131	2572	CON__P35908;P35908	CON__P35908;P35908	P35908	Cytokeratin-2e;Epithelial keratin-2e;Keratin, type II cytoskeletal 2 epidermal;Keratin-2 epidermis;Keratin-2e;Type-II keratin Kb2	KRT2;KRT2A;KRT2E	>P35908 SWISS-PROT:P35908 Tax_Id=9606 Gene_Symbol=KRT2 Keratin, type II cytoskeletal 2 epidermal;>sp|P35908|K22E_HUMAN Keratin, type II cytoskeletal 2 epidermal OS=Homo sapiens GN=KRT2 PE=1 SV=2	P35908	1	429267	1	965758	0.0571404	96576	1	965758	0.0571404	96576	1	945256	0.0615472	94526	1	111.82	0.0243734	111.82	1	429267	109269	42927	1	137542	0.00224187	137.54		1	M
15	26;295	343;337	337	4442	4568	30215	19158	brroland_M1202_131	5642	30213	19156	brroland_M1202_130	5664	CON__P35908;P35908	CON__P35908;P35908	P35908	Cytokeratin-2e;Epithelial keratin-2e;Keratin, type II cytoskeletal 2 epidermal;Keratin-2 epidermis;Keratin-2e;Type-II keratin Kb2	KRT2;KRT2A;KRT2E	>P35908 SWISS-PROT:P35908 Tax_Id=9606 Gene_Symbol=KRT2 Keratin, type II cytoskeletal 2 epidermal;>sp|P35908|K22E_HUMAN Keratin, type II cytoskeletal 2 epidermal OS=Homo sapiens GN=KRT2 PE=1 SV=2	P35908	1	190187	1	112575	6.48983e-06	171.91	1	144888	0.192098	144.89	0	0			1	182133	1.58359e-06	182.13	1	204026	1.75595e-12	204.03	1	190187	7.54739e-12	190.19		1	M
16	28;454	283;283	283	515;1216	534;1262	8240	5259	brroland_M1202_130	6247	3540	2305	brroland_M1202_130	6363	CON__P60712;P60709;P63261	CON__P60712;P63261	P63261			>P60712 SWISS-PROT:P60712 (Bos taurus) Actin, cytoplasmic 1;>sp|P60709|ACTB_HUMAN Actin, cytoplasmic 1 OS=Homo sapiens GN=ACTB PE=1 SV=1;>sp|P63261|ACTG_HUMAN Actin, cytoplasmic 2 OS=Homo sapiens GN=ACTG1 PE=1 SV=1	P60712	0.863715	801924	0	0			0	0			0	0			0.860228	789193	0.25157	100.51	0.863715	801924	0.0015391	126.69	0	0				1	M
17	28;454;456;570	190;190;192;191	190	633	657	4343	2816	brroland_M1202_130	4008	4343	2816	brroland_M1202_130	4008	CON__P60712;P60709;P63261;P68032;P68133;P62736;P63267;Q562R1	CON__P60712;P63261;P68032;Q562R1	P63261			>P60712 SWISS-PROT:P60712 (Bos taurus) Actin, cytoplasmic 1;>sp|P60709|ACTB_HUMAN Actin, cytoplasmic 1 OS=Homo sapiens GN=ACTB PE=1 SV=1;>sp|P63261|ACTG_HUMAN Actin, cytoplasmic 2 OS=Homo sapiens GN=ACTG1 PE=1 SV=1;>sp|P68032|ACTC_HUMAN Actin, alpha cardia	P60712	1	101931	1	713027	0.300531	71303	1	662324	0.406855	66232	1	59104	0.556337	59104	1	680221	0.369325	68022	1	101931	0.0755941	101.93	0	0				1	M
18	28;454	305;305	305	638	664	4388	2848	brroland_M1202_130	5058	4388	2848	brroland_M1202_130	5058	CON__P60712;P60709;P63261	CON__P60712;P63261	P63261			>P60712 SWISS-PROT:P60712 (Bos taurus) Actin, cytoplasmic 1;>sp|P60709|ACTB_HUMAN Actin, cytoplasmic 1 OS=Homo sapiens GN=ACTB PE=1 SV=1;>sp|P63261|ACTG_HUMAN Actin, cytoplasmic 2 OS=Homo sapiens GN=ACTG1 PE=1 SV=1	P60712	1	142786	0	0			0	0			0	0			0	0			1	142786	0.0027949	142.79	0	0				1	M
19	28;454;456	325;325;327	325	852	891	5859	3739	brroland_M1202_130	2616	5859	3739	brroland_M1202_130	2616	CON__P60712;P60709;P63261;P68032;P68133;P62736;P63267	CON__P60712;P63261;P68032	P63261			>P60712 SWISS-PROT:P60712 (Bos taurus) Actin, cytoplasmic 1;>sp|P60709|ACTB_HUMAN Actin, cytoplasmic 1 OS=Homo sapiens GN=ACTB PE=1 SV=1;>sp|P63261|ACTG_HUMAN Actin, cytoplasmic 2 OS=Homo sapiens GN=ACTG1 PE=1 SV=1;>sp|P68032|ACTC_HUMAN Actin, alpha cardia	P60712	1	893477	0	0			0	0			0	0			0	0			1	893477	0.0632799	89348	0	0				1	M
20	28;454	227;227	227	2293	2359	15536	9878	brroland_M1202_130	5479	15536	9878	brroland_M1202_130	5479	CON__P60712;P60709;Q6S8J3;P63261	CON__P60712;P63261	P63261			>P60712 SWISS-PROT:P60712 (Bos taurus) Actin, cytoplasmic 1;>sp|P60709|ACTB_HUMAN Actin, cytoplasmic 1 OS=Homo sapiens GN=ACTB PE=1 SV=1;>sp|Q6S8J3|POTEE_HUMAN POTE ankyrin domain family member E OS=Homo sapiens GN=POTEE PE=1 SV=3;>sp|P63261|ACTG_HUMAN Act	P60712	1	192434	0	0			0	0			0	0			0	0			1	192434	3.80155e-13	192.43	0	0				1	M
21	28;454	153;153	153	4135	4255	28194	17794	brroland_M1202_131	5628	28194	17794	brroland_M1202_131	5628	CON__P60712;P60709;P63261	CON__P60712;P63261	P63261			>P60712 SWISS-PROT:P60712 (Bos taurus) Actin, cytoplasmic 1;>sp|P60709|ACTB_HUMAN Actin, cytoplasmic 1 OS=Homo sapiens GN=ACTB PE=1 SV=1;>sp|P63261|ACTG_HUMAN Actin, cytoplasmic 2 OS=Homo sapiens GN=ACTG1 PE=1 SV=1	P60712	1	152165	1	132912	0.00154701	132.91	0	0			0	0			1	131335	0.00189475	131.34	1	960558	0.317413	96056	1	152165	0.049347	152.16		1	M
22	83	60	60	279	291	1976	1261	brroland_M1202_131	6842	1975	1260	brroland_M1202_130	6835	O60814;P57053;P58876;P62807;Q5QNW6;Q93079;Q99877;Q99879;Q99880;P06899;P23527;P33778;Q16778;Q8N257	O60814	O60814			>sp|O60814|H2B1K_HUMAN Histone H2B type 1-K OS=Homo sapiens GN=HIST1H2BK PE=1 SV=3;>sp|P57053|H2BFS_HUMAN Histone H2B type F-S OS=Homo sapiens GN=H2BFS PE=1 SV=2;>sp|P58876|H2B1D_HUMAN Histone H2B type 1-D OS=Homo sapiens GN=HIST1H2BD PE=1 SV=2;>sp|P62807|		0.999998	572807	0	0			0	0			0	0			0	0			1	701358	1.09832e-11	214.75	0.999998	572807	5.60924e-07	194.6		1	M
23	90;91	649;631	649	1242	1289	8428	5349	brroland_M1202_130	5895	8428	5349	brroland_M1202_130	5895	O75400;O75400-2;O75400-3	O75400;O75400-3	O75400			>sp|O75400|PR40A_HUMAN Pre-mRNA-processing factor 40 homolog A OS=Homo sapiens GN=PRPF40A PE=1 SV=2;>sp|O75400-2|PR40A_HUMAN Isoform 2 of Pre-mRNA-processing factor 40 homolog A OS=Homo sapiens GN=PRPF40A;>sp|O75400-3|PR40A_HUMAN Isoform 3 of Pre-mRNA-proc		1	205109	0	0			0	0			0	0			0	0			1	205109	4.29756e-11	205.11	0	0				1	M
24	117	296	296	701	732	4847	3098	brroland_M1202_131	1017	4842	3092	brroland_M1202_126	1073	P04264;CON__P04264	P04264	P04264	67 kDa cytokeratin;Cytokeratin-1;Hair alpha protein;Keratin, type II cytoskeletal 1;Keratin-1;Type-II keratin Kb1	KRT1;KRTA	>sp|P04264|K2C1_HUMAN Keratin, type II cytoskeletal 1 OS=Homo sapiens GN=KRT1 PE=1 SV=6;>P04264 SWISS-PROT:P04264 Tax_Id=9606 Gene_Symbol=KRT1 Keratin, type II cytoskeletal 1	P04264	1	713854	1	111301	0.0254894	111.3	1	692952	0.353942	69295	1	111301	0.0254894	111.3	1	679734	0.389543	67973	1	905884	0.099664	90588	1	713854	0.297676	71385		1	M
25	117	493	493	2930	3012	19885	12610	brroland_M1202_131	3161	19880	12605	brroland_M1202_126	3198	P04264;CON__P04264	P04264	P04264	67 kDa cytokeratin;Cytokeratin-1;Hair alpha protein;Keratin, type II cytoskeletal 1;Keratin-1;Type-II keratin Kb1	KRT1;KRTA	>sp|P04264|K2C1_HUMAN Keratin, type II cytoskeletal 1 OS=Homo sapiens GN=KRT1 PE=1 SV=6;>P04264 SWISS-PROT:P04264 Tax_Id=9606 Gene_Symbol=KRT1 Keratin, type II cytoskeletal 1	P04264	1	144628	1	163961	8.28477e-07	163.96	1	147757	0.0309503	147.76	1	123585	0.00036654	123.58	1	152578	0.0209293	152.58	1	139127	1.68241	139.13	1	144628	0.0374571	144.63		1	M
26	117	262	262	3116	3210;3211	21244	13453	brroland_M1202_131	2769	21236	13445	brroland_M1202_127	2749	P04264;CON__P04264	P04264	P04264	67 kDa cytokeratin;Cytokeratin-1;Hair alpha protein;Keratin, type II cytoskeletal 1;Keratin-1;Type-II keratin Kb1	KRT1;KRTA	>sp|P04264|K2C1_HUMAN Keratin, type II cytoskeletal 1 OS=Homo sapiens GN=KRT1 PE=1 SV=6;>P04264 SWISS-PROT:P04264 Tax_Id=9606 Gene_Symbol=KRT1 Keratin, type II cytoskeletal 1	P04264	1	842212	1	910666	0.0207059	189.25	1	106012	0.00437746	204.2	1	94263	0.00850292	200.42	0.999993	514098	0.00837988	126.14	1	836764	0.0207059	189.25	1	842212	2.44774	164.56		1	M
27	118;141;459	164;164;164	164	1908	1968	12887	8188	brroland_M1202_127	4493	12887	8188	brroland_M1202_127	4493	P04350;P07437;P68371	P04350;P07437;P68371	P68371			>sp|P04350|TBB4_HUMAN Tubulin beta-4 chain OS=Homo sapiens GN=TUBB4 PE=1 SV=2;>sp|P07437|TBB5_HUMAN Tubulin beta chain OS=Homo sapiens GN=TUBB PE=1 SV=2;>sp|P68371|TBB2C_HUMAN Tubulin beta-2C chain OS=Homo sapiens GN=TUBB2C PE=1 SV=1		1	182865	1	160776	2.84157	160.78	1	182865	0.0468351	182.87									0	0								1	M
28	118;141;459;564;669;673	257;257;257;257;257;257	257	2280	2344	15425	9810	brroland_M1202_127	4460	15424	9809	brroland_M1202_126	4469	P04350;P07437;A6NNZ2;A6NKZ8;CON__ENSEMBL:ENSBTAP00000025008;Q9H4B7;P68371;Q3ZCM7;Q99867;Q9BUF5;Q9BVA1;Q13885	P04350;P07437;P68371;Q3ZCM7;Q9BUF5;Q9BVA1	P68371			>sp|P04350|TBB4_HUMAN Tubulin beta-4 chain OS=Homo sapiens GN=TUBB4 PE=1 SV=2;>sp|P07437|TBB5_HUMAN Tubulin beta chain OS=Homo sapiens GN=TUBB PE=1 SV=2;>sp|A6NNZ2|TBB8B_HUMAN Tubulin beta-8 chain B OS=Homo sapiens PE=1 SV=1;>sp|A6NKZ8|YI016_HUMAN Putative		1	710719	1	166.84	0.21828	166.84	1	710719	0.232861	71072					0	0			0	0			0	0				1	M
29	118;141;459;564;669;673	267;267;267;267;267;267	267	2422	2488	16362	10394	brroland_M1202_129	5261	16359	10391	brroland_M1202_126	5620	P04350;P07437;A6NNZ2;A6NKZ8;P68371;Q3ZCM7;Q9BUF5;Q9BVA1;Q13885	P04350;P07437;P68371;Q3ZCM7;Q9BUF5;Q9BVA1	P68371			>sp|P04350|TBB4_HUMAN Tubulin beta-4 chain OS=Homo sapiens GN=TUBB4 PE=1 SV=2;>sp|P07437|TBB5_HUMAN Tubulin beta chain OS=Homo sapiens GN=TUBB PE=1 SV=2;>sp|A6NNZ2|TBB8B_HUMAN Tubulin beta-8 chain B OS=Homo sapiens PE=1 SV=1;>sp|A6NKZ8|YI016_HUMAN Putative		1	104.24	1	124964	0.000181575	124.96	1	103222	0.00791504	103.22	1	109969	0.00418264	109.97	1	104.24	0.00736531	104.24	0	0			0	0				1	M
30	118;141;459;564;669;673	300;300;300;300;300;300	300	3115	3207;3208	21205	13430	brroland_M1202_128	1016	21204	13429	brroland_M1202_127	914	P04350;P07437;A6NNZ2;P68371;Q3ZCM7;Q9BUF5;Q9BVA1;Q13885	P04350;P07437;P68371;Q3ZCM7;Q9BUF5;Q9BVA1	P68371			>sp|P04350|TBB4_HUMAN Tubulin beta-4 chain OS=Homo sapiens GN=TUBB4 PE=1 SV=2;>sp|P07437|TBB5_HUMAN Tubulin beta chain OS=Homo sapiens GN=TUBB PE=1 SV=2;>sp|A6NNZ2|TBB8B_HUMAN Tubulin beta-8 chain B OS=Homo sapiens PE=1 SV=1;>sp|P68371|TBB2C_HUMAN Tubulin		0.999914	406316	0.908221	995448	0.104045	90161	0.99975	360152	0.037804	105.57	0.999914	406316	0.0620927	94272	0	0			0	0			0	0				1	M
31	125	316	316	278	289	1963	1254	brroland_M1202_131	2980	1962	1253	brroland_M1202_130	2969	P05165;P05165-2	P05165	P05165			>sp|P05165|PCCA_HUMAN Propionyl-CoA carboxylase alpha chain, mitochondrial OS=Homo sapiens GN=PCCA PE=1 SV=4;>sp|P05165-2|PCCA_HUMAN Isoform 2 of Propionyl-CoA carboxylase alpha chain, mitochondrial OS=Homo sapiens GN=PCCA		1	858948	0	0			0	0			0	0			1	822952	0.10881	82295	1	118061	0.00833035	118.06	1	858948	0.0855703	85895		1	M
32	125	625	625	747	783	5191	3320	brroland_M1202_130	4953	5191	3320	brroland_M1202_130	4953	P05165;P05165-2	P05165	P05165			>sp|P05165|PCCA_HUMAN Propionyl-CoA carboxylase alpha chain, mitochondrial OS=Homo sapiens GN=PCCA PE=1 SV=4;>sp|P05165-2|PCCA_HUMAN Isoform 2 of Propionyl-CoA carboxylase alpha chain, mitochondrial OS=Homo sapiens GN=PCCA		1	148174	0	0											0	0			1	148174	0.0304541	148.17	0	0				1	M
33	125	373	373	2676	2746	18087	11523	brroland_M1202_130	5643	18087	11523	brroland_M1202_130	5643	P05165;P05165-2	P05165	P05165			>sp|P05165|PCCA_HUMAN Propionyl-CoA carboxylase alpha chain, mitochondrial OS=Homo sapiens GN=PCCA PE=1 SV=4;>sp|P05165-2|PCCA_HUMAN Isoform 2 of Propionyl-CoA carboxylase alpha chain, mitochondrial OS=Homo sapiens GN=PCCA		1	187688	0	0			0	0			0	0			1	154.84	0.00497914	154.84	1	187688	7.69065e-13	187.69	0	0				1	M
34	125	466	466	2849	2922	19306	12289	brroland_M1202_127	4567	19305	12288	brroland_M1202_126	4589	P05165;P05165-2	P05165	P05165			>sp|P05165|PCCA_HUMAN Propionyl-CoA carboxylase alpha chain, mitochondrial OS=Homo sapiens GN=PCCA PE=1 SV=4;>sp|P05165-2|PCCA_HUMAN Isoform 2 of Propionyl-CoA carboxylase alpha chain, mitochondrial OS=Homo sapiens GN=PCCA		1	110024	1	111367	0.0143767	111.37	1	110024	0.0157301	110.02	0	0			0	0							0	0				1	M
35	125	105	105	2850	2923	19311	12291	brroland_M1202_129	2145	19311	12291	brroland_M1202_129	2145	P05165;P05165-2	P05165	P05165			>sp|P05165|PCCA_HUMAN Propionyl-CoA carboxylase alpha chain, mitochondrial OS=Homo sapiens GN=PCCA PE=1 SV=4;>sp|P05165-2|PCCA_HUMAN Isoform 2 of Propionyl-CoA carboxylase alpha chain, mitochondrial OS=Homo sapiens GN=PCCA		1	133313	1	101496	0.00954236	101.5	0	0			0	0			1	133313	6.83769	133.31	0	0								1	M
36	125	549	549	2919	3001	19803	12562	brroland_M1202_130	5275	19803	12562	brroland_M1202_130	5275	P05165;P05165-2	P05165	P05165			>sp|P05165|PCCA_HUMAN Propionyl-CoA carboxylase alpha chain, mitochondrial OS=Homo sapiens GN=PCCA PE=1 SV=4;>sp|P05165-2|PCCA_HUMAN Isoform 2 of Propionyl-CoA carboxylase alpha chain, mitochondrial OS=Homo sapiens GN=PCCA		1	122368	0	0			0	0			0	0			0	0			1	122368	0.00026566	122.37	0	0				1	M
37	125	448	448	4262	4385	29084	18412	brroland_M1202_130	5083	29084	18412	brroland_M1202_130	5083	P05165;P05165-2	P05165	P05165			>sp|P05165|PCCA_HUMAN Propionyl-CoA carboxylase alpha chain, mitochondrial OS=Homo sapiens GN=PCCA PE=1 SV=4;>sp|P05165-2|PCCA_HUMAN Isoform 2 of Propionyl-CoA carboxylase alpha chain, mitochondrial OS=Homo sapiens GN=PCCA		1	118169	0	0			0	0			0	0			1	972654	0.0142046	97265	1	118169	0.000183456	118.17	0	0				1	M
38	126	442	442	445	462	3078	2004	brroland_M1202_130	1982	3078	2004	brroland_M1202_130	1982	P05166	P05166	P05166			>sp|P05166|PCCB_HUMAN Propionyl-CoA carboxylase beta chain, mitochondrial OS=Homo sapiens GN=PCCB PE=1 SV=3		1	125936	0	0			0	0			0	0			0	0			1	125936	0.00175713	125.94	0	0				1	M
39	126	463	463	1610	1663	10902	6913	brroland_M1202_130	4826	10902	6913	brroland_M1202_130	4826	P05166	P05166	P05166			>sp|P05166|PCCB_HUMAN Propionyl-CoA carboxylase beta chain, mitochondrial OS=Homo sapiens GN=PCCB PE=1 SV=3		1	188982	0	0			0	0			0	0			0	0			1	188982	1.14523e-12	188.98	0	0				1	M
40	126	145	145	1899	1958	12831	8153	brroland_M1202_130	4974	12831	8153	brroland_M1202_130	4974	P05166	P05166	P05166			>sp|P05166|PCCB_HUMAN Propionyl-CoA carboxylase beta chain, mitochondrial OS=Homo sapiens GN=PCCB PE=1 SV=3		1	185422	0	0			0	0			0	0			0	0			1	185422	3.29508e-10	185.42	0	0				1	M
41	126	84	84	1995	2057	13456	8561	brroland_M1202_131	6587	13452	8557	brroland_M1202_126	6674	P05166	P05166	P05166			>sp|P05166|PCCB_HUMAN Propionyl-CoA carboxylase beta chain, mitochondrial OS=Homo sapiens GN=PCCB PE=1 SV=3		1	134671	1	138602	1.49926	138.6	1	132555	8.49473	132.55	0	0			1	129996	0.000114552	130	1	132555	8.49473	132.55	1	134671	6.04598	134.67		1	M
42	126	197	197	3207	3306	21896	13883	brroland_M1202_130	7964	21896	13883	brroland_M1202_130	7964	P05166	P05166	P05166			>sp|P05166|PCCB_HUMAN Propionyl-CoA carboxylase beta chain, mitochondrial OS=Homo sapiens GN=PCCB PE=1 SV=3		0.999956	435592	0	0			0	0			0	0			0.999642	344606	130812	97.07	0.999956	435592	0.0926303	122.12	0	0				1	M
43	137	81	81	2934	3018	19926	12640	brroland_M1202_131	6828	19926	12640	brroland_M1202_131	6828	P06748;P06748-2	P06748	P06748			>sp|P06748|NPM_HUMAN Nucleophosmin OS=Homo sapiens GN=NPM1 PE=1 SV=2;>sp|P06748-2|NPM_HUMAN Isoform 2 of Nucleophosmin OS=Homo sapiens GN=NPM1		1	955896	0	0			0	0			0	0			1	84215	0.255703	84215	1	854668	0.225915	85467	1	955896	0.0153903	95.59		1	M
44	141;673	73;73	73	191	198	1405	907	brroland_M1202_128	4862	1405	907	brroland_M1202_128	4862	P07437;Q9BVA1;Q13885	P07437;Q9BVA1	P07437			>sp|P07437|TBB5_HUMAN Tubulin beta chain OS=Homo sapiens GN=TUBB PE=1 SV=2;>sp|Q9BVA1|TBB2B_HUMAN Tubulin beta-2B chain OS=Homo sapiens GN=TUBB2B PE=1 SV=1;>sp|Q13885|TBB2A_HUMAN Tubulin beta-2A chain OS=Homo sapiens GN=TUBB2A PE=1 SV=1		1	153226	0	0			1	131467	8.75402	131.47	1	153226	0.0309024	153.23														1	M
45	141;459;673	330;330;330	330	983	1024	6718	4279	brroland_M1202_128	2271	6718	4279	brroland_M1202_128	2271	P07437;P68371;Q9BVA1;Q13885	P07437;P68371;Q9BVA1	P68371			>sp|P07437|TBB5_HUMAN Tubulin beta chain OS=Homo sapiens GN=TUBB PE=1 SV=2;>sp|P68371|TBB2C_HUMAN Tubulin beta-2C chain OS=Homo sapiens GN=TUBB2C PE=1 SV=1;>sp|Q9BVA1|TBB2B_HUMAN Tubulin beta-2B chain OS=Homo sapiens GN=TUBB2B PE=1 SV=1;>sp|Q13885|TBB2A_HU		1	170182	1	157849	6.68984	157.85	1	136.63	0.000638548	136.63	1	170182	0.279628	170.18	0	0			0	0			0	0				1	M
46	141	363	363	2857	2931	19366	12324	brroland_M1202_129	6440	19363	12321	brroland_M1202_126	6821	P07437	P07437	P07437			>sp|P07437|TBB5_HUMAN Tubulin beta chain OS=Homo sapiens GN=TUBB PE=1 SV=2		1	662769	1	421113	1.09355e-29	272.56	1	215178	7.72148e-15	215.18	0	0			1	662769	0.497399	66277	0	0								1	M
47	148	549	549	2965	3052	20185	12801	brroland_M1202_130	3738	20185	12801	brroland_M1202_130	3738	P08107	P08107	P08107			>sp|P08107|HSP71_HUMAN Heat shock 70 kDa protein 1A/1B OS=Homo sapiens GN=HSPA1A PE=1 SV=5		1	124.77	1	104462	0.0213356	104.46	1	677337	0.296953	67734	1	872337	0.157588	87234	0	0			1	124.77	0.00616609	124.77	0	0				1	M
48	173	55	55	249	257	1757	1135	brroland_M1202_131	7861	1751	1128	brroland_M1202_126	7956	P10809	P10809	P10809			>sp|P10809|CH60_HUMAN 60 kDa heat shock protein, mitochondrial OS=Homo sapiens GN=HSPD1 PE=1 SV=2		1	103758	1	145678	6.68176e-07	175.37	0.999997	550966	0.453016	75924	0.101964	-599155	0.00856549	156.56	1	735522	0.0774015	91708	1	115317	3.96499	135.2	1	103758	5.00951	133.96		1	M
49	177	477	477	3835	3944	26084	16520	brroland_M1202_131	6859	26083	16519	brroland_M1202_130	6853	P11182	P11182	P11182			>sp|P11182|ODB2_HUMAN Lipoamide acyltransferase component of branched-chain alpha-keto acid dehydrogenase complex, mitochondrial OS=Homo sapiens GN=DBT PE=1 SV=3		1	126.13	0	0			0	0			0	0			1	114846	0.00148438	114.85	1	179935	0.00595593	179.94	1	126.13	0.000168734	126.13		1	M
50	179	743	743	641	668	4414	2862	brroland_M1202_130	5451	4414	2862	brroland_M1202_130	5451	P11498	P11498	P11498			>sp|P11498|PYC_HUMAN Pyruvate carboxylase, mitochondrial OS=Homo sapiens GN=PC PE=1 SV=2		0.999997	556893	0	0			0	0			0	0			0.999747	359705	0.752864	63928	0.999997	556893	0.118209	87.37	0	0				1	M
51	179	641	641	885	925	6083	3896	brroland_M1202_131	7060	6082	3895	brroland_M1202_130	7050	P11498	P11498	P11498			>sp|P11498|PYC_HUMAN Pyruvate carboxylase, mitochondrial OS=Homo sapiens GN=PC PE=1 SV=2		1	103551	0	0			0	0			0	0			1	756857	0.128244	75686	1	106104	0.00786694	106.1	1	103551	0.00944635	103.55		1	M
52	210	220	220	280	292	1981	1262	brroland_M1202_126	3599	1981	1262	brroland_M1202_126	3599	P16615;P16615-3;P16615-2;P16615-5;P16615-4	P16615	P16615			>sp|P16615|AT2A2_HUMAN Sarcoplasmic/endoplasmic reticulum calcium ATPase 2 OS=Homo sapiens GN=ATP2A2 PE=1 SV=1;>sp|P16615-3|AT2A2_HUMAN Isoform 3 of Sarcoplasmic/endoplasmic reticulum calcium ATPase 2 OS=Homo sapiens GN=ATP2A2;>sp|P16615-2|AT2A2_HUMAN Isof		1	177977	1	177977	0.000113002	177.98	0	0			0	0			0	0			0	0								1	M
53	210	452	452	2916	2996	19774	12548	brroland_M1202_127	4416	19773	12547	brroland_M1202_126	4447	P16615;P16615-3;P16615-2;P16615-5;P16615-4	P16615	P16615			>sp|P16615|AT2A2_HUMAN Sarcoplasmic/endoplasmic reticulum calcium ATPase 2 OS=Homo sapiens GN=ATP2A2 PE=1 SV=1;>sp|P16615-3|AT2A2_HUMAN Isoform 3 of Sarcoplasmic/endoplasmic reticulum calcium ATPase 2 OS=Homo sapiens GN=ATP2A2;>sp|P16615-2|AT2A2_HUMAN Isof		1	888347	1	107183	0.0343408	107.18	1	888347	0.117629	88835	0	0							0	0								1	M
54	210	207	207	3114	3205	21187	13421	brroland_M1202_127	4410	21186	13420	brroland_M1202_126	4448	P16615;P16615-3;P16615-2;P16615-5;P16615-4;O14983;O14983-2	P16615	P16615			>sp|P16615|AT2A2_HUMAN Sarcoplasmic/endoplasmic reticulum calcium ATPase 2 OS=Homo sapiens GN=ATP2A2 PE=1 SV=1;>sp|P16615-3|AT2A2_HUMAN Isoform 3 of Sarcoplasmic/endoplasmic reticulum calcium ATPase 2 OS=Homo sapiens GN=ATP2A2;>sp|P16615-2|AT2A2_HUMAN Isof		1	121.32	1	122876	0.00089428	122.88	1	121.32	0.000966738	121.32	0	0																1	M
55	210	732	732	3861	3970	26268	16630	brroland_M1202_126	7022	26268	16630	brroland_M1202_126	7022	P16615;P16615-3;P16615-2;P16615-5;P16615-4;O14983;O14983-2	P16615	P16615			>sp|P16615|AT2A2_HUMAN Sarcoplasmic/endoplasmic reticulum calcium ATPase 2 OS=Homo sapiens GN=ATP2A2 PE=1 SV=1;>sp|P16615-3|AT2A2_HUMAN Isoform 3 of Sarcoplasmic/endoplasmic reticulum calcium ATPase 2 OS=Homo sapiens GN=ATP2A2;>sp|P16615-2|AT2A2_HUMAN Isof		1	144764	1	144764	0.00869433	144.76					0	0			0	0												1	M
56	229	129	129	827	865	5689	3625	brroland_M1202_130	4887	5688	3624	brroland_M1202_127	5596	P21796	P21796	P21796			>sp|P21796|VDAC1_HUMAN Voltage-dependent anion-selective channel protein 1 OS=Homo sapiens GN=VDAC1 PE=1 SV=2		1	604356	0	0			1	134407	7.80418	134.41	0	0			0	0			1	604356	0.937663	60436	0	0				1	M
57	230	145	145	2893	2970	19600	12453	brroland_M1202_130	6365	19599	12452	brroland_M1202_129	6063	P22061-2;P22061	P22061-2	P22061-2			>sp|P22061-2|PIMT_HUMAN Isoform 2 of Protein-L-isoaspartate(D-aspartate) O-methyltransferase OS=Homo sapiens GN=PCMT1;>sp|P22061|PIMT_HUMAN Protein-L-isoaspartate(D-aspartate) O-methyltransferase OS=Homo sapiens GN=PCMT1 PE=1 SV=4		1	135869	0	0			0	0			0	0			1	144781	0.000153345	144.78	1	135869	0.0130367	135.87	0	0				1	M
58	239	147	147	2940	3026	20000	12692	brroland_M1202_131	5479	19995	12687	brroland_M1202_130	5496	P23434	P23434	P23434			>sp|P23434|GCSH_HUMAN Glycine cleavage system H protein, mitochondrial OS=Homo sapiens GN=GCSH PE=1 SV=2		1	205511	0	0			0	0			0	0			1	143022	4.24891e-13	203.08	1	842433	7.70155e-67	323.31	1	205511	3.13382e-33	260.23		1	M
59	250	168	168	650	681	4514	2917	brroland_M1202_130	3569	4514	2917	brroland_M1202_130	3569	P26196	P26196	P26196			>sp|P26196|DDX6_HUMAN Probable ATP-dependent RNA helicase DDX6 OS=Homo sapiens GN=DDX6 PE=1 SV=2		1	813463					0	0							0	0			1	813463	0.095457	81346						1	M
60	262	266	266	3957	4070	26909	17024	brroland_M1202_128	8127	26909	17024	brroland_M1202_128	8127	P27824	P27824	P27824			>sp|P27824|CALX_HUMAN Calnexin OS=Homo sapiens GN=CANX PE=1 SV=2		1	156256	1	105.59	0.900556	108.93	1	120807	0.441933	120.81	1	156256	0.00179337	156.26	0	0			0	0			0	0				1	M
61	262	188	188	4082;4096	4199;4214	27954	17659	brroland_M1202_127	4142	27953	17658	brroland_M1202_126	4154	P27824	P27824	P27824			>sp|P27824|CALX_HUMAN Calnexin OS=Homo sapiens GN=CANX PE=1 SV=2		1	996047	1	170512	0.791902	170.51	1	996047	0.000142901	117.78	1	870955	0.262286	87095					0	0								1	M
62	285	293	293	119;2088	122;2152	14108	9014	brroland_M1202_128	8459	867	549	brroland_M1202_128	8818	P34972	P34972	P34972			>sp|P34972|CNR2_HUMAN Cannabinoid receptor 2 OS=Homo sapiens GN=CNR2 PE=1 SV=1		0.999786	367022	0	0			0.996143	24121	0.000117467	130.11	0.999786	367022	7.6168e-40	255.25														1	M
63	285	26	26	582;727	602;603;759	5034	3225	brroland_M1202_128	3961	5031	3222	brroland_M1202_127	3187	P34972	P34972	P34972			>sp|P34972|CNR2_HUMAN Cannabinoid receptor 2 OS=Homo sapiens GN=CNR2 PE=1 SV=1		1	129044	1	170.71	6.82261e-06	213.35	1	152754	6.82261e-06	213.35	1	129044	2.23828	166.36					0	0								1	M
64	285	115	115	1796	1851	12096	7656	brroland_M1202_130	8507	12093	7653	brroland_M1202_127	8569	P34972	P34972	P34972			>sp|P34972|CNR2_HUMAN Cannabinoid receptor 2 OS=Homo sapiens GN=CNR2 PE=1 SV=1		1	978473	1	144671	0.0114666	144.67	1	123627	5.00205e-07	169.78	1	818254	0.369358	81825	0	0			1	978473	0.0144855	97847	0	0				1	M
65	289	245	245	1839	1896	12419	7885	brroland_M1202_131	2638	12416	7882	brroland_M1202_129	2440	P35527;CON__P35527	P35527	P35527	Cytokeratin-9;Keratin, type I cytoskeletal 9;Keratin-9	KRT9	>sp|P35527|K1C9_HUMAN Keratin, type I cytoskeletal 9 OS=Homo sapiens GN=KRT9 PE=1 SV=3;>P35527 SWISS-PROT:P35527 Tax_Id=9606 Gene_Symbol=KRT9 Keratin, type I cytoskeletal 9	P35527	1	900663	1	490873	0.888268	49087	1	355114	0.154461	80144	1	541068	0.73863	54107	1	109578	0.0236541	109.58	1	541064	0.0575127	92749	1	900663	0.0781458	90066		1	M
66	289	286	286	3526	3629;3630	24008	15152	brroland_M1202_131	6299	24004	15148	brroland_M1202_127	6358	P35527;CON__P35527	P35527	P35527	Cytokeratin-9;Keratin, type I cytoskeletal 9;Keratin-9	KRT9	>sp|P35527|K1C9_HUMAN Keratin, type I cytoskeletal 9 OS=Homo sapiens GN=KRT9 PE=1 SV=3;>P35527 SWISS-PROT:P35527 Tax_Id=9606 Gene_Symbol=KRT9 Keratin, type I cytoskeletal 9	P35527	0.949489	12741	0.987071	188279	0.335658	72904	0.999972	454887	0.0023555	113.9	0.989191	196148	0.0620004	91.14	0.928497	111346	0.19005	82606	0.944359	122974	0.0102286	101.63	0.949489	12741	0.010059	101.89		1	M
67	289	157	157	3794	3901	25789	16304	brroland_M1202_131	1687	25780	16295	brroland_M1202_126	604	P35527;CON__P35527	P35527	P35527	Cytokeratin-9;Keratin, type I cytoskeletal 9;Keratin-9	KRT9	>sp|P35527|K1C9_HUMAN Keratin, type I cytoskeletal 9 OS=Homo sapiens GN=KRT9 PE=1 SV=3;>P35527 SWISS-PROT:P35527 Tax_Id=9606 Gene_Symbol=KRT9 Keratin, type I cytoskeletal 9	P35527	1	111227	1	710661	0.000769504	145.81	1	110621	0.0269501	110.62	1	108.43	0.0316596	108.43	0	0			1	104187	0.00581458	130.83	1	111227	0.0256489	111.23		1	M
68	289	326	326	4026	4142	27432	17372	brroland_M1202_130	3884	27430	17370	brroland_M1202_128	4022	P35527;CON__P35527	P35527	P35527	Cytokeratin-9;Keratin, type I cytoskeletal 9;Keratin-9	KRT9	>sp|P35527|K1C9_HUMAN Keratin, type I cytoskeletal 9 OS=Homo sapiens GN=KRT9 PE=1 SV=3;>P35527 SWISS-PROT:P35527 Tax_Id=9606 Gene_Symbol=KRT9 Keratin, type I cytoskeletal 9	P35527	1	789605	0	0			0	0			1	897284	0.0473169	89728	1	448195	123055	44.82	1	789605	0.127114	78961	0	0				1	M
69	289	411	411	4679	4812	31808	20148	brroland_M1202_130	7820	31801	20141	brroland_M1202_127	7891	P35527;CON__P35527	P35527	P35527	Cytokeratin-9;Keratin, type I cytoskeletal 9;Keratin-9	KRT9	>sp|P35527|K1C9_HUMAN Keratin, type I cytoskeletal 9 OS=Homo sapiens GN=KRT9 PE=1 SV=3;>P35527 SWISS-PROT:P35527 Tax_Id=9606 Gene_Symbol=KRT9 Keratin, type I cytoskeletal 9	P35527	1	170492	1	124517	0.00469387	152.99	1	121831	7.33605e-21	219.87	1	153.28	0.00413655	154.14	1	152986	1.35336e-07	177.54	1	170492	2.56088e-07	170.49	0	0				1	M
70	369;477	996;996	996	135	138	973	608	brroland_M1202_131	7990	972	607	brroland_M1202_130	8028	P53675;P53675-2;Q00610;Q00610-2	P53675;Q00610	Q00610			>sp|P53675|CLH2_HUMAN Clathrin heavy chain 2 OS=Homo sapiens GN=CLTCL1 PE=1 SV=2;>sp|P53675-2|CLH2_HUMAN Isoform 2 of Clathrin heavy chain 2 OS=Homo sapiens GN=CLTCL1;>sp|Q00610|CLH1_HUMAN Clathrin heavy chain 1 OS=Homo sapiens GN=CLTC PE=1 SV=5;>sp|Q00610		1	136542	1	799714	0.164024	79971	1	936832	0.0220038	93683	0	0			1	755291	0.209781	75529	1	145962	0.0293925	145.96	1	136542	5.64889	136.54		1	M
71	376	550	550	1467	1515	9951	6307	brroland_M1202_127	6926	9951	6307	brroland_M1202_127	6926	P55072	P55072	P55072			>sp|P55072|TERA_HUMAN Transitional endoplasmic reticulum ATPase OS=Homo sapiens GN=VCP PE=1 SV=4		1	116271	0	0			1	116271	0.000909087	116.27	0	0																1	M
72	456	84	84	4802	4940	32636	20663	brroland_M1202_130	4208	32636	20663	brroland_M1202_130	4208	P68032;P68133;P62736;P63267	P68032	P68032			>sp|P68032|ACTC_HUMAN Actin, alpha cardiac muscle 1 OS=Homo sapiens GN=ACTC1 PE=1 SV=1;>sp|P68133|ACTS_HUMAN Actin, alpha skeletal muscle OS=Homo sapiens GN=ACTA1 PE=1 SV=1;>sp|P62736|ACTA_HUMAN Actin, aortic smooth muscle OS=Homo sapiens GN=ACTA2 PE=1 SV=		1	102297	0	0			1	551629	0.935931	55163	1	941209	0.0166859	94121	0	0			1	102297	0.0100597	102.3	0	0				1	M
73	457	102	102	3113	3203	21172	13410	brroland_M1202_131	8103	21171	13409	brroland_M1202_130	8155	P68104;Q5VTE0;Q05639	P68104	P68104			>sp|P68104|EF1A1_HUMAN Elongation factor 1-alpha 1 OS=Homo sapiens GN=EEF1A1 PE=1 SV=1;>sp|Q5VTE0|EF1A3_HUMAN Putative elongation factor 1-alpha-like 3 OS=Homo sapiens GN=EEF1A1P5 PE=5 SV=1;>sp|Q05639|EF1A2_HUMAN Elongation factor 1-alpha 2 OS=Homo sapiens		1	126.99	1	122584	0.00293385	122.58	1	134.51	0.000913381	134.51	1	160299	0.0083068	160.3	1	136398	0.000593561	136.4	1	176521	1.55279e-05	176.52	1	126.99	0.00218746	126.99		1	M
74	458;583;661	413;413;413	413	139	144	1016	642	brroland_M1202_127	4934	1016	642	brroland_M1202_127	4934	P68363;CON__ENSEMBL:ENSBTAP00000016242;P68366;Q71U36;Q13748;Q6PEY2;Q9BQE3	P68363;Q71U36;Q9BQE3	P68363			>sp|P68363|TBA1B_HUMAN Tubulin alpha-1B chain OS=Homo sapiens GN=TUBA1B PE=1 SV=1;>ENSEMBL:ENSBTAP00000016242 (Bos taurus) similar to alpha-tubulin I isoform 1;>sp|P68366|TBA4A_HUMAN Tubulin alpha-4A chain OS=Homo sapiens GN=TUBA4A PE=1 SV=1;>sp|Q71U36|TBA		1	150857	0	0			1	150857	0.0261006	150.86	0	0			0	0												1	M
75	499	188	188	4767	4903	32402	20519	brroland_M1202_130	7675	32402	20519	brroland_M1202_130	7675	Q12874	Q12874	Q12874			>sp|Q12874|SF3A3_HUMAN Splicing factor 3A subunit 3 OS=Homo sapiens GN=SF3A3 PE=1 SV=1		1	190394					0	0							0	0			1	190394	7.35707e-07	190.39	0	0				1	M
76	539	269	269	1038	1082	7099	4509	brroland_M1202_130	4107	7099	4509	brroland_M1202_130	4107	Q15233	Q15233	Q15233			>sp|Q15233|NONO_HUMAN Non-POU domain-containing octamer-binding protein OS=Homo sapiens GN=NONO PE=1 SV=4		1	88787	0	0			1	690699	0.247739	69.07	0	0			1	805628	0.0990006	80563	1	88787	0.0474074	88787	0	0				1	M
77	619	1	1	2909	2989	19736	12531	brroland_M1202_129	3248	19736	12531	brroland_M1202_129	3248	Q8WWM7;Q8WWM7-3;Q8WWM7-2;Q8WWM7-4;Q8WWM7-5;Q8WWM7-6;Q8WWM7-7	Q8WWM7	Q8WWM7			>sp|Q8WWM7|ATX2L_HUMAN Ataxin-2-like protein OS=Homo sapiens GN=ATXN2L PE=1 SV=2;>sp|Q8WWM7-3|ATX2L_HUMAN Isoform 3 of Ataxin-2-like protein OS=Homo sapiens GN=ATXN2L;>sp|Q8WWM7-2|ATX2L_HUMAN Isoform 2 of Ataxin-2-like protein OS=Homo sapiens GN=ATXN2L;>sp		1	139112	0	0			0	0			0	0			1	139112	1.32454	139.11	0	0			0	0				1	M
78	619	191	191	3433	3534	23413	14833	brroland_M1202_131	5777	23412	14832	brroland_M1202_130	5773	Q8WWM7;Q8WWM7-3;Q8WWM7-2;Q8WWM7-4;Q8WWM7-5;Q8WWM7-6;Q8WWM7-7	Q8WWM7	Q8WWM7			>sp|Q8WWM7|ATX2L_HUMAN Ataxin-2-like protein OS=Homo sapiens GN=ATXN2L PE=1 SV=2;>sp|Q8WWM7-3|ATX2L_HUMAN Isoform 3 of Ataxin-2-like protein OS=Homo sapiens GN=ATXN2L;>sp|Q8WWM7-2|ATX2L_HUMAN Isoform 2 of Ataxin-2-like protein OS=Homo sapiens GN=ATXN2L;>sp		1	819223	0	0			1	744392	0.00899774	104.62	0	0			0.0756379	-612126	0.00917869	104.37	1	950425	0.000130649	124.42	1	819223	0.0104701	102.54		1	M
79	646	349	349	2677	2748	18106	11535	brroland_M1202_131	5762	18104	11533	brroland_M1202_129	5487	Q96RQ3	Q96RQ3	Q96RQ3			>sp|Q96RQ3|MCCA_HUMAN Methylcrotonoyl-CoA carboxylase subunit alpha, mitochondrial OS=Homo sapiens GN=MCCC1 PE=1 SV=3		1	139.32	0	0			0	0			0	0			1	164525	6.68072e-07	164.52	1	149578	0.00835138	149.58	1	139.32	0.306454	139.32		1	M
80	655	101	101	629	653	4318	2796	brroland_M1202_127	5059	4318	2796	brroland_M1202_127	5059	Q99623	Q99623	Q99623			>sp|Q99623|PHB2_HUMAN Prohibitin-2 OS=Homo sapiens GN=PHB2 PE=1 SV=2		1	178148	0	0			1	178148	0.868672	178.15									0	0								1	M
81	655	120	120	4436	4562	30178	19135	brroland_M1202_130	2961	30178	19135	brroland_M1202_130	2961	Q99623	Q99623	Q99623			>sp|Q99623|PHB2_HUMAN Prohibitin-2 OS=Homo sapiens GN=PHB2 PE=1 SV=2		1	147619	0	0			0	0							0	0			1	147619	0.0316601	147.62	0	0				1	M
82	693	473	473	2007	2071	13556	8638	brroland_M1202_130	5568	13555	8637	brroland_M1202_130	5563	Q9HCC0;Q9HCC0-2	Q9HCC0	Q9HCC0			>sp|Q9HCC0|MCCB_HUMAN Methylcrotonoyl-CoA carboxylase beta chain, mitochondrial OS=Homo sapiens GN=MCCC2 PE=1 SV=1;>sp|Q9HCC0-2|MCCB_HUMAN Isoform 2 of Methylcrotonoyl-CoA carboxylase beta chain, mitochondrial OS=Homo sapiens GN=MCCC2		1	178143	0	0			1	136127	0.58421	136.13	0	0			1	732439	0.0025009	151.39	1	178143	7.81738e-17	230.7	0	0				1	M
83	693	425	425	2942	3029	20029	12706	brroland_M1202_131	2627	20027	12704	brroland_M1202_129	2432	Q9HCC0;Q9HCC0-2	Q9HCC0	Q9HCC0			>sp|Q9HCC0|MCCB_HUMAN Methylcrotonoyl-CoA carboxylase beta chain, mitochondrial OS=Homo sapiens GN=MCCC2 PE=1 SV=1;>sp|Q9HCC0-2|MCCB_HUMAN Isoform 2 of Methylcrotonoyl-CoA carboxylase beta chain, mitochondrial OS=Homo sapiens GN=MCCC2		1	122768	0	0			0	0			0	0			1	129811	0.00135184	129.81	1	126734	0.00167367	126.73	1	122768	0.0020885	122.77		1	M
84	693	201	201	3928	4040	26727	16915	brroland_M1202_130	3552	26727	16915	brroland_M1202_130	3552	Q9HCC0;Q9HCC0-2	Q9HCC0	Q9HCC0			>sp|Q9HCC0|MCCB_HUMAN Methylcrotonoyl-CoA carboxylase beta chain, mitochondrial OS=Homo sapiens GN=MCCC2 PE=1 SV=1;>sp|Q9HCC0-2|MCCB_HUMAN Isoform 2 of Methylcrotonoyl-CoA carboxylase beta chain, mitochondrial OS=Homo sapiens GN=MCCC2		1	110468					0	0			0	0			0	0			1	110468	0.0152831	110.47	0	0				1	M
85	693	132	132	4522	4652	30779	19515	brroland_M1202_127	4711	30779	19515	brroland_M1202_127	4711	Q9HCC0;Q9HCC0-2	Q9HCC0	Q9HCC0			>sp|Q9HCC0|MCCB_HUMAN Methylcrotonoyl-CoA carboxylase beta chain, mitochondrial OS=Homo sapiens GN=MCCC2 PE=1 SV=1;>sp|Q9HCC0-2|MCCB_HUMAN Isoform 2 of Methylcrotonoyl-CoA carboxylase beta chain, mitochondrial OS=Homo sapiens GN=MCCC2		1	161.01	0	0			1	161.01	0.00369822	161.01	0	0							0	0								1	M
86	762	43	43	649	677;678	4491	2904	brroland_M1202_128	6918	4490	2903	brroland_M1202_128	6684	SP-STREP-HA-N	SP-STREP-HA-N	SP-STREP-HA-N			>sp|SP-STREP-HA-N|hAlbumin-signal-peptide-Strep-HA N-terminal tag		0.99998	469577	0.954789	132466	0.163317	158.03	0.598838	173989	0.406863	151.18	0.99998	469577	3.56508e-11	185.77														1	M
[truncated: 20 more columns]
