# Supplementary material for: Systematic Affinity Purification Coupled to Mass Spectrometry Identified p62 as Part of the Cannabinoid Receptor CB2 Interactome
Source: Front Mol Neurosci. 2019 Sep 20;12:224. doi: 10.3389/fnmol.2019.00224 (PMC6763791; doi:10.3389/fnmol.2019.00224)
Supplement: Supplementary file 1 [file Data_Sheet_1.zip › MS data peptides.xlsx]

## Sheet: peptides
id	Protein Group IDs	Mod. Peptide IDs	Evidence IDs	MS/MS IDs	Best MS/MS	Oxidation (M) Site IDs	Sequence	Length	Missed Cleavages	Mass	Proteins	Leading Razor Protein	Gene Names	Protein Names	Uniprot	Unique	PEP	Score	Experiment c1	Experiment c2	Experiment c3	Experiment pd1	Experiment pd2	Experiment pd3	Unique Experiment c1	Unique Experiment c2	Unique Experiment c3	Unique Experiment pd1	Unique Experiment pd2	Unique Experiment pd3	Intensity	Intensity c1	Intensity c2	Intensity c3	Intensity pd1	Intensity pd2	Intensity pd3	Reverse	Contaminant
0	298	0	0;1;2;3;4;5;6;7;8;9	0;1;2;3;4;5	4		AAAAAAALQAK	11	0	95554508	P36578	P36578				yes	1.4242e-05	198.4	1	2	1	1	2	3	1	2	1	1	2	3	3556900	571150	438190	529230	430170	807770	780420
1	74	1	10;11;12;13;14;15	6;7;8	6		AAAAELSLLEK	11	0	11146234	O43324	O43324				yes	0.0042877	184.61	1	1	1	1	1	1	1	1	1	1	1	1	2736400	389210	429570	377720	394870	661910	483160
2	662	2	16	9	9		AAAFQHLLLLVGIHLLK	17	0	1856.14	Q9BQG0-2;Q9BQG0	Q9BQG0-2				yes	0.034538	92473					1						1		110060	0	0	0	0	110060	0
3	148	3	17;18;19;20;21;22	10;11;12;13;14	12		AAAIGIDLGTTYSCVGVFQHGK	22	0	2264126	P08107	P08107				yes	1.7746e-14	203.48	1	1	1	1	1	1	1	1	1	1	1	1	39892000	7629800	3232000	11318000	4742700	6935700	6033000
4	148	4	23;24;25	15	15		AAAIGIDLGTTYSCVGVFQHGKVEIIANDQGNR	33	1	34737362	P08107	P08107				yes	0.046489	120.06			1		1	1			1		1	1	1021400	0	0	110260	0	778920	132220
5	740	5	26;27;28;29;30;31	16;17;18	17		AADFQLHTHVNDGTEFGGSIYQK	23	0	25341826	Q9Y277;Q9Y277-2	Q9Y277				yes	8.7113e-22	217.76	1	1	1	1	1	1	1	1	1	1	1	1	2382400	377570	426290	355770	209090	677190	336450
6	762	6	32;33;34;35;36;37;38;39;40;41;42;43	19;20;21;22;23;24;25;26;27	26		AADITSLYK	9	0	98051786	SP-STREP-HA-N;STREP-HA-C;HA-STREP-N	SP-STREP-HA-N				yes	0.0091899	124.49	4	3	4	1			4	3	4	1			257380000	91839000	89967000	75513000	64113	0	0
7	762	7	44;45;46;47;48;49	28;29;30	28		AADITSLYKK	10	1	11086128	SP-STREP-HA-N;STREP-HA-C;HA-STREP-N	SP-STREP-HA-N				yes	0.0075677	127.81	2	2	2				2	2	2				47623000	10167000	14636000	22820000	0	0	0
8	332	8	50;51;52;53;54;55	31;32;33	33		AAEAVAAAVGTGATTAAVMAAAGIAAIGPAK	31	0	26234003	P46821	P46821				yes	0.0095418	120.34	1	1	1	1	1	1	1	1	1	1	1	1	1334800	162470	205320	203580	181660	285640	296160
9	332	9	56;57;58	34	34		AAEAVAAAVGTGATTAAVMAAAGIAAIGPAKELEAER	37	1	33507504	P46821	P46821				yes	0.001854	141.1				1	1	1				1	1	1	347970	0	0	0	33811	223660	90507
10	496	10	59;60;61;62;63;64	35;36;37	37		AAECNIVVTQPR	12	0	1356682	Q08211	Q08211				yes	4.8142e-06	201.42	1	1	1	1	1	1	1	1	1	1	1	1	1367500	245180	194970	219480	122370	356580	228880
11	742	11	65;66;67	38	38		AAEDLFVNIR	10	0	11466033	Q9Y2A7-2;Q9Y2A7	Q9Y2A7-2				yes	0.036344	100.86			1	1		1			1	1		1	594290	0	0	142940	189060	0	262290
12	567	12	68;69;70;71;72;73;74;75	39;40;41;42;43;44	40		AAEGGLSSPEFSELCIWLGSQIK	23	0	24782101	Q52LJ0	Q52LJ0				yes	1.4507e-21	208.94	1	2	2	1	1	1	1	2	2	1	1	1	5682500	663980	1075600	1196000	583150	1187200	976660
13	287	13	76;77;78;79;80;81;82;83;84;85;86;87	45;46;47;48;49;50;51;52;53;54;55;56	56		AAELIANSLATAGDGLIELR	20	0	19970793	P35232	P35232				yes	2.6033e-99	386.47	2	2	2	2	2	2	2	2	2	2	2	2	39867000	5052700	6216000	5931600	3252200	15032000	4383000
14	412	14	88;89;90;91;92;93	57;58	58		AAFDDAIAELDTLSEESYK	19	0	20869583	P62258;P62258-2	P62258				yes	0.83234	134.04	1	1	1	1	1	1	1	1	1	1	1	1	1294600	269300	307650	472890	67190	73615	103970
15	15	15	94;95;96;97	59	59		AAFTECCQAADK	12	0	13705595	CON__P02768-1;P02768	CON__P02768-1	ALB;GIG20;GIG42;PRO0903;PRO1708;PRO2044;PRO2619;PRO2675;UNQ696/PRO1341	Serum albumin	P02768-1;P02768	yes	0.21312	161.32	1		1	1		1	1		1	1		1	227370	26731	0	106210	73711	0	20720		+
16	93	16	98;99;100;101;102;103	60	60		AAGLATMISTMRPDIDNMDEYVR	23	1	25691975	O75533	O75533				yes	0.048679	93495	1	1	1	1	1	1	1	1	1	1	1	1	1784200	237610	406130	443620	156810	247810	292230
17	255	17	104;105;106;107;108;109;110	61;62;63;64;65	63		AAGTLYTYPENWR	13	0	1540731	P26641	P26641				yes	0.00072715	126.47	1	1	1	1	1	2	1	1	1	1	1	2	5315300	745020	890550	1013100	642820	1042100	981710
18	532	18	111;112;113;114;115;116	66;67;68;69;70;71	71		AAGVCLMLLATCCEDDIVPHVLPFIK	26	0	29414574	Q14974	Q14974				yes	2.534e-15	189.49	1	1	1	1	1	1	1	1	1	1	1	1	2543000	282500	441620	681400	195210	484800	457480
19	360	19	117;118;119;120;121;122	72	72		AAGVEAAAEVAATEIK	16	0	14997831	P52272;P52272-2	P52272				yes	0.090433	85506	1	1	1	1	1	1	1	1	1	1	1	1	4670600	848640	901080	1095700	539280	610650	675270
20	127	20	123;124;125;126;127;128;129;130;131;132;133;134	73;74;75;76;77;78;79;80;81;82;83	82		AAGVNVEPFWPGLFAK	16	0	17018879	P05386	P05386				yes	2.0825e-05	171.72	2	2	2	2	2	2	2	2	2	2	2	2	23937000	3443600	4626800	5106000	2025800	4390500	4344600
21	293	21	135;136;137;138;139;140;141	84;85;86;87;88	86		AAIDWFDGKEFSGNPIK	17	1	18939261	P35637;P35637-2	P35637				yes	0.0065257	108.03	1	1	2	1	1	1	1	1	2	1	1	1	5346400	519120	674030	885860	871960	1593300	802160
22	287	22	142;143;144;145	89	89		AAIISAEGDSK	11	0	10605401	P35232	P35232				yes	0.11304	81.64		1	1		1	1		1	1		1	1	4913400	0	709710	830660	0	2567500	805500
23	592	23	146;147;148;149;150	90;91;92;93	92		AAIVYHTK	8	0	90150215	Q7Z417	Q7Z417				yes	0.029637	123.73	1	1		1	1	1	1	1		1	1	1	656290	149240	90234	0	102420	157960	156430
24	334	24	151;152;153;154;155;156;157;158;159;160;161;162	94;95;96;97;98;99;100;101;102	100		AALDSLSLFTSLGLSEQK	18	0	18789939	P47897	P47897				yes	5.6769e-16	209.88	2	2	2	2	2	2	2	2	2	2	2	2	3503900	485110	521270	572810	373480	836060	715200
25	57	25	163;164;165	103;104;105	103		AALEKPMDLEEEKK	14	2	16298284	O14967	O14967				yes	0.0063452	106.06	1	1	1				1	1	1				1488000	485950	546610	455420	0	0	0
26	612	26	166;167;168;169;170;171	106;107;108;109	108		AALGVLESDLPSAVTLLK	18	0	17960295	Q8NEJ9;Q8NEJ9-2	Q8NEJ9				yes	0.05703	136.22	1	1	1	1	1	1	1	1	1	1	1	1	384890	43484	61260	81056	38567	98311	62210
27	625	27	172;173;174;175;176;177	110;111;112	111		AALLETLSLLLAK	13	0	13548436	Q92616	Q92616				yes	0.29546	156.49	1	1	1	1	1	1	1	1	1	1	1	1	277170	74928	72993	64700	17020	19633	27896
28	145	28	178;179;180;181;182;183;184	113;114;115	115		AALLNQHYQVNFK	13	0	1544.81	P07814	P07814				yes	0.14276	73276	1	1	1	1	2	1	1	1	1	1	2	1	3309400	309150	323460	523340	380450	964830	808160
29	341	29	185;186;187;188;189;190	116;117;118	118		AALQEELQLCK	11	0	13016649	P49327	P49327				yes	0.0069218	122.43	1	1	1	1	1	1	1	1	1	1	1	1	1253200	217380	237700	362650	100110	166320	169060
30	434	30	191;192;193;194;195;196;197	119;120;121;122;123;124	123		AALQELLSK	9	0	97156515	P62851	P62851				yes	2.2895e-06	215.56	1	1	1	1	2	1	1	1	1	1	2	1	9986900	1312600	1414600	1587400	964100	2625500	2082700
31	464	31	198;199;200;201;202;203	125;126;127;128;129;130	130		AALSALESFLK	11	0	11486441	P78527;P78527-2	P78527				yes	1.2236e-09	223.43	1	1	1	1	1	1	1	1	1	1	1	1	3984800	806780	1029300	816860	319820	611720	400350
32	260	32	204;205;206;207;208	131	131		AALVLEDGSVLR	12	0	1241698	P27708	P27708				yes	0.05414	88294	1		1	1	1	1	1		1	1	1	1	1676100	345910	0	402440	239210	393080	295450
33	373	33	209;210;211;212;213;214	132;133	132		AALWALQGGTSVVIANGTHPK	21	0	20901273	P54886;P54886-2	P54886				yes	0.016036	94678	1	1	1	1	1	1	1	1	1	1	1	1	1156600	117040	109940	197690	175720	325560	230640
34	539	34	215;216;217;218;219;220	134;135;136;137;138;139	138		AAPGAEFAPNK	11	0	10715349	Q15233	Q15233				yes	0.0069634	122.3	1	1	1	1	1	1	1	1	1	1	1	1	1465200	270810	268430	254870	178360	240930	251770
35	539	35	221;222;223;224;225;226;227;228;229;230;231;232	140;141;142;143;144;145;146	144		AAPGAEFAPNKR	12	1	1227636	Q15233	Q15233				yes	0.00055986	137.38	2	2	2	2	2	2	2	2	2	2	2	2	3943300	708060	741890	632470	435640	737240	688040
36	563	36	233;234;235;236;237;238;239;240;241;242;243;244;245	147;148;149;150;151;152;153	150		AAPPGEYFSVGSQVSCR	17	0	18108308	Q3MHD2-2;Q3MHD2	Q3MHD2-2				yes	2.5292e-16	225.82	2	3	2	2	2	2	2	3	2	2	2	2	10579000	1375900	1836600	1857100	1301900	2251500	1955800
37	576	37	246;247;248;249;250;251	154;155;156;157;158;159	154		AAQFVDLLGYFSLK	14	0	15708395	Q5T4S7-2;Q5T4S7;Q5T4S7-4;Q5T4S7-3	Q5T4S7-2				yes	0.0010169	176.02	1	1	1	1	1	1	1	1	1	1	1	1	961160	127780	188580	156070	90413	219800	178520
38	430	38	252;253;254	160;161;162	161		AAQGEPQVQFK	11	0	12016091	P62826	P62826				yes	0.20291	81154			1	1		1			1	1		1	0	0	0	0	0	0	0
39	508	39	255;256;257;258;259;260	163;164;165	165		AASAAAASAAAASAASGSPGPGEGSAGGEKR	31	1	25422008	Q13263;Q13263-2	Q13263				yes	6.0325e-06	181.66	1	1	1	1	1	1	1	1	1	1	1	1	3054100	285450	351240	413190	457640	801860	744700
40	177	40	261;262;263;264;265;266	166;167;168;169;170;171	169		AASLGLLQFPILNASVDENCQNITYK	26	0	28784535	P11182	P11182				yes	5.1211e-23	227.01	1	1	1	1	1	1	1	1	1	1	1	1	10310000	1311400	1530700	1415800	1272800	2520400	2258700
41	487	41	267;268;269;270;271;272;273;274;275;276;277;278	172;173;174;175;176;177	173		AATASAGAGGIDGKPR	16	1	13987215	Q02978	Q02978				yes	2.5719e-08	189.65	2	2	2	2	2	2	2	2	2	2	2	2	3668200	723910	633720	1021200	311050	479220	499060
42	287	42	279;280;281;282;283;284;285;286;287;288;289;290	178;179;180;181;182;183	183		AATFGLILDDVSLTHLTFGK	20	0	21181361	P35232	P35232				yes	6.6699e-27	245.57	2	2	2	2	2	2	2	2	2	2	2	2	25032000	3624400	5457500	837440	2002800	9456800	3653400
43	287	43	291;292;293;294;295;296;297	184;185;186;187	186		AATFGLILDDVSLTHLTFGKEFTEAVEAK	29	1	31226176	P35232	P35232				yes	8.4445e-41	255.53	1	1	1	1	2	1	1	1	1	1	2	1	14476000	133380	505860	1048100	487150	11946000	355620
44	693	44	298;299;300;301;302;303;304;305;306;307;308;309	188;189;190;191;192;193;194;195	190		AATGEEVSAEDLGGADLHCR	20	0	2056912	Q9HCC0;Q9HCC0-2	Q9HCC0				yes	0.0001169	157.37	2	2	2	2	2	2	2	2	2	2	2	2	32461000	5654200	5717000	5193800	3760000	5615600	6520100
45	173	45	310;311;312;313;314;315;316;317;318;319;320;321;322;323;324;325	196;197;198;199;200;201;202;203;204	204		AAVEEGIVLGGGCALLR	17	0	16838978	P10809	P10809				yes	8.5805e-16	213.42	3	2	3	2	2	4	3	2	3	2	2	4	8165500	968720	1249600	2470200	974960	1036400	1465600
46	532	46	326;327;328;329;330;331;332;333;334;335;336;337	205;206;207;208;209;210;211;212;213	207		AAVENLPTFLVELSR	15	0	16579039	Q14974	Q14974				yes	8.3699e-08	187.91	2	2	2	2	2	2	2	2	2	2	2	2	3719000	590140	738880	890930	340310	632750	526010
47	652	47	338;339;340;341;342;343	214	214		AAVESLGFILFR	12	0	13217394	Q99460;Q99460-2	Q99460				yes	0.00018971	148.51	1	1	1	1	1	1	1	1	1	1	1	1	1388800	230720	304170	297940	129550	238130	188310
48	482	48	344;345;346;347;348;349	215;216;217;218	216		AAVEWFDGKDFQGSK	15	1	16837893	Q01844;Q01844-2	Q01844				yes	0.0054956	108.28	1	1	1	1	1	1	1	1	1	1	1	1	4309400	410010	450500	595930	700130	1223900	928890
49	513	49	350;351;352;353;354;355;356	219;220;221	221		AAVLLEQER	9	0	10275662	Q13435	Q13435				yes	0.029084	109.63	1		2	1	1	2	1		2	1	1	2	924530	23905	0	172560	101750	285650	340670
50	187	50	357;358;359;360;361;362	222;223;224;225;226	222		AAVLQQVLER	10	0	11256506	P12270	P12270				yes	0.00015626	160.89	1	1	1	1	1	1	1	1	1	1	1	1	1862300	291490	317130	340570	217130	433260	262730
51	254	51	363;364;365;366;367;368	227;228;229;230	230		AAVLVQQWVSYADTELIPAACGATLPALGLR	31	0	32537169	P26640	P26640				yes	0.12388	111.27	1	1	1	1	1	1	1	1	1	1	1	1	922380	110030	149000	186570	92099	219380	165300
52	136	52	369;370;371;372;373;374;375;376;377;378;379;380	231;232;233	231		AAVPSGASTGIYEALELR	18	0	18039367	P06733;P09104;P13929;P13929-2;P13929-3	P06733				yes	9.9622e-12	195.17	2	2	2	2	2	2	2	2	2	2	2	2	6084500	319270	721080	3821400	434230	440190	348320
53	536	53	381;382;383;384;385	234	234		AAVQAAEVKVDGSEPK	16	1	15978312	Q15046	Q15046				yes	1.046e-06	178.53		1	1	1	1	1		1	1	1	1	1	890720	0	24461	72860	88813	495130	209460
54	54	54	386;387;388;389;390;391	235	235		AAVSAFPTDSLER	13	0	13626779	O14654	O14654				yes	0.13839	73994	1	1	1	1	1	1	1	1	1	1	1	1	1510300	252690	268060	282680	173870	260530	272450
55	99	55	392;393;394;395;396	236;237;238;239	239		AAYDIEVNTR	10	0	11505619	O75955	O75955				yes	0.0017611	192.09	1		1	1	1	1	1		1	1	1	1	1558900	356950	0	308830	215150	312470	365480
56	124	56	397;398;399;400;401;402;403;404;405;406;407	240;241;242;243;244;245	245		AAYFGIYDTAK	11	0	12185921	P05141	P05141				yes	0.02022	105.57	2	2	2	2	1	2	2	2	2	2	1	2	2860000	459250	524880	684060	264430	454930	472400
57	464	57	408;409;410;411;412;413	246	246		AAYLSDPR	8	0	89144503	P78527	P78527				yes	0.27882	73537	1	1	1	1	1	1	1	1	1	1	1	1	822120	162920	113760	155420	85534	189260	115230
58	609	58	414;415;416;417;418;419	247;248;249	249		AAYNPGQAVPWNAVK	15	0	15848049	Q8N163;Q8N163-2	Q8N163				yes	4.8403e-05	174.69	1	1	1	1	1	1	1	1	1	1	1	1	1129100	93586	112260	203850	180350	299620	239420
59	298	59	420;421;422;423;424;425	250;251;252;253;254	251		ACARPLISVYSEK	13	1	14927708	P36578	P36578				yes	0.0010082	120.43	1	1	1	1	1	1	1	1	1	1	1	1	3638400	260770	383970	563330	408750	1162200	859440
60	298	60	426;427;428;429;430;431	255;256;257	257		ACARPLISVYSEKGESSGK	19	2	20380153	P36578	P36578				yes	0.0011491	115.78	1	1	1	1	1	1	1	1	1	1	1	1	6072500	64659	64516	574940	783420	3028900	1556000
61	529	61	432;433;434;435;436;437	258;259	259		ACDTLLMCIVTVMNHGLR	18	0	21030097	Q14573	Q14573				yes	0.0017254	114.99	1	1	1	1	1	1	1	1	1	1	1	1	442250	46062	70920	91365	28923	111190	93794
62	77	62	438;439;440;441;442;443	260	260		ACLISLGYDVENDRQGEAEFNR	22	1	25551711	O43707	O43707				yes	0.56919	129.47	1	1	1	1	1	1	1	1	1	1	1	1	1603200	153150	193490	388640	121550	501970	244440
63	397	63	444;445;446;447;448;449	261;262;263;264;265;266	264		ACQSIYPLHDVFVR	14	0	17038454	P61247	P61247				yes	0.0022447	164.66	1	1	1	1	1	1	1	1	1	1	1	1	10681000	1488500	1494400	1730500	1305000	2429000	2233700
64	179	64	450;451;452;453;454;455	267;268;269;270;271;272	271		ACTELGIR	8	0	9184593	P11498	P11498				yes	0.066253	105.56	1	1	1	1	1	1	1	1	1	1	1	1	3908100	519570	462060	525740	610050	1011500	779230
65	238	65	456;457;458;459;460;461	273;274;275	273		ACYGVLR	7	0	83741671	P23396	P23396				yes	0.20326	92482	1	1	1	1	1	1	1	1	1	1	1	1	927680	167290	146380	120850	102310	185510	205340
66	395	66	462;463;464;465;466;467	276	276		ACYLSINPQKDETLETEK	18	1	21380201	P61163	P61163				yes	0.13584	84825	1	1	1	1	1	1	1	1	1	1	1	1	1342200	191500	220330	192160	208100	270480	259640
67	104	67;68	468;469;470;471;472;473;474;475;476;477;478	277;278;279;280;281	277		ADAECYTAMK	10	0	11584685	O94905	O94905				yes	0.0012202	146.68	2	2	1	2	2	2	2	2	1	2	2	2	1412100	329410	271510	292030	125610	194730	198820
68	511	69	479;480	282	282		ADAEEEAATR	10	0	10614625	Q13409;Q13409-5;Q13409-2;Q13409-3;Q13409-6	Q13409				yes	0.042793	96426	1	1					1	1					16373	10934	5439.5	0	0	0	0
69	343	70	481;482;483;484;485;486;487;488;489;490;491	283;284;285;286;287;288;289;290	286		ADAVQDSEMVELVELEIR	18	0	20449987	P49411	P49411				yes	6.4342e-23	249.88	2	3	3	2		1	2	3	3	2		1	8598600	1683800	3143800	3387600	197200	0	186170
70	477	71	492;493;494;495;496;497	291;292;293;294;295;296	291		ADDPSSYMEVVQAANTSGNWEELVK	25	0	27392334	Q00610;Q00610-2	Q00610				yes	2.2734e-14	194.76	1	1	1	1	1	1	1	1	1	1	1	1	5486700	926610	1046900	1159300	585890	892610	875300
71	179	72	498;499;500;501;502;503;504;505;506	297;298	298		ADEAYLIGR	9	0	10065084	P11498	P11498				yes	0.0033193	135.52	2	2		2	1	2	2	2		2	1	2	1963500	370050	168710	0	396630	393070	635100
72	201	73	507;508;509;510;511	299;300;301;302	302		ADEVVWVR	8	0	97250288	P14868	P14868				yes	0.018406	134.41	1	1		1	1	1	1	1		1	1	1	1107600	207440	185030	0	173420	243790	297930
73	179	74	512;513;514;515;516;517	303;304;305;306;307;308	307		ADFAQACQDAGVR	13	0	14076201	P11498	P11498				yes	2.7835e-43	314.28	1	1	1	1	1	1	1	1	1	1	1	1	16713000	2393800	2194000	1968600	1989500	4219500	3947500
74	162	75	518;519;520;521;522;523	309;310;311	309		ADGGTQVIDTK	11	0	11035459	P09622	P09622				yes	0.015383	110.37	1	1	1	1	1	1	1	1	1	1	1	1	614090	104850	65850	133470	86837	109720	113360
75	397	76	524;525;526;527;528;529;530	312;313;314;315;316	316		ADGYEPPVQESV	12	0	12895776	P61247	P61247				yes	0.13225	75158	1	1	1	1	1	2	1	1	1	1	1	2	3231000	465120	464950	429150	354920	758850	758000
76	409	77	531;532;533;534;535;536	317;318;319;320;321;322	319		ADGYVLEGK	9	0	95047091	P62241	P62241				yes	0.0026125	136.85	1	1	1	1	1	1	1	1	1	1	1	1	2807100	471450	404620	452100	315920	570400	592640
77	409	78	537;538;539;540	323	323		ADGYVLEGKELEFYLR	16	1	19009571	P62241	P62241				yes	0.18268	74761			1	1	1	1			1	1	1	1	997930	0	0	74184	97792	662680	163270
78	680	79	541;542;543;544;545;546	324;325;326;327	324		ADISLDELIR	10	0	11436136	Q9BY77;Q9BY77-2	Q9BY77				yes	0.00014154	161.09	1	1	1	1	1	1	1	1	1	1	1	1	1361500	199830	189240	145540	232390	388500	206040
79	137	80	547;548;549;550;551;552	328;329;330	330		ADKDYHFK	8	1	10224821	P06748;P06748-2	P06748				yes	0.20796	81539	1	1	1	1	1	1	1	1	1	1	1	1	243810	52872	43645	53714	24303	23975	45296
80	137	81	553;554;555;556;557;558;559;560;561;562;563;564	331;332;333;334;335;336;337;338;339	336		ADKDYHFKVDNDENEHQLSLR	21	2	25721942	P06748;P06748-2	P06748				yes	0.00012211	125.43	2	2	2	2	2	2	2	2	2	2	2	2	10350000	648190	1328700	1107400	1353400	2906400	3005900
81	598	82	565;566;567;568;569	340;341;342;343;344	342		ADKMDMSLDDIIK	13	1	14937106	Q86V81	Q86V81				yes	0.0046656	111.33	1	1	1		1	1	1	1	1		1	1	1903300	327820	483590	488760	0	287590	315550
82	11	83	570;571;572;573	345	345	2	ADLEMQIESLKEELAYLK	18	1	21220868	CON__P02533;P02533	CON__P02533	KRT14	Cytokeratin-14;Keratin, type I cytoskeletal 14;Keratin-14	P02533	yes	0.0077403	105.88	1	1	1			1	1	1	1			1	442410	22326	23040	107770	0	0	289280		+
83	22	84;85	574;575;576;577;578;579;580;581;582;583;584;585;586;587;588;589;590;591;592;593;594;595;596;597;598;599;600;601;602;603;604;605;606;607;608;609	346;347;348;349;350;351;352;353;354;355;356;357;358;359;360;361;362;363;364;365;366;367;368;369;370	356	12	ADLEMQIESLTEELAYLK	18	0	20950395	CON__P13645;P13645	CON__P13645	KPP;KRT10	Cytokeratin-10;Keratin, type I cytoskeletal 10;Keratin-10	P13645	yes	4.4317e-40	279.17	6	6	7	6	6	5	6	6	7	6	6	5	15105000	2186300	2839500	4742600	1397800	1785100	2154100		+
84	22	86;87	610;611;612;613;614;615;616;617;618;619;620;621;622;623;624;625;626;627;628;629;630;631;632;633;634;635;636	371;372;373;374;375;376;377;378;379;380;381;382;383;384;385;386;387;388;389;390	373	12	ADLEMQIESLTEELAYLKK	19	1	22231345	CON__P13645;P13645	CON__P13645	KPP;KRT10	Cytokeratin-10;Keratin, type I cytoskeletal 10;Keratin-10	P13645	yes	6.9347e-14	207.84	5	4	5	4	4	5	5	4	5	4	4	5	69610000	8131300	13186000	18333000	7647200	10460000	11852000		+
85	146;150	88	637;638;639;640;641;642	391;392;393;394;395;396	393		ADLINNLGTIAK	12	0	1241698	P07900-2;P07900;Q14568;P08238;Q58FF8	P07900-2				no	4.2027e-10	210.28	1	1	1	1	1	1							8642600	1278800	1330400	2898900	754400	1358200	1022000
86	149	89	643;644;645;646;647;648	397;398;399	399		ADLLLSTQPGREEGSPLELER	21	1	23091863	P08195-4;P08195;P08195-3;P08195-2	P08195-4				yes	0.070861	139.05	1	1	1	1	1	1	1	1	1	1	1	1	1744600	397050	459260	635640	49754	123540	79386
87	662	90	649;650;651;652;653;654;655;656;657;658;659;660;661;662;663;664;665	400;401;402;403;404;405;406;407	407		ADLNIILSSPEQLELFLLAQQK	22	0	24823683	Q9BQG0-2;Q9BQG0	Q9BQG0-2				yes	7.119e-23	227.15	3	3	3	2	3	3	3	3	3	2	3	3	10104000	1121200	1817400	2372600	660210	2013700	2118800
88	310	91	666;667;668;669;670;671;672;673;674;675;676;677	408;409;410;411;412;413;414;415	413		ADMVIEAVFEDLSLK	15	0	16788488	P40939	P40939				yes	2.1005e-08	203.11	2	2	2	2	2	2	2	2	2	2	2	2	4861200	1050200	1546700	1810800	88105	170400	195100
89	406	92	678;679;680;681;682;683	416;417;418;419;420	419		ADQLTEEQIAEFK	13	0	15207359	P62158	P62158				yes	0.14048	73651	1	1	1	1	1	1	1	1	1	1	1	1	4199100	616510	658950	1253100	290850	627150	752560
90	413	93	684;685;686;687;688;689;690	421;422;423	422		ADRDESSPYAAMLAAQDVAQR	21	1	22640492	P62263	P62263				yes	0.00069026	157.74	1	1	1	1	2	1	1	1	1	1	2	1	3010700	481860	457560	466560	360020	691560	553140
91	609	94	691;692;693;694	424	424		ADSWVEKEEPAPSN	14	1	15576947	Q8N163	Q8N163				yes	0.142	73729			1	1	1	1			1	1	1	1	424520	0	0	84169	72287	156200	111870
92	12;17;27	95	695;696;697;698;699;700	425;426;427;428;429;430	430		ADTLTDEINFLR	12	0	14067042	CON__P02538;P02538;CON__P04259;CON__P48668;P48668	CON__P02538	K6A;KRT6A;KRT6D;K6B;KRT6B;KRTL1;KRT6C;KRT6E	Cytokeratin-6A;Cytokeratin-6D;Keratin, type II cytoskeletal 6A;Keratin-6A;Type-II keratin Kb6;Cytokeratin-6B;Keratin, type II cytoskeletal 6B;Keratin-6B;Type-II keratin Kb10;Cytokeratin-6C;Cytokeratin-6E;Keratin K6h;Keratin, type II cytoskeletal 6C;Keratin-6C;Type-II keratin Kb12	P02538;P04259;P48668	no	2.0715e-22	272.36	1	1	1	1	1	1							8748100	1990300	1030900	1177000	769640	473760	3306500		+
93	592	96	701;702;703;704;705;706	431;432;433;434;435;436	433		ADTSSQGALVFLSK	14	0	14227355	Q7Z417	Q7Z417				yes	0.0013367	173.06	1	1	1	1	1	1	1	1	1	1	1	1	10687000	1833700	2113600	1862600	1324100	1847200	1706200
94	592	97	707;708;709	437	437		ADTSSQGALVFLSKDYEIESQNPLASPTNTLLGSAK	36	1	37518792	Q7Z417	Q7Z417				yes	3.2282e-05	184.89				1	1	1				1	1	1	930540	0	0	0	113200	642980	174360
95	179	98	710;711;712;713;714;715;716;717;718;719;720;721	438;439;440;441;442;443;444;445;446;447	446		AEAEAQAEELSFPR	14	0	15467264	P11498	P11498				yes	5.2943e-44	310.49	2	2	2	2	2	2	2	2	2	2	2	2	16549000	2297400	2118500	2503400	2088100	4191800	3350000
96	117	99	722;723;724;725;726;727	448;449;450;451;452;453	449		AEAESLYQSK	10	0	1124535	P04264;CON__P04264	P04264	KRT1;KRTA	67 kDa cytokeratin;Cytokeratin-1;Hair alpha protein;Keratin, type II cytoskeletal 1;Keratin-1;Type-II keratin Kb1	P04264	yes	6.718e-08	213.62	1	1	1	1	1	1	1	1	1	1	1	1	13217000	2470400	2451700	3774000	1435000	1547500	1538100		+
97	18	100	728;729;730;731	454;455	455		AEAESMYQIK	10	0	11685434	CON__P05787;P05787;CON__H-INV:HIT000292931;CON__Q9H552	CON__P05787	CYK8;KRT8;KRT8P11;RP11-13B9.3-001	Cytokeratin-8;Keratin, type II cytoskeletal 8;Keratin-8;Type-II keratin Kb8;Keratin-8-like protein 1.	P05787;Q9H552	yes	0.00071005	153.5	1	1	1	1			1	1	1	1			1035700	466740	439450	10987	118470	0	0		+
98	331	101	732;733;734;735	456	456		AEAGAGSATEFQFR	14	0	14406634	P46783;Q9NQ39	P46783				yes	0.0019835	167.08	1		1		1	1	1		1		1	1	1056100	12545	0	307660	0	342640	393230
99	343	102	736;737;738;739;740;741	457;458;459	459		AEAGDNLGALVR	12	0	11846149	P49411	P49411				yes	0.015766	176.83	1	1	1	1	1	1	1	1	1	1	1	1	6200200	1688300	1897300	2053300	120690	219230	221280
100	228	103	742;743;744;745;746;747	460;461;462	460		AEAGVPAEFSIWTR	14	0	15327623	P21333;P21333-2	P21333				yes	0.0016616	170.05	1	1	1	1	1	1	1	1	1	1	1	1	2875300	448190	505350	467970	398790	585750	469240
101	267	104	748;749;750;751;752;753	463;464;465	463		AEDGATPSPSNETPK	15	0	1499674	P29966	P29966				yes	0.0054719	145.69	1	1	1	1	1	1	1	1	1	1	1	1	359680	48452	43130	103260	35851	67414	61569
102	262	105	754;755;756;757;758	466;467;468	467		AEEDEILNR	9	0	10875146	P27824	P27824				yes	0.00019727	159.24	1	1	1		1	1	1	1	1		1	1	21710000	7445200	7010700	7157300	0	26100	70448
103	246	106	759;760;761;762;763;764;765;766	469;470;471;472;473;474;475	470		AEEGIAAGGVMDVNTALQEVLK	22	0	22141202	P25398	P25398				yes	3.6259e-27	232.13	2	1	2	1	1	1	2	1	2	1	1	1	2723700	616790	385710	461000	198720	542490	518950
104	441	107	767;768;769;770	476;477;478;479	476		AEEILEK	7	0	83043855	P62913;P62913-2	P62913				yes	0.15514	105.18	1		1		1	1	1		1		1	1	1875700	515090	0	349660	0	571640	439360
105	619	108	771;772;773;774;775;776	480;481;482;483;484;485	480		AEGLQVGQDAR	11	0	1142568	Q8WWM7	Q8WWM7				yes	0.012887	182.99	1	1	1	1	1	1	1	1	1	1	1	1	17330000	2595900	2722700	2522200	2475400	3593400	3420400
106	706	109	777;778;779;780;781;782	486;487;488;489	487		AEGPGRGDEPSPS	13	1	12545477	Q9NVI7-2;Q9NVI7	Q9NVI7-2				yes	0.15058	71991	1	1	1	1	1	1	1	1	1	1	1	1	277130	62128	29830	47313	26333	47524	64005
107	228	110	783;784;785	490;491	490		AEISCTDNQDGTCSVSYLPVLPGDYSILVK	30	0	3300553	P21333;P21333-2	P21333				yes	0.24714	100.81				1	1	1				1	1	1	814420	0	0	0	193740	271650	349040
108	236	111	786;787;788;789;790;791	492	492		AELDDTPMR	9	0	10464703	P23246;P23246-2	P23246				yes	0.3229	70448	1	1	1	1	1	1	1	1	1	1	1	1	385870	58925	61782	44943	52369	87712	80138
109	205	112	792;793;794;795;796;797	493	493		AELIVQPELK	10	0	11386598	P15924;P15924-2	P15924				yes	0.00019259	160.4	1	1	1	1	1	1	1	1	1	1	1	1	1010400	127820	108580	268970	96761	231390	176930
110	238	113	798;799;800;801;802;803	494;495;496;497;498;499	494		AELNEFLTR	9	0	10915611	P23396	P23396				yes	0.0046247	133.07	1	1	1	1	1	1	1	1	1	1	1	1	9628600	1338800	1808000	1490300	1119600	1896400	1975400
111	696	114	804;805;806;807;808;809	500;501;502	502		AEPASVAAESLAGSR	15	0	14147052	Q9NQT5	Q9NQT5				yes	0.0058212	107.71	1	1	1	1	1	1	1	1	1	1	1	1	790710	13316	138250	152430	38918	226890	220910
112	670	115	810;811;812;813;814;815	503;504;505;506;507;508	503		AEPYCSVLPGFTFIQHLPLSER	22	0	25602784	Q9BUJ2;Q9BUJ2-2;Q9BUJ2-4;Q9BUJ2-3	Q9BUJ2				yes	0.00012052	117.84	1	1	1	1	1	1	1	1	1	1	1	1	5821500	832620	1115300	1027100	628720	1153700	1064100
113	90;91	116	816;817;818;819;820;821;822;823;824;825;826;827	509;510;511;512;513;514;515	512		AEQMFGEMEVWNAISER	17	0	20258924	O75400;O75400-2;O75400-3	O75400				no	3.9877e-41	298.38	2	2	2	2	2	2							4995700	830160	1404200	1070600	456980	426440	807270
114	165	117	828;829;830	516	516		AESSDKLYR	9	1	10675247	P09874	P09874				yes	0.28014	72973	1	1			1		1	1			1		682530	34609	18280	0	0	629640	0
115	22	118	831;832;833;834;835;836;837;838;839;840;841;842	517;518;519;520;521;522;523;524;525;526;527;528	518		AETECQNTEYQQLLDIK	17	0	20819575	CON__P13645;P13645	CON__P13645	KPP;KRT10	Cytokeratin-10;Keratin, type I cytoskeletal 10;Keratin-10	P13645	yes	9.2079e-127	414.29	2	2	2	2	2	2	2	2	2	2	2	2	34849000	4129500	5663100	11688000	5239700	4446900	3681400		+
116	381	119	843;844;845;846;847;848	529;530;531;532;533;534	532		AEVLISTVGPEDCVVPFLTRPK	22	1	24262879	P56192	P56192				yes	0.52754	130.23	1	1	1	1	1	1	1	1	1	1	1	1	4218700	571370	663120	706140	565430	884950	827730
117	308	120	849;850;851;852;853;854	535;536;537;538;539;540	535		AEVQVLVLDGR	11	0	11976717	P40429	P40429				yes	0.01194	113.79	1	1	1	1	1	1	1	1	1	1	1	1	7803800	1125000	1257500	1191500	963320	1766200	1500300
118	475	121	855;856;857;858;859;860;861;862;863;864;865;866	541;542;543;544;545;546;547;548	545		AEWQVYKEEISR	12	1	15367573	Q00059	Q00059				yes	0.0013553	129.78	2	2	2	2	2	2	2	2	2	2	2	2	4809100	284640	613840	747720	700680	1255600	1206600
119	285	122	867;868;869;870	549;550	549	62	AFAFCSMLCLINSMVNPVIYALR	23	0	26893253	P34972	P34972				yes	7.6168e-40	255.25		2	2					2	2				56482000	0	15259000	41223000	0	0	0
120	93	123	871;872;873;874	551;552	552		AFAVVASALGIPSLLPFLK	19	0	1913139	O75533	O75533				yes	0.78889	134.35			1	1	1	1			1	1	1	1	1160300	0	0	277700	165420	485130	232070
121	723	124	875;876;877;878	553;554	553		AFDYFNLAANAGNSHAMAFLGK	22	0	2329095	Q9UBV2	Q9UBV2				yes	6.8342e-08	164.04	1	1	1			1	1	1	1			1	1097100	214450	511620	352030	0	0	19044
122	126	125	879;880;881;882;883;884;885;886;887;888;889;890	555;556;557;558;559;560;561;562;563;564;565;566	563		AFENDVDALCNLR	13	0	15357038	P05166	P05166				yes	2.5357e-55	341.11	2	2	2	2	2	2	2	2	2	2	2	2	36979000	4722400	4570300	6715300	5522500	7306700	8142000
123	126	126	891;892;893;894;895;896;897;898;899	567;568;569;570;571;572	570		AFENDVDALCNLRDFFNYLPLSSQDPAPVR	30	1	34826565	P05166	P05166				yes	1.4931e-12	201.25		2	1	2	2	2		2	1	2	2	2	4970700	0	136510	256400	296610	3099500	1181700
124	228	127	900;901;902;903;904;905	573;574	574		AFGPGLQGGSAGSPAR	16	0	1428711	P21333;P21333-2	P21333				yes	3.8104e-13	214.22	1	1	1	1	1	1	1	1	1	1	1	1	2739100	337510	415420	410130	248690	618520	708880
125	473	128	906;907;908;909;910;911	575;576;577	575		AFGYYGPLR	9	0	10425236	P84103	P84103				yes	0.012647	117.99	1	1	1	1	1	1	1	1	1	1	1	1	2579000	300370	374580	475380	534990	0	893650
126	334	129	912;913;914;915;916;917	578;579	578		AFIHWVSQPLMCEVR	15	0	18719175	P47897	P47897				yes	0.0057718	107.82	1	1	1	1	1	1	1	1	1	1	1	1	2048300	279810	347030	373090	215260	436680	396440
127	360	130	918;919;920;921;922;923	580;581;582;583	580		AFITNIPFDVK	11	0	12636863	P52272;P52272-2	P52272				yes	2.6231e-06	206.4	1	1	1	1	1	1	1	1	1	1	1	1	4923300	761410	810080	1061900	532480	1001100	756340
128	520	131	924;925;926;927;928;929	584;585	584		AFKDIDIEDLEELDPDFIMAK	21	1	24661876	Q14152	Q14152				yes	0.0001252	125.07	1	1	1	1	1	1	1	1	1	1	1	1	1196100	57313	127650	222520	117420	393030	278170
129	129	132	930;931;932;933;934;935;936;937;938;939;940;941	586;587;588;589;590;591;592;593	591		AFLADPSAFVAAAPVAAATTAAPAAAAAPAK	31	0	27514596	P05388	P05388				yes	0.10998	153.33	2	2	2	2	2	2	2	2	2	2	2	2	25556000	3995700	4248500	6203500	2821500	3947300	4339800
130	503	133	942;943;944;945;946;947	594	594		AFLDALQNQAEASSK	15	0	15917842	Q12931	Q12931				yes	3.7123e-13	225.49	1	1	1	1	1	1	1	1	1	1	1	1	1377900	270150	260220	474380	83074	185290	104830
131	464	134	948;949;950;951;952;953	595	595		AFLGELK	7	0	77644324	P78527;P78527-2	P78527				yes	0.12013	117.45	1	1	1	1	1	1	1	1	1	1	1	1	906770	181830	158440	145960	70219	198610	151710
132	340	135	954;955;956	596;597;598	597		AFLIEEQK	8	0	97652295	P49207	P49207				yes	0.041737	206.44				1	1	1				1	1	1	2512000	0	0	0	471160	930110	1110700
133	728	136	957;958;959;960;961;962	599;600;601	601		AFLNAVEK	8	0	89048617	Q9UL62	Q9UL62				yes	0.029915	123.46	1	1	1	1	1	1	1	1	1	1	1	1	5036300	797770	914570	816870	512050	859860	1135200
134	394	137	963;964;965;966;967;968	602;603	602		AFLTLAEDILR	11	0	12607078	P61026	P61026				yes	0.00022858	158.81	1	1	1	1	1	1	1	1	1	1	1	1	767070	98762	142400	255740	56308	111750	102100
135	477;369	138;139	969;970;971;972;973;974;975;976;977;978;979;980;981;982;983;984;985;986	604;605;606;607;608;609;610;611;612;613;614;615;616;617;618;619	614	70	AFMTADLPNELIELLEK	17	0	19460071	Q00610;Q00610-2;P53675;P53675-2	Q00610				no	2.3776e-22	245.81	3	3	3	3	3	3							6451200	941520	576170	1773000	660550	744200	1755800
136	232	140	987;988;989;990;991;992	620;621;622	622		AFTKPEEACSFILSADFPALVVK	23	1	25393032	P22102;P22102-2	P22102				yes	0.020193	96748	1	1	1	1	1	1	1	1	1	1	1	1	2095300	416170	543990	770280	86049	161110	117690
137	204	141	993;994;995;996;997;998	623;624;625;626;627;628	625		AFVAIGDYNGHVGLGVK	17	0	17158995	P15880	P15880				yes	0.011462	100.74	1	1	1	1	1	1	1	1	1	1	1	1	6594100	768370	903670	1047300	879420	1596000	1399400
138	492	142	999;1000;1001;1002;1003;1004;1005;1006;1007;1008;1009	629;630;631;632;633;634;635	633		AFVDFLSDEIKEER	14	1	16968308	Q07021	Q07021				yes	1.9686e-07	204.3	1	2	2	2	2	2	1	2	2	2	2	2	5713300	1003100	1656300	1807900	311130	289450	645400
139	458;583;661	143;144	1010;1011;1012;1013;1014;1015;1016;1017;1018;1019	636;637;638;639;640;641;642	638	74	AFVHWYVGEGMEEGEFSEAR	20	0	2329011	P68363;CON__ENSEMBL:ENSBTAP00000016242;P68366;Q71U36;Q13748;Q6PEY2;Q9BQE3	P68363				no	3.4697e-21	225.31	2	2	2	2	1	1							19648000	4889200	6159500	5988800	892100	906800	811520		+
140	693	145	1020;1021;1022	643;644;645	643		AFYGDTLVTGFAR	13	0	14167038	Q9HCC0;Q9HCC0-2	Q9HCC0				yes	7.2534e-18	238.51				1	1	1				1	1	1	14564000	0	0	0	4123700	5169700	5271100
141	148	146	1023;1024;1025;1026;1027;1028;1029;1030;1031;1032;1033;1034;1035	646;647;648;649;650;651;652;653;654;655;656;657	655		AFYPEEISSMVLTK	14	0	16138011	P08107	P08107				no	8.4711e-12	210.06	2	2	2	3	2	2							37565000	7109800	9056300	10876000	3054000	4067000	3402500
142	309	147	1036;1037;1038;1039;1040	658	658		AGAGSATLSMAYAGAR	16	0	14536984	P40926	P40926				yes	0.00037797	116.99		1	1	1	1	1		1	1	1	1	1	516880	0	30991	322560	33818	58689	70823
143	129	148	1041;1042;1043;1044;1045;1046;1047;1048;1049;1050;1051;1052	659;660;661;662;663;664;665;666;667;668;669	661		AGAIAPCEVTVPAQNTGLGPEK	22	0	21790943	P05388;Q8NHW5	P05388				yes	8.3172e-14	186.01	2	2	2	2	2	2	2	2	2	2	2	2	16006000	2361100	2305800	2469200	1701400	4011900	3156600
144	280	149	1053;1054;1055;1056;1057;1058;1059;1060;1061;1062;1063;1064;1065	670;671;672;673;674;675;676;677	674		AGALEGVPISGCLGDQSAALVGQMCFQIGQAK	32	0	32325679	P32189;P32189-2;P32189-1;Q14409	P32189				yes	1.6368e-25	235.33	2	2	3	2	2	2	2	2	3	2	2	2	9800800	869210	1078500	1101200	1010000	3707500	2034300
145	662	150	1066;1067;1068;1069;1070;1071;1072;1073;1074;1075;1076	678;679;680;681;682	678		AGALHAQVER	10	0	1050557	Q9BQG0-2;Q9BQG0	Q9BQG0-2				yes	0.094152	87985	1	2	2	2	2	2	1	2	2	2	2	2	727240	84802	107100	111150	67705	186860	169620
146	751	151	1077;1078;1079;1080;1081;1082;1083;1084;1085;1086;1087;1088	683;684;685;686;687	686		AGATSEGVLANFFNSLLSK	19	0	19249894	Q9Y6G9	Q9Y6G9				yes	0.0046456	145.23	2	2	2	2	2	2	2	2	2	2	2	2	878390	106900	194790	174240	68273	173570	160630
147	482	152	1089;1090;1091;1092;1093;1094	688;689;690;691	691		AGDWQCPNPGCGNQNFAWR	19	0	2233917	Q01844;Q01844-2	Q01844				yes	0.0053525	142.57	1	1	1	1	1	1	1	1	1	1	1	1	2917500	339960	310010	408870	436340	894100	528200
148	514	153	1095;1096;1097;1098;1099	692;693;694	692		AGEARPGPTAESASGPSEDPSVNFLK	26	1	25702249	Q13501;Q13501-2	Q13501				yes	1.1367e-14	199.82	1	1	1		1	1	1	1	1		1	1	1697600	422080	570040	567680	0	91026	46757
149	415	154	1100;1101;1102;1103;1104;1105	695;696;697;698;699	697		AGELTEDEVER	11	0	12465677	P62269	P62269				yes	9.4772e-06	201.68	1	1		1	1	2	1	1		1	1	2	6114600	1062900	1151200	0	916880	1516000	1467600
150	539	155	1106;1107;1108;1109;1110;1111	700;701;702;703;704;705	700		AGEVFIHK	8	0	8994865	Q15233	Q15233				yes	0.025964	127.22	1	1	1	1	1	1	1	1	1	1	1	1	2910400	504470	553440	521130	286320	478680	566320
151	28;454;456	156	1112;1113;1114;1115;1116;1117	706;707;708;709;710;711	711		AGFAGDDAPR	10	0	97544101	CON__P60712;P60709;Q6S8J3;A5A3E0;P0CG38;P0CG39;P63261;P68032;P68133;P62736;P63267	P63261			P60712	no	0.17723	170.37	1	1	1	1	1	1							16182000	1956100	2242400	3743700	1627900	4167400	2444800		+
152	284	157	1118;1119;1120;1121;1122;1123	712;713;714;715	712		AGGIETIANEYSDR	14	0	14946951	P34932	P34932				yes	0.018014	160.12	1	1	1	1	1	1	1	1	1	1	1	1	1352400	202590	208950	275020	147440	270820	247550
153	361	158	1124;1125;1126;1127;1128;1129	716;717;718	718		AGILFEDIFDVKDIDPEGK	19	1	21200678	P52434	P52434				yes	0.0048016	110.09	1	1	1	1	1	1	1	1	1	1	1	1	389480	32669	51746	85078	38960	94974	86057
154	439	159	1130;1131;1132;1133;1134;1135;1136;1137;1138;1139;1140;1141	719;720;721;722;723;724;725;726	725		AGKFPSLLTHNENMVAK	17	1	18559615	P62906	P62906				yes	0.011617	100.54	2	2	2	2	2	2	2	2	2	2	2	2	5463900	515080	757620	860210	721480	1290700	1318800
155	464	160	1142;1143;1144;1145;1146;1147;1148;1149;1150;1151;1152;1153	727;728;729;730;731;732;733	733		AGLLHNILPSQSTDLHHSVGTELLSLVYK	29	0	31416822	P78527;P78527-2	P78527				yes	3.9338e-06	162.88	2	2	2	2	2	2	2	2	2	2	2	2	11385000	554410	2068400	2750400	439370	4119200	1453400
156	167;207;166	161	1154;1155;1156;1157;1158;1159;1160	734;735;736;737;738;739	737		AGLQFPVGR	9	0	94352395	P0C0S5;Q71UI9;P0C0S8;P20671;Q6FI13;Q16777;Q9BTM1;Q96KK5;Q99878;Q9BTM1-2;P04908;Q7L7L0;Q93077;P16104;Q96QV6;Q8IUE6	P0C0S8				no	0.00033221	156.07	1	1	2	1	1	1							10104000	1588400	1503700	1561100	665170	2712900	2072200
157	305	162;163	1161;1162;1163;1164;1165;1166;1167;1168;1169;1170;1171	740;741;742;743;744;745;746	742		AGMTHIVR	8	0	88346981	P39023	P39023				yes	0.026368	126.84	2	2	2	1	2	2	2	2	2	1	2	2	1235700	191930	190060	199610	106930	276870	270310
158	588;687	164	1172;1173;1174;1175;1176;1177	747;748;749;750;751;752	751		AGNILLTEPGQVK	13	0	13387507	Q7L7X3;Q9H2K8	Q7L7X3				no	0.77052	145.98	1	1	1	1	1	1							4205300	582870	642720	729260	590300	809480	850640
159	288	165	1178;1179;1180;1181;1182;1183	753;754;755;756;757;758	758		AGNLGGGVVTIER	13	0	12416728	P35268	P35268				yes	0.64138	148.84	1	1	1	1	1	1	1	1	1	1	1	1	6060200	982170	1081100	881420	609440	1211200	1294900
160	641	166	1184;1185;1186;1187;1188;1189	759;760	759		AGPESDAQYQFTGIK	15	0	16107577	Q96IX5	Q96IX5				yes	4.0794e-28	271.3	1	1	1	1	1	1	1	1	1	1	1	1	1715500	474740	421530	338040	130170	159500	191570
161	80;75	167	1190;1191;1192;1193;1194;1195	761;762;763;764;765;766	762		AGPIWDLR	8	0	9264974	O60506;O60506-3;O60506-2;O60506-4;O60506-5;O43390;O43390-2	O60506				no	0.010862	144.82	1	1	1	1	1	1							2661800	293020	348200	477020	343470	659770	540350
162	512	168	1196;1197;1198;1199	767	767		AGPVAVQVK	9	0	8675178	Q13428-4;Q13428-3;Q13428;Q13428-7;Q13428-6;Q13428-8;Q13428-2;Q13428-5	Q13428-4				yes	0.048454	100.62		1		1	1	1		1		1	1	1	170050	0	28234	0	32220	62927	46675
163	228	169	1200;1201;1202;1203;1204;1205	768;769;770;771	768		AGQSAAGAAPGGGVDTR	17	0	1441691	P21333;P21333-2	P21333				yes	0.0020269	151.12	1	1	1	1	1	1	1	1	1	1	1	1	532440	101510	85977	94015	54759	96638	99542
164	98	170	1206;1207;1208;1209;1210;1211	772;773;774	774		AGTGLVAGEVVVDALPYFDQGYEAPGVR	28	0	28494236	O75934	O75934				yes	7.0517e-07	179.17	1	1	1	1	1	1	1	1	1	1	1	1	934470	113070	136180	165240	107030	164350	248590
165	71	171	1212;1213;1214;1215;1216;1217	775	775		AGTGVDNVDLEAATR	15	0	14877216	O43175	O43175				yes	0.0046866	148.19	1	1	1	1	1	1	1	1	1	1	1	1	866870	185370	173500	246980	60083	95772	105150
166	179	172	1218;1219;1220;1221;1222;1223;1224;1225;1226;1227;1228;1229	776;777;778;779;780;781;782	777		AGTHILCIK	9	0	10115535	P11498	P11498				yes	0.0069984	191.38	2	2	2	2	2	2	2	2	2	2	2	2	3957500	558220	527120	516940	460630	929590	964980
167	385	173	1230	783	783		AGTLTVEELGATLTSLLAQAQAQAR	25	0	25123497	P58107	P58107				yes	4.5228e-22	215.77				1						1			3390500	0	0	0	3390500	0	0
168	736	174	1231;1232;1233;1234;1235;1236;1237;1238;1239;1240;1241;1242	784;785;786;787;788;789;790;791;792	791		AGVMALANLLQIQR	14	0	14968497	Q9Y224	Q9Y224				yes	1.3633e-18	237.82	2	2	2	2	2	2	2	2	2	2	2	2	5265700	775110	818270	1008200	710900	1023700	929530
169	424	175	1243;1244;1245;1246;1247;1248	793;794;795;796;797;798	794		AGVNTVTTLVENK	13	0	13447249	P62424	P62424				yes	5.7132e-25	268.38	1	1	1	1	1	1	1	1	1	1	1	1	9777900	1517400	1537600	1606100	1259200	1780400	2077200
170	424	176	1249;1250;1251;1252;1253;1254;1255;1256;1257	799;800;801;802;803;804;805;806;807	800		AGVNTVTTLVENKK	14	1	14728199	P62424	P62424				yes	0.0021789	165.27	1	1	1	2	2	2	1	1	1	2	2	2	6886800	366500	389380	318000	1220200	2313400	2279300
171	161	177	1258;1259;1260;1261;1262	808	808		AHITLGCAADVEAVQTGLDLLEILR	25	0	26774109	P09543;P09543-2	P09543				yes	0.02427	104.55	1	1	1		1	1	1	1	1		1	1	982930	112030	225770	403900	0	121320	119910
172	414	178	1263;1264;1265;1266;1267;1268	809;810;811;812;813	810		AHLGTALK	8	0	80947594	P62266	P62266				yes	0.11413	92133	1	1	1	1	1	1	1	1	1	1	1	1	662510	94571	85551	96057	75464	157700	153170
173	305	179	1269;1270;1271;1272;1273;1274	814;815	815		AHLMEIQVNGGTVAEK	16	0	16958614	P39023	P39023				yes	0.065009	139.46	1	1	1	1	1	1	1	1	1	1	1	1	1954600	259170	241940	323220	224400	373440	532430
174	524	180	1275;1276;1277;1278;1279;1280	816	816		AHQANQLYPFAISLIESVR	19	0	21561378	Q14204	Q14204				yes	0.20044	81915	1	1	1	1	1	1	1	1	1	1	1	1	1274900	151930	318580	236930	104420	237470	225600
175	285	181	1281;1282;1283;1284;1285;1286;1287;1288	817;818;819;820;821;822;823;824;825;826;827;828;829	826		AHQHVASLSGHQDR	14	0	15417447	P34972	P34972				yes	6.1018e-19	246.63	3	2	3				3	2	3				76936000	24977000	36736000	15224000	0	0	0
176	41	182	1289;1290;1291	830	830		AHQITDESLESTR	13	0	14857059	O00161;O00161-2	O00161				yes	0.013888	96277		1	1	1				1	1	1			271470	0	86261	103120	82089	0	0
177	41	183	1292;1293;1294;1295;1296;1297	831;832;833;834;835;836	835		AHQITDESLESTRR	14	1	16418071	O00161;O00161-2	O00161				yes	0.0065202	105.74	1	1	1	1	1	1	1	1	1	1	1	1	5513100	593280	723740	730880	818110	1383000	1264100
178	485	184	1298;1299;1300;1301;1302	837;838;839;840;841	839		AHSIQIMK	8	0	92650077	Q02543	Q02543				yes	0.0075052	153.87	1	1	1	1		1	1	1	1	1		1	887960	155550	169200	181810	98690	0	282720
179	597	185	1303;1304;1305;1306;1307;1308	842;843;844	844		AHVQEVAQHNLK	12	0	13727211	Q86UP2;Q86UP2-2	Q86UP2				yes	0.010024	106.61	1	1	1	1	1	1	1	1	1	1	1	1	405200	97990	95867	105100	33358	39762	33117
180	352	186	1309;1310;1311;1312;1313;1314	845;846	846		AIADTGANVVVTGGK	15	0	13717358	P50990	P50990				yes	9.6662e-05	164.01	1	1	1	1	1	1	1	1	1	1	1	1	1469100	264880	211510	308350	122340	309500	252460
181	134	187	1315;1316;1317;1318;1319;1320;1321;1322;1323;1324	847;848;849	848		AIAELGIYPAVDPLDSTSR	19	0	19870262	P06576	P06576				yes	0.0014384	157.25	2	1	1	2	2	2	2	1	1	2	2	2	4532200	716270	739970	1271200	541310	645260	618240
182	179	188	1325;1326;1327;1328;1329;1330;1331;1332;1333;1334;1335;1336;1337;1338;1339;1340;1341	850;851;852;853;854;855;856;857;858;859;860;861;862;863;864	858		AIAIAAGVPVVPGTDAPITSLHEAHEFSNTYGFPIIFK	38	0	39500618	P11498	P11498				yes	0.26767	121.33	3	3	3	2	3	3	3	3	3	2	3	3	72167000	7408100	11691000	13163000	8035600	16851000	15018000
183	376	189	1342;1343;1344;1345;1346;1347	865;866;867	866		AIANECQANFISIK	14	0	15777872	P55072	P55072				yes	3.0197e-34	292.67	1	1	1	1	1	1	1	1	1	1	1	1	2489400	521850	618470	714870	148490	249030	236690
184	468	190	1348;1349;1350;1351;1352	868;869	868		AIAYLFPSGLFEK	13	0	1454781	P82933	P82933				yes	0.002459	114.93	1	1		1	1	1	1	1		1	1	1	745740	160320	177780	0	105630	144060	157950
185	80	191	1353;1354;1355;1356;1357;1358	870;871;872;873;874;875	870		AIEALKEFNEDGALAVLQQFK	21	1	23332267	O60506;O60506-3;O60506-2;O60506-4	O60506				yes	4.5029e-21	219.5	1	1	1	1	1	1	1	1	1	1	1	1	4392900	520220	733740	955290	475360	876290	831950
186	729	192	1359;1360;1361;1362;1363;1364	876;877;878;879;880;881	878		AIFLADGNVFTTGFSR	16	0	17148679	Q9ULV4	Q9ULV4				yes	6.6647e-48	306.62	1	1	1	1	1	1	1	1	1	1	1	1	5264300	651400	748410	961540	647760	1347500	907760
187	12;27	193	1365;1366;1367;1368;1369;1370	882;883;884	884		AIGGGLSSVGGGSSTIK	17	0	14467678	CON__P02538;P02538;CON__P48668;P48668	CON__P02538	K6A;KRT6A;KRT6D;KRT6C;KRT6E	Cytokeratin-6A;Cytokeratin-6D;Keratin, type II cytoskeletal 6A;Keratin-6A;Type-II keratin Kb6;Cytokeratin-6C;Cytokeratin-6E;Keratin K6h;Keratin, type II cytoskeletal 6C;Keratin-6C;Type-II keratin Kb12	P02538;P48668	no	2.3994e-11	190.82	1	1	1	1	1	1							3620900	994650	298370	378680	233850	156940	1558400		+
188	93	194	1371;1372;1373;1374;1375;1376	885;886;887;888;889	888		AIGPHDVLATLLNNLK	16	0	16879621	O75533	O75533				yes	0.0027778	113.37	1	1	1	1	1	1	1	1	1	1	1	1	1119900	132910	190580	188200	142280	236580	229330
189	405	195	1377;1378;1379;1380;1381;1382	890;891;892;893;894;895	894		AIIIFVPVPQLK	12	0	13368482	P62081	P62081				yes	0.002509	118.75	1	1	1	1	1	1	1	1	1	1	1	1	3354600	504760	576820	589270	349890	722520	611310
190	245	196	1383;1384;1385;1386;1387;1388	896	896		AILCLLLGGVER	12	0	13127537	P25205	P25205				yes	0.62383	158.19	1	1	1	1	1	1	1	1	1	1	1	1	417690	52261	84168	164840	26190	48232	42002
191	141;673	197;198	1389;1390;1391;1392;1393;1394;1395;1396;1397;1398;1399;1400;1401;1402;1403;1404;1405;1406	897;898;899;900;901;902;903;904;905;906;907	897	44	AILVDLEPGTMDSVR	15	0	16148287	P07437;Q9BVA1;Q13885	P07437				no	1.1576e-12	213.85	4	4	3	3	2	2							41216000	8874500	12029000	13492000	2387300	2376200	2057200
192	77;190	199	1407;1408;1409;1410;1411;1412	908	908		AIMTYVSSFYHAFSGAQK	18	0	2006956	O43707;P12814	O43707				no	0.0053491	109.5	1	1	1	1	1	1							1981000	164050	384000	454890	131090	572390	274610
193	393	200	1413;1414;1415;1416;1417;1418	909;910	910		AINQGGLTSVAVR	13	0	1284715	P60900	P60900				yes	0.0081805	105.59	1	1	1	1	1	1	1	1	1	1	1	1	1042400	167400	204960	201950	108170	165960	194010
194	486	201	1419;1420;1421;1422;1423;1424	911;912;913;914;915;916	915		AIPQLQGYLR	10	0	11576557	Q02878	Q02878				yes	0.0007206	153.35	1	1	1	1	1	1	1	1	1	1	1	1	10215000	1428400	1433500	1589400	1157500	2418300	2188400
195	145	202	1425;1426;1427;1428;1429;1430	917;918;919;920	919		AIQGGTSHHLGQNFSK	16	0	16808332	P07814	P07814				yes	0.18894	74056	1	1	1	1	1	1	1	1	1	1	1	1	965140	129680	130350	144110	143690	225580	191730
196	464	203	1431;1432;1433	921	921		AIRPQIDLKR	10	2	12087353	P78527;P78527-2	P78527				yes	0.029414	105.62			1		1	1			1		1	1	245700	0	0	33120	0	178480	34097
197	595	204	1434;1435;1436;1437;1438;1439	922;923	923		AITDGQAGFGNDTLSK	16	0	15937635	Q7Z739	Q7Z739				yes	0.00013347	131.07	1	1	1	1	1	1	1	1	1	1	1	1	921030	179560	196220	120570	100800	135330	188550
198	469	205	1440;1441;1442;1443;1444;1445	924;925;926;927;928;929	928		AITGASLADIMAK	13	0	12606748	P83731	P83731				yes	3.6951e-06	197.52	1	1	1	1	1	1	1	1	1	1	1	1	11441000	1488100	1923300	2010900	1382000	2323000	2313600
199	544	206	1446;1447;1448;1449;1450;1451	930;931	930		AITIAGIPQSIIECVK	16	0	17119542	Q15366	Q15366				yes	0.51804	136.45	1	1	1	1	1	1	1	1	1	1	1	1	1958200	299630	444840	609160	140990	257490	206140
200	158	207	1452;1453;1454;1455;1456	932;933;934;935;936	933		AIVAIENPADVSVISSR	17	0	17399418	P08865	P08865				yes	2.0678e-18	230.97	1	1	1		1	1	1	1	1		1	1	4263200	523220	735160	1045400	0	1080600	878800
201	39	208	1457;1458;1459;1460;1461;1462	937	937		AIVDCGFEHPSEVQHECIPQAILGMDVLCQAK	32	0	3650699	Q13838-2;Q13838;O00148	Q13838-2				yes	0.013475	130.5	1	1	1	1	1	1	1	1	1	1	1	1	2644900	283940	482570	1209200	150320	244020	274870
202	260	209	1463;1464;1465;1466;1467;1468	938;939	939		AIVHAVGQELQVTGPFNLQLIAK	23	0	24453744	P27708	P27708				yes	0.0048626	112.29	1	1	1	1	1	1	1	1	1	1	1	1	2876000	486710	621840	680140	306680	381450	399190
203	74	210	1469;1470;1471;1472;1473;1474	940;941;942;943;944	942		AIVQQWLEYR	10	0	13046877	O43324	O43324				yes	4.3205e-05	207.81	2	1		1	1	1	2	1		1	1	1	3395500	564370	620470	0	648930	784290	777460
204	210	211;212	1475;1476;1477;1478;1479	945;946	946		AIYNNMK	7	0	85241637	P16615;P16615-3;P16615-2;P16615-5;P16615-4;O14983;O14983-2	P16615				yes	0.35952	75593	2	2	1				2	2	1				1431600	570180	443380	418030	0	0	0
205	303	213	1480;1481;1482;1483;1484;1485	947;948;949;950	949		AKCELSSSVQTDINLPYLTMDSSGPK	26	1	28403572	P38646	P38646				yes	2.3254e-08	179.41	1	1	1	1	1	1	1	1	1	1	1	1	5546100	637750	1045600	1159300	601750	1322200	779500
206	655	214	1486;1487;1488;1489;1490	951;952;953;954;955	951		AKDFSLILDDVAITELSFSR	20	1	22391736	Q99623	Q99623				yes	0.38962	74667	1	1		1	1	1	1	1		1	1	1	12225000	321570	980990	0	617370	8068100	2237500
207	210	215	1491;1492;1493;1494;1495;1496;1497;1498;1499;1500	956;957;958;959;960	959		AKDIVPGDIVEIAVGDKVPADIR	23	2	23893217	P16615;P16615-3;P16615-2;P16615-5	P16615				yes	0.42682	133.27	2	2	2	2	1	1	2	2	2	2	1	1	18613000	4318000	6753100	7201700	138430	134910	66392
208	183;510	216	1501;1502;1503;1504;1505	961	961		AKEFTNVYIK	10	1	1211655	P11940;P11940-2;Q13310;Q13310-2	P11940				no	0.29113	69142	1		1	1	1	1							240540	26497	0	44041	23732	64792	81478
209	347	217	1506;1507;1508;1509;1510;1511	962;963;964;965;966;967	967		AKENDENCGPTTTVFVGNISEK	22	1	24091118	P49756;P49756-3;P49756-2;P49756-4	P49756				yes	0.00012338	160.71	1	1	1	1	1	1	1	1	1	1	1	1	14006000	1946000	2575300	1974300	1928000	2785100	2797600
210	174	218	1512;1513;1514;1515;1516;1517	968	968		AKFEELNMDLFR	12	1	15117442	P11021	P11021				yes	0.010098	106.51	1	1	1	1	1	1	1	1	1	1	1	1	2255900	474270	426010	769200	184340	184840	217260
211	262	219	1518;1519;1520	969;970;971	969		AKHHAISAK	9	1	96154575	P27824	P27824				yes	0.0029212	136.27	2		1				2		1				207480	207480	0	0	0	0	0
212	262	220	1521;1522;1523;1524;1525;1526	972;973;974;975;976	976		AKKDDTDDEIAK	12	2	13476518	P27824	P27824				yes	0.00027851	141.76	2	1	2			1	2	1	2			1	2518100	1028900	562250	919750	0	0	7248.5
213	168;208	221	1527;1528;1529;1530;1531;1532;1533;1534;1535;1536	977;978;979;980;981;982	981		ALAAAGYDVEK	11	0	11065608	P10412;P16402;Q02539;P22492;P16403	P16403				no	0.079159	170.52	1	2	1	2	2	2							23156000	3371300	3534800	3527400	2341100	5836400	4545500
214	168;208	222	1537;1538;1539;1540;1541;1542;1543;1544;1545;1546;1547	983;984;985;986;987;988;989	987		ALAAAGYDVEKNNSR	15	1	15777798	P10412;P16402;Q02539;P22492;P16403	P16403				no	2.2712e-28	273.63	1	2	2	2	2	2							4525200	19743	146280	376500	447740	2710200	824740
215	236	223	1548;1549;1550;1551	990;991;992	991		ALAEIAK	7	0	71442759	P23246;P23246-2	P23246				yes	0.18158	96079		1	1	1	1			1	1	1	1		1170100	0	276430	321480	224110	348070	0
216	594	224	1552;1553;1554;1555;1556;1557	993;994;995;996	995		ALAELFGLLVK	11	0	11727169	Q7Z6Z7;Q7Z6Z7-3;Q7Z6Z7-2	Q7Z6Z7				yes	0.10813	165.07	1	1	1	1	1	1	1	1	1	1	1	1	464140	104060	128000	138090	18467	45113	30419
217	667	225	1558;1559;1560;1561	997;998;999	999		ALALAALAAVEPACGSR	17	0	16398716	Q9BT67;Q9BT67-2	Q9BT67				yes	0.010681	101.89	1	1	1			1	1	1	1			1	806740	239420	241310	313470	0	0	12533
218	115	226	1562;1563;1564;1565;1566	1000	1000		ALANSLACQGK	11	0	11315706	P04075	P04075				yes	0.00068482	150.78	1	1	1	1		1	1	1	1	1		1	448400	36065	56205	276230	40349	0	39547
219	323	227	1567;1568;1569;1570;1571;1572;1573;1574;1575;1576;1577;1578	1001;1002;1003;1004	1004		ALAPLLLAFVTKPNSALESCSFAR	24	1	25753832	P46060	P46060				yes	0.0050264	113.8	2	2	2	2	2	2	2	2	2	2	2	2	2359900	254930	455380	433220	246160	629280	340920
220	179	228	1579;1580;1581;1582;1583;1584	1005;1006;1007;1008	1006		ALAVSDLNR	9	0	95752434	P11498	P11498				yes	0.0039631	198.68	1	1	1	1	1	1	1	1	1	1	1	1	8816100	1265800	1043800	991340	1000800	2099100	2415200
221	660	229	1585;1586;1587;1588;1589;1590	1009;1010;1011	1010		ALCDVGTAISCSR	13	0	14086439	Q9BQB6;Q9BQB6-2	Q9BQB6				yes	3.4436e-11	216.77	1	1	1	1	1	1	1	1	1	1	1	1	1800000	543040	530680	440350	54769	142280	88874
222	537	230	1591;1592;1593;1594;1595;1596	1012;1013;1014;1015	1015		ALDLFSDNAPPPELLEIINEDIAK	24	0	26363585	Q15084-2;Q15084	Q15084-2				yes	0.0086376	111.35	1	1	1	1	1	1	1	1	1	1	1	1	834170	110280	129880	303570	64261	104380	121790
223	183;510	231	1597;1598;1599;1600	1016;1017;1018;1019	1018		ALDTMNFDVIK	11	0	12656326	P11940;P11940-2;Q9H361;Q13310;Q13310-2	P11940				no	0.0011272	143		1		1	1	1							1731600	0	0	0	0	1009700	721860
224	230	232	1601;1602;1603;1604;1605;1606;1607;1608;1609;1610;1611;1612	1020;1021;1022;1023;1024;1025;1026;1027;1028	1025		ALDVGSGSGILTACFAR	17	0	16938458	P22061-2;P22061	P22061-2				yes	2.3605e-41	298.76	2	2	2	2	2	2	2	2	2	2	2	2	18620000	2151100	3146900	2639400	2960200	4123400	3599100
225	156	233	1613;1614;1615;1616;1617;1618	1029;1030;1031;1032;1033;1034	1031		ALEAANGELEVK	12	0	12426456	P08727;CON__P08727	P08727	KRT19	Cytokeratin-19;Keratin, type I cytoskeletal 19;Keratin-19	P08727	yes	8.8482e-13	244.17	1	1	1	1	1	1	1	1	1	1	1	1	0	0	0	0	0	0	0		+
226	21;11;34;9;23	234	1619;1620;1621;1622;1623;1624	1035;1036;1037;1038;1039;1040	1035		ALEEANADLEVK	12	0	13006511	CON__P02533;P02533;CON__P08779;P08779;CON__Q6IFX2;P13646;CON__ENSEMBL:ENSP00000377550;P13646-3;P13646-2;CON__P13646-1	CON__P08779	KRT14;KRT16;KRT16A;Ka22;Krt42;KRT13	Cytokeratin-14;Keratin, type I cytoskeletal 14;Keratin-14;Cytokeratin-16;Keratin, type I cytoskeletal 16;Keratin-16;Cytokeratin-42;Keratin, type I cytoskeletal 42;Keratin-17n;Keratin-42;Type I keratin Ka22;Cytokeratin-13;Keratin, type I cytoskeletal 13;Keratin-13	P02533;P08779;Q6IFX2;P13646-1;P13646	no	2.9969e-15	239.82	1	1	1	1	1	1							12974000	2062200	1063500	2412200	1003000	1319800	5113100		+
227	29	235	1625;1626;1627;1628;1629;1630	1041;1042;1043;1044;1045	1045		ALEEANTELEVK	12	0	13446773	CON__Q04695;Q04695;CON__Q9QWL7	CON__Q04695	KRT17;Krt1-17;Krt17	39.1;Cytokeratin-17;Keratin, type I cytoskeletal 17;Keratin-17	Q04695;Q9QWL7	yes	1.771e-11	222.26	1	1	1	1	1	1	1	1	1	1	1	1	2207500	521580	348270	288010	175470	190130	684050		+
228	22	236	1631;1632;1633;1634;1635;1636;1637	1046;1047;1048;1049;1050	1050		ALEESNYELEGK	12	0	13806409	CON__P13645;P13645	CON__P13645	KPP;KRT10	Cytokeratin-10;Keratin, type I cytoskeletal 10;Keratin-10	P13645	no	4.0544e-10	211.03	1	1	1	1	1	2							60725000	9162000	9083100	14573000	7265700	9071400	11570000		+
229	524	237	1638;1639;1640;1641;1642;1643	1051	1051		ALEHAFQLEHIMDLTR	16	0	19229673	Q14204	Q14204				yes	0.00017779	128.18	1	1	1	1	1	1	1	1	1	1	1	1	1478200	204760	187800	355420	176180	319850	234240
230	477	238	1644;1645;1646;1647;1648;1649	1052	1052		ALEHFTDLYDIK	12	0	14637296	Q00610;Q00610-2	Q00610				yes	0.0009712	133.45	1	1	1	1	1	1	1	1	1	1	1	1	1609200	325370	281420	372710	175310	188510	265920
231	477	239	1650;1651;1652;1653;1654;1655;1656;1657;1658;1659;1660;1661	1053;1054;1055;1056;1057;1058;1059;1060	1054		ALEHFTDLYDIKR	13	1	16198308	Q00610;Q00610-2	Q00610				yes	0.0039036	180.5	2	2	2	2	2	2	2	2	2	2	2	2	6697200	849610	1102300	1024100	866620	1668700	1185900
232	90;91	240	1662;1663;1664;1665;1666;1667;1668;1669;1670	1061;1062;1063;1064;1065;1066;1067;1068;1069	1065		ALEKEEEEEKQK	12	2	14887308	O75400;O75400-2;O75400-3	O75400				no	0.0024872	118.96	1		2	2	2	2							6351500	819450	0	989240	1466200	1706900	1369700
233	222	241	1671;1672;1673;1674;1675;1676	1070;1071;1072;1073;1074;1075	1072		ALELTGLK	8	0	84350657	P19338	P19338				yes	0.023454	129.61	1	1	1	1	1	1	1	1	1	1	1	1	7279200	1171100	1057200	1065900	947890	1376000	1661100
234	228	242	1677;1678;1679;1680;1681;1682	1076;1077;1078;1079	1079		ALGALVDSCAPGLCPDWDSWDASKPVTNAR	30	1	32284968	P21333;P21333-2	P21333				yes	2.1193e-06	176.38	1	1	1	1	1	1	1	1	1	1	1	1	3480200	439320	739210	654540	445560	642570	559030
235	341	243	1683;1684	1080;1081	1080		ALGLGVEQLPVVFEDVVLHQATILPK	26	0	2784579	P49327	P49327				yes	0.0036387	145.14					1	1					1	1	2629900	0	0	0	0	1634000	995900
236	390	244	1685;1686;1687;1688;1689;1690	1082;1083;1084;1085;1086;1087	1086		ALGQNPTNAEVLK	13	0	13537252	P60660;P60660-2;P14649	P60660				yes	7.0899e-06	187.71	1	1	1	1	1	1	1	1	1	1	1	1	2687500	397820	424950	517770	187550	582240	577190
237	541	245	1691;1692;1693;1694	1088;1089;1090	1088		ALHLSDLFSPLPILELTR	18	0	20341514	Q15345;Q15345-3	Q15345				yes	0.44984	136.97	1	1	1		1		1	1	1		1		324440	72971	91830	142860	0	16785	0
238	255	246	1695;1696;1697;1698;1699;1700	1091;1092;1093;1094	1094		ALIAAQYSGAQVR	13	0	13467306	P26641	P26641				yes	0.014238	167.48	1	1	1	1	1	1	1	1	1	1	1	1	4089500	691110	631060	611670	498520	836440	820750
239	353	247	1701;1702;1703;1704;1705;1706	1095;1096;1097;1098;1099;1100	1100		ALIAGGGAPEIELALR	16	0	15498828	P50991	P50991				yes	0.0032139	147.37	1	1	1	1	1	1	1	1	1	1	1	1	2818400	413830	493940	666390	289700	503090	451400
240	607	248	1707;1708;1709;1710;1711;1712	1101;1102;1103	1102		ALIESYQNLTR	11	0	13066881	Q8IZP0;Q8IZP0-9;Q8IZP0-6;Q8IZP0-5;Q8IZP0-3;Q8IZP0-4;Q8IZP0-2;Q8IZP0-7;Q8IZP0-8;Q8IZP0-10	Q8IZP0				yes	0.005429	127.05	1	1	1	1	1	1	1	1	1	1	1	1	1766500	314750	268810	248210	233280	387830	313630
241	517	249	1713;1714;1715;1716;1717;1718	1104;1105;1106;1107;1108;1109	1109		ALINADELASDVAGAEALLDR	21	0	21260855	Q13813;Q13813-3;Q13813-2	Q13813				yes	6.9604e-22	229.23	1	1	1	1	1	1	1	1	1	1	1	1	3442500	451160	596590	755990	318230	677380	643130
242	620	250	1719	1110	1110		ALIVEPSR	8	0	88351272	Q92499	Q92499				yes	0.18804	83788						1						1	190300	0	0	0	0	0	190300
243	620	251	1720;1721;1722	1111;1112;1113	1111		ALIVEPSRELAEQTLNNIK	19	1	21371743	Q92499	Q92499				yes	0.32843	137.59				1	1	1				1	1	1	3099600	0	0	0	668290	1435700	995610
244	586	252	1723;1724;1725;1726;1727;1728	1114;1115	1115		ALKDPNAFLFDHLLTLKPVK	20	2	22793042	Q7L2H7	Q7L2H7				yes	0.037964	93119	1	1	1	1	1	1	1	1	1	1	1	1	2028500	237610	355540	486130	252480	404560	292190
245	382	253	1729;1730;1731	1116;1117;1118	1116		ALLANALTSALR	12	0	1212719	P57088	P57088				yes	6.6041e-16	250.7	1	1	1				1	1	1				2411100	799880	905590	705620	0	0	0
246	588	254	1732;1733;1734;1735;1736;1737	1119;1120;1121	1121		ALLEQKIEEEMLALQNER	18	1	21561147	Q7L7X3	Q7L7X3				yes	1.3725e-11	190.28	1	1	1	1	1	1	1	1	1	1	1	1	2087500	51668	181740	352860	268430	728880	503900
247	205	255	1738;1739;1740;1741;1742;1743;1744;1745;1746	1122;1123;1124	1122		ALLQAILQTEDMLK	14	0	15858749	P15924;P15924-2	P15924				yes	0.0013786	172.67	2	1	2	2	1	1	2	1	2	2	1	1	1314200	329380	42069	700690	177390	33890	30772
248	310	256	1747;1748;1749;1750	1125;1126;1127	1125		ALMGLYHGQVLCK	13	0	14887581	P40939	P40939				yes	0.12681	75897	1	1	1	1			1	1	1	1			1543700	528180	462340	526680	26464	0	0
249	173	257;258	1751;1752;1753;1754;1755;1756;1757;1758;1759;1760;1761;1762;1763;1764	1128;1129;1130;1131;1132;1133;1134;1135;1136	1136	48	ALMLQGVDLLADAVAVTMGPK	21	0	21121323	P10809	P10809				yes	5.5634e-21	216.79	2	3	3	2	2	2	2	3	3	2	2	2	8438800	146580	1249600	6339900	166070	351700	184940
250	627	259	1765;1766;1767;1768;1769;1770	1137	1137		ALNEACESVIQTACK	15	0	16927811	Q92896-2;Q92896	Q92896-2				yes	0.00015176	125.28	1	1	1	1	1	1	1	1	1	1	1	1	359570	79312	84265	68960	24474	60445	42110
251	587	260	1771;1772;1773;1774;1775;1776	1138	1138		ALNLAYSSIYGSYR	14	0	15767886	Q7L576;Q7L576-2;Q7L576-3	Q7L576				yes	0.15274	72021	1	1	1	1	1	1	1	1	1	1	1	1	959390	93246	94786	118950	148480	260610	243320
252	123	261	1777;1778;1779;1780;1781;1782	1139	1139		ALNSIIDVYHK	11	0	12716874	P05109	P05109				yes	0.20143	70746	1	1	1	1	1	1	1	1	1	1	1	1	632050	83294	266290	67864	49256	67187	98151
253	524	262	1783;1784;1785	1140	1140		ALPDMEVVGLNFSSATTPELLLK	23	0	24442873	Q14204	Q14204				yes	0.014088	102.96	1	1		1			1	1		1			1109700	373020	461610	0	275030	0	0
254	221	263	1786;1787;1788;1789;1790	1141	1141		ALPFWNEEIVPQIK	14	0	16829032	P18669;Q8N0Y7;P15259	P18669				yes	0.00024059	119.72		1	1	1	1	1		1	1	1	1	1	1008600	0	97165	681950	70070	108150	51239
255	731	264	1791;1792;1793;1794;1795;1796	1142;1143;1144;1145;1146;1147	1143		ALQDEWDAVMLHSFTLR	17	0	20309884	Q9UMS4	Q9UMS4				yes	1.1625e-08	183.27	1	1	1	1	1	1	1	1	1	1	1	1	3485200	380190	683750	685050	362660	739830	633760
256	662	265	1797;1798;1799;1800;1801;1802	1148	1148		ALQLILDVLNPETSEDENDRVVVTDDSDER	30	1	33986325	Q9BQG0-2;Q9BQG0	Q9BQG0-2				yes	0.084887	144.62	1	1	1	1	1	1	1	1	1	1	1	1	1898300	239350	378620	370200	128440	480050	301650
257	750	266	1803;1804;1805;1806;1807;1808	1149;1150;1151;1152;1153;1154	1154		ALQSLATVFSSSGYQGETDLNDAITEAGK	29	0	29724251	Q9Y5X1	Q9Y5X1				yes	3.3895e-07	183.49	1	1	1	1	1	1	1	1	1	1	1	1	8144000	1367200	1492800	1325600	1088200	1354000	1516200
258	608	267	1809;1810;1811;1812	1155	1155		ALTDLLCTPEVSQELYDLNVELSK	24	0	27493732	Q8N0V3;Q8N0V3-2	Q8N0V3				yes	0.031799	95425	1	1		1		1	1	1		1		1	385360	100530	136610	0	51936	0	96283
259	381	268	1813;1814;1815;1816;1817	1156	1156		ALTHIDHSLSR	11	0	12486575	P56192	P56192				yes	0.10996	82141	1	1	1	1		1	1	1	1	1		1	405480	76678	82421	87711	59447	0	99223
260	228	269	1818;1819;1820;1821;1822;1823	1157;1158;1159;1160;1161	1157		ALTQTGGPHVK	11	0	11076037	P21333;P21333-2	P21333				yes	0.018828	106.95	1	1	1	1	1	1	1	1	1	1	1	1	275940	43464	41800	49301	36130	53412	51833
261	120	270	1824;1825;1826;1827;1828;1829	1162;1163;1164	1162		ALTSEIALLQSR	12	0	13007351	P04843	P04843				yes	1.3764e-05	188.82	1	1	1	1	1	1	1	1	1	1	1	1	3370400	830260	1017800	1185200	78045	150320	108770
262	459;118	271	1830;1831;1832;1833;1834;1835;1836;1837;1838	1165;1166;1167;1168;1169;1170;1171;1172;1173	1167		ALTVPELTQQMFDAK	15	0	1690.86	P04350;P68371	P68371				no	1.1774e-12	213.56	2	2	2	1	1	1							9046500	2122100	2570300	2951400	424890	566620	411260
263	141	272	1839;1840;1841;1842;1843;1844;1845;1846;1847;1848;1849;1850	1174;1175;1176;1177;1178;1179;1180;1181;1182;1183;1184	1176		ALTVPELTQQVFDAK	15	0	16588879	P07437	P07437				yes	4.7993e-28	270.39	2	2	2	2	2	2	2	2	2	2	2	2	29172000	6378600	8357900	9333900	1634200	2207200	1260400
264	222	273	1851;1852;1853;1854;1855;1856	1185;1186;1187;1188	1187		ALVATPGKK	9	1	8835491	P19338	P19338				yes	0.20765	80047	1	1	1	1	1	1	1	1	1	1	1	1	778430	143500	83628	140640	91777	162730	156160
265	411	274	1857;1858;1859;1860;1861;1862	1189	1189		ALVAYYQK	8	0	95451747	P62249	P62249				yes	0.057126	109.1	1	1	1	1	1	1	1	1	1	1	1	1	2245800	396140	355820	314910	216340	442330	520240
266	351	275	1863;1864;1865;1866;1867;1868;1869;1870	1190;1191;1192;1193;1194;1195	1190		ALVDGPCTQVR	11	0	12146078	P50914	P50914				yes	2.5679e-09	215.13	1	1	1	1	2	2	1	1	1	1	2	2	9488300	1136900	1372300	1304500	998180	2224400	2452000
267	662	276	1871;1872;1873;1874;1875;1876	1196;1197;1198;1199;1200	1196		ALVDILSEVSK	11	0	11726653	Q9BQG0-2;Q9BQG0	Q9BQG0-2				yes	1.2055e-05	199.91	1	1	1	1	1	1	1	1	1	1	1	1	2787300	537240	561430	541810	267710	482980	396180
268	573	277	1877;1878;1879;1880;1881	1201;1202	1201		ALVLAPEFLESLEPDLPALR	20	0	21922093	Q5K4L6;Q5K4L6-2	Q5K4L6				yes	0.011456	100.26	1	1	1		1	1	1	1	1		1	1	273030	55510	81835	97979	0	22504	15200
269	492	278	1882;1883;1884;1885;1886;1887	1203;1204;1205;1206;1207;1208	1207		ALVLDCHYPEDEVGQEDEAESDIFSIR	27	0	31353979	Q07021	Q07021				yes	3.09E-34	237.61	1	1	1	1	1	1	1	1	1	1	1	1	5434900	766090	1170200	1781200	369370	664840	683240
270	15	279	1888;1889;1890;1891;1892;1893	1209	1209		ALVLIAFAQYLQQCPFEDHVK	21	0	24892777	CON__P02768-1;P02768	CON__P02768-1	ALB;GIG20;GIG42;PRO0903;PRO1708;PRO2044;PRO2619;PRO2675;UNQ696/PRO1341	Serum albumin	P02768-1;P02768	yes	0.013171	98725	1	1	1	1	1	1	1	1	1	1	1	1	493490	24753	34155	178040	104520	92298	59713		+
271	693	280	1894;1895;1896;1897;1898;1899;1900;1901;1902;1903;1904;1905	1210;1211;1212;1213;1214;1215;1216;1217;1218;1219	1216		ALVNQLHER	9	0	10785883	Q9HCC0;Q9HCC0-2	Q9HCC0				yes	0.0045778	197.2	2	2	2	2	2	2	2	2	2	2	2	2	6209300	1134400	900020	1079400	720870	1305200	1069500
272	622	281	1906;1907;1908;1909;1910;1911	1220;1221;1222;1223;1224;1225	1225		ALVQNDTLLQVK	12	0	13407664	Q92522	Q92522				yes	3.3591e-10	214.43	1	1	1	1	1	1	1	1	1	1	1	1	11733000	1757800	1742000	2177000	1194000	2472000	2390100
273	12;17;27	282;283	1912;1913;1914;1915;1916;1917;1918;1919;1920	1226;1227;1228	1227	7;8	ALYDAELSQMQTHISDTSVVLSMDNNR	27	0	30374121	CON__P02538;P02538;CON__P04259;CON__P48668;P48668	CON__P02538	K6A;KRT6A;KRT6D;K6B;KRT6B;KRTL1;KRT6C;KRT6E	Cytokeratin-6A;Cytokeratin-6D;Keratin, type II cytoskeletal 6A;Keratin-6A;Type-II keratin Kb6;Cytokeratin-6B;Keratin, type II cytoskeletal 6B;Keratin-6B;Type-II keratin Kb10;Cytokeratin-6C;Cytokeratin-6E;Keratin K6h;Keratin, type II cytoskeletal 6C;Keratin-6C;Type-II keratin Kb12	P02538;P04259;P48668	no	6.8666e-15	208.06	1	2	1	2	1	2							6762400	1116400	703090	1206700	763060	398550	2574600		+
274	183;510	284	1921;1922;1923;1924;1925;1926;1927;1928;1929;1930;1931;1932	1229;1230;1231;1232;1233;1234;1235;1236;1237	1229		ALYDTFSAFGNILSCK	16	0	18058658	P11940;P11940-2;Q13310;Q13310-2	P11940				no	5.2561e-28	256.54	2	2	2	2	2	2							7171400	963670	1386800	1298500	690910	1503600	1327900
275	750	285	1933;1934;1935;1936;1937;1938;1939;1940;1941;1942;1943	1238;1239	1239		AMDDGVKELLTVGQEHWK	18	1	20550095	Q9Y5X1	Q9Y5X1				yes	0.0077834	105.81	2	2	1	2	2	2	2	2	1	2	2	2	2575700	300200	469980	213990	271100	987740	332650
276	377	286	1944;1945;1946;1947	1240;1241	1241		AMDSDWFAENYMGR	14	0	16916708	P55084	P55084				yes	2.3717e-07	203.47	1	1	1	1			1	1	1	1			1077600	261900	417600	383820	14266	0	0
277	662	287	1948;1949;1950;1951;1952;1953	1242;1243;1244	1244		AMFLQPDLDSLVDFSTNNQK	20	0	22820889	Q9BQG0-2;Q9BQG0	Q9BQG0-2				yes	1.9922e-07	165.99	1	1	1	1	1	1	1	1	1	1	1	1	3553500	705830	794960	647990	290180	563880	550690
278	125	288;289	1954;1955;1956;1957;1958;1959;1960;1961;1962;1963;1964;1965;1966;1967	1245;1246;1247;1248;1249;1250;1251;1252;1253;1254	1248	31	AMGEQAVALAR	11	0	11155757	P05165;P05165-2	P05165				yes	3.0316e-09	212.26	2	2	2	3	3	2	2	2	2	3	3	2	18152000	2695000	2632300	2676100	1999700	3975200	4174100
279	83	290;291	1968;1969;1970;1971;1972;1973;1974;1975;1976;1977;1978;1979;1980	1255;1256;1257;1258;1259;1260;1261	1256	22	AMGIMNSFVNDIFER	15	0	1742812	O60814;P57053;P58876;P62807;Q5QNW6;Q93079;Q99877;Q99879;Q99880;P06899;P23527;P33778;Q16778;Q8N257	O60814				yes	1.1724e-28	275.08	2	3	2	2	2	2	2	3	2	2	2	2	6387100	728540	1381700	1578000	245920	1376000	1077000
280	210	292;293	1981;1982;1983;1984;1985;1986;1987;1988;1989;1990;1991;1992;1993;1994	1262;1263;1264;1265;1266;1267	1266	52	AMGVVVATGVNTEIGK	16	0	15448232	P16615;P16615-3;P16615-2;P16615-5;P16615-4	P16615				yes	1.3711e-20	251.46	3	3	3	2	2	1	3	3	3	2	2	1	13754000	4359300	4106000	4898600	98185	166650	125690
281	303	294	1995;1996;1997;1998;1999;2000	1268;1269;1270;1271	1269		AMQDAEVSKSDIGEVILVGGMTR	23	1	2405193	P38646	P38646				yes	0.00054897	116.66	1	1	1	1	1	1	1	1	1	1	1	1	2663200	193570	388800	486230	309890	667110	617650
282	646	295	2001;2002;2003;2004;2005;2006	1272;1273;1274;1275;1276;1277	1274		AMTDTFTLQAHDQFSPFSSSSGR	23	0	25171231	Q96RQ3	Q96RQ3				yes	1.8642e-22	228.18	1	1	1	1	1	1	1	1	1	1	1	1	17680000	2633900	3040600	3746000	2238200	2605700	3415800
283	165	296	2007;2008;2009;2010;2011	1278	1278		AMVEYEIDLQK	11	0	13376537	P09874	P09874				yes	0.0023184	136.7	1		1	1	1	1	1		1	1	1	1	1127800	111680	0	241260	121240	358300	295310
284	210	297	2012;2013;2014;2015	1279;1280;1281	1280		ANACNSVIK	9	0	97548076	P16615;P16615-3;P16615-2;P16615-5;P16615-4	P16615				yes	0.046251	101.64	1	1	1			1	1	1	1			1	1087900	552610	180010	346880	0	0	8364
285	532	298	2016;2017;2018;2019;2020;2021	1282;1283;1284;1285;1286	1284		ANFDKESER	9	1	10944993	Q14974	Q14974				yes	0.20333	80.47	1	1	1	1	1	1	1	1	1	1	1	1	111250	19258	13351	32015	10005	18278	18340
286	66	299	2022;2023;2024;2025;2026;2027	1287;1288;1289	1287		ANITFEYMFEEVPIVIK	17	0	20420435	O15372	O15372				yes	0.00022954	126.32	1	1	1	1	1	1	1	1	1	1	1	1	588590	42407	81722	96232	63414	147910	156900
287	228	300	2028;2029;2030;2031;2032;2033;2034;2035	1290;1291;1292;1293;1294;1295	1290		ANLPQSFQVDTSK	13	0	14337151	P21333;P21333-2	P21333				yes	5.4979e-06	192.31	1	2	1	1	1	2	1	2	1	1	1	2	2593900	341720	390250	404380	353310	510910	593350
288	236	301	2036;2037;2038;2039;2040;2041;2042	1296;1297;1298;1299;1300;1301	1301		ANLSLLR	7	0	78547594	P23246;P23246-2	P23246				yes	0.14961	107.08	2	1	1	1	1	1	2	1	1	1	1	1	3678900	680430	606090	625720	410080	517570	839050
289	414	302	2043;2044;2045;2046;2047;2048	1302;1303;1304;1305;1306;1307	1305		ANPFGGASHAK	11	0	10555148	P62266	P62266				yes	0.24362	69416	1	1	1	1	1	1	1	1	1	1	1	1	578970	0	99574	0	113320	224210	141860
290	397	303	2049;2050;2051;2052;2053	1308;1309;1310;1311;1312	1312		APAMFNIR	8	0	91847456	P61247	P61247				yes	0.01048	145.85	1		1	1	1	1	1		1	1	1	1	3906200	704260	0	625230	485110	959590	1132000
291	620	304	2054;2055;2056;2057;2058;2059	1313;1314;1315;1316;1317;1318	1316		APDGYIVK	8	0	86145962	Q92499	Q92499				yes	0.082441	99273	1	1	1	1	1	1	1	1	1	1	1	1	1629200	283540	276800	264890	222000	304430	277560
292	601	305	2060;2061;2062	1319;1320	1320		APEEEVTFDFYHK	13	0	16107253	Q8IWV7	Q8IWV7				yes	0.00025022	136.73	1	1	1				1	1	1				709610	224300	234710	250600	0	0	0
293	395	306	2063;2064;2065;2066;2067;2068	1321;1322;1323	1322		APELLFRPDLIGEESEGIHEVLVFAIQK	28	1	31486809	P61163	P61163				yes	0.046832	142.57	1	1	1	1	1	1	1	1	1	1	1	1	1227500	75657	210850	278000	103660	288500	270830
294	694	307	2069;2070;2071;2072;2073;2074	1324;1325;1326	1324		APFPLYALQVDPSTGLLIAAGGGGAAK	27	0	25543795	Q9HCU5	Q9HCU5				yes	7.3534e-13	190.65	1	1	1	1	1	1	1	1	1	1	1	1	1741900	385400	538880	528490	76754	124020	88316
295	464	308	2075;2076;2077;2078;2079;2080	1327;1328;1329;1330;1331;1332	1327		APGLGAFR	8	0	78743407	P78527;P78527-2	P78527				yes	0.088901	96766	1	1	1	1	1	1	1	1	1	1	1	1	1347200	279460	232530	194230	90672	324950	225390
296	491	309	2081;2082;2083;2084;2085;2086	1333;1334;1335;1336	1336		APGTPHSHTKPYVR	14	1	15468005	Q07020	Q07020				yes	0.23933	69.29	1	1	1	1	1	1	1	1	1	1	1	1	511910	65996	124860	58167	40359	103960	118560
297	214	310	2087;2088;2089;2090;2091;2092	1337;1338;1339;1340;1341;1342	1342		APILIATDVASR	12	0	1225703	Q92841-4;Q92841-2;Q92841-3;Q92841;P17844	Q92841-4				yes	0.085714	162.29	1	1	1	1	1	1	1	1	1	1	1	1	2589700	442480	346510	580990	246730	545650	427360
298	298	311	2093;2094;2095;2096;2097;2098;2099;2100;2101;2102;2103;2104	1343;1344;1345;1346;1347;1348;1349;1350;1351;1352;1353;1354	1349		APIRPDIVNFVHTNLR	16	1	18610323	P36578	P36578				yes	0.0032296	147.29	2	2	2	2	2	2	2	2	2	2	2	2	11804000	1675200	1763000	2425800	1574900	1821000	2544400
299	298	312	2105;2106;2107;2108;2109;2110;2111;2112;2113;2114;2115	1355;1356;1357;1358;1359;1360;1361	1361		APIRPDIVNFVHTNLRK	17	2	19891272	P36578	P36578				yes	0.23881	72.75	2	2	2	1	2	2	2	2	2	1	2	2	7473400	489880	793750	1195500	599770	2639800	1754700
300	293	313	2116;2117;2118;2119;2120;2121	1362;1363;1364;1365;1366;1367	1363		APKPDGPGGGPGGSHMGGNYGDDR	24	1	22519665	P35637;P35637-2	P35637				yes	0.021816	102.28	1	1	1	1	1	1	1	1	1	1	1	1	1507900	223420	259520	230960	239220	313470	241300
301	180	314	2122;2123;2124;2125;2126;2127;2128;2129;2130	1368;1369;1370;1371;1372;1373	1368		APSEISR	7	0	75839227	P11532;P11532-4	P11532				yes	0.34736	76721	1	1	2	2	2	1	1	1	2	2	2	1	2615500	380960	382860	583770	401750	485530	380640
302	21	315	2131;2132;2133;2134;2135;2136	1374;1375;1376;1377;1378;1379	1378		APSTYGGGLSVSSR	14	0	13376575	CON__P08779;P08779	CON__P08779	KRT16;KRT16A	Cytokeratin-16;Keratin, type I cytoskeletal 16;Keratin-16	P08779	yes	0.000105	131.77	1	1	1	1	1	1	1	1	1	1	1	1	6428500	1284400	749540	856800	182130	357400	2998300		+
303	11	316	2137;2138;2139;2140;2141;2142	1380;1381;1382;1383;1384;1385	1382		APSTYGGGLSVSSSR	15	0	14246896	CON__P02533;P02533	CON__P02533	KRT14	Cytokeratin-14;Keratin, type I cytoskeletal 14;Keratin-14	P02533	yes	0.0039233	150.58	1	1	1	1	1	1	1	1	1	1	1	1	9146600	1303800	1174800	2207400	600340	1013500	2846700		+
304	576	317	2143;2144;2145;2146;2147;2148	1386	1386		APSYIEIFGR	10	0	11515975	Q5T4S7-2;Q5T4S7;Q5T4S7-4;Q5T4S7-3;Q5T4S7-5	Q5T4S7-2				yes	0.12921	174.5	1	1	1	1	1	1	1	1	1	1	1	1	1941200	270210	257090	338590	254490	481110	339770
305	566	318	2149;2150;2151;2152	1387;1388;1389	1389		APVFLQFCDSGGR	13	0	1452682	Q4ZIN3;Q4ZIN3-2	Q4ZIN3				yes	0.79212	145.5	1	1	1		1		1	1	1		1		1793700	547340	564020	654220	0	28071	0
306	10	319	2153;2154;2155;2156;2157	1390;1391;1392;1393	1392		APVLSDSSCK	10	0	10625016	CON__P00761	CON__P00761			P00761	yes	0.050905	93608	1	1	1	1	1		1	1	1	1	1		580540	203920	89049	153880	78761	54932	0		+
307	727	320	2158;2159;2160;2161	1394;1395;1396	1395		APVPGTPDSLSSGSSR	16	0	15137372	Q9UJZ1	Q9UJZ1				yes	0.0044995	141.2		1		1	1	1		1		1	1	1	1225200	0	340100	0	183950	429460	271680
308	262	321	2162;2163;2164;2165;2166;2167;2168;2169;2170;2171;2172;2173;2174;2175;2176	1397;1398;1399;1400;1401;1402;1403;1404;1405;1406;1407	1401		APVPTGEVYFADSFDR	16	0	17698261	P27824	P27824				yes	1.9497e-13	222.41	3	3	3	2	2	2	3	3	3	2	2	2	268880000	71496000	85007000	110280000	722200	551570	826510
309	262	322	2177;2178;2179;2180;2181;2182	1408;1409;1410;1411	1411		APVPTGEVYFADSFDRGTLSGWILSK	26	1	28124072	P27824	P27824				yes	0.00036367	123.71	1	1	1	1	1	1	1	1	1	1	1	1	8721200	310340	1697300	5981200	108220	487910	136280
310	335	323	2183;2184;2185;2186;2187;2188	1412;1413;1414;1415;1416;1417	1414		AQAAAPASVPAQAPK	15	0	13767412	P47914	P47914				yes	1.3503e-06	185.13	1	1	1	1	1	1	1	1	1	1	1	1	9078400	1560600	1433700	1416900	1159800	1958100	1549400
311	99	324	2189;2190;2191;2192;2193;2194	1418;1419;1420;1421;1422;1423	1421		AQADLAYQLQVAK	13	0	14177565	O75955	O75955				yes	5.5207e-06	192.24	1	1	1	1	1	1	1	1	1	1	1	1	3519300	524790	493840	557250	421960	794570	726890
312	125	325	2195;2196;2197;2198;2199;2200;2201;2202;2203;2204;2205;2206;2207;2208;2209;2210;2211;2212	1424;1425;1426;1427;1428;1429;1430;1431;1432	1425		AQAVHPGYGFLSENK	15	0	16167947	P05165;P05165-2	P05165				yes	1.9411e-08	203.49	3	3	3	3	3	3	3	3	3	3	3	3	10703000	2242100	2164000	1941200	1182100	1150800	2022600
313	125	326	2213;2214;2215;2216;2217;2218;2219;2220;2221;2222;2223;2224	1433;1434;1435;1436;1437;1438;1439;1440;1441;1442;1443;1444	1436		AQAVHPGYGFLSENKEFAR	19	1	21200439	P05165;P05165-2	P05165				yes	3.3369e-08	182.63	2	2	2	2	2	2	2	2	2	2	2	2	46925000	3781600	4610500	6853600	6398400	14370000	10912000
314	330	327	2225;2226;2227;2228;2229;2230	1445;1446;1447;1448;1449;1450	1445		AQCPIVER	8	0	97148585	P46782	P46782				yes	0.018432	134.39	1	1	1	1	1	1	1	1	1	1	1	1	1649800	296590	209450	270420	194100	352410	326790
315	377	328	2231;2232;2233;2234;2235;2236	1451	1451		AQDEGLLSDVVPFKVPGK	18	1	18980149	P55084	P55084				yes	0.00019142	127.57	1	1	1	1	1	1	1	1	1	1	1	1	1717700	425700	614970	584050	17560	38368	37027
316	353	329	2237;2238;2239;2240	1452	1452		AQDIEAGDGTTSVVIIAGSLLDSCTK	26	0	26202902	P50991	P50991				yes	0.0045916	140.56	1	1	1	1			1	1	1	1			1223300	226480	342040	448880	205850	0	0
317	501	330	2241;2242;2243;2244;2245	1453	1453		AQDPSEVLTMLTNETGFEISSSDATVK	27	0	28693539	Q12905	Q12905				yes	2.5223e-07	180.2	1		1	1	1	1	1		1	1	1	1	1789300	296730	0	312380	180000	530220	469940
318	441	331;332	2246;2247;2248;2249;2250;2251;2252;2253;2254;2255;2256	1454;1455;1456;1457;1458;1459;1460	1456		AQDQGEKENPMR	12	1	14016307	P62913	P62913				yes	0.0011017	132.2	2	2	1	2	2	2	2	2	1	2	2	2	3569100	600430	574460	507120	328780	894940	663340
319	693	333;334	2257;2258;2259;2260;2261;2262;2263;2264;2265;2266	1461;1462;1463;1464;1465;1466;1467	1467		AQEIAMQNR	9	0	10595131	Q9HCC0;Q9HCC0-2	Q9HCC0				yes	0.0065787	192.39	2	1	1	2	2	2	2	1	1	2	2	2	5687800	981300	567490	948930	730110	1203800	1256200
320	69	335	2267;2268;2269;2270	1468;1469;1470	1470		AQELGVLQDYLLALTTDDHLLR	22	0	24963224	O43149	O43149				yes	3.6222e-21	211.34	1	1	1			1	1	1	1			1	1055000	106110	392900	546090	0	0	9868.4
321	464	336	2271;2272;2273;2274;2275;2276	1471;1472;1473;1474;1475;1476	1471		AQEPESGLSEETQVK	15	0	16307686	P78527;P78527-2	P78527				yes	5.3504e-08	195.26	1	1	1	1	1	1	1	1	1	1	1	1	1199400	252770	190660	221220	101030	308420	125300
322	303	337	2277;2278;2279;2280;2281;2282	1477;1478;1479;1480;1481;1482	1480		AQFEGIVTDLIR	12	0	13607351	P38646	P38646				yes	0.0011697	184.78	1	1	1	1	1	1	1	1	1	1	1	1	14268000	2273600	3293400	3224300	1677200	1780000	2019900
323	303	338	2283;2284;2285;2286	1483	1483		AQFEGIVTDLIRR	13	1	15168362	P38646	P38646				yes	0.16015	71283			1	1	1	1			1	1	1	1	825810	0	0	142560	28017	622890	32344
324	655	339	2287;2288;2289;2290;2291;2292	1484;1485;1486;1487;1488;1489	1488		AQFLVEK	7	0	8334647	Q99623	Q99623				yes	0.11389	122.1	1	1	1	1	1	1	1	1	1	1	1	1	3684800	624950	521260	374990	239210	1507500	416960
325	125	340	2293;2294;2295;2296;2297;2298	1490;1491;1492;1493;1494	1493		AQHFQENSR	9	0	11155108	P05165;P05165-2	P05165				yes	0.21763	79073	1	1	1	1	1	1	1	1	1	1	1	1	228540	37787	18979	38375	22454	32222	78726
326	206	341	2299;2300;2301;2302;2303;2304	1495;1496;1497;1498	1496		AQHIVPCTISQLLSATLVDEVFR	23	0	25963683	P15927-3;P15927-2;P15927	P15927-3				yes	0.00053577	151.63	1	1	1	1	1	1	1	1	1	1	1	1	1230500	80110	187400	387440	77188	281210	217150
327	662	342	2305;2306;2307;2308;2309	1499;1500;1501;1502	1499		AQHQQALSSLELLNVLFR	18	0	20661273	Q9BQG0-2;Q9BQG0	Q9BQG0-2				yes	0.0049974	140.2	1	1	1	1	1		1	1	1	1	1		4445100	772270	1057100	876840	405540	1333300	0
328	132	343	2310;2311;2312;2313;2314;2315;2316;2317;2318;2319;2320;2321;2322	1503;1504;1505;1506;1507;1508	1503		AQIFANTVDNAR	12	0	1318663	P05783	P05783				yes	1.7528e-06	205.73	2	2	1	2	3	3	2	2	1	2	3	3	3629800	771910	756720	597430	345610	500140	658000
329	148	344	2323;2324;2325;2326;2327;2328;2329;2330;2331;2332;2333;2334	1509;1510;1511;1512;1513;1514;1515;1516;1517;1518;1519;1520	1514		AQIHDLVLVGGSTR	14	0	14648049	P08107	P08107				yes	8.5013e-07	191.25	2	2	2	2	2	2	2	2	2	2	2	2	12659000	2507400	2873400	3148000	968290	1405300	1757200
330	177	345	2335;2336;2337;2338;2339;2340	1521;1522;1523	1521		AQIMNVSWSADHR	13	0	15137096	P11182	P11182				yes	0.0012636	116.88	1	1	1	1	1	1	1	1	1	1	1	1	3206400	380220	431450	446570	416900	664980	866310
331	597	346	2341;2342;2343;2344;2345;2346;2347;2348;2349	1524;1525	1524		AQIQQFHSQIAAQTSASVLAEELHK	25	0	27344038	Q86UP2;Q86UP2-2	Q86UP2				yes	0.010823	111.6	1	1	2	2	2	1	1	1	2	2	2	1	3471300	611940	632000	986940	337910	521280	381250
332	307	347	2350;2351;2352;2353;2354;2355;2356;2357;2358;2359;2360;2361	1526;1527;1528;1529;1530;1531;1532;1533;1534;1535	1532		AQLGVQAFADALLIIPK	17	0	17670295	P40227	P40227				yes	6.5536e-17	229.67	2	2	2	2	2	2	2	2	2	2	2	2	1808700	189390	291180	442470	157390	423950	304300
333	503	348	2362;2363;2364;2365;2366;2367	1536	1536		AQLLQPTLEINPR	13	0	14918409	Q12931	Q12931				yes	0.0094536	103.51	1	1	1	1	1	1	1	1	1	1	1	1	1299100	253590	280180	438120	80771	117780	128660
334	442	349	2368;2369;2370;2371;2372;2373;2374;2375;2376;2377;2378;2379	1537;1538;1539;1540;1541;1542;1543;1544;1545;1546	1537		AQLNIGNVLPVGTMPEGTIVCCLEEKPGDR	30	1	32666098	P62917	P62917				yes	4.832e-14	205.96	2	2	2	2	2	2	2	2	2	2	2	2	15781000	2304100	2902900	2954800	1536800	3148900	2933400
335	424	350	2380;2381;2382;2383;2384;2385;2386;2387;2388;2389;2390;2391	1547;1548;1549;1550;1551;1552;1553;1554;1555;1556;1557;1558	1548		AQLVVIAHDVDPIELVVFLPALCR	24	0	2686488	P62424	P62424				yes	0.0002232	121.35	2	2	2	2	2	2	2	2	2	2	2	2	12029000	833940	1554800	2259600	998070	3507500	2875000
336	655	351	2392	1559	1559		AQNLKDLAGR	10	1	10845989	Q99623	Q99623				yes	0.14115	81874					1						1		435370	0	0	0	0	435370	0
337	290	352	2393;2394;2395;2396;2397;2398	1560	1560		AQQAADKYLYVDKNFINNPLAQADWAAK	28	2	31655883	P35579	P35579				yes	0.050461	141.01	1	1	1	1	1	1	1	1	1	1	1	1	1595800	44222	97630	241040	159370	720580	332990
338	597	353	2399;2400;2401;2402;2403;2404	1561	1561		AQQSLELIQSK	11	0	12436772	Q86UP2;Q86UP2-2	Q86UP2				yes	0.0011038	143.41	1	1	1	1	1	1	1	1	1	1	1	1	983450	227600	223210	216380	65405	124460	126380
339	99	354	2405;2406;2407;2408;2409;2410	1562;1563;1564;1565;1566;1567	1567		AQQVAVQEQEIAR	13	0	14687634	O75955	O75955				yes	7.3519e-18	238.33	1	1	1	1	1	1	1	1	1	1	1	1	3347500	513580	660000	622010	348610	591930	611390
340	739	355	2411;2412;2413;2414;2415;2416	1568;1569	1568		AQTEGINISEEALNHLGEIGTK	22	0	23231656	Q9Y265	Q9Y265				yes	0.010282	103.47	1	1	1	1	1	1	1	1	1	1	1	1	2667900	322310	442360	612980	292830	551850	445600
341	480	356	2417;2418;2419;2420;2421;2422	1570;1571	1570		AQTLPTSVVTITSESSPGKR	20	1	20580957	Q01082	Q01082				yes	0.15803	86804	1	1	1	1	1	1	1	1	1	1	1	1	1605300	193020	208810	278440	177240	436930	310900
342	434	357	2423;2424;2425;2426;2427;2428	1572;1573;1574;1575;1576;1577;1578	1574		AQVIYTR	7	0	84947085	P62851	P62851				yes	0.17526	98255	1	1	1	1	1	1	1	1	1	1	1	1	1455100	241640	181400	211070	192370	339470	289140
343	655	358	2429;2430;2431;2432;2433;2434	1579;1580;1581;1582;1583;1584	1583		AQVSLLIR	8	0	898.56	Q99623	Q99623				yes	0.013413	139.16	1	1	1	1	1	1	1	1	1	1	1	1	6130500	796600	676840	914020	476850	2347900	918190
344	132	359	2435;2436;2437	1585;1586	1586		AQYDELAR	8	0	96446141	P05783	P05783				yes	0.057169	109.08	1	1		1			1	1		1			593690	249140	233020	0	111520	0	0
345	18	360	2438;2439;2440;2441;2442;2443;2444	1587;1588;1589;1590;1591;1592	1590		AQYEDIANR	9	0	10785043	CON__P05787;P05787	CON__P05787	CYK8;KRT8	Cytokeratin-8;Keratin, type II cytoskeletal 8;Keratin-8;Type-II keratin Kb8	P05787	no	1.5988e-06	220.22	2	1	1	1	1	1							5350900	1337300	1203000	1099300	426420	605650	679270		+
346	117	361	2445;2446;2447;2448;2449;2450	1593;1594;1595;1596;1597;1598;1599;1600;1601	1600		AQYEDIAQK	9	0	10645138	P04264	P04264				yes	0.30795	172.41	1	1	1	1	1	1	1	1	1	1	1	1	44710000	7500500	7083200	12552000	4761100	7054800	5757900		+
347	20	362	2451;2452;2453	1602;1603	1602		AQYEDIAR	8	0	96446141	CON__P07744	CON__P07744	Krt2-4;Krt4	Cytokeratin-4;Cytoskeletal 57 kDa keratin;Keratin, type II cytoskeletal 4;Keratin-4;Type-II keratin Kb4	P07744	yes	0.17292	85495			1		1	1			1		1	1	579180	0	0	238650	0	158660	181870		+
348	24	363	2454;2455;2456;2457;2458;2459	1604;1605;1606;1607;1608;1609	1607		AQYEEIANR	9	0	1092.52	CON__P13647;P13647	CON__P13647	KRT5	58 kDa cytokeratin;Cytokeratin-5;Keratin, type II cytoskeletal 5;Keratin-5;Type-II keratin Kb5	P13647	yes	0.0046447	197.04	1	1	1	1	1	1	1	1	1	1	1	1	3136600	537080	408290	882130	360490	434920	513720		+
349	26;295;12;17;27;8;25	364	2460;2461;2462;2463;2464;2465	1610;1611;1612;1613;1614;1615	1610		AQYEEIAQR	9	0	11065356	CON__ENSEMBL:ENSBTAP00000038253;CON__P02538;P02538;CON__P04259;CON__P35908;CON__P48668;P48668;P35908;CON__P19013;P19013	P35908	K6A;KRT6A;KRT6D;K6B;KRT6B;KRTL1;KRT2;KRT2A;KRT2E;KRT6C;KRT6E;CYK4;KRT4	Cytokeratin-6A;Cytokeratin-6D;Keratin, type II cytoskeletal 6A;Keratin-6A;Type-II keratin Kb6;Cytokeratin-6B;Keratin, type II cytoskeletal 6B;Keratin-6B;Type-II keratin Kb10;Cytokeratin-2e;Epithelial keratin-2e;Keratin, type II cytoskeletal 2 epidermal;Keratin-2 epidermis;Keratin-2e;Type-II keratin Kb2;Cytokeratin-6C;Cytokeratin-6E;Keratin K6h;Keratin, type II cytoskeletal 6C;Keratin-6C;Type-II k…	P02538;P04259;P35908;P48668;P19013	no	2.9035e-06	211.43	1	1	1	1	1	1							15965000	3167300	1777700	3427400	2026900	1603200	3962300		+
350	148;212	365	2466;2467;2468;2469;2470;2471;2472;2473;2474;2475;2476;2477	1616;1617;1618;1619;1620;1621;1622;1623;1624;1625;1626;1627	1627		ARFEELCSDLFR	12	1	15417297	P08107;P17066;P48741	P08107				no	6.3795e-06	199.22	2	2	2	2	2	2							22269000	3321400	4568600	6267800	1835900	3470600	2805100
351	175	366	2478;2479;2480;2481;2482;2483;2484	1628;1629;1630;1631;1632;1633;1634	1634		ARFEELNADLFR	12	1	1479747	P11142;P11142-2;P54652	P11142				yes	1.243e-06	190.7	1	1	2	1	1	1	1	1	2	1	1	1	5297600	610310	745580	2119600	501940	723450	596680
352	300	367	2485;2486;2487;2488;2489;2490;2491;2492;2493;2494;2495	1635;1636;1637;1638	1635		ASAFALQEQPVVNAVIDDTTK	21	0	22161325	P36957	P36957				yes	1.184e-17	208.18	2	2	2	2	1	2	2	2	2	2	1	2	3546900	732560	1036600	826060	379750	125650	446230
353	300	368	2496;2497;2498;2499;2500;2501	1639;1640;1641	1641		ASAFALQEQPVVNAVIDDTTKEVVYR	26	1	28624763	P36957	P36957				yes	0.0004021	143.33	1	1	1	1	1	1	1	1	1	1	1	1	1996800	154540	289410	427700	219140	502390	403630
354	599	369	2502;2503;2504;2505;2506;2507	1642	1642		ASASYHISNLLEK	13	0	14317358	Q86VP6;Q86VP6-2	Q86VP6				yes	0.42066	153.72	1	1	1	1	1	1	1	1	1	1	1	1	2599700	388270	343970	898540	187450	495850	285630
355	347	370	2508;2509;2510;2511;2512	1643;1644;1645;1646;1647	1647		ASDMLIR	7	0	80441637	P49756;P49756-3;P49756-2;P49756-4	P49756				yes	0.043949	155.84	1	1	1	1	1		1	1	1	1	1		1698500	389050	383250	291540	230770	403870	0
356	588	371	2513;2514;2515;2516;2517;2518	1648;1649;1650;1651;1652	1652		ASDPQSPPQVSR	12	0	12676157	Q7L7X3;Q7L7X3-2	Q7L7X3				yes	0.0015976	127.46	1	1	1	1	1	1	1	1	1	1	1	1	655500	125660	80525	106070	93531	120880	128840
357	499	372	2519;2520	1653	1653		ASEKLDYITYLSIFDQLFDIPKER	24	2	29034957	Q12874	Q12874				yes	0.030794	96139					1	1					1	1	192290	0	0	0	0	148400	43894
358	376	373	2521;2522;2523;2524;2525;2526	1654;1655;1656	1656		ASGADSKGDDLSTAILK	17	1	16478315	P55072	P55072				yes	1.6185e-16	227.67	1	1	1	1	1	1	1	1	1	1	1	1	1576800	297870	305640	456690	101140	257710	157730
359	442	374	2527;2528;2529;2530;2531;2532	1657;1658;1659;1660;1661	1659		ASGNYATVISHNPETK	16	0	16878166	P62917	P62917				yes	0.06648	88296	1	1	1	1	1	1	1	1	1	1	1	1	5900700	1042800	972970	843650	639490	1311700	1090100
360	442	375	2533;2534;2535;2536;2537;2538	1662;1663;1664	1663		ASGNYATVISHNPETKK	17	1	18159115	P62917	P62917				yes	0.19898	76572	1	1	1	1	1	1	1	1	1	1	1	1	1084400	127140	152970	145390	145260	306420	207210
361	228	376	2539;2540;2541;2542;2543;2544	1665;1666;1667;1668	1668		ASGPGLNTTGVPASLPVEFTIDAK	24	0	23412165	P21333;P21333-2	P21333				yes	2.289e-09	176.12	1	1	1	1	1	1	1	1	1	1	1	1	2949400	392280	476120	509270	348600	689780	533310
362	168;208	377	2545;2546;2547;2548;2549;2550;2551	1669;1670;1671;1672;1673;1674;1675;1676	1669		ASGPPVSELITK	12	0	11976605	P10412;P16402;P16403	P16403				no	0.021178	173.88	1	1	1	2	1	1							27409000	3620800	3760900	3775500	3146100	7031000	6074500
363	177	378	2552;2553;2554;2555;2556;2557	1677;1678;1679;1680;1681;1682	1677		ASHNIGIAMDTEQGLIVPNVK	21	0	22061416	P11182	P11182				yes	9.9555e-08	170.43	1	1	1	1	1	1	1	1	1	1	1	1	8051200	964630	679090	1069800	1154800	2017400	2165400
364	219	379	2558;2559;2560;2561;2562;2563	1683	1683		ASINMLR	7	0	80343236	P18124	P18124				yes	0.35468	76117	1	1	1	1	1	1	1	1	1	1	1	1	1980000	265330	300190	291790	176710	403750	542250
365	486	380	2564;2565;2566;2567;2568;2569;2570;2571;2572;2573;2574;2575	1684;1685;1686;1687;1688;1689;1690;1691;1692;1693;1694;1695	1692		ASITPGTILIILTGR	15	0	15249239	Q02878	Q02878				yes	2.8228e-19	237.71	2	2	2	2	2	2	2	2	2	2	2	2	12406000	1655100	2192500	2251000	1191400	2535600	2579900
366	551	381	2576;2577;2578;2579;2580;2581	1696;1697;1698;1699;1700	1698		ASKPLPPAPAPDEYLVSPITGEK	23	1	23762577	Q15459	Q15459				yes	0.00084747	145.22	1	1	1	1	1	1	1	1	1	1	1	1	4375300	556080	761410	783020	632770	726220	915790
367	121	382	2582;2583;2584;2585;2586	1701;1702	1702		ASLDRPFTNLESAFYSIVGLSSLGAQVPDAK	31	1	32526667	P04844	P04844				yes	0.01006	119.27	1	1	1		1	1	1	1	1		1	1	1558200	61512	296250	944560	0	153060	102820
368	18	383	2587;2588;2589;2590;2591;2592	1703;1704;1705;1706;1707;1708	1706		ASLEAAIADAEQR	13	0	13436681	CON__P05787;P05787;CON__H-INV:HIT000292931	CON__P05787	CYK8;KRT8	Cytokeratin-8;Keratin, type II cytoskeletal 8;Keratin-8;Type-II keratin Kb8	P05787	yes	7.6917e-06	185.97	1	1	1	1	1	1	1	1	1	1	1	1	4979800	1365000	1312400	1085900	348040	320240	548180		+
369	18	384	2593;2594;2595;2596;2597;2598	1709;1710;1711;1712;1713;1714	1712		ASLEAAIADAEQRGELAIK	19	1	19550324	CON__P05787;P05787;CON__H-INV:HIT000292931	CON__P05787	CYK8;KRT8	Cytokeratin-8;Keratin, type II cytoskeletal 8;Keratin-8;Type-II keratin Kb8	P05787	yes	1.0163e-07	176.9	1	1	1	1	1	1	1	1	1	1	1	1	6300000	792730	1440100	1685600	621360	906770	853410		+
370	21;11	385	2599;2600;2601;2602;2603;2604	1715;1716;1717	1717		ASLENSLEETK	11	0	12195932	CON__P02533;P02533;CON__P08779;P08779;CON__Q3ZAW8;CON__Q9Z2K1	CON__P08779	KRT14;KRT16;KRT16A;Krt1-16;Krt16;K16;Krt1-16;Krt16	Cytokeratin-14;Keratin, type I cytoskeletal 14;Keratin-14;Cytokeratin-16;Keratin, type I cytoskeletal 16;Keratin-16;Keratin 16;Putative uncharacterized protein;Keratin intermediate filament 16a;Keratin intermediate filament 16b	P02533;P08779;Q3ZAW8;Q9EQD6;Q9EQD7;Q9Z2K1	no	0.0081882	118.53	1	1	1	1	1	1							4757400	1220600	575300	853550	252050	384270	1471700		+
371	21;11	386	2605;2606;2607;2608;2609;2610	1718;1719	1719		ASLENSLEETKGR	13	1	14327158	CON__P02533;P02533;CON__P08779;P08779;CON__Q3ZAW8;CON__Q9Z2K1	CON__P08779	KRT14;KRT16;KRT16A;Krt1-16;Krt16;K16;Krt1-16;Krt16	Cytokeratin-14;Keratin, type I cytoskeletal 14;Keratin-14;Cytokeratin-16;Keratin, type I cytoskeletal 16;Keratin-16;Keratin 16;Putative uncharacterized protein;Keratin intermediate filament 16a;Keratin intermediate filament 16b	P02533;P08779;Q3ZAW8;Q9EQD6;Q9EQD7;Q9Z2K1	no	0.15504	71427	1	1	1	1	1	1							1217500	216820	103080	273370	88428	192520	343300		+
372	200	387	2611;2612;2613;2614;2615;2616	1720;1721;1722;1723	1721		ASLNGADIYSGCCTLK	16	0	17287811	P14866	P14866				yes	3.7905e-20	247.38	1	1	1	1	1	1	1	1	1	1	1	1	2446900	246320	347480	431960	336460	577590	507120
373	303	388	2617;2618;2619;2620;2621;2622;2623;2624;2625	1724;1725;1726	1724		ASNGDAWVEAHGK	13	0	13406109	P38646	P38646				yes	0.24745	157.55	1	2	2	1	2	1	1	2	2	1	2	1	1021500	242950	205270	155490	111140	172680	133960
374	179	389	2626;2627;2628;2629;2630;2631;2632;2633;2634;2635;2636;2637	1727;1728;1729;1730;1731;1732;1733	1731		ASPSPTDPVVPAVPIGPPPAGFR	23	0	22251845	P11498	P11498				yes	3.6351e-08	164.23	2	2	2	2	2	2	2	2	2	2	2	2	17311000	2491600	2821100	2961300	2437200	3430800	3169300
375	314	390	2638;2639;2640	1734;1735	1735		ASSSAGNLGVLIPVIAVLTR	20	0	1937131	P42356	P42356				yes	0.00012293	129.27	1	1	1				1	1	1				137170	47923	41809	47441	0	0	0
376	187	391	2641;2642;2643;2644;2645	1736;1737;1738;1739;1740	1740		ASTALSNEQQAR	12	0	12746215	P12270	P12270				yes	0.001074	147.89	1		1	1	1	1	1		1	1	1	1	305550	153470	0	0	62042	90039	0
377	127	392	2646;2647;2648;2649	1741;1742;1743;1744	1742		ASVSELACIYSALILHDDEVTVTEDK	26	0	28773954	P05386	P05386				yes	1.8524e-09	184.95	1	1	1	1			1	1	1	1			1773400	532830	528290	492170	220130	0	0
378	127	393	2650;2651;2652;2653;2654;2655;2656;2657	1745;1746;1747;1748	1747		ASVSELACIYSALILHDDEVTVTEDKINALIK	32	1	35298226	P05386	P05386				yes	2.3813e-17	226.44			2	2	2	2			2	2	2	2	81429000	0	0	21630000	2783600	40956000	16059000
379	493	394	2658;2659;2660;2661;2662;2663;2664;2665	1749;1750;1751;1752;1753;1754	1753		ASVSQVEADLK	11	0	11455928	Q07065	Q07065				yes	0.00079878	148.78	1	1	1	2	1	2	1	1	1	2	1	2	1708600	434630	0	379100	239730	278100	377040
380	576	395	2666;2667;2668;2669;2670	1755;1756	1755		ASVVTASSGSALQYDTLISLMEHLK	25	0	26203418	Q5T4S7-2;Q5T4S7;Q5T4S7-4;Q5T4S7-3	Q5T4S7-2				yes	4.3085e-08	171.85	1	1	1	1		1	1	1	1	1		1	1776600	409410	445450	242590	230090	0	449020
381	524	396	2671;2672	1757	1757		ASVVTLPVYLNFTR	14	0	1578877	Q14204	Q14204				yes	0.0052038	108.12				1	1					1	1		571260	0	0	0	180770	390490	0
382	193	397	2673;2674;2675	1758;1759	1759		ASWSSLSMDEK	11	0	12395442	P13073	P13073				yes	0.0044046	130.23	1		1			1	1		1			1	541270	236940	0	255920	0	0	48404
383	233	398	2676;2677;2678;2679;2680;2681	1760	1760		ATAEVLNIGKK	11	1	11426659	P22234	P22234				yes	0.0011893	141.91	1	1	1	1	1	1	1	1	1	1	1	1	1141600	113740	140320	282430	105160	298200	201740
384	148;212	399	2682;2683;2684;2685;2686;2687;2688;2689;2690;2691;2692;2693	1761;1762;1763;1764;1765;1766;1767;1768;1769;1770;1771;1772	1766		ATAGDTHLGGEDFDNR	16	0	16747234	P08107;P17066;P48741	P08107				no	6.8687e-38	278.75	2	2	2	2	2	2							19653000	4416500	4629800	4610000	1596800	2231500	2168400
385	228	400	2694;2695;2696;2697;2698;2699	1773;1774;1775;1776;1777;1778	1777		ATCAPQHGAPGPGPADASK	19	0	17888213	P21333;P21333-2	P21333				yes	0.00022343	124.16	1	1	1	1	1	1	1	1	1	1	1	1	1112700	172980	211340	168190	123900	222930	213350
386	249	401	2700;2701;2702;2703;2704;2705	1779	1779		ATCIGNNSAAAVSMLK	16	0	16067807	P25789	P25789				yes	0.046341	90642	1	1	1	1	1	1	1	1	1	1	1	1	894220	144270	163850	209600	92690	129450	154360
387	574	402	2706;2707;2708;2709;2710;2711	1780;1781;1782;1783;1784;1785	1781		ATDTSQGELVHPK	13	0	13816838	Q5SSJ5;Q5SSJ5-5	Q5SSJ5				yes	0.069043	161.49	1	1	1	1	1	1	1	1	1	1	1	1	1003800	164210	157830	160530	107420	209510	204330
388	277	403	2712;2713;2714;2715;2716;2717	1786	1786		ATENDIANFFSPLNPIR	17	0	19179585	P31942;P31942-2;P31942-3;P31942-4;P31942-5;P31942-6	P31942				yes	1.1778e-07	163.46	1	1	1	1	1	1	1	1	1	1	1	1	1244100	145610	237390	212230	187720	240130	221020
389	581	404	2718;2719;2720;2721;2722	1787	1787		ATEPQMVLFNLYDDWLK	17	0	20820132	Q6P2Q9	Q6P2Q9				yes	0.22995	73605	1	1		1	1	1	1	1		1	1	1	184600	16857	49276	0	19697	52759	46012
390	204	405	2723;2724;2725;2726;2727;2728	1788;1789;1790;1791;1792;1793	1791		ATFDAISK	8	0	85143888	P15880	P15880				yes	0.187	83906	1	1	1	1	1	1	1	1	1	1	1	1	1777500	294360	271240	301690	188470	424780	296970
391	222	406	2729;2730;2731;2732;2733;2734	1794	1794		ATFIKVPQNQNGK	13	1	14437834	P19338	P19338				yes	0.00061148	128.95	1	1	1	1	1	1	1	1	1	1	1	1	496610	22358	30534	45969	46916	233580	117250
392	51	407	2735;2736;2737;2738;2739	1795;1796	1795		ATFNPAQDK	9	0	99047706	O00592;O00592-2	O00592				yes	0.26423	74525		1	1	1	1	1		1	1	1	1	1	204080	0	23308	37237	38353	55212	49966
393	17	408	2740;2741;2742;2743;2744	1797	1797		ATGGGLSSVGGGSSTIK	17	0	14347314	CON__P04259	CON__P04259	K6B;KRT6B;KRTL1	Cytokeratin-6B;Keratin, type II cytoskeletal 6B;Keratin-6B;Type-II keratin Kb10	P04259	no	0.09535	86577	1	1	1	1		1							706970	218630	48299	66573	39477	0	334000		+
394	322	409	2745;2746;2747;2748;2749;2750	1798	1798		ATHGQTCARPMCIPPSYADLGK	22	1	24301243	P45880	P45880				yes	0.050261	93105	1	1	1	1	1	1	1	1	1	1	1	1	1246900	24436	179760	234500	108450	532460	167270
395	632	410	2751;2752;2753;2754;2755;2756	1799;1800;1801;1802;1803;1804	1799		ATILDLSCNK	10	0	11335751	Q96AG4	Q96AG4				yes	0.00048222	203.79	1	1	1	1	1	1	1	1	1	1	1	1	3148400	626850	498170	561170	271940	728770	461490
396	105	411	2757;2758;2759	1805	1805		ATLLESYQVYK	11	0	13136867	O95260	O95260				yes	0.076677	87273	1	1	1				1	1	1				780550	199470	332250	248840	0	0	0
397	662	412	2760;2761;2762;2763;2764;2765	1806;1807;1808;1809;1810	1808		ATLQEILPEVLK	12	0	13527915	Q9BQG0-2;Q9BQG0	Q9BQG0-2				yes	0.00021853	146.32	1	1	1	1	1	1	1	1	1	1	1	1	5449400	993650	973080	1095600	551800	929470	905740
398	694	413	2766;2767;2768	1811	1811		ATMNLALAGDILAAGQDAHCQLLR	24	0	25222734	Q9HCU5	Q9HCU5				yes	4.7796e-08	165.99			1	1		1			1	1		1	1362000	0	0	1144700	86978	0	130320
399	29	414	2769	1812	1812		ATMQNLNDR	9	0	10614924	CON__Q04695;Q04695;CON__Q9QWL7;CON__Q9C075;CON__Q99PS0;Q9C075	CON__Q04695	KRT17;Krt1-17;Krt17;KRT23;Haik1;Krt1-23;Krt23	39.1;Cytokeratin-17;Keratin, type I cytoskeletal 17;Keratin-17;Cytokeratin-23;Keratin, type I cytoskeletal 23;Keratin-23	Q04695;Q9QWL7;Q9C075;Q99PS0	yes	0.1414	86514						1						1	244340	0	0	0	0	0	244340		+
400	464	415	2770;2771;2772;2773;2774;2775	1813;1814;1815;1816;1817;1818	1818		ATQQQHDFTLTQTADGR	17	0	19168977	P78527;P78527-2	P78527				yes	9.5299e-08	167.65	1	1	1	1	1	1	1	1	1	1	1	1	3230000	544700	604220	508610	225420	931660	415360
401	56	416	2776;2777	1819	1819		ATSNVFAMFDQSQIQEFK	18	0	20899779	O14950;P19105;P24844	O14950				yes	1.3053e-07	170.48		1		1				1		1			142080	0	21359	0	120720	0	0
402	275	417	2778;2779;2780;2781;2782;2783	1820	1820		ATTGALGNYYVDSFLLGADAADELSVGR	28	0	2845377	P31269	P31269				yes	0.0096439	116.25	1	1	1	1	1	1	1	1	1	1	1	1	304600	47645	53610	57709	33298	57994	54343
403	332	418	2784;2785;2786;2787;2788;2789	1821	1821		ATVVVEATEPEPSGSIANPAASTSPSLSHR	30	0	2961468	P46821	P46821				yes	0.27632	98.82	1	1	1	1	1	1	1	1	1	1	1	1	1626700	135300	147370	235990	223110	488360	396600
404	464	419	2790;2791;2792;2793;2794;2795;2796;2797;2798;2799;2800;2801	1822;1823;1824;1825;1826;1827;1828;1829;1830;1831	1824		AVAFFLESIAMHDIIAAEK	19	0	20750761	P78527;P78527-2	P78527				yes	6.9415e-17	219.72	2	2	2	2	2	2	2	2	2	2	2	2	8392300	1030600	1704600	2120100	375120	2157200	1004600
405	122	420	2802;2803;2804;2805;2806;2807	1832;1833;1834;1835	1833		AVAGDASESALLK	13	0	12306456	P05023;P05023-2	P05023				yes	0.47875	152.43	1	1	1	1	1	1	1	1	1	1	1	1	1387200	270310	314260	370480	79116	217290	135710
406	376	421	2808;2809;2810;2811;2812;2813;2814;2815;2816	1836;1837;1838;1839;1840;1841;1842	1838		AVANETGAFFFLINGPEIMSK	21	0	22551296	P55072	P55072				yes	5.8734e-14	198.35	1	2	2	2	1	1	1	2	2	2	1	1	10547000	216970	4309600	5522600	116310	200870	180900
407	342	422	2817;2818;2819;2820;2821;2822	1843;1844	1843		AVAQALEVIPR	11	0	11656819	P49368	P49368				yes	0.04731	91822	1	1	1	1	1	1	1	1	1	1	1	1	1353000	207050	224830	343540	148670	209600	219310
408	458;583	423	2823;2824;2825;2826;2827;2828;2829;2830;2831;2832;2833;2834;2835	1845;1846;1847;1848;1849;1850;1851;1852;1853;1854;1855;1856	1849		AVCMLSNTTAIAEAWAR	17	0	18638971	P68363;CON__ENSEMBL:ENSBTAP00000016242;P68366;Q71U36;Q13748;Q13748-2;Q6PEY2	P68363				no	3.2423e-93	388.73	2	2	2	2	3	2							25828000	5981600	6956600	9225000	1130300	1597400	936680		+
409	661	424	2836	1857	1857		AVCMLSNTTAVAEAWAR	17	0	18498815	Q9BQE3	Q9BQE3				yes	6.9268e-14	235.57		1						1					0	0	0	0	0	0	0
410	650	425	2837;2838;2839	1858	1858		AVDCLLDSK	9	0	10194957	Q99442	Q99442				yes	0.0086921	125.42	1	1	1				1	1	1				936780	288530	356290	291960	0	0	0
411	524	426	2840;2841;2842;2843;2844;2845	1859;1860;1861	1859		AVDDLNLHSYSNLPIWVNK	19	0	21971168	Q14204	Q14204				yes	0.0047653	144.78	1	1	1	1	1	1	1	1	1	1	1	1	2875900	563240	733170	624570	305500	266230	383180
412	560	427	2846;2847;2848;2849;2850;2851	1862;1863;1864;1865;1866;1867	1867		AVDEAADALLK	11	0	1114587	Q16891;Q16891-2;Q16891-3	Q16891				yes	0.0040226	131.41	1	1	1	1	1	1	1	1	1	1	1	1	2582200	491670	511600	501040	261050	448760	368040
413	585	428	2852;2853;2854;2855;2856;2857	1868;1869	1868		AVDEAVILLQEIGVLDQR	18	0	19800892	Q7L2E3-2;Q7L2E3;Q7L2E3-3	Q7L2E3-2				yes	0.00030895	120	1	1	1	1	1	1	1	1	1	1	1	1	748420	114950	146290	152940	64280	156290	113680
414	442	429	2858;2859;2860;2861;2862;2863;2864	1870;1871;1872;1873;1874	1873		AVDFAER	7	0	80639227	P62917	P62917				yes	0.11476	121.45	1	1	1	1	1	2	1	1	1	1	1	2	1303800	237300	207960	34508	170900	306320	346770
415	439	430	2865;2866;2867;2868;2869;2870	1875;1876	1875		AVDIPHMDIEALK	13	0	1450749	P62906	P62906				yes	0.013825	96381	1	1	1	1	1	1	1	1	1	1	1	1	2252300	307870	293370	427210	299610	414750	509520
416	439	431	2871;2872;2873;2874;2875;2876	1877;1878;1879;1880;1881	1880		AVDIPHMDIEALKK	14	1	1578844	P62906	P62906				yes	0.0049824	108.52	1	1	1	1	1	1	1	1	1	1	1	1	2663100	288280	396030	596380	266930	576790	538690
417	659	432	2877;2878;2879;2880;2881;2882	1882;1883	1883		AVDPEDDFQR	10	0	11905204	Q99848	Q99848				yes	0.038285	99523	1	1	1	1	1	1	1	1	1	1	1	1	796070	93132	122820	104760	105540	184490	185330
418	247	433	2883;2884;2885;2886;2887;2888	1884;1885;1886;1887	1886		AVDSLVPIGR	10	0	10255869	P25705	P25705				yes	0.038955	99063	1	1	1	1	1	1	1	1	1	1	1	1	1964600	315900	308290	516040	194240	347740	282430
419	486	434	2889;2890;2891;2892;2893;2894	1888;1889;1890;1891	1891		AVDSQILPK	9	0	9695495	Q02878	Q02878				yes	0.0002017	159.14	1	1	1	1	1	1	1	1	1	1	1	1	7244800	1022900	1005900	1060200	710760	1682300	1762700
420	285	435	2895;2896;2897	1892;1893;1894	1892		AVFLLK	6	0	6894476	P34972	P34972				yes	0.31357	98124	1	1	1				1	1	1				15602000	6001800	5992000	3608700	0	0	0
421	28;454;456	436	2898;2899;2900;2901;2902;2903	1895;1896;1897;1898;1899;1900	1896		AVFPSIVGR	9	0	94454435	CON__P60712;P60709;Q6S8J3;A5A3E0;P0CG38;Q9BYX7;P63261;P68032;P68133;P62736;P63267	P63261			P60712	no	0.03901	105.01	1	1	1	1	1	1							2077600	323500	431800	684730	122110	284070	231430		+
422	28;454;456	437	2904;2905;2906;2907;2908;2909;2910;2911;2912;2913	1901;1902;1903;1904;1905;1906;1907	1902		AVFPSIVGRPR	11	1	11976982	CON__P60712;P60709;Q6S8J3;A5A3E0;P0CG38;Q9BYX7;P63261;P68032;P68133;P62736;P63267	P63261			P60712	no	0.030636	95233	2	2	2	2	1	1							8892300	1169400	1619300	2451400	1325900	1443600	882730		+
423	122	438	2914;2915;2916;2917;2918;2919	1908	1908		AVFQANQENLPILK	14	0	15838671	P05023;P05023-2	P05023				yes	0.12058	77133	1	1	1	1	1	1	1	1	1	1	1	1	1605900	327870	472860	514190	75084	102800	113120
424	458;583;661	439	2920;2921;2922;2923;2924;2925;2926;2927;2928;2929;2930;2931	1909;1910;1911;1912;1913;1914;1915;1916;1917;1918;1919	1913		AVFVDLEPTVIDEVR	15	0	17008985	P68363;CON__ENSEMBL:ENSBTAP00000016242;Q71U36;Q9BQE3	P68363				no	1.5276e-27	256.85	2	2	3	2	2	1							89028000	21903000	25932000	29891000	3977700	5147900	2177200		+
425	487	440	2932;2933;2934;2935;2936;2937	1920	1920		AVIGMTAGATGAFVGTPAEVALIR	24	0	22722249	Q02978	Q02978				yes	0.0095582	110.69	1	1	1	1	1	1	1	1	1	1	1	1	1916000	320060	391590	465040	215020	262890	261460
426	666	441	2938;2939;2940;2941;2942;2943	1921	1921		AVIISDNAVDNDSFYVEMIQDSTQR	25	0	28293127	Q9BSG0	Q9BSG0				yes	3.3604e-31	231.81	1	1	1	1	1	1	1	1	1	1	1	1	1776900	256770	394460	403110	129760	245700	347060
427	280	442	2944;2945;2946;2947;2948;2949	1922;1923;1924	1922		AVLGPLVGAVDQGTSSTR	18	0	17269214	P32189;P32189-2;P32189-1;Q14409	P32189				yes	6.0627e-12	200.27	1	1	1	1	1	1	1	1	1	1	1	1	1655100	225350	207980	249460	210230	468740	293370
428	719	443	2950;2951;2952;2953;2954;2955;2956;2957;2958;2959;2960;2961	1925;1926;1927;1928;1929	1929		AVLMENIVYLTNSLELEHIEVK	22	0	25563509	Q9P2J5	Q9P2J5				yes	6.593e-15	190.62	2	2	2	2	2	2	2	2	2	2	2	2	4011900	338610	552520	553530	475450	1288500	803330
429	459;118;564	444;445	2962;2963;2964;2965;2966;2967;2968;2969;2970	1930;1931;1932;1933;1934;1935;1936	1933		AVLVDLEPGTMDSVR	15	0	16008131	P04350;P68371;Q3ZCM7;Q99867	P68371				no	2.7162e-05	179.4	2	2	2	1	1	1							12122000	2743800	2498100	4354300	759910	1066900	699100
430	547	446	2971;2972;2973;2974;2975;2976	1937	1937		AVMISAIEK	9	0	9605314	Q15393;Q15393-2	Q15393				yes	0.23772	77113	1	1	1	1	1	1	1	1	1	1	1	1	458570	68165	81582	59845	54452	92085	102440
431	646	447	2977;2978;2979;2980;2981;2982;2983;2984;2985;2986;2987;2988	1938;1939;1940;1941;1942;1943;1944;1945;1946;1947;1948;1949	1946		AVNYVGAGTVEFIMDSK	17	0	17998764	Q96RQ3	Q96RQ3				yes	1.3781e-64	333.9	2	2	2	2	2	2	2	2	2	2	2	2	17676000	2436300	3012400	3070300	2221100	3772100	3163300
432	159	448	2989;2990;2991;2992;2993;2994	1950;1951;1952	1952		AVPETRPNHTIYINNLNEK	19	1	22221444	P09012	P09012				yes	0.39063	70845	1	1	1	1	1	1	1	1	1	1	1	1	2795200	431600	442080	477520	339540	596550	507950
433	576	449	2995;2996;2997;2998;2999;3000	1953;1954;1955;1956;1957	1953		AVQCLNTSSK	10	0	1106539	Q5T4S7-2;Q5T4S7;Q5T4S7-4;Q5T4S7-3	Q5T4S7-2				yes	0.029748	105.39	1	1	1	1	1	1	1	1	1	1	1	1	141880	44155	14094	25920	9414	17866	30433
434	256	450	3001;3002;3003;3004;3005;3006	1958;1959;1960	1960		AVTEQGAELSNEER	14	0	15317114	P27348	P27348				yes	2.8391e-07	202.54	1	1	1	1	1	1	1	1	1	1	1	1	813730	139390	143970	333110	48553	83497	65202
435	385	451	3007;3008;3009;3010;3011;3012	1961	1961		AVTGYTDPYTGQQISLFQAMQK	22	0	24461839	P58107	P58107				yes	4.7468e-35	264.55	1	1	1	1	1	1	1	1	1	1	1	1	2290500	313560	382220	413360	295360	526880	359130
436	381	452	3013;3014;3015;3016;3017;3018	1962;1963;1964;1965	1963		AVTNEPEEEELATLSEEEIAMAVTAWEK	28	0	3118454	P56192	P56192				yes	2.4926e-06	163.22	1	1	1	1	1	1	1	1	1	1	1	1	2038800	222530	314830	390960	190610	471610	448240
437	442	453	3019;3020;3021;3022;3023;3024;3025;3026;3027;3028;3029;3030	1966;1967;1968;1969;1970;1971	1970		AVVGVVAGGGR	11	0	94054541	P62917	P62917				yes	0.068838	172.46	2	2	2	2	2	2	2	2	2	2	2	2	4227300	771900	617660	638070	506780	922940	769940
438	477	454	3031;3032;3033	1972;1973;1974	1973		AVVHTHLLNPEWLVNYFGSLSVEDSLECLR	30	0	34967449	Q00610;Q00610-2	Q00610				yes	0.00091623	135.75			1		1	1			1		1	1	1233300	0	0	304540	0	594350	334370
439	539;236	455	3034;3035;3036;3037;3038;3039	1975;1976;1977;1978;1979;1980	1978		AVVIVDDR	8	0	88549198	Q15233;P23246;P23246-2	Q15233				no	0.012722	139.82	1	1	1	1	1	1							11977000	2032400	2040000	2093700	1379300	2120200	2311100
440	576	456	3040;3041;3042;3043;3044;3045;3046;3047;3048;3049	1981;1982;1983;1984;1985	1983		AVWLPGSQTELAIVTADFVK	20	0	21441518	Q5T4S7-2;Q5T4S7;Q5T4S7-4;Q5T4S7-3;Q5T4S7-5	Q5T4S7-2				yes	1.9168e-07	166.73	2	2	1	2	2	1	2	2	1	2	2	1	2195900	344980	421890	221350	328850	583320	295530
441	97	457	3050;3051;3052;3053	1986;1987	1987		AWDDFFPGSDR	11	0	1311552	O75915	O75915				yes	0.010872	119.52	1	1	1	1			1	1	1	1			989860	462990	483360	0	43508	0	0
442	228	458	3054;3055;3056;3057;3058;3059	1988;1989;1990	1988		AWGPGLEGGVVGK	13	0	12256455	P21333;P21333-2	P21333				yes	0.0094119	173.56	1	1	1	1	1	1	1	1	1	1	1	1	3212700	426800	432960	543810	370420	770940	667800
443	502	459	3060;3061;3062;3063;3064;3065	1991;1992;1993;1994	1993		AYAALAALEK	10	0	10195651	Q12906;Q12906-3;Q12906-6;Q12906-2;Q12906-4;Q12906-5	Q12906				yes	0.00081607	152.08	1	1	1	1	1	1	1	1	1	1	1	1	1301200	193460	143800	220470	159520	278770	305140
444	592	460	3066;3067;3068;3069;3070;3071	1995;1996;1997;1998	1996		AYELEKR	7	1	90747633	Q7Z417	Q7Z417				yes	0.34127	77566	1	1	1	1	1	1	1	1	1	1	1	1	498280	70960	62923	71182	60904	128030	104290
445	126	461;462	3072;3073;3074;3075;3076;3077;3078;3079;3080;3081;3082;3083	1999;2000;2001;2002;2003;2004	2003	38	AYGGAYDVMSSK	12	0	12475492	P05166	P05166				yes	2.6593e-15	241.4	2	2	2	2	2	2	2	2	2	2	2	2	9596800	1481400	1484200	1327200	1022800	1908300	2372900
446	340	463	3084;3085;3086;3087;3088;3089	2005;2006;2007;2008	2008		AYGGSMCAK	9	0	94338917	P49207	P49207				yes	0.23506	77372	1	1	1	1	1	1	1	1	1	1	1	1	219110	41049	21395	37698	17742	26979	74244
447	458;583	464	3090;3091;3092;3093;3094;3095	2009;2010;2011;2012;2013;2014	2013		AYHEQLSVAEITNACFEPANQMVK	24	0	2749284	P68363;CON__ENSEMBL:ENSBTAP00000016242;P68366;Q71U36;Q13748;Q13748-2;Q6PEY2	P68363				no	2.0501e-22	226.7	1	1	1	1	1	1							36274000	8054300	10633000	12461000	1670600	1920700	1533800		+
448	661	465	3096;3097;3098;3099;3100;3101	2015;2016;2017	2016		AYHEQLTVAEITNACFEPANQMVK	24	0	27632996	Q9BQE3	Q9BQE3				yes	2.1183e-14	197.86	1	1	1	1	1	1	1	1	1	1	1	1	5869200	1278600	1866600	1926900	255750	311670	229680
449	562	466	3102;3103;3104	2018;2019	2018		AYLEGTCVEWLR	12	0	14957129	Q29963;P10321;P30505;P30508;Q07000;Q29960;Q9TNN7;Q29865;P16188;P18463;P30460;P30462;P30480;Q29960-2;P30499;P30504;P30510;P30466;P30479;P30492;P30493;Q29940;P01891;P01892;P10314;P10316;P16189;P16190;P30453;P30459;P30512	Q29963				yes	4.565e-08	207.56	1	1	1				1	1	1				805370	250880	244800	309690	0	0	0
450	576	467	3105;3106;3107	2020;2021	2020		AYLLQNFNEEGTTEKPSK	18	1	20680113	Q5T4S7-2;Q5T4S7;Q5T4S7-4;Q5T4S7-3;Q5T4S7-5	Q5T4S7-2				yes	0.16846	82266				1	1	1				1	1	1	922290	0	0	0	219250	326870	376170
451	742	468	3108;3109;3110	2022	2022		AYMTVLQSIENYVQIDITR	19	0	2256146	Q9Y2A7-2;Q9Y2A7	Q9Y2A7-2				yes	0.26091	77885				1	1	1				1	1	1	160340	0	0	0	16616	65217	78512
452	126	469	3111;3112;3113;3114;3115;3116;3117;3118;3119;3120;3121;3122	2023;2024;2025;2026;2027;2028;2029;2030;2031;2032;2033;2034	2028		AYNMVDIIHSVVDER	15	0	17598563	P05166	P05166				yes	4.2266e-59	337.65	2	2	2	2	2	2	2	2	2	2	2	2	25309000	4197100	5487600	5331600	3209600	2886000	4197600
453	126	470	3123;3124;3125;3126;3127;3128;3129;3130;3131;3132;3133;3134	2035;2036;2037;2038;2039;2040;2041;2042;2043	2041		AYNMVDIIHSVVDEREFFEIMPNYAK	26	1	3129494	P05166	P05166				yes	1.8339e-22	216.6	2	2	2	2	2	2	2	2	2	2	2	2	20933000	112330	866810	4479800	375700	9223500	5874900
454	371	471	3135;3136;3137;3138	2044;2045	2044		AYQCVVLLQGK	11	0	12776802	P54136;P54136-2	P54136				yes	0.0011611	142.4	1	1	1			1	1	1	1			1	1399700	322370	311730	348320	0	0	417290
455	179	472	3139;3140;3141;3142;3143;3144;3145;3146;3147;3148;3149;3150;3151;3152;3153	2046;2047;2048;2049;2050;2051;2052;2053;2054;2055;2056;2057	2056		AYSEALAAFGNGALFVEK	18	0	18569309	P11498	P11498				yes	1.9236e-30	263.71	4	2	3	2	2	2	4	2	3	2	2	2	17102000	2178100	2251100	2619500	2595400	4056200	3401400
456	145	473	3154;3155;3156;3157;3158;3159	2058;2059;2060;2061;2062;2063	2062		AYVDDTPAEQMK	12	0	13666075	P07814	P07814				yes	0.00010839	154.69	1	1	1	1	1	1	1	1	1	1	1	1	1815200	280060	307390	267790	209310	359830	390760
457	179	474	3160;3161;3162;3163;3164;3165;3166	2064;2065;2066;2067;2068;2069	2065		AYVEANQMLGDLIK	14	0	15637967	P11498	P11498				yes	1.7468e-55	324.42	1	2	1	1	1	1	1	2	1	1	1	1	9404200	1317800	1551000	1576000	1380200	1873300	1705900
458	464	475	3167;3168;3169;3170;3171;3172	2070;2071;2072;2073;2074	2070		AYVPALQMAFK	11	0	12376529	P78527;P78527-2	P78527				yes	0.017012	108.75	1	1	1	1	1	1	1	1	1	1	1	1	1552800	329200	365410	332100	199680	0	326380
459	126	476;477	3173;3174;3175;3176;3177;3178;3179;3180;3181;3182;3183;3184	2075;2076;2077;2078;2079	2077		CADFGMAADK	10	0	10844318	P05166	P05166				yes	0.024899	108.72	2	2	2	2	2	2	2	2	2	2	2	2	4004000	826960	753910	744440	515620	500690	662390
460	126	478	3185;3186;3187;3188;3189;3190;3191;3192;3193;3194;3195;3196	2080;2081;2082;2083;2084;2085;2086;2087;2088;2089;2090	2089		CADFGMAADKNKFPGDSVVTGR	22	2	23420784	P05166	P05166				yes	0.0010287	146.52	2	2	2	2	2	2	2	2	2	2	2	2	11481000	641620	941620	1530600	1565700	3846000	2955000
461	41	479	3197;3198;3199;3200;3201;3202	2091;2092;2093;2094;2095;2096	2095		CCGLCVCPCNR	11	0	14545345	O00161	O00161				yes	0.070985	172.06	1	1	1	1	1	1	1	1	1	1	1	1	5694700	580830	707110	654900	795790	1720200	1235900
462	444	480	3203;3204;3205;3206;3207;3208	2097;2098;2099;2100;2101	2100		CCLTYCFNKPEDK	13	1	17337211	P62979	P62979				yes	0.00046314	132.14	1	1	1	1	1	1	1	1	1	1	1	1	7075900	948940	1031100	833050	860450	1831600	1570700
463	198	481	3209;3210;3211;3212;3213	2102	2102		CCSGAIIVLTK	11	0	12206257	P14618	P14618				yes	0.016094	109.66	1		1	1	1	1	1		1	1	1	1	823690	40875	0	498060	79321	98095	107350
464	15;16	482	3214;3215;3216;3217;3218	2103;2104	2104		CCTESLVNR	9	0	11374907	CON__P02768-1;P02768;P02768-2;CON__P02769	CON__P02768-1	ALB;GIG20;GIG42;PRO0903;PRO1708;PRO2044;PRO2619;PRO2675;UNQ696/PRO1341	Serum albumin	P02768-1;P02768;P02769	no	0.34093	69779		1	1	1	1	1							328140	0	29996	107450	96391	38714	55591		+
465	615	483	3219;3220;3221;3222;3223;3224	2105;2106	2106		CDAIVDLIHDIQIVSTTR	18	0	20680623	Q8TEM1;Q8TEM1-2	Q8TEM1				yes	3.1952e-22	234.31	1	1	1	1	1	1	1	1	1	1	1	1	1336300	193910	342130	441620	68920	167660	122010
466	198	484	3225;3226;3227;3228;3229;3230	2107	2107		CDENILWLDYK	11	0	14676704	P14618;P14618-2	P14618				yes	1.5915e-09	221.16	1	1	1	1	1	1	1	1	1	1	1	1	853860	31175	57051	533480	68981	78394	84781
467	260	485	3231;3232;3233;3234;3235;3236	2108	2108		CDFALFLGASSENAGTLGTVAGSAAGLK	28	0	26843116	P27708	P27708				yes	0.12531	102.3	1	1	1	1	1	1	1	1	1	1	1	1	1042600	135090	164290	207960	106200	232900	196140
468	192	486	3237;3238;3239;3240;3241	2109;2110;2111;2112;2113	2110		CDISLQFFLPFSLGK	15	0	17709015	P13010	P13010				yes	2.5009e-08	202.16		1	1	1	1	1		1	1	1	1	1	517300	0	101190	129150	47076	109160	130720
469	729	487	3242;3243;3244;3245;3246;3247;3248	2114;2115	2114		CDLISIPK	8	0	9445001	Q9ULV4	Q9ULV4				yes	0.086313	97.77	1	1	2	1	1	1	1	1	2	1	1	1	1416700	179800	181070	209170	146130	426170	274360
470	28;454;570	488	3249;3250;3251;3252;3253;3254	2116;2117;2118;2119;2120;2121	2116		CDVDIRK	7	1	90444365	CON__P60712;P60709;P63261;Q562R1	P63261			P60712	no	0.16426	102.04	1	1	1	1	1	1							1281200	144780	135230	292710	138880	369770	199800		+
471	51	489	3255;3256;3257;3258;3259;3260	2122	2122		CEDLETQTQSEK	12	0	14666195	O00592;O00592-2	O00592				yes	0.00022509	145.82	1	1	1	1	1	1	1	1	1	1	1	1	267530	31185	30846	45097	36111	68617	55671
472	525	490	3261;3262;3263;3264;3265;3266;3267;3268	2123;2124;2125;2126;2127;2128	2128		CEDVETAEGVALTVTGVAQVK	21	0	21750729	Q14254	Q14254				yes	2.5817e-08	181.52	1	1	2	2	1	1	1	1	2	2	1	1	4104100	383560	592540	517760	449300	1237900	923090
473	719	491	3269;3270;3271;3272;3273	2129;2130	2130		CEFAVGYQR	9	0	11285022	Q9P2J5	Q9P2J5				yes	0.047498	101.06	1	1	1	1		1	1	1	1	1		1	507940	93217	99665	13129	83835	0	218090
474	709	492	3274;3275;3276;3277;3278	2131;2132;2133	2133		CEFEEVQGFLDQVAHK	16	0	19348833	Q9NX20	Q9NX20				yes	1.1377e-13	226.01	1	1	1	1		1	1	1	1	1		1	1708900	211910	444170	486610	281550	0	284640
475	173	493	3279;3280;3281;3282;3283;3284	2134;2135;2136;2137	2136		CEFQDAYVLLSEK	13	0	16007443	P10809	P10809				yes	1.8085e-34	298.84	1	1	1	1	1	1	1	1	1	1	1	1	2391800	358200	427050	682960	297600	277970	348020
476	173	494	3285;3286;3287;3288;3289	2138	2138		CEFQDAYVLLSEKK	14	1	17288393	P10809	P10809				yes	7.6952e-07	192.86		1	1	1	1	1		1	1	1	1	1	1777700	0	196130	601970	274020	400200	305360
477	308	495	3290;3291;3292;3293;3294;3295	2139;2140;2141;2142;2143;2144;2145	2139		CEGINISGNFYR	12	0	14286456	P40429	P40429				yes	4.6294e-15	232.22	1	1	1	1	1	1	1	1	1	1	1	1	9489700	1128300	1536800	1477200	1125000	2173200	2049200
478	303	496	3296;3297;3298;3299;3300;3301	2146	2146		CELSSSVQTDINLPYLTMDSSGPK	24	0	26412251	P38646	P38646				yes	2.3799e-08	175.75	1	1	1	1	1	1	1	1	1	1	1	1	3724700	642000	772230	839290	350500	601790	518900
479	11;29	497	3302;3303;3304;3305;3306;3307	2147;2148;2149;2150;2151	2149		CEMEQQNQEYK	11	0	14855864	CON__P02533;P02533;CON__Q61782;CON__Q04695;Q04695;CON__Q9QWL7	CON__P02533	KRT14;Krt14;KRT17;Krt1-17;Krt17	Cytokeratin-14;Keratin, type I cytoskeletal 14;Keratin-14;Type I epidermal keratin;39.1;Cytokeratin-17;Keratin, type I cytoskeletal 17;Keratin-17	P02533;Q61782;Q04695;Q9QWL7	no	9.7054e-21	256.55	1	1	1	1	1	1							794210	187200	110080	284380	61836	74088	76618		+
480	469	498	3308;3309;3310;3311;3312;3313	2152;2153;2154;2155;2156;2157	2152		CESAFLSK	8	0	94043242	P83731	P83731				yes	0.016225	136.49	1	1	1	1	1	1	1	1	1	1	1	1	2463700	359280	341430	384610	304290	561850	512220
481	262	499	3314;3315;3316	2158;2159;2160	2158		CESAPGCGVWQR	12	0	14055867	P27824	P27824				yes	2.2972e-10	219.67	1	1	1				1	1	1				3290300	1424600	1080900	784820	0	0	0
482	262	500	3317;3318;3319;3320;3321;3322;3323;3324;3325;3326;3327;3328	2161;2162;2163;2164;2165;2166;2167;2168	2167		CESAPGCGVWQRPVIDNPNYK	21	1	24461158	P27824	P27824				yes	1.0993e-07	168.87	3	3	3	1	1	1	3	3	3	1	1	1	143510000	45151000	45342000	51562000	337560	600450	516820
483	373	501	3329;3330;3331;3332;3333;3334	2169	2169		CEYPAACNALETLLIHR	17	0	20299714	P54886;P54886-2	P54886				yes	6.7076e-08	172.92	1	1	1	1	1	1	1	1	1	1	1	1	1296100	188580	229170	301340	161000	225090	190910
484	464	502	3335;3336;3337;3338;3339;3340	2170;2171	2171		CFFLSK	6	0	8003891	P78527;P78527-2	P78527				yes	0.28439	107.74	1	1	1	1	1	1	1	1	1	1	1	1	929310	184040	28524	186090	102020	281570	147080
485	464	503	3341;3342;3343;3344;3345;3346	2172;2173;2174;2175;2176;2177	2172		CFGTGAAGNR	10	0	1009.44	P78527;P78527-2	P78527				yes	0.10174	86998	1	1	1	1	1	1	1	1	1	1	1	1	934700	210140	108790	181560	79398	250990	103830
486	129	504	3347;3348;3349;3350;3351;3352	2178;2179;2180;2181;2182;2183	2181		CFIVGADNVGSK	12	0	12656074	P05388;Q8NHW5	P05388				yes	0.00092771	133.87	1	1	1	1	1	1	1	1	1	1	1	1	7441600	1009000	938820	993790	869410	1814800	1815800
487	512	505	3353;3354;3355;3356;3357;3358	2184;2185;2186;2187;2188	2187		CFLAQPVTLLDIYTHWQQTSELGR	24	0	28754327	Q13428-4;Q13428-3;Q13428;Q13428-7;Q13428-6;Q13428-8;Q13428-2;Q13428-5	Q13428-4				yes	2.0047e-14	198.42	1	1	1	1	1	1	1	1	1	1	1	1	1448700	99204	206430	287280	104950	523240	227620
488	192	506	3359;3360;3361;3362;3363;3364	2189;2190;2191	2189		CFSVLGFCK	9	0	11165096	P13010	P13010				yes	0.00096711	141.18	1	1	1	1	1	1	1	1	1	1	1	1	1724800	179510	241970	292020	197490	430700	383150
489	262;57	507	3365;3366;3367;3368;3369;3370;3371;3372;3373;3374;3375	2192;2193;2194;2195;2196;2197	2196		CGEDYKLHFIFR	12	1	15837555	P27824;O14967	P27824				no	0.00084182	134.69	2	2	2	1	2	2							15124000	2314300	4256200	8271400	52291	120710	109220
490	445	508	3376;3377;3378;3379;3380;3381;3382;3383;3384;3385	2198;2199;2200;2201;2202;2203	2198		CGHTNNLRPK	10	1	1195588	P62987	P62987				yes	0.31999	68149	2	1	2	1	2	2	2	1	2	1	2	2	486450	152240	24028	62304	9473.8	96759	141650
491	347	509	3386;3387;3388;3389;3390;3391	2204;2205;2206;2207;2208;2209	2206		CGLVLSWK	8	0	96150552	P49756;P49756-3;P49756-2	P49756				yes	0.021999	130.99	1	1	1	1	1	1	1	1	1	1	1	1	8781500	1149400	1354200	1612900	1250300	1653100	1761600
492	204	510	3392;3393;3394;3395;3396;3397;3398	2210;2211;2212;2213;2214;2215	2214		CGSVLVR	7	0	78941671	P15880	P15880				yes	0.19491	88481	1	1	1	1	2	1	1	1	1	1	2	1	1022600	220860	133160	194280	0	276550	197720
493	410	511	3399;3400;3401;3402	2216;2217;2218	2216		CGVISPR	7	0	78740106	P62244	P62244				yes	0.26499	85.81	1		1		1	1	1		1		1	1	443700	159910	0	109280	0	42529	131990
494	280;527	512	3403;3404;3405;3406;3407;3408	2219;2220;2221	2219		CHIAFAALEAVCFQTR	16	0	18929026	P32189;P32189-2;P32189-1;Q14409;Q14410	P32189				no	2.3921e-05	169.68	1	1	1	1	1	1							3561600	326540	481810	355760	468320	1403600	525570
495	485	513	3409;3410;3411;3412;3413	2222;2223;2224;2225;2226	2223		CHTPPLYR	8	0	10425018	Q02543	Q02543				yes	0.054731	110.03		1	1	1	1	1		1	1	1	1	1	923730	0	166830	185290	128910	253800	188900
496	173	514	3414;3415;3416;3417;3418;3419	2227	2227		CIPALDSLTPANEDQK	16	0	17708458	P10809	P10809				yes	5.4738e-06	181.84	1	1	1	1	1	1	1	1	1	1	1	1	1923200	204080	338010	635290	187680	280730	277420
497	261	515	3420;3421;3422;3423	2228;2229	2228		CKDDEFTHLYTLIVRPDNTYEVK	23	2	2855.38	P27797	P27797				yes	0.007512	109.62	1	1	1	1			1	1	1	1			2414200	326530	613890	1344400	129460	0	0
498	125	516	3424;3425;3426;3427;3428;3429	2230;2231;2232;2233;2234	2232		CLAAEDVVFIGPDTHAIQAMGDK	23	0	24571668	P05165;P05165-2	P05165				yes	6.6658e-40	257.92	1	1	1	1	1	1	1	1	1	1	1	1	7711200	1691200	1928900	1593000	872660	632120	993300
499	125	517	3430;3431;3432;3433;3434;3435;3436;3437;3438;3439;3440;3441	2235;2236;2237;2238;2239;2240;2241;2242;2243;2244;2245;2246	2246		CLAAEDVVFIGPDTHAIQAMGDKIESK	27	1	29144205	P05165;P05165-2	P05165				yes	9.4837e-21	216.71	2	2	2	2	2	2	2	2	2	2	2	2	57746000	5363500	8797200	11344000	8645700	13632000	9963100
500	210	518	3442;3443;3444;3445;3446;3447	2247;2248;2249;2250;2251;2252	2251		CLALATHDNPLR	12	0	1379698	P16615;P16615-3;P16615-2;P16615-5;P16615-4	P16615				yes	0.0033954	183.57	2	2	2				2	2	2				2989900	978380	1030100	981490	0	0	0
501	210	519	3448;3449;3450;3451;3452;3453;3454;3455	2253;2254;2255;2256	2253		CLALATHDNPLRR	13	1	15357991	P16615;P16615-3;P16615-2;P16615-5;P16615-4	P16615				yes	0.013296	97244	2	2	1	1	1	1	2	2	1	1	1	1	4082100	1798600	1853700	365020	15993	23688	25112
502	310	520	3456;3457;3458;3459;3460;3461	2257	2257		CLAPMMSEVIR	11	0	13056243	P40939	P40939				yes	0.003893	131.82	1	1	1	1	1	1	1	1	1	1	1	1	1966300	481900	502660	743400	58834	87174	92313
503	301	521	3462;3463;3464	2258	2258		CLGHPEEFYNLVR	13	0	16327719	P37268	P37268				yes	0.99289	141.06	1	1	1				1	1	1				1088900	327780	334190	426920	0	0	0
504	499	522	3465;3466;3467;3468	2259;2260	2260		CLGIPNTAHFANVTQIEDAVSLWAK	25	0	27543799	Q12874	Q12874				yes	3.8827e-08	173.19	1	1	1			1	1	1	1			1	2645900	400230	640650	758690	0	0	846320
505	464	523	3469;3470;3471;3472;3473;3474	2261;2262;2263;2264;2265;2266	2265		CLMDQATDPNILGR	14	0	16027494	P78527;P78527-2	P78527				yes	1.001e-19	242.06	1	1	1	1	1	1	1	1	1	1	1	1	2807900	306050	468240	668200	233510	767160	364710
506	501	524	3475;3476;3477;3478;3479;3480	2267;2268	2267		CLQILAAGLFLPGSVGITDPCESGNFR	27	0	2891431	Q12905	Q12905				yes	2.7765e-07	179.65	1	1	1	1	1	1	1	1	1	1	1	1	2190600	208100	294600	355900	248520	586660	496830
507	600	525	3481;3482;3483;3484;3485;3486	2269	2269		CLQLLRPGGILAVLR	15	1	16780076	Q86VU5	Q86VU5				yes	0.00015971	124.54	1	1	1	1	1	1	1	1	1	1	1	1	975760	143670	207650	294940	75145	143070	111290
508	351	526	3487;3488;3489;3490;3491;3492	2270;2271;2272;2273;2274;2275	2271		CMQLTDFILK	10	0	12676305	P50914	P50914				yes	5.3899e-07	217.05	1	1	1	1	1	1	1	1	1	1	1	1	5446500	0	1372100	0	910330	1766200	1397800
509	175	527	3493;3494;3495;3496;3497;3498	2276;2277;2278;2279	2277		CNEIINWLDK	10	0	13036231	P11142	P11142				yes	0.00079169	200.96	1	1	1	1	1	1	1	1	1	1	1	1	2654300	948660	592100	618130	186420	98824	210180
510	477	528	3499;3500;3501;3502;3503;3504	2280;2281;2282	2282		CNEPAVWSQLAK	12	0	14016711	Q00610;Q00610-2	Q00610				yes	6.9075e-06	198.47	1	1	1	1	1	1	1	1	1	1	1	1	4738900	633910	660400	805940	615150	1165500	858000
511	576	529	3505;3506;3507;3508;3509	2283;2284;2285;2286	2286		CNGLLPVWGPHVPESAFATCLAR	23	0	25512464	Q5T4S7-2;Q5T4S7;Q5T4S7-4;Q5T4S7-3	Q5T4S7-2				yes	3.6143e-08	164.35	1	1		1	1	1	1	1		1	1	1	2100400	346490	521630	0	263880	575860	392570
512	290;291;591	530	3510;3511;3512;3513;3514;3515	2287	2287		CNGVLEGIR	9	0	10165073	P35579;P35579-2;A7E2Y1;Q9UKX2;P11055;P12882;P13533;Q9Y623;Q9UKX3;P13535;P12883;P35580-3;P35580-2;P35580;Q7Z406-2;Q7Z406-6;Q7Z406;Q7Z406-4;Q7Z406-5	P35579				no	0.080037	92504	1	1	1	1	1	1							744700	58816	101090	118130	80208	225550	160910
513	311	531	3516;3517;3518;3519;3520;3521	2288;2289;2290;2291	2288		CNLVPTDEITVYYK	14	0	17138284	P41252	P41252				yes	0.067748	152.05	1	1	1	1	1	1	1	1	1	1	1	1	2313700	283400	195230	373550	353810	640710	466970
514	740	532	3522;3523;3524;3525;3526;3527	2292;2293;2294;2295;2296;2297	2292		CNTPTYCDLGK	11	0	13275537	Q9Y277;Q9Y277-2	Q9Y277				yes	0.13647	78011	1	1	1	1	1	1	1	1	1	1	1	1	2056400	360570	324200	294720	172190	597380	307310
515	28;454	533;534	3528;3529;3530;3531;3532;3533;3534;3535;3536;3537;3538;3539;3540;3541;3542;3543;3544;3545	2298;2299;2300;2301;2302;2303;2304;2305	2300	16	CPEALFQPSFLGMESCGIHETTFNSIMK	28	0	32304545	CON__P60712;P60709;P63261	P63261			P60712	no	2.9772e-30	247.43	3	3	3	3	3	3							29867000	3718700	6924400	9565900	2257600	4404900	2995900		+
516	417	535	3546;3547;3548;3549;3550;3551	2306;2307;2308;2309;2310;2311	2310		CPFTGNVSIR	10	0	11495601	P62280	P62280				yes	0.02823	106.43	1	1	1	1	1	1	1	1	1	1	1	1	2816900	496480	361160	263070	281810	835070	579270
517	293	536	3552;3553;3554;3555;3556;3557	2312;2313	2313		CPNPTCENMNFSWR	14	0	18117178	P35637;P35637-2	P35637				yes	5.6774e-12	216.99	1	1	1	1	1	1	1	1	1	1	1	1	1551900	158290	195190	264090	245340	428240	260770
518	563	537	3558;3559;3560;3561;3562;3563	2314;2315;2316;2317	2316		CPSSSGKPNHADILLINLQYVSEVEIINDRTETPPPLASLNVSK	44	2	48154753	Q3MHD2-2;Q3MHD2	Q3MHD2-2				yes	0.014004	153.13	1	1	1	1	1	1	1	1	1	1	1	1	6120300	190510	737430	931260	323220	2587500	1350300
519	148	538	3564;3565;3566;3567;3568;3569;3570;3571;3572;3573;3574;3575	2318;2319;2320;2321;2322;2323;2324;2325;2326;2327;2328;2329	2328		CQEVISWLDANTLAEKDEFEHK	22	1	26612381	P08107	P08107				yes	6.957e-15	189.65	2	2	2	2	2	2	2	2	2	2	2	2	43308000	7634700	11905000	11575000	3300200	5096200	3797100
520	77;190	539	3576;3577;3578;3579;3580;3581	2330;2331	2331		CQLEINFNTLQTK	13	0	16077977	O43707;P35609;Q08043;P12814	O43707				no	2.5834e-11	220.32	1	1	1	1	1	1							1479600	193120	228970	346370	131150	380200	199830
521	658	540	3582;3583;3584;3585;3586;3587	2332	2332		CQVFEETQIGGER	13	0	15516988	Q99832	Q99832				yes	0.86644	143.86	1	1	1	1	1	1	1	1	1	1	1	1	591410	97030	97401	106170	55637	129870	105300
522	558	541	3588;3589;3590;3591;3592;3593	2333	2333		CSAIWSEDGCIYPATIASIDFKR	23	1	26592411	Q16637;Q16637-3;Q16637-2;Q16637-4	Q16637				yes	2.8479e-08	168.82	1	1	1	1	1	1	1	1	1	1	1	1	1735600	93342	171550	305340	244820	659000	261580
523	539	542	3594;3595;3596;3597;3598;3599	2334;2335;2336;2337;2338	2334		CSEGSFLLTTFPR	13	0	15137235	Q15233	Q15233				yes	9.6823e-19	251.74	1	1	1	1	1	1	1	1	1	1	1	1	3259600	866850	910880	540800	333780	239950	367310
524	539	543	3600;3601;3602;3603;3604;3605;3606;3607;3608;3609	2339;2340;2341;2342;2343;2344;2345;2346	2341		CSEGSFLLTTFPRPVTVEPMDQLDDEEGLPEK	32	1	36357011	Q15233	Q15233				yes	1.0488e-25	241.98	2	2	2	1	1	2	2	2	2	1	1	2	17277000	2694500	4492700	4069000	775510	1911600	3334300
525	236	544	3610;3611;3612;3613;3614;3615	2347;2348;2349;2350;2351;2352	2352		CSEGVFLLTTTPR	13	0	14797392	P23246;P23246-2	P23246				yes	3.3001e-06	198.66	1	1	1	1	1	1	1	1	1	1	1	1	5281000	1228100	1149400	1039600	600760	462700	800470
526	236	545	3616;3617;3618;3619;3620;3621;3622;3623;3624;3625;3626;3627	2353;2354;2355;2356;2357;2358;2359;2360;2361;2362	2355		CSEGVFLLTTTPRPVIVEPLEQLDDEDGLPEK	32	1	35957967	P23246;P23246-2	P23246				yes	1.3338e-10	205.96	2	2	2	2	2	2	2	2	2	2	2	2	28804000	3048100	5653100	5641900	2937800	6071600	5451400
527	514	546	3628;3629;3630;3631;3632	2363;2364	2364		CSVCPDYDLCSVCEGK	16	0	19477471	Q13501;Q13501-2	Q13501				yes	9.3799e-14	226.86	1	1	1	1		1	1	1	1	1		1	1166300	339070	401660	383670	17862	0	24040
528	517	547	3633;3634;3635;3636	2365	2365		CTELNQAWSSLGK	13	0	1492698	Q13813;Q13813-3;Q13813-2	Q13813				yes	0.0006066	129.05	1		1	1	1		1		1	1	1		940780	184660	0	239690	184250	332170	0
529	270	548	3637;3638;3639;3640;3641;3642	2366;2367;2368;2369;2370;2371	2369		CTGGEVGATSALAPK	15	0	14176871	P30050;P30050-2	P30050				yes	2.6882e-05	179.49	1	1	1	1	1	1	1	1	1	1	1	1	7542400	1090500	1099200	1087500	757970	2106000	1401300
530	280	549	3643;3644;3645;3646;3647;3648	2372;2373;2374;2375;2376;2377	2375		CVFSDHGLLTTVAYK	15	0	17098447	P32189;P32189-2;P32189-1;Q14409	P32189				yes	0.0059366	144.23	1	1	1	1	1	1	1	1	1	1	1	1	9297400	1010100	1032400	1369500	1304900	2686000	1894500
531	562	550	3649;3650;3651;3652;3653	2378	2378		CWALGFYPAEITLTWQR	17	0	21110299	Q29963;P10321;P30505;P30508;Q07000;Q29960;Q9TNN7;P16188;P01893;P18463;P30460;P30462;P30480;Q29960-2;P13746-2;P04439;P05534;P13746;P30443;P30447;P30455;P01889;P30475;Q29718;Q29836;Q95365;P30466;P30479;P30492;P30493;Q29940;Q95604;Q31612;P30486;Q31610;P03989;P10319;P18464;P18465;P30461;P30464;P30481;P30483;P30484;P30485;P30487;P30488;P30490;P30491;P30495;P30498;P30685;Q04826;P30511-3;P30511	Q29963				yes	2.37E-07	149.19	1	1	1		1	1	1	1	1		1	1	386660	7278.8	33303	250900	0	57670	37508
532	576	551	3654;3655;3656;3657;3658;3659	2379;2380	2380		CYGCASAVTEHCITLLR	17	0	20099121	Q5T4S7-2;Q5T4S7;Q5T4S7-4;Q5T4S7-3	Q5T4S7-2				yes	1.0759e-07	165.36	1	1	1	1	1	1	1	1	1	1	1	1	1813500	228050	243890	421090	206690	412490	301250
533	525	552	3660;3661;3662;3663;3664;3665;3666;3667;3668;3669;3670	2381;2382;2383;2384;2385;2386	2381		DADIGVAEAER	11	0	1144536	Q14254	Q14254				yes	2.8873e-05	188.34	1	2	2	2	2	2	1	2	2	2	2	2	3880500	479180	608770	636380	432120	808350	915680
534	525	553	3671;3672;3673;3674;3675;3676	2387;2388;2389	2388		DADIGVAEAERDAGIR	16	1	16568067	Q14254	Q14254				yes	0.00026319	122.56	1	1	1	1	1	1	1	1	1	1	1	1	1846100	75112	104950	209760	249620	746000	460720
535	663	554	3677;3678;3679;3680;3681;3682	2390;2391;2392;2393	2392		DADPILISLR	10	0	11116237	Q9BR76	Q9BR76				yes	0.011781	119.13	1	1	1	1	1	1	1	1	1	1	1	1	1474100	151220	239080	256540	211310	335140	280820
536	22	555	3683;3684;3685;3686;3687;3688	2394;2395;2396;2397;2398;2399	2395		DAEAWFNEK	9	0	11084825	CON__P13645;P13645;CON__Q7Z3Y8;Q7Z3Y8;CON__Q7Z3Y7;CON__Q148H6;Q7Z3Y7;CON__Q7Z3Z0;Q7Z3Z0	CON__P13645	KPP;KRT10;KRT25C;KRT27;KRT25D;KRT28;KRT25;KRT25A	Cytokeratin-10;Keratin, type I cytoskeletal 10;Keratin-10;Cytokeratin-27;Keratin, type I cytoskeletal 27;Keratin-25C;Keratin-27;Type I inner root sheath-specific keratin-K25irs3;Cytokeratin-28;Keratin, type I cytoskeletal 28;Keratin-25D;Keratin-28;Type I inner root sheath-specific keratin-K25irs4;Cytokeratin-25;Keratin, type I cytoskeletal 25;Keratin-25;Keratin-25A;Type I inner root sheath-specif…	P13645;Q7Z3Y8;Q7Z3Y7;Q148H6;Q7Z3Z0	yes	4.5594e-07	227.92	1	1	1	1	1	1	1	1	1	1	1	1	22746000	3264400	3271300	5840300	3239700	2999700	4131100		+
537	156	556	3689;3690;3691;3692;3693;3694	2400;2401;2402;2403;2404	2404		DAEAWFTSR	9	0	10814829	P08727;CON__P08727	P08727	KRT19	Cytokeratin-19;Keratin, type I cytoskeletal 19;Keratin-19	P08727	yes	0.32409	171.71	1	1	1	1	1	1	1	1	1	1	1	1	2287300	501380	504100	588140	191660	227600	274430		+
538	11;34	557	3695;3696;3697;3698;3699;3700	2405;2406;2407;2408;2409;2410	2410		DAEEWFFTK	9	0	11715186	CON__P02533;P02533;CON__Q6IFX2	CON__P02533	KRT14;Ka22;Krt42	Cytokeratin-14;Keratin, type I cytoskeletal 14;Keratin-14;Cytokeratin-42;Keratin, type I cytoskeletal 42;Keratin-17n;Keratin-42;Type I keratin Ka22	P02533;Q6IFX2	no	0.0008156	188.59	1	1	1	1	1	1							3226300	546810	347530	1308800	266680	198270	558230		+
539	21	558	3701;3702;3703;3704;3705;3706	2411;2412	2412		DAETWFLSK	9	0	10955237	CON__P08779;P08779	CON__P08779	KRT16;KRT16A	Cytokeratin-16;Keratin, type I cytoskeletal 16;Keratin-16	P08779	yes	0.22064	176.22	1	1	1	1	1	1	1	1	1	1	1	1	2017100	660790	167230	269640	94760	164910	659770		+
540	228	559	3707;3708;3709;3710;3711;3712	2413;2414;2415	2413		DAGEGGLSLAIEGPSK	16	0	14997468	P21333;P21333-2	P21333				yes	7.5713e-09	202.74	1	1	1	1	1	1	1	1	1	1	1	1	1180500	313970	222050	185230	137760	124150	197370
541	303	560	3713;3714;3715;3716;3717;3718;3719;3720;3721;3722	2416;2417;2418;2419;2420;2421	2416		DAGQISGLNVLR	12	0	12416728	P38646	P38646				yes	3.599e-11	213.25	1	1	2	2	2	2	1	1	2	2	2	2	11968000	1809100	1889700	2297300	1315400	2327900	2328600
542	175	561	3723;3724;3725;3726;3727;3728	2422;2423;2424;2425;2426;2427	2426		DAGTIAGLNVLR	12	0	1198667	P11142;P11142-2	P11142				yes	1.2038e-05	191.25	1	1	1	1	1	1	1	1	1	1	1	1	12713000	2254400	2333000	3470700	1195300	1723400	1735900
543	174	562	3729;3730;3731;3732;3733	2428;2429;2430;2431;2432	2432		DAGTIAGLNVMR	12	0	12166234	P11021	P11021				yes	3.9637e-10	211.46	1	1	1	1		1	1	1	1	1		1	4475700	1057200	1039500	1657800	285260	0	436010
544	148	563	3734;3735;3736;3737;3738;3739	2433;2434;2435;2436;2437;2438	2434		DAGVIAGLNVLR	12	0	11966877	P08107	P08107				no	3.9182e-10	211.68	1	1	1	1	1	1							26498000	4831500	6224200	7216500	2515700	2476300	3233600
545	179	564	3740;3741;3742;3743;3744;3745	2439;2440	2440		DAHQSLLATR	10	0	11105782	P11498	P11498				yes	0.0010131	149.45	1	1	1	1	1	1	1	1	1	1	1	1	1883000	24702	28281	23918	32141	955500	818420
546	706	565	3746;3747;3748;3749;3750;3751	2441;2442;2443	2443		DALNLAQMQEQTLQLEQQSK	20	0	23151427	Q9NVI7-2;Q9NVI7;Q5T2N8	Q9NVI7-2				yes	1.7503e-34	267.45	1	1	1	1	1	1	1	1	1	1	1	1	3436800	515480	564640	641380	364880	775580	574820
547	425	566	3752;3753;3754;3755;3756;3757	2444;2445;2446;2447;2448	2444		DANGNSFATR	10	0	10514683	P62701;Q8TD47;P22090	P62701				yes	0.022228	110.56	1	1	1	1	1	1	1	1	1	1	1	1	478130	89958	43321	83002	37808	66508	157540
548	228	567	3758;3759;3760;3761	2449	2449		DAPQDFHPDR	10	0	1196521	P21333;P21333-2	P21333				yes	0.040484	98012	1	1		1	1		1	1		1	1		114380	17249	35654	0	26425	35048	0
549	310	568	3762;3763;3764;3765	2450;2451	2450		DATLTALDR	9	0	97450327	P40939	P40939				yes	0.060861	94845	1	1	1		1		1	1	1		1		1056000	342180	346060	325030	0	42696	0
550	136	569	3766;3767;3768;3769;3770	2452	2452		DATNVGDEGGFAPNILENKEGLELLK	26	1	27423712	P06733;P06733-2	P06733				yes	1.5391e-14	196.85		1	1	1	1	1		1	1	1	1	1	2773700	0	217820	1646100	212590	445130	252100
551	597	570	3771;3772;3773;3774;3775;3776	2453;2454;2455	2453		DAVSNTTNQLESK	13	0	14056685	Q86UP2;Q86UP2-2	Q86UP2				yes	9.7981e-18	233.16	1	1	1	1	1	1	1	1	1	1	1	1	1662900	420310	407140	383270	97492	194880	159840
552	428	571	3777;3778;3779;3780;3781;3782;3783;3784;3785	2456;2457;2458;2459;2460	2456		DAVTYTEHAK	10	0	11335353	P62805	P62805				yes	0.0058449	131.36	1	1	1	2	2	2	1	1	1	2	2	2	1410800	5711.9	44503	12031	152340	753330	442880
553	388	572	3786;3787;3788;3789;3790;3791	2461	2461		DCGATWVVLGHSER	14	0	15857307	P60174;P60174-2	P60174				yes	0.00025593	118.36	1	1	1	1	1	1	1	1	1	1	1	1	547010	20263	24057	377830	43262	33844	47753
554	280	573	3792;3793;3794;3795;3796;3797	2462;2463;2464;2465;2466;2467	2467		DCGIPLSHLQVDGGMTSNK	19	0	20279405	P32189;P32189-2;P32189-1;Q14409	P32189				yes	0.00013355	130.5	1	1	1	1	1	1	1	1	1	1	1	1	4977600	516540	662010	669140	732560	1380700	1016600
555	113	574	3798;3799	2468	2468		DCVGPEVEK	9	0	10314594	P00558	P00558				yes	0.19858	80933		1	1					1	1				117940	0	13549	104400	0	0	0
556	28	575	3800;3801;3802;3803;3804;3805	2469;2470;2471;2472;2473;2474	2473		DDDIAALVVDNGSGMCK	17	0	17787815	CON__P60712;P60709	CON__P60712			P60712	yes	2.7522e-30	266.44	1	1	1	1	1	1	1	1	1	1	1	1	12173000	1269000	2312000	3074300	1130100	2984700	1402800		+
557	398	576	3806;3807;3808;3809;3810;3811;3812;3813	2475;2476;2477;2478;2479;2480	2478		DDEVQVVR	8	0	95847197	P61254;Q9UNX3	P61254				yes	0.0033245	167.7	1	1	1	1	2	2	1	1	1	1	2	2	1287800	221580	162110	215130	162430	221820	304760
558	567	577	3814	2481	2481		DDLESFQLEISGFLK	15	0	17398618	Q52LJ0	Q52LJ0				yes	0.0038887	136.28		1						1					0	0	0	0	0	0	0
559	238	578	3815;3816;3817;3818;3819;3820	2482;2483;2484;2485;2486;2487	2482		DEILPTTPISEQK	13	0	14697613	P23396	P23396				yes	0.035354	162.24	1	1	1	1	1	1	1	1	1	1	1	1	7090200	1356000	1241800	1206200	800530	1078400	1407400
560	137	579	3821;3822;3823;3824;3825;3826	2488;2489;2490;2491;2492	2488		DELHIVEAEAMNYEGSPIK	19	0	21440096	P06748;P06748-2	P06748				yes	3.8818e-12	186.97	1	1	1	1	1	1	1	1	1	1	1	1	4425000	1008200	875780	904000	470640	396350	769950
561	281	580	3827;3828;3829;3830;3831;3832	2493;2494;2495	2493		DELILEGNDIELVSNSAALIQQATTVK	27	0	28835077	P32969	P32969				yes	7.3441e-13	190.67	1	1	1	1	1	1	1	1	1	1	1	1	2164600	398380	427400	326900	225360	342350	444220
562	126	581	3833;3834;3835;3836;3837;3838;3839;3840;3841;3842;3843	2496;2497;2498;2499;2500;2501;2502;2503;2504;2505	2499		DFFNYLPLSSQDPAPVR	17	0	19649632	P05166	P05166				yes	1.415e-52	307.22	2	1	2	2	2	2	2	1	2	2	2	2	27416000	5199500	3429800	5220100	4594000	3584000	5388700
563	126	582	3844;3845;3846;3847;3848;3849;3850;3851;3852;3853;3854;3855	2506;2507;2508;2509;2510;2511;2512	2510		DFFNYLPLSSQDPAPVRECHDPSDR	25	1	29613352	P05166	P05166				yes	0.025091	104.12	2	2	2	2	2	2	2	2	2	2	2	2	10187000	620560	1274400	1518100	1786000	2885500	2102800
564	464	583	3856;3857;3858;3859;3860;3861	2513;2514;2515;2516	2516		DFGLLVFVR	9	0	10646019	P78527;P78527-2	P78527				yes	0.49521	164.26	1	1	1	1	1	1	1	1	1	1	1	1	1091400	151620	232080	221820	102830	214850	168170
565	185	584	3862;3863;3864;3865;3866	2517;2518	2518		DFLAGGIAAAISK	13	0	12326765	P12236	P12236				yes	3.6658e-11	215.85	1	1	1	1	1		1	1	1	1	1		1815800	412270	425500	778830	178620	20541	0
566	124	585	3867;3868;3869;3870;3871;3872;3873	2519;2520;2521	2521		DFLAGGVAAAISK	13	0	12186608	P05141	P05141				yes	2.2026e-06	201.83	1	2	1	1	1	1	1	2	1	1	1	1	7933100	1467800	1948200	2377700	547720	833410	758190
567	50	586	3874;3875;3876;3877;3878;3879	2522;2523;2524;2525	2525		DFLDEYIFLAVGR	13	0	15567875	O00571;O15523	O00571				yes	0.44674	153.16	1	1	1	1	1	1	1	1	1	1	1	1	744220	38350	90893	221220	52410	148810	192540
568	73	587	3880;3881;3882;3883;3884;3885	2526;2527;2528;2529	2527		DFLLPFLEEPMDTEADLQFRPR	22	1	2678305	O43242	O43242				yes	0.016941	94562	1	1	1	1	1	1	1	1	1	1	1	1	1309100	192260	289080	289270	110600	212730	215180
569	281	588	3886;3887;3888;3889;3890;3891;3892;3893;3894;3895;3896	2530;2531;2532;2533;2534;2535;2536	2536		DFNHINVELSLLGK	14	0	15978464	P32969	P32969				yes	7.9411e-19	244.48	2	1	2	2	2	2	2	1	2	2	2	2	4852100	661860	620440	970820	616050	1023000	959930
570	464	589	3897;3898;3899;3900;3901;3902;3903;3904;3905;3906;3907;3908	2537;2538;2539;2540;2541;2542	2540		DFSAFINLVEFCR	13	0	16167657	P78527;P78527-2	P78527				yes	0.0079044	175.48	2	2	2	2	2	2	2	2	2	2	2	2	4379600	658800	714810	819100	337880	1382300	466710
571	290	590	3909;3910;3911;3912;3913	2543;2544;2545;2546	2544		DFSALESQLQDTQELLQEENR	21	0	24921667	P35579	P35579				yes	5.8485e-46	299.25	1	1		1	1	1	1	1		1	1	1	2707200	368900	621200	0	387980	700960	628190
572	655	591	3914;3915;3916;3917;3918;3919;3920;3921;3922;3923	2547;2548;2549;2550;2551	2549		DFSLILDDVAITELSFSR	18	0	20400415	Q99623	Q99623				yes	3.2697e-08	181.66	1	1	2	2	2	2	1	1	2	2	2	2	3412300	204160	148980	657750	212290	1569900	619230
573	179	592	3924;3925;3926;3927;3928;3929	2552;2553;2554;2555;2556;2557	2556		DFTATFGPLDSLNTR	15	0	16537999	P11498	P11498				yes	8.874e-14	217.85	1	1	1	1	1	1	1	1	1	1	1	1	17197000	2808400	3221700	2979500	2515300	2649400	3022700
574	44	593	3930;3931;3932;3933;3934;3935;3936;3937;3938;3939	2558;2559;2560	2559		DFTPAELR	8	0	94747125	O00264	O00264				yes	0.041009	115.35	2	1	2	1	2	2	2	1	2	1	2	2	2717500	819190	788640	896750	27945	127430	57499
575	44	594	3940;3941;3942	2561	2561		DFTPAELRR	9	1	11035724	O00264	O00264				yes	0.20136	80661	1	1	1				1	1	1				572170	157150	198080	216930	0	0	0
576	268	595	3943;3944;3945;3946;3947	2562	2562		DFTPVCTTELGR	12	0	1394.65	P30041	P30041				yes	0.017392	96136	1	1	1		1	1	1	1	1		1	1	705540	81578	76403	390600	0	84669	72293
577	371	596	3948;3949;3950;3951;3952;3953	2563;2564	2564		DFVSEQLTSLLVNGVQLPALGENKK	25	1	26984541	P54136;P54136-2	P54136				yes	2.2072e-14	195.16	1	1	1	1	1	1	1	1	1	1	1	1	2128600	237410	339160	342480	269450	559910	380140
578	562	597	3954;3955;3956;3957;3958;3959	2565	2565		DGEDQTQDTELVETRPAGDGTFQK	24	1	26361838	Q29963;P10321;P30505;P30508;Q07000;Q29960;Q9TNN7;Q29865;P16188;P01893;Q29960-2;P13746-2;P30499;P30504;P30510;P04439;P05534;P13746;P30443;P30447;P30455;Q95604;P30501;P04222;P01891;P01892;P10314;P10316;P16189;P16190;P30453;P30459;P30512;Q31612;P18462;P30450;P30456;P30457;Q09160	Q29963				yes	0.00057812	157.08	1	1	1	1	1	1	1	1	1	1	1	1	1700700	500750	599040	373320	41771	108300	77502
579	109	598	3960;3961;3962;3963;3964	2566	2566		DGEQHEDLNEVAK	13	0	14826587	O95831;O95831-3;O95831-2	O95831				yes	0.088304	82226	1	1	1		1	1	1	1	1		1	1	285910	69244	73164	93127	0	24755	25619
580	620	599	3965;3966;3967;3968;3969;3970	2567;2568	2567		DGFVALSK	8	0	83544397	Q92499	Q92499				yes	0.40958	66103	1	1	1	1	1	1	1	1	1	1	1	1	570980	128860	108070	90549	55951	73590	113970
581	285	600;601	3971;3972;3973;3974;3975;3976;3977;3978;3979;3980;3981;3982;3983;3984;3985;3986;3987;3988;3989;3990	2569;2570;2571;2572;2573;2574;2575;2576;2577;2578;2579;2580	2569		DGLDSNPMK	9	0	97543315	P34972	P34972				yes	0.0041916	133.88	7	6	6			1	7	6	6			1	72174000	28781000	23374000	19983000	0	0	36105
582	285	602;603;604	3991;3992;3993;3994;3995;3996;3997;3998;3999;4000;4001;4002;4003;4004;4005;4006;4007;4008;4009;4010;4011;4012;4013;4014;4015;4016;4017;4018;4019;4020;4021;4022;4023;4024;4025;4026	2581;2582;2583;2584;2585;2586;2587;2588;2589;2590;2591;2592;2593;2594;2595;2596;2597;2598;2599;2600;2601;2602;2603;2604;2605;2606	2605	63	DGLDSNPMKDYMILSGPQK	19	1	21079918	P34972	P34972				yes	1.1166e-16	212.85	12	12	10	2			12	12	10	2			389930000	106970000	139870000	143030000	64090	0	0
583	457	605	4027;4028;4029;4030;4031;4032;4033;4034;4035;4036;4037	2607;2608;2609;2610;2611;2612	2609		DGNASGTTLLEALDCILPPTRPTDKPLR	28	2	30205601	P68104;Q5VTE0	P68104				yes	0.00073425	133.6	2	2	1	2	2	2	2	2	1	2	2	2	6938500	1851000	2256600	796500	545120	591080	898180
584	310	606	4038;4039;4040;4041;4042;4043	2613;2614;2615	2613		DGPGFYTTR	9	0	10124614	P40939	P40939				yes	0.00062433	149.22	1	1	1	1	1	1	1	1	1	1	1	1	1398900	429610	416350	407420	31695	52468	61369
585	154	607	4044;4045;4046;4047;4048;4049	2616;2617;2618;2619;2620;2621	2618		DGQVINETSQHHDDLE	16	0	18357922	P08670	P08670				yes	0.033882	92117	1	1	1	1	1	1	1	1	1	1	1	1	2171000	348160	419430	422480	228990	424800	327120
586	514	608	4050;4051;4052	2622;2623;2624	2624		DHRPPCAQEAPR	12	1	1432663	Q13501;Q13501-2	Q13501				yes	0.028227	92652	1	1	1				1	1	1				183510	65910	68228	49375	0	0	0
587	479	609	4053;4054;4055;4056;4057;4058	2625;2626;2627;2628;2629;2630	2630		DIDIHEVR	8	0	99550361	Q00839;Q00839-2	Q00839				yes	0.0081213	152.21	1	1	1	1	1	1	1	1	1	1	1	1	3061200	576370	452350	466040	316020	702670	547740
588	289	610	4059;4060;4061;4062;4063;4064;4065;4066;4067;4068;4069;4070	2631;2632;2633;2634;2635;2636;2637;2638;2639;2640;2641;2642	2635		DIENQYETQITQIEHEVSSSGQEVQSSAK	29	0	32635066	P35527;CON__P35527	P35527	KRT9	Cytokeratin-9;Keratin, type I cytoskeletal 9;Keratin-9	P35527	yes	7.1798e-54	288.93	2	2	2	2	2	2	2	2	2	2	2	2	112930000	14544000	25153000	39266000	9094000	15010000	9856900		+
589	99	611	4071;4072;4073;4074;4075	2643;2644;2645;2646	2643		DIHDDQDYLHSLGK	14	0	16547587	O75955	O75955				yes	0.070123	151.64	1	1	1	1	1		1	1	1	1	1		3734900	600310	863260	866900	562650	841810	0
590	326	612	4076;4077;4078;4079;4080;4081;4082	2647;2648;2649;2650;2651;2652	2650		DIICQIAYAR	10	0	12216176	P46777	P46777				yes	0.030481	183	1	2	1	1	1	1	1	2	1	1	1	1	8042100	1045100	1107300	1332000	1040000	1716600	1801000
591	442	613	4083;4084;4085;4086;4087;4088	2653;2654;2655;2656;2657;2658	2655		DIIHDPGR	8	0	92146683	P62917	P62917				yes	0.071896	103.37	1	1	1	1	1	1	1	1	1	1	1	1	1897500	319080	331780	282980	212980	364180	386530
592	464	614	4089;4090;4091;4092;4093;4094	2659	2659		DILETHLR	8	0	99553999	P78527;P78527-2	P78527				yes	0.13387	89905	1	1	1	1	1	1	1	1	1	1	1	1	366370	122720	46491	75809	24031	50476	46840
593	464	615	4095;4096;4097;4098	2660;2661;2662	2661		DILPCLDGYLK	11	0	13056639	P78527;P78527-2	P78527				yes	0.014668	111.08	1	1	2				1	1	2				1515800	721190	776650	17941	0	0	0
594	268	616	4099;4100;4101;4102	2663	2663		DINAYNCEEPTEK	13	0	15816617	P30041	P30041				yes	0.015997	165.26	1	1	1	1			1	1	1	1			203090	21931	37376	123620	20165	0	0
595	496	617	4103;4104;4105;4106;4107;4108	2664;2665;2666;2667;2668;2669	2668		DINTDFLLVVLR	12	0	14167977	Q08211	Q08211				yes	4.0475e-10	211.04	1	1	1	1	1	1	1	1	1	1	1	1	1147500	135400	179810	165270	132760	284560	249670
596	427	618	4109;4110;4111;4112;4113;4114	2670;2671;2672;2673;2674;2675	2672		DIPGLTDTTVPR	12	0	12836721	P62753	P62753				yes	0.056247	87.94	1	1	1	1	1	1	1	1	1	1	1	1	5877200	823370	764730	959910	667780	1245700	1415700
597	435	619	4115;4116;4117;4118;4119;4120	2676;2677;2678;2679;2680	2678		DISEASVFDAYVLPK	15	0	16528298	P62854	P62854				yes	2.6496e-05	179.55	1	1	1	1	1	1	1	1	1	1	1	1	8774700	1672600	1464600	1321000	975370	2072600	1268600
598	199	620	4121;4122;4123;4124;4125;4126;4127;4128;4129	2681;2682;2683	2681		DISTNYYASQK	11	0	12885935	P14625	P14625				yes	0.060185	174.09	2	2	2	1	1	1	2	2	2	1	1	1	1266800	320630	256960	367140	81987	108370	131720
599	210	621	4130;4131;4132	2684	2684		DIVPGDIVEIAVGDK	15	0	15388192	P16615;P16615-3;P16615-2;P16615-5	P16615				yes	0.0092234	102.03	1	1	1				1	1	1				1042900	380070	385110	277710	0	0	0
600	210	622	4133;4134;4135;4136;4137;4138;4139;4140	2685;2686;2687;2688;2689;2690	2688		DIVPGDIVEIAVGDKVPADIR	21	1	21901896	P16615;P16615-3;P16615-2;P16615-5	P16615				yes	8.3006e-21	209.79	2	2	2	1	1		2	2	2	1	1		25061000	7055300	9481900	8104700	140850	277850	0
601	607	623	4141;4142;4143;4144;4145;4146	2691;2692	2692		DKDDELSFMEGAIIYVIK	18	1	2085034	Q8IZP0;Q8IZP0-9;Q8IZP0-6;Q8IZP0-5;Q8IZP0-3;Q8IZP0-4;Q8IZP0-2;Q8IZP0-7;Q8IZP0-8;Q8IZP0-10	Q8IZP0				yes	0.012523	98631	1	1	1	1	1	1	1	1	1	1	1	1	566910	58776	135580	132630	51887	76756	111270
602	619	624;625	4147;4148;4149;4150;4151;4152;4153;4154;4155;4156;4157;4158	2693;2694;2695;2696;2697;2698;2699	2696		DKFTDSAIAMNSK	13	1	14266762	Q8WWM7;Q8WWM7-3;Q8WWM7-2;Q8WWM7-4;Q8WWM7-5;Q8WWM7-6;Q8WWM7-7	Q8WWM7				yes	0.29719	156.45	2	2	2	2	2	2	2	2	2	2	2	2	8518200	1365800	1444900	1351300	939950	1678900	1737300
603	262	626	4159;4160;4161	2700;2701;2702	2700		DKGDEEEEGEEKLEEK	16	2	18918171	P27824	P27824				yes	0.030317	92508	1	1	1				1	1	1				1219800	451000	477630	291160	0	0	0
604	539	627	4162;4163;4164;4165;4166;4167	2703;2704;2705;2706;2707;2708	2704		DKGFGFIR	8	1	9384974	Q15233	Q15233				yes	0.22383	79747	1	1	1	1	1	1	1	1	1	1	1	1	2734200	346340	403770	445300	307490	638930	592360
605	90;91	628	4168;4169	2709	2709		DKGFVVEVNTTFEDFVAIISSTK	23	1	25452952	O75400;O75400-2;O75400-3	O75400				no	0.00012726	120.2					1	1							8052600	0	0	0	0	1452600	6599900
606	90;91	629	4170;4171;4172;4173;4174;4175;4176	2710;2711;2712;2713	2711		DKGFVVEVNTTFEDFVAIISSTKR	24	2	27013963	O75400;O75400-2;O75400-3	O75400				no	0.0022866	140.64			2	1	2	2							3004100	0	0	389110	34657	1577400	1002800
607	746	630	4177	2714	2714		DKIIVNDR	8	1	97153999	Q9Y3I0	Q9Y3I0				yes	0.19106	83448					1						1		158590	0	0	0	0	158590	0
608	632	631	4178;4179;4180;4181;4182;4183;4184;4185;4186;4187;4188;4189	2715;2716	2715		DKLDGNELDLSLSDLNEVPVKELAALPK	28	2	30346074	Q96AG4	Q96AG4				yes	0.038044	146.34	2	2	2	2	2	2	2	2	2	2	2	2	5006900	274950	512960	845350	325500	2334300	713890
609	236	632	4190;4191;4192;4193;4194;4195;4196;4197;4198;4199;4200;4201	2717;2718;2719;2720;2721;2722;2723;2724;2725;2726;2727	2725		DKLESEMEDAYHEHQANLLR	20	1	24271125	P23246;P23246-2	P23246				yes	1.3409e-26	237.31	2	2	2	2	2	2	2	2	2	2	2	2	34549000	4008600	6256700	7077900	3978600	6179600	7047200
610	613	633	4202;4203;4204;4205;4206	2728;2729	2729		DKLEYFEERPFAAASIGQVHLAR	23	2	26463554	Q8NI60;Q8NI60-3;Q8NI60-4	Q8NI60				yes	0.017222	99759	1	1	1	1		1	1	1	1	1		1	1310600	308080	382770	547970	32660	0	39121
611	434	634	4207;4208;4209;4210;4211	2730;2731;2732;2733;2734	2734		DKLNNLVLFDK	11	1	13177293	P62851	P62851				yes	2.6895e-14	241.05	1	1		1	1	1	1	1		1	1	1	4158000	702320	853690	0	568220	972620	1061100
612	343	635	4212;4213;4214;4215;4216;4217;4218;4219;4220;4221;4222;4223	2735;2736;2737;2738;2739;2740	2738		DKPHVNVGTIGHVDHGK	17	1	18089282	P49411	P49411				yes	0.0078973	106.01	2	3	3	2	1	1	2	3	3	2	1	1	2553300	688260	962730	743140	53737	58506	46937
613	280	636	4224;4225;4226;4227;4228;4229	2741;2742;2743;2744;2745;2746	2742		DKPVYYALEGSVAIAGAVIR	20	1	20911364	P32189;P32189-2;P32189-1;Q14409	P32189				yes	0.54822	135.16	1	1	1	1	1	1	1	1	1	1	1	1	6828100	598310	993210	1042600	739590	2126700	1327700
614	110	637	4230;4231;4232;4233	2747	2747		DLADELALVDVIEDK	15	0	16568458	P00338;P00338-2	P00338				yes	4.8679e-05	174.63		1	1	1		1		1	1	1		1	624060	0	149490	371190	54119	0	49261
615	655	638	4234	2748	2748		DLAGRLPAGPR	11	1	11216305	Q99623	Q99623				yes	0.031352	94522					1						1		582640	0	0	0	0	582640	0
616	404	639	4235;4236;4237;4238;4239;4240;4241	2749;2750	2749		DLAGSIIGK	9	0	87249673	P61978-2;P61978;P61978-3	P61978-2				yes	0.18583	82178	1	1	1	1	2	1	1	1	1	1	2	1	960400	129910	122460	176650	126280	199380	205720
617	324	640	4242;4243;4244	2751	2751		DLAIYYSYGDFLLGK	15	0	17368661	P46087;P46087-2	P46087				yes	0.0032959	152.58				1	1	1				1	1	1	488670	0	0	0	109650	210780	168240
618	290	641	4245;4246;4247;4248;4249;4250	2752	2752		DLEGLSQR	8	0	91646141	P35579	P35579				yes	0.031487	121.97	1	1	1	1	1	1	1	1	1	1	1	1	372100	57750	65358	72870	43588	70962	61575
619	343	642	4251;4252;4253;4254;4255;4256	2753;2754;2755	2753		DLEKPFLLPVEAVYSVPGR	19	1	21281568	P49411	P49411				yes	0.014692	94674	1	1	1	1	1	1	1	1	1	1	1	1	15983000	3852800	5174700	5577400	405180	558260	414660
620	80	643	4257;4258;4259;4260;4261;4262	2756	2756		DLFEDELVPLFEK	13	0	15927974	O60506;O60506-3;O60506-2;O60506-4;O60506-5	O60506				yes	0.085716	161.12	1	1	1	1	1	1	1	1	1	1	1	1	2991900	571810	469470	799410	251060	527150	373010
621	524	644	4263;4264;4265;4266;4267;4268	2757	2757		DLFQVAFNR	9	0	11085665	Q14204	Q14204				yes	0.0096034	123.71	1	1	1	1	1	1	1	1	1	1	1	1	970630	121090	163400	144840	134990	170610	235700
622	290	645	4269;4270;4271;4272;4273;4274	2758;2759;2760;2761	2760		DLGEELEALKTELEDTLDSTAAQQELR	27	1	30164724	P35579	P35579				yes	0.0037969	159.13			1	1	2	2			1	1	2	2	2417100	0	0	474890	20515	1110900	810820
623	50	646	4275;4276;4277;4278;4279;4280	2762;2763;2764;2765;2766;2767	2764		DLLDLLVEAK	10	0	11276438	O00571;O15523	O00571				yes	0.10078	176.95	1	1	1	1	1	1	1	1	1	1	1	1	1411700	212650	311660	266390	138220	284250	198470
624	692	647	4281;4282;4283;4284;4285;4286	2768;2769;2770;2771;2772;2773	2770		DLLEVADVLEK	11	0	12426707	Q9HAV7	Q9HAV7				yes	2.5025e-05	190.98	1	1	1	1	1	1	1	1	1	1	1	1	4484200	697490	1014000	938660	574140	566790	693180
625	464	648	4287;4288;4289;4290;4291;4292	2774;2775;2776;2777	2775		DLLLNTMSQEEK	12	0	14196915	P78527	P78527				yes	2.5372e-10	218.48	1	1	1	1	1	1	1	1	1	1	1	1	4158200	728440	794020	912580	343410	842940	536760
626	92	649	4293;4294;4295;4296;4297;4298;4299	2778;2779;2780;2781;2782	2781		DLNLMAPGLTIQAVR	15	0	16108814	O75477	O75477				yes	0.00010031	130.24	1	2	1	1	1	1	1	2	1	1	1	1	2359600	374490	575940	546670	160260	384910	317310
627	278	650	4300;4301;4302;4303;4304;4305	2783	2783		DLNYCFSGMSDHR	13	0	16006399	P31943;P55795	P31943				yes	0.063094	86368	1	1	1	1	1	1	1	1	1	1	1	1	1489100	207890	278050	314670	196590	220420	271470
628	479	651	4306;4307;4308;4309;4310;4311	2784;2785;2786;2787;2788;2789	2789		DLPEHAVLK	9	0	10205604	Q00839;Q00839-2	Q00839				yes	0.052527	98722	1	1	1	1	1	1	1	1	1	1	1	1	3405900	620090	560150	577870	382380	674040	591330
629	655	652;653	4312;4313;4314;4315;4316;4317;4318;4319;4320	2790;2791;2792;2793;2794;2795;2796	2795	80	DLQMVNISLR	10	0	11876332	Q99623	Q99623				yes	7.1469e-05	207.55	2	2	1	1	2	1	2	2	1	1	2	1	9409000	1264400	1043300	1623700	858520	3395500	1223500
630	287	654	4321;4322;4323;4324;4325;4326	2797;2798;2799;2800;2801;2802;2803	2802		DLQNVNITLR	10	0	11846513	P35232	P35232				yes	3.3874e-12	241.64	1	1	1	1	1	1	1	1	1	1	1	1	14442000	1920800	1771900	2139900	1194000	5617100	1798100
631	89	655	4327;4328;4329;4330;4331;4332	2804;2805	2804		DLQQYQSQAK	10	0	12075833	O75396	O75396				yes	0.22918	165.9	1	1	1	1	1	1	1	1	1	1	1	1	641520	166650	149340	234100	26304	34734	30396
632	318	656	4333;4334;4335;4336;4337;4338	2806;2807;2808;2809;2810;2811	2811		DLSAAGIGLLAAATQSLSMPASLGR	25	0	23702577	P43243	P43243				yes	0.0014934	153.13	1	1	1	1	1	1	1	1	1	1	1	1	1630100	190580	228290	331590	175340	418500	285750
633	28;454;456;570	657;658	4339;4340;4341;4342;4343;4344;4345;4346;4347;4348;4349;4350;4351;4352	2812;2813;2814;2815;2816;2817;2818;2819;2820;2821;2822	2818	17	DLTDYLMK	8	0	99747903	CON__P60712;P60709;P63261;Q562R1;P68032;P68133;P62736;P63267	P63261			P60712	no	0.0025858	171.7	2	2	2	2	3	3							15445000	1515300	2173300	4129600	1599900	3712300	2314700		+
634	685	659	4353;4354;4355;4356;4357;4358	2823	2823		DLTQNTVVSINFKDPQFAEDYIFK	24	1	28314018	Q9H0D6;Q9H0D6-2	Q9H0D6				yes	0.00015853	126.7	1	1	1	1	1	1	1	1	1	1	1	1	1469100	146660	210310	263850	163430	378230	306600
635	517	660	4359;4360;4361;4362	2824	2824		DLTSWVTEMK	10	0	12085747	Q13813;Q13813-3;Q13813-2	Q13813				yes	0.016389	184.21	1		1		1	1	1		1		1	1	548320	21436	0	190990	0	195010	140890
636	485	661	4363;4364;4365;4366;4367;4368	2825;2826;2827;2828;2829;2830	2828		DLTTAGAVTQCYR	13	0	14546824	Q02543	Q02543				yes	4.6096e-11	211.95	1	1	1	1	1	1	1	1	1	1	1	1	9645700	1563900	1515200	1501700	1085600	1867400	2112000
637	341	662	4369;4370;4371;4372;4373;4374;4375	2831;2832;2833;2834;2835	2833		DLVEAVAHILGIR	13	0	14048089	P49327	P49327				yes	7.4594e-06	186.64	1	1	1	2	1	1	1	1	1	2	1	1	537040	33929	78422	252230	20539	82463	69454
638	28;454	663;664	4376;4377;4378;4379;4380;4381;4382;4383;4384;4385;4386;4387;4388;4389;4390;4391;4392;4393	2836;2837;2838;2839;2840;2841;2842;2843;2844;2845;2846;2847;2848	2843	18	DLYANTVLSGGTTMYPGIADR	21	0	22140627	CON__P60712;P60709;P63261	P63261			P60712	no	2.9689e-55	309.87	3	3	3	3	3	3							33878000	3690500	4922600	8247700	3371500	9370000	4275300		+
639	75	665	4394;4395;4396;4397;4398;4399	2849;2850;2851	2849		DLYEDELVPLFEK	13	0	16087923	O43390;O43390-2	O43390				yes	0.15214	159.68	1	1	1	1	1	1	1	1	1	1	1	1	2724800	292010	393840	453450	430380	605580	549500
640	520	666	4400;4401;4402;4403;4404;4405;4406	2852;2853;2854	2853		DLYNWLEVEFNPLK	14	0	17788879	Q14152	Q14152				yes	1.1147e-06	186	1	2	1	1	1	1	1	2	1	1	1	1	733290	52620	87454	171560	27805	198670	195190
641	179	667;668	4407;4408;4409;4410;4411;4412;4413;4414;4415;4416;4417;4418	2855;2856;2857;2858;2859;2860;2861;2862	2857	50	DMAGLLKPTACTMLVSSLR	19	1	20630577	P11498	P11498				yes	0.0057252	108.65	2	2	2	2	2	2	2	2	2	2	2	2	19736000	2110700	3373600	3718900	2859400	3767600	3905900
642	41	669	4419;4420;4421;4422;4423;4424	2863;2864;2865;2866	2866		DMALNIGNEIDAQNPQIK	18	0	19829731	O00161;O00161-2	O00161				yes	1.3963e-65	342.92	1	1	1	1	1	1	1	1	1	1	1	1	3000900	363470	317770	724970	489390	385860	719490
643	41	670	4425;4426;4427;4428;4429;4430	2867;2868;2869;2870	2868		DMALNIGNEIDAQNPQIKR	19	1	21390743	O00161;O00161-2	O00161				yes	0.00016721	128.14	1	1	1	1	1	1	1	1	1	1	1	1	5019000	166970	250070	535250	890200	1976400	1200100
644	81	671	4431;4432;4433;4434;4435;4436	2871	2871		DMDLTEVITGTLWNLSSHDSIK	22	0	24741999	O60716;O60716-2;O60716-4;O60716-6;O60716-3;O60716-5;O60716-7;O60716-9;O60716-8;O60716-10;O60716-12;O60716-14;O60716-11;O60716-13;O60716-17;O60716-15;O60716-18;O60716-16;O60716-20;O60716-22;O60716-19;O60716-21;O60716-23;O60716-24;O60716-25;O60716-26;O60716-28;O60716-30;O60716-27;O60716-29;O60716-31;O60716-32	O60716				yes	0.00010458	120.75	1	1	1	1	1	1	1	1	1	1	1	1	338740	44312	66334	111460	18916	61978	35739
645	631	672	4437;4438;4439	2872	2872		DMEALLPLMNMVIYSIDK	18	0	20950404	Q96A33;Q96A33-2	Q96A33				yes	1.9841e-12	205.63	1	1		1			1	1		1			958400	943730	10541	0	4125.7	0	0
646	432	673	4440;4441;4442;4443;4444;4445;4446;4447;4448;4449	2873;2874;2875	2874		DMIILPEMVGSMVGVYNGK	19	0	20520094	P62841	P62841				yes	0.011534	99594	2	2	1	2	2	1	2	2	1	2	2	1	1872100	253280	472890	363020	179810	322610	280520
647	14	674;675	4450;4451;4452;4453;4454;4455;4456;4457;4458;4459	2876;2877;2878	2877	9	DMPIQAFLLYQEPVLGPVR	19	0	21851605	CON__P02666	CON__P02666			P02666	yes	1.5299e-07	172.59	1	2	2	2	1	2	1	2	2	2	1	2	1686700	44600	498170	396070	228740	26986	492120		+
648	177	676	4460;4461;4462;4463;4464;4465	2879;2880;2881;2882;2883;2884	2880		DMTVPILVSKPPVFTGK	17	1	18280168	P11182	P11182				yes	0.012951	98578	1	1	1	1	1	1	1	1	1	1	1	1	5793300	876910	1061300	947670	850890	1007500	1049000
649	762	677;678;679	4466;4467;4468;4469;4470;4471;4472;4473;4474;4475;4476;4477;4478;4479;4480;4481;4482;4483;4484;4485;4486;4487;4488;4489;4490;4491;4492;4493;4494;4495;4496;4497;4498;4499;4500;4501;4502;4503;4504;4505;4506	2885;2886;2887;2888;2889;2890;2891;2892;2893;2894;2895;2896;2897;2898;2899;2900;2901;2902;2903;2904;2905;2906;2907;2908;2909;2910	2903	86	DMYPYDVPDYAGTELGSTMASWSHPQFEK	29	0	33214271	SP-STREP-HA-N	SP-STREP-HA-N				yes	3.5651e-12	185.77	15	14	12				15	14	12				325820000	83448000	113340000	129030000	0	0	0
650	250	680;681	4507;4508;4509;4510;4511;4512;4513;4514;4515;4516	2911;2912;2913;2914;2915;2916;2917	2914	59	DNIQAMVIVPTR	12	0	13557231	P26196	P26196				yes	0.017244	176.02	1	3	1	2	2	1	1	3	1	2	2	1	9081100	902470	1138600	1034700	1362600	2531100	2111700
651	428	682	4517;4518;4519;4520;4521;4522;4523;4524;4525;4526;4527;4528	2918;2919;2920;2921;2922;2923	2918		DNIQGITKPAIR	12	1	13247463	P62805	P62805				yes	0.05348	88429	2	2	2	2	2	2	2	2	2	2	2	2	5780200	672870	846590	882130	303030	1738000	1337600
652	341	683	4529;4530;4531;4532;4533;4534	2924	2924		DNLEFFLAGIGR	12	0	13506932	P49327	P49327				yes	0.034615	166.56	1	1	1	1	1	1	1	1	1	1	1	1	709580	125670	174110	218000	60690	67370	63738
653	280	684	4535;4536;4537;4538;4539;4540;4541	2925;2926;2927	2926		DNLGIIK	7	0	77144905	P32189;P32189-2;P32189-1;Q14409	P32189				yes	0.12922	114.1	1	1	2	1	1	1	1	1	2	1	1	1	742950	101330	97018	105570	78350	207910	152770
654	148;212	685	4542;4543;4544;4545;4546;4547	2928;2929;2930;2931;2932;2933	2928		DNNLLGR	7	0	80041407	P08107;P17066	P08107				no	0.038912	157.59	1	1	1	1	1	1							2604800	678390	474130	605740	215000	300510	331050
655	632	686	4548;4549;4550	2934	2934		DNPLDPVLAK	10	0	10805815	Q96AG4	Q96AG4				yes	0.28875	69197	1	1			1		1	1			1		585520	261190	249960	0	0	74371	0
656	381	687	4551;4552;4553;4554;4555;4556	2935;2936;2937	2937		DNVPFHSLVFPCSALGAEDNYTLVSHLIATEYLNYEDGK	39	0	43980791	P56192	P56192				yes	0.0041765	143.38	1	1	1	1	1	1	1	1	1	1	1	1	1918300	84460	305170	576450	106020	359310	486870
657	145	688	4557;4558;4559;4560;4561;4562	2938;2939	2938		DNYSPGWK	8	0	9654243	P07814	P07814				yes	0.26685	74889	1	1	1	1	1	1	1	1	1	1	1	1	365660	74511	63227	14586	55368	104910	53056
658	343	689	4563;4564	2940	2940		DPELGLK	7	0	77041742	P49411	P49411				yes	0.18077	96358	1	1					1	1					269880	138220	131660	0	0	0	0
659	145	690	4565;4566;4567;4568;4569;4570	2941;2942;2943;2944	2943		DQDLEPGAPSMGAK	14	0	14146398	P07814	P07814				yes	0.00025513	183.06	1	1	1	1	1	1	1	1	1	1	1	1	1900600	254570	267470	237880	201420	456120	483180
660	377	691	4571;4572;4573;4574	2945;2946;2947	2947		DQLLLGPTYATPK	13	0	1415766	P55084	P55084				yes	4.4037e-07	206.93	1	1	1	1			1	1	1	1			3369700	1026700	1102800	1167300	72816	0	0
661	395	692	4575;4576;4577;4578;4579;4580	2948	2948		DQLQTFSEEHPVLLTEAPLNPR	22	0	25332813	P61163	P61163				yes	0.00010158	121.3	1	1	1	1	1	1	1	1	1	1	1	1	2885900	430610	407130	516510	395400	647150	489060
662	620	693	4581;4582;4583;4584;4585;4586;4587;4588;4589;4590;4591;4592	2949;2950	2949		DQLSVLENGVDIVVGTPGR	19	0	19670324	Q92499	Q92499				yes	3.3394e-12	189.94	2	2	2	2	2	2	2	2	2	2	2	2	3337400	660450	743320	705340	404070	356900	467300
663	620	694	4593;4594;4595;4596;4597;4598;4599;4600;4601;4602	2951;2952;2953;2954	2953		DQLSVLENGVDIVVGTPGRLDDLVSTGK	28	1	28955189	Q92499	Q92499				yes	1.3046e-07	184.27	1	1	2	2	2	2	1	1	2	2	2	2	5020300	41634	107300	1076100	628350	2004600	1162200
664	480	695	4603;4604;4605;4606;4607;4608	2955;2956;2957;2958	2955		DQNTVETLQR	10	0	12025891	Q01082;Q01082-2;Q01082-3	Q01082				yes	0.0027688	137.7	1	1	1	1	1	1	1	1	1	1	1	1	661640	138490	121180	130060	60193	94155	117570
665	715	696	4609;4610;4611;4612;4613;4614	2959;2960;2961;2962;2963	2962		DQTPDENDQVIVK	13	0	14997104	Q9NZI8	Q9NZI8				yes	0.001525	166.23	1	1	1	1	1	1	1	1	1	1	1	1	1388600	239550	247070	244060	128800	290260	238850
666	146	697	4615;4616;4617;4618;4619;4620	2964;2965;2966;2967;2968;2969;2970	2964		DQVANSAFVER	11	0	12345942	P07900-2;P07900	P07900-2				yes	1.1678e-09	223.77	1	1	1	1	1	1	1	1	1	1	1	1	2823000	422910	457160	974620	188220	446190	333940
667	145	698	4621;4622;4623;4624;4625;4626;4627;4628;4629;4630;4631;4632	2971;2972;2973;2974;2975;2976	2976		DQVDIAVQELLQLK	14	0	16108879	P07814	P07814				yes	1.3803e-18	237.62	2	2	2	2	2	2	2	2	2	2	2	2	3986600	477950	638500	642960	471410	907360	848420
668	21	699	4633;4634;4635;4636;4637;4638	2977	2977		DQYEQMAEK	9	0	11404757	CON__P08779;P08779;CON__Q3ZAW8;CON__Q9Z2K1	CON__P08779	KRT16;KRT16A;Krt1-16;Krt16;K16;Krt1-16;Krt16	Cytokeratin-16;Keratin, type I cytoskeletal 16;Keratin-16;Keratin 16;Putative uncharacterized protein;Keratin intermediate filament 16a;Keratin intermediate filament 16b	P08779;Q3ZAW8;Q9EQD6;Q9EQD7;Q9Z2K1	yes	0.00063694	148.93	1	1	1	1	1	1	1	1	1	1	1	1	503080	252460	33025	65123	33305	18292	100870		+
669	347	700	4639;4640;4641;4642;4643;4644	2978;2979;2980;2981;2982;2983	2983		DREEDEEDAYER	12	1	1554607	P49756	P49756				yes	0.040797	163.19	1	1	1	1	1	1	1	1	1	1	1	1	827340	145630	169410	129350	94670	145990	142290
670	347	701	4645;4646;4647;4648;4649;4650;4651	2984;2985;2986;2987;2988	2985		DREEDEEDAYERR	13	2	17107081	P49756	P49756				yes	0.001353	168.37	1	1	1	2	1	1	1	1	1	2	1	1	2117900	290930	421640	333820	274760	400600	396110
671	41	702	4652;4653;4654;4655;4656;4657	2989;2990;2991	2991		DRIDIANAR	9	1	1042552	O00161;O00161-2	O00161				yes	0.00936	124.17	1	1	1	1	1	1	1	1	1	1	1	1	670050	81241	82975	89916	83167	164920	167830
672	90;91	703	4658;4659;4660;4661;4662;4663	2992;2993;2994;2995;2996;2997	2993		DRLEIYEDVLFFLSK	15	1	18859826	O75400;O75400-2;O75400-3	O75400				no	0.0001979	156.7	1	1	1	1	1	1							3457200	35348	108990	873100	118520	969150	1352100
673	479	704	4664;4665;4666	2998	2998		DRLSASSLTMESFAFLWAGGR	21	1	23011212	Q00839;Q00839-2	Q00839				yes	0.25402	84287				1	1	1				1	1	1	919260	0	0	0	6291.8	870250	42721
674	334	705	4667;4668	2999	2999		DRPMEESLLLFEAMR	15	1	1835891	P47897	P47897				yes	0.010902	99.25				1		1				1		1	228500	0	0	0	89138	0	139360
675	473	706	4669;4670	3000	3000		DSCPLDCK	8	0	99338957	P84103	P84103				yes	0.035101	118.53				1		1				1		1	90349	0	0	0	22092	0	68257
676	80	707	4671;4672;4673;4674;4675	3001;3002;3003	3001		DSDLSHVQNK	10	0	11415364	O60506;O60506-3;O60506-2;O60506-4	O60506				yes	0.038897	99103	1	1	1		1	1	1	1	1		1	1	68971	17581	8744	17127	0	6642.6	18877
677	697	708	4676;4677;4678;4679;4680	3004;3005	3004		DSEDNPQTLLFSATCPHWVFNVAK	24	0	27752963	Q9NR30;Q9NR30-2	Q9NR30				yes	7.4115e-22	215.35	1	1		1	1	1	1	1		1	1	1	3492600	339040	525520	0	625880	1072900	929330
678	310	709	4681;4682;4683;4684;4685;4686;4687;4688;4689;4690;4691;4692	3006;3007;3008;3009;3010	3010		DSIFSNLTGQLDYQGFEK	18	0	20609691	P40939	P40939				yes	4.7521e-109	397.24	2	2	2	2	2	2	2	2	2	2	2	2	6222800	1462800	2108000	2080900	136340	239430	195310
679	494	710	4693;4694;4695;4696	3011	3011		DSLDPSFTHAMQLLTAEIEK	20	0	22450936	Q07666;Q07666-2;Q07666-3	Q07666				yes	0.55311	135.12	1	1	1	1			1	1	1	1			833810	298730	398300	38250	98532	0	0
680	191	711	4697;4698;4699;4700;4701;4702;4703;4704	3012;3013	3012		DSLIFLVDASK	11	0	12066496	P12956	P12956				yes	0.00084432	147.98	1	1	2	1	2	1	1	1	2	1	2	1	3143500	374050	581230	717490	343500	647920	479340
681	626	712	4705;4706;4707;4708;4709;4710	3014;3015	3015		DSLIQSLATQLELDGFER	18	0	20340269	Q92878-2;Q92878;Q92878-3	Q92878-2				yes	0.0096807	102.94	1	1	1	1	1	1	1	1	1	1	1	1	289250	43818	61144	58498	27375	42135	56285
682	311	713	4711;4712;4713;4714;4715;4716	3016;3017;3018;3019;3020;3021	3021		DSLPVCPVDASGCFTTEVTDFAGQYVK	27	0	29623365	P41252	P41252				yes	1.8516e-30	244.1	1	1	1	1	1	1	1	1	1	1	1	1	4776000	504080	698930	838510	560870	1121400	1052200
683	470	714	4717;4718;4719;4720;4721	3022	3022		DSLYAQGK	8	0	88042905	P83881	P83881				yes	0.20246	82159	1	1	1	1		1	1	1	1	1		1	102920	25532	13742	19456	11210	0	32980
684	551	715	4722;4723;4724;4725;4726;4727;4728	3023;3024;3025;3026;3027;3028	3026		DSNSLAYYNMANGAVIHLALK	21	0	2264126	Q15459	Q15459				yes	0.0010979	154.84	2	1	1	1	1	1	2	1	1	1	1	1	4982500	555950	826060	917770	720230	1034900	927580
685	412;449;256;279	716	4729;4730;4731;4732	3029;3030	3029		DSTLIMQLLR	10	0	11886536	P62258;P62258-2;P31947;P61981;Q04917;P31947-2;P27348;P63104;P31946;P31946-2	P62258				no	0.02468	164.39	1			1	1	1							487600	264430	0	0	80593	47307	95271
686	28;454;456	717	4733;4734;4735;4736;4737;4738	3031;3032;3033;3034;3035;3036	3035		DSYVGDEAQSK	11	0	1197515	CON__P60712;P60709;P63261;P68032;P68133;P62736;P63267	P63261			P60712	no	0.00026913	158.1	1	1	1	1	1	1							6170600	1135600	791360	1607400	620180	1133200	882820		+
687	28;454;456	718	4739;4740;4741;4742;4743;4744;4745;4746;4747;4748;4749;4750;4751	3037;3038;3039;3040;3041;3042;3043;3044;3045;3046;3047;3048	3039		DSYVGDEAQSKR	12	1	13536161	CON__P60712;P60709;P63261;P68032;P68133;P62736;P63267	P63261			P60712	no	0.039573	163.86	2	2	3	2	2	2							4662400	313680	537710	865320	480060	1698000	767640		+
688	477	719	4752;4753;4754;4755	3049;3050	3049		DTELAEELLQWFLQEEKR	18	1	22761325	Q00610;Q00610-2	Q00610				yes	0.00021615	125.97		1	1		1	1		1	1		1	1	212810	0	5659.4	95613	0	41555	69980
689	517	720	4756;4757;4758;4759;4760;4761	3051	3051		DTEQVDNWMSK	11	0	13515714	Q13813;Q13813-3;Q13813-2	Q13813				yes	0.027251	98592	1	1	1	1	1	1	1	1	1	1	1	1	660800	109190	123740	131270	85340	86633	124630
690	191	721	4762;4763;4764;4765;4766;4767;4768;4769;4770;4771;4772;4773	3052;3053	3052		DTGIFLDLMHLK	12	0	14017326	P12956	P12956				yes	0.00024464	144.33	2	2	2	2	2	2	2	2	2	2	2	2	2535100	297990	487150	598270	254920	434320	462440
691	392	722	4774;4775;4776;4777;4778;4779	3054;3055	3055		DTGKTPVEPEVAIHR	15	1	1647858	P60866	P60866				yes	0.41799	135.87	1	1	1	1	1	1	1	1	1	1	1	1	1650300	134520	240140	199810	188270	555440	332140
692	439	723	4780;4781;4782;4783;4784;4785	3056;3057;3058;3059	3057		DTLYEAVR	8	0	96548181	P62906	P62906				yes	0.063331	106.69	1	1	1	1	1	1	1	1	1	1	1	1	2324300	345090	264190	319260	335550	531750	528440
693	126	724	4786;4787;4788;4789;4790;4791	3060;3061;3062;3063;3064;3065	3061		DTSYLFITGPDVVK	14	0	15537977	P05166	P05166				yes	1.5683e-25	259.26	1	1	1	1	1	1	1	1	1	1	1	1	39985000	5240600	5925800	7059100	5477800	8878200	7403300
694	341	725	4792;4793;4794;4795;4796;4797	3066;3067	3067		DTVTISGPQAPVFEFVEQLRK	21	1	23602376	P49327	P49327				yes	0.014976	96175	1	1	1	1	1	1	1	1	1	1	1	1	2313300	323390	442340	721230	180190	313180	332950
695	120	726	4798;4799;4800;4801;4802;4803	3068;3069;3070	3068		DTYIENEK	8	0	10104557	P04843	P04843				yes	0.076594	101.54	1	1	1	1	1	1	1	1	1	1	1	1	506860	207080	95615	146710	16826	18306	22324
696	12;24;17;27	727	4804;4805;4806;4807;4808;4809	3071;3072;3073;3074;3075	3075		DVDAAYMNK	9	0	10254488	CON__P13647;P13647;CON__P02538;P02538;CON__P04259;CON__P48668;P48668	CON__P02538	KRT5;K6A;KRT6A;KRT6D;K6B;KRT6B;KRTL1;KRT6C;KRT6E	58 kDa cytokeratin;Cytokeratin-5;Keratin, type II cytoskeletal 5;Keratin-5;Type-II keratin Kb5;Cytokeratin-6A;Cytokeratin-6D;Keratin, type II cytoskeletal 6A;Keratin-6A;Type-II keratin Kb6;Cytokeratin-6B;Keratin, type II cytoskeletal 6B;Keratin-6B;Type-II keratin Kb10;Cytokeratin-6C;Cytokeratin-6E;Keratin K6h;Keratin, type II cytoskeletal 6C;Keratin-6C;Type-II keratin Kb12	P13647;P02538;P04259;P48668	no	0.00085509	143.81	1	1	1	1	1	1							952530	368670	104870	211750	90751	37369	139110		+
697	18	728	4810;4811;4812;4813;4814;4815	3076;3077	3076		DVDEAYMNK	9	0	10834543	CON__P05787;P05787;CON__H-INV:HIT000292931;CON__Q9H552	CON__P05787	CYK8;KRT8;KRT8P11;RP11-13B9.3-001	Cytokeratin-8;Keratin, type II cytoskeletal 8;Keratin-8;Type-II keratin Kb8;Keratin-8-like protein 1.	P05787;Q9H552	yes	0.27911	73073	1	1	1	1	1	1	1	1	1	1	1	1	911000	314000	246380	158380	57326	47749	87160		+
698	18	729	4816;4817;4818;4819;4820;4821;4822;4823;4824;4825;4826;4827	3078;3079;3080;3081;3082;3083;3084	3080		DVDEAYMNKVELESR	15	1	17968251	CON__P05787;P05787;CON__H-INV:HIT000292931	CON__P05787	CYK8;KRT8	Cytokeratin-8;Keratin, type II cytoskeletal 8;Keratin-8;Type-II keratin Kb8	P05787	yes	4.0761e-08	198.32	2	2	2	2	2	2	2	2	2	2	2	2	6751800	1236700	1426500	1431300	639820	982060	1035400		+
699	517	730	4828;4829;4830;4831;4832;4833;4834;4835	3085;3086	3085		DVDEIEAWISEK	12	0	14326722	Q13813;Q13813-3;Q13813-2	Q13813				yes	0.00019306	148.25	1	1	2	1	2	1	1	1	2	1	2	1	1360500	151390	263610	248580	159700	302200	235070
700	464	731	4836;4837;4838;4839;4840;4841	3087;3088;3089;3090;3091	3088		DVDFMYVELIQR	12	0	15267439	P78527;P78527-2	P78527				yes	0.00014943	151.57	1	2	1	1		1	1	2	1	1		1	2695900	576700	723150	761990	290240	0	343830
701	117	732;733	4842;4843;4844;4845;4846;4847;4848;4849;4850;4851;4852;4853;4854;4855;4856;4857;4858	3092;3093;3094;3095;3096;3097;3098;3099;3100;3101;3102;3103;3104	3102	24	DVDGAYMTK	9	0	9984379	P04264;CON__P04264	P04264	KRT1;KRTA	67 kDa cytokeratin;Cytokeratin-1;Hair alpha protein;Keratin, type II cytoskeletal 1;Keratin-1;Type-II keratin Kb1	P04264	yes	4.86E-06	183.71	3	2	3	3	3	3	3	2	3	3	3	3	17415000	3178000	2663800	5186000	1660700	2367800	2358700		+
702	228	734	4859;4860;4861;4862;4863;4864	3105;3106;3107	3107		DVDIIDHHDNTYTVK	15	0	17838377	P21333;P21333-2	P21333				yes	0.0065693	106.49	1	1	1	1	1	1	1	1	1	1	1	1	1892900	292820	282580	263510	223790	410740	419430
703	376	735	4865;4866;4867	3108	3108		DVDLEFLAK	9	0	10485441	P55072	P55072				yes	0.07869	92635	1		1			1	1		1			1	604740	197460	0	306440	0	0	100840
704	26;295	736	4868;4869;4870;4871;4872;4873	3109;3110;3111;3112;3113;3114	3111		DVDNAYMIK	9	0	10674957	CON__P35908;P35908	P35908	KRT2;KRT2A;KRT2E	Cytokeratin-2e;Epithelial keratin-2e;Keratin, type II cytoskeletal 2 epidermal;Keratin-2 epidermis;Keratin-2e;Type-II keratin Kb2	P35908	no	0.00032534	156.24	1	1	1	1	1	1							6647400	1165000	994460	1442800	813860	816230	1415100		+
705	246	737	4874;4875;4876;4877;4878	3115;3116;3117;3118;3119	3119		DVIEEYFK	8	0	10415019	P25398	P25398				yes	0.11009	92.59	1	1	1	1		1	1	1	1	1		1	1240400	371340	382190	0	178980	0	307850
706	464	738	4879;4880;4881;4882;4883;4884;4885;4886;4887;4888;4889;4890	3120;3121;3122;3123;3124;3125;3126;3127;3128;3129	3128		DVLIQGLIDENPGLQLIIR	19	0	21182049	P78527;P78527-2	P78527				yes	2.2972e-41	294.81	2	2	2	2	2	2	2	2	2	2	2	2	7809700	1040000	1358600	1436700	565980	2474600	933820
707	464	739	4891;4892;4893;4894;4895;4896;4897;4898;4899;4900;4901	3130;3131;3132;3133;3134;3135;3136;3137;3138;3139;3140	3139		DVLKEEGVSFLINTFEGGGCGQPSGILAQPTLLYLR	36	1	38779924	P78527;P78527-2	P78527				yes	0.20049	161.56	2	2	2	1	2	2	2	2	2	1	2	2	6064600	725360	1283300	1792600	200170	1232500	830690
708	524	740	4902;4903;4904;4905;4906;4907;4908;4909;4910;4911;4912	3141;3142;3143;3144;3145;3146	3143		DVLLVAQGEMALEEFLK	17	0	19039965	Q14204	Q14204				yes	1.2106e-07	162.85		2	2	3	2	2		2	2	3	2	2	1009300	0	218100	234290	176250	175850	204870
709	458;583;661	741	4913;4914;4915;4916;4917;4918;4919;4920;4921;4922;4923;4924	3147;3148;3149;3150;3151;3152	3149		DVNAAIATIK	10	0	1014571	P68363;CON__ENSEMBL:ENSBTAP00000016242;Q71U36;Q13748;Q13748-2;Q6PEY2;Q9BQE3	P68363				no	8.51E-08	200.42	2	2	2	2	2	2							13787000	3726000	3489600	4233100	658940	928980	750280		+
710	736	742	4925;4926;4927;4928;4929;4930	3153;3154;3155;3156	3153		DVNCPFK	7	0	87839564	Q9Y224	Q9Y224				yes	0.14313	109.31	1	1	1	1	1	1	1	1	1	1	1	1	714790	140310	113380	113980	92777	117090	137260
711	405	743	4931;4932;4933;4934;4935	3157;3158;3159;3160	3160		DVNFEFPEFQL	11	0	13836347	P62081	P62081				yes	0.015403	110.35	1	1	1	1	1		1	1	1	1	1		1245000	310430	325680	18037	204870	385980	0
712	304	744	4936;4937;4938;4939;4940;4941	3161;3162;3163;3164;3165;3166	3164		DVNQQEFVR	9	0	11335465	P39019	P39019				yes	0.0028371	201.38	1	1	1	1	1	1	1	1	1	1	1	1	3381500	532110	517360	595010	395780	720820	620450
713	585	745	4942;4943;4944;4945;4946;4947	3167;3168;3169;3170;3171;3172	3168		DVNTDFLLILLK	12	0	14028072	Q7L2E3-2;Q7L2E3;Q7L2E3-3	Q7L2E3-2				yes	6.8882e-06	198.52	1	1	1	1	1	1	1	1	1	1	1	1	471400	73392	97577	101850	41224	88992	68364
714	120	746	4948;4949;4950;4951;4952;4953	3173;3174;3175	3174		DVPAYSQDTFK	11	0	12695877	P04843	P04843				yes	0.059568	89923	1	1	1	1	1	1	1	1	1	1	1	1	1579900	488060	445310	493790	37497	46447	68815
715	169	747	4954;4955;4956;4957;4958	3176;3177;3178;3179;3180	3176		DVPIGAIICITVGKPEDIEAFK	22	1	23842661	P10515	P10515				yes	0.00038446	116.72	1	1	1	1		1	1	1	1	1		1	4248100	704810	926200	988060	656750	0	972310
716	169	748	4959;4960;4961;4962;4963;4964	3181;3182;3183;3184;3185;3186	3184		DVPLGTPLCIIVEK	14	0	15528535	P10515	P10515				yes	0.13889	140.49	1	1	1	1	1	1	1	1	1	1	1	1	5210800	639290	909090	849120	853470	949690	1010100
717	417	749	4965;4966;4967;4968;4969;4970	3187;3188;3189;3190;3191	3189		DVQIGDIVTVGECRPLSK	18	1	19850252	P62280	P62280				yes	0.0031107	112.87	1	1	1	1	1	1	1	1	1	1	1	1	4834200	736130	506000	726150	464140	1517200	884610
718	754	750	4971;4972;4973;4974;4975	3192	3192		DVVGNDVATILSR	13	0	13577201	Q9Y6W5;Q8IV90	Q9Y6W5				yes	0.0032692	113.61	1	1		1	1	1	1	1		1	1	1	839350	109680	132740	0	166210	152850	277870
719	525	751	4976;4977;4978;4979;4980;4981;4982;4983;4984;4985;4986	3193;3194;3195;3196;3197;3198;3199	3198		DVYDKVDYLSSLGK	14	1	16007985	Q14254	Q14254				yes	0.00025447	183.07	2	1	2	2	2	2	2	1	2	2	2	2	4688600	598740	325320	888420	596420	1056000	1223600
720	458;583	752	4987;4988;4989;4990;4991	3200;3201	3201		DYEEVGVDSVEGEGEEEGEEY	21	0	23478976	P68363;CON__ENSEMBL:ENSBTAP00000016242;Q71U36	P68363				no	8.491e-09	172.64	1	1	1	1		1							1677900	603420	443500	499340	61145	0	70447		+
721	592	753	4992;4993;4994;4995;4996;4997;4998;4999;5000;5001;5002;5003	3202;3203;3204;3205;3206;3207;3208;3209;3210;3211	3209		DYEIESQNPLASPTNTLLGSAK	22	0	23471543	Q7Z417	Q7Z417				yes	8.4022e-45	293.83	2	2	2	2	2	2	2	2	2	2	2	2	11041000	1848000	2100700	1886400	1516800	1777300	1912000
722	505	754	5004;5005;5006;5007;5008;5009	3212;3213	3213		DYGALKDIVINANPASPPLSLLVLHR	26	1	2785549	Q13155	Q13155				yes	0.024192	106.97	1	1	1	1	1	1	1	1	1	1	1	1	1313900	129840	199070	231510	146790	311060	295600
723	269	755	5010;5011;5012;5013;5014	3214	3214		DYGVLLEGSGLALR	14	0	14617827	P30048	P30048				yes	1.3923e-12	227.55	1	1	1	1		1	1	1	1	1		1	1323800	155570	197860	714930	110990	0	144440
724	506	756	5015;5016;5017;5018;5019;5020	3215;3216	3215		DYGVYLEDSGHTLR	14	0	16237529	Q13162	Q13162				yes	0.084538	82861	1	1	1	1	1	1	1	1	1	1	1	1	1469400	240440	215350	245150	190080	246020	332380
725	301	757	5021;5022;5023	3217	3217		DYLEDQQGGR	10	0	11795156	P37268	P37268				yes	0.0029236	137.38	1	1	1				1	1	1				407150	168450	112110	126580	0	0	0
726	417	758	5024;5025;5026;5027;5028	3218;3219	3218		DYLHYIR	7	0	97849232	P62280	P62280				yes	0.13615	111.71	1	1		1	1	1	1	1		1	1	1	812990	171670	163140	0	70641	228630	178900
727	285	759;760	5029;5030;5031;5032;5033;5034;5035;5036;5037;5038;5039	3220;3221;3222;3223;3224;3225;3226;3227;3228	3220	63	DYMILSGPQK	10	0	11505692	P34972	P34972				yes	6.8226e-07	213.35	3	3	3		1	1	3	3	3		1	1	106840000	41191000	36576000	29011000	0	24323	37728
728	136	761	5040;5041;5042;5043;5044	3229	3229		DYPVVSIEDPFDQDDWGAWQK	21	0	25091074	P06733;P06733-2	P06733				yes	0.25485	84252	1	1	1	1		1	1	1	1	1		1	951130	47696	128830	676210	42185	0	56213
729	117;8	762;763	5045;5046;5047;5048;5049;5050;5051;5052;5053;5054;5055;5056;5057;5058;5059;5060;5061;5062;5063;5064	3230;3231;3232;3233;3234;3235;3236;3237;3238;3239;3240;3241;3242;3243;3244	3232	0	DYQELMNTK	9	0	11405121	P04264;CON__P04264;CON__ENSEMBL:ENSBTAP00000038253	P04264	KRT1;KRTA	67 kDa cytokeratin;Cytokeratin-1;Hair alpha protein;Keratin, type II cytoskeletal 1;Keratin-1;Type-II keratin Kb1	P04264	no	0.0039839	198.63	3	3	3	4	4	3							47496000	8384100	9290400	13904000	4534900	5216000	6166500		+
730	26;295	764;765	5065;5066;5067;5068;5069;5070;5071;5072;5073;5074;5075;5076	3245;3246;3247;3248;3249;3250;3251;3252;3253;3254;3255	3251	14	DYQELMNVK	9	0	11385329	CON__P35908;P35908	P35908	KRT2;KRT2A;KRT2E	Cytokeratin-2e;Epithelial keratin-2e;Keratin, type II cytoskeletal 2 epidermal;Keratin-2 epidermis;Keratin-2e;Type-II keratin Kb2	P35908	no	1.385e-07	221.66	2	2	2	2	1	3							13331000	2365400	1957100	3638100	1790800	1002200	2577300		+
731	156	766	5077;5078;5079;5080;5081;5082	3256;3257;3258;3259;3260	3256		DYSHYYTTIQDLR	13	0	16737686	P08727;CON__P08727	P08727	KRT19	Cytokeratin-19;Keratin, type I cytoskeletal 19;Keratin-19	P08727	yes	0.012016	170.28	1	1	1	1	1	1	1	1	1	1	1	1	3528100	800550	817450	947640	227440	362010	372970		+
732	21;11;34	767	5083;5084;5085;5086;5087;5088	3261	3261		DYSPYFK	7	0	91841233	CON__P02533;P02533;CON__P08779;P08779;CON__Q3ZAW8;CON__Q9Z2K1;CON__Q6IFX2	CON__P08779	KRT14;KRT16;KRT16A;Krt1-16;Krt16;K16;Krt1-16;Krt16;Ka22;Krt42	Cytokeratin-14;Keratin, type I cytoskeletal 14;Keratin-14;Cytokeratin-16;Keratin, type I cytoskeletal 16;Keratin-16;Keratin 16;Putative uncharacterized protein;Keratin intermediate filament 16a;Keratin intermediate filament 16b;Cytokeratin-42;Keratin, type I cytoskeletal 42;Keratin-17n;Keratin-42;Type I keratin Ka22	P02533;P08779;Q3ZAW8;Q9EQD6;Q9EQD7;Q9Z2K1;Q6IFX2	no	0.15327	105.82	1	1	1	1	1	1							1051000	337130	117480	210430	62988	55132	267830		+
733	29	768	5089;5090;5091;5092;5093	3262	3262		DYSQYYR	7	0	99341921	CON__Q04695;Q04695	CON__Q04695	KRT17	39.1;Cytokeratin-17;Keratin, type I cytoskeletal 17;Keratin-17	Q04695	yes	0.20151	92671		1	1	1	1	1		1	1	1	1	1	305260	0	52829	78700	21801	24687	127250		+
734	464	769	5094;5095;5096;5097;5098;5099;5100;5101;5102	3263;3264	3263		DYVAVAR	7	0	792413	P78527;P78527-2	P78527				yes	0.28117	84061	1	1	1	2	2	2	1	1	1	2	2	2	470880	86591	57853	91535	43156	117770	73983
735	412	770	5103;5104;5105;5106;5107;5108;5109;5110	3265;3266;3267;3268;3269;3270	3267		EAAENSLVAYK	11	0	11935928	P62258;P62258-2	P62258				yes	0.018876	106.9	1	1	1	2	1	2	1	1	1	2	1	2	2460600	360820	422980	791790	177740	314650	392670
736	377	771	5111;5112;5113;5114;5115	3271	3271		EAALGAGFSDK	11	0	10645138	P55084	P55084				yes	0.23561	69668	1	1	1	1	1		1	1	1	1	1		601950	366680	48143	151800	24292	11036	0
737	334	772	5116;5117;5118;5119;5120;5121	3272;3273;3274	3272		EAATQAQQTLGSTIDK	16	0	16608268	P47897	P47897				yes	3.0369e-08	186.3	1	1	1	1	1	1	1	1	1	1	1	1	1462700	300260	266870	246320	155390	232510	261330
738	334	773	5122;5123;5124;5125;5126;5127;5128;5129	3275;3276	3276		EAATQAQQTLGSTIDKATGILLYGLASR	28	1	28765244	P47897	P47897				yes	0.11426	103.65	1		1	2	2	2	1		1	2	2	2	840190	12796	0	48641	105480	476380	196890
739	139	774	5130;5131;5132	3277	3277		EADDIVNWLK	10	0	12015979	P07237	P07237				yes	0.018406	113.18		1	1	1				1	1	1			449660	0	60058	379400	10205	0	0
740	406	775	5133;5134;5135;5136;5137;5138	3278;3279	3279		EADIDGDGQVNYEEFVQMMTAK	22	0	24890727	P62158	P62158				yes	0.0013837	140.96	1	1	1	1	1	1	1	1	1	1	1	1	2001000	252210	417350	625090	114940	262410	329000
741	198	776	5139;5140;5141;5142;5143;5144	3280	3280		EAEAAIYHLQLFEELRR	17	1	2087.08	P14618	P14618				yes	0.24914	71753	1	1	1	1	1	1	1	1	1	1	1	1	1392100	42514	103460	946300	59620	125670	114490
742	564	777	5145;5146;5147;5148;5149;5150;5151;5152;5153;5154;5155;5156	3281;3282;3283;3284;3285;3286;3287;3288;3289;3290;3291;3292	3281		EAESCDCLQGFQLTHSLGGGTGSGMGTLLLSK	32	0	33105268	Q3ZCM7;Q99867	Q3ZCM7				yes	5.2548e-10	199.26	2	2	2	2	2	2	2	2	2	2	2	2	44306000	8595500	14168000	14121000	2244300	3328800	1849100
743	199	778	5157;5158;5159;5160;5161;5162	3293;3294;3295;3296;3297	3293		EAESSPFVER	10	0	11495302	P14625	P14625				yes	0.014975	115.54	1	1	1	1	1	1	1	1	1	1	1	1	1180700	215320	206890	266690	73424	219220	199150
744	56	779	5163;5164;5165;5166;5167	3298;3299;3300;3301	3301		EAFNMIDQNR	10	0	12365557	O14950;P19105;P24844	O14950				yes	0.13928	173.64		1	1	1	1	1		1	1	1	1	1	992800	0	202140	194350	140880	218400	237030
745	228	780	5168;5169;5170;5171;5172	3302;3303	3303		EAGAGGLAIAVEGPSK	16	0	14257464	P21333;P21333-2	P21333				yes	0.00020847	126.13	1	1		1	1	1	1	1		1	1	1	1017200	217110	215780	0	171500	136440	276420
746	509	781	5173;5174;5175;5176;5177;5178	3304;3305;3306;3307;3308;3309	3305		EAGEQGDIEPR	11	0	11995418	Q13283	Q13283				yes	0.047048	176.56	1	1	1	1	1	1	1	1	1	1	1	1	494080	72350	65118	93434	57617	111220	94337
747	125	782;783	5179;5180;5181;5182;5183;5184;5185;5186;5187;5188;5189;5190;5191;5192;5193;5194	3310;3311;3312;3313;3314;3315;3316;3317;3318;3319;3320	3310	32	EAGGNMSIQFLGTVYK	16	0	17138396	P05165;P05165-2	P05165				yes	2.3206e-13	220.8	3	2	2	3	3	3	3	2	2	3	3	3	21293000	2500900	2919600	2807000	3167200	5253500	4644800
748	201	784	5195;5196;5197;5198;5199;5200	3321;3322	3322		EAGVEMGDEDDLSTPNEK	18	0	19348051	P14868	P14868				yes	4.3182e-40	279.66	1	1	1	1	1	1	1	1	1	1	1	1	1448500	196100	238190	183730	163190	332960	334310
749	477	785	5201;5202;5203;5204;5205;5206	3323;3324;3325;3326	3324		EAIDSYIK	8	0	93747566	Q00610;Q00610-2	Q00610				yes	0.12752	90622	1	1	1	1	1	1	1	1	1	1	1	1	1998400	371310	343000	322730	235630	350570	375130
750	623	786	5207;5208;5209;5210;5211;5212	3327	3327		EALDVLGAVLK	11	0	11266598	Q92552	Q92552				yes	0.014651	111.1	1	1	1	1	1	1	1	1	1	1	1	1	963950	136740	178920	200970	123510	194620	129180
751	92	787	5213;5214;5215;5216;5217	3328;3329	3329		EALEPSGENVIQNK	14	0	15267577	O75477	O75477				yes	0.00061318	179.75	1	1	1	1		1	1	1	1	1		1	2061400	656920	538280	478100	149130	0	239010
752	44	788	5218;5219;5220;5221	3330;3331	3331		EALKDEYDDLSDLTAAQQETLSDWESQFTFK	31	1	36226475	O00264	O00264				yes	9.3016e-18	221.92	1	1	1	1			1	1	1	1			5284400	1583600	2658700	966430	75698	0	0
753	526	789	5222;5223;5224;5225;5226;5227	3332;3333	3332		EALLGVQEDVDEYVK	15	0	1705841	Q14257	Q14257				yes	1.3566e-27	259.04	1	1	1	1	1	1	1	1	1	1	1	1	1193200	264410	351970	432020	30587	42305	71900
754	705	790	5228;5229;5230;5231;5232	3334	3334		EALLLVTVLTSLSK	14	0	14859018	Q9NVI1;Q9NVI1-1;Q9NVI1-2	Q9NVI1				yes	0.0023479	163.71	1	1	1		1	1	1	1	1		1	1	404770	104410	97884	117920	0	44696	39862
755	222	791	5233;5234;5235;5236;5237	3335;3336;3337;3338;3339	3339		EAMEDGEIDGNK	12	0	13065347	P19338	P19338				yes	0.99167	155.4		1	1	1	1	1		1	1	1	1	1	1158700	0	328460	269440	135780	160560	264460
756	222	792	5238;5239;5240;5241;5242;5243;5244;5245;5246;5247	3340;3341;3342;3343;3344;3345;3346	3344		EAMEDGEIDGNKVTLDWAKPK	21	2	23451209	P19338	P19338				yes	0.31671	136.14	2	1	2	1	2	2	2	1	2	1	2	2	11295000	765750	948500	2823100	698390	2765400	3293400
757	517	793	5248;5249;5250;5251;5252	3347;3348	3347		EANELQQWINEK	12	0	15007209	Q13813;Q13813-3;Q13813-2	Q13813				yes	1.6352e-10	222.93	1		1	1	1	1	1		1	1	1	1	906260	136690	0	208460	138700	219460	202960
758	219	794	5253;5254;5255;5256;5257;5258;5259	3349;3350;3351;3352;3353	3349		EANNFLWPFK	10	0	12646241	P18124	P18124				yes	0.0040708	135.01	1	1	2	1	1	1	1	1	2	1	1	1	4859800	910100	1106900	1015600	513870	604200	709040
759	145	795	5260;5261;5262;5263;5264;5265	3354;3355;3356;3357;3358;3359	3358		EAPCVLIYIPDGHTK	15	0	17118603	P07814	P07814				yes	0.0091191	102.23	1	1	1	1	1	1	1	1	1	1	1	1	2180200	220640	258130	342460	341710	526760	490500
760	620	796	5266;5267;5268;5269;5270;5271	3360;3361;3362;3363	3363		EAQTSFLHLGYLPNQLFR	18	0	21331007	Q92499	Q92499				yes	2.555e-23	238.22	1	1	1	1	1	1	1	1	1	1	1	1	9820300	1350500	1800800	2013000	1253400	1780100	1622400
761	597	797	5272;5273;5274;5275;5276;5277	3364	3364		EASSASQFEELEIVLK	16	0	17788938	Q86UP2;Q86UP2-2	Q86UP2				yes	6.9031e-06	180.88	1	1	1	1	1	1	1	1	1	1	1	1	1414600	271320	402060	387030	108320	111840	134000
762	228	798	5278;5279;5280;5281;5282;5283	3365;3366	3366		EATTEFSVDAR	11	0	12245622	P21333;P21333-2	P21333				yes	0.1161	81167	1	1	1	1	1	1	1	1	1	1	1	1	1568900	232560	195650	211000	178480	402480	348690
763	511	799	5284;5285;5286;5287;5288;5289	3367	3367		EAVAPVQEESDLEK	14	0	15427413	Q13409;Q13409-5;Q13409-2;Q13409-3;Q13409-6	Q13409				yes	0.00021493	122.02	1	1	1	1	1	1	1	1	1	1	1	1	945810	154220	178300	153560	109730	177620	172380
764	488	800	5290;5291;5292;5293;5294;5295	3368;3369	3369		EAVGDLLDAFK	11	0	11766027	Q04637;Q04637-3;Q04637-4;Q04637-5;Q04637-6	Q04637				yes	0.016243	109.52	1	1	1	1	1	1	1	1	1	1	1	1	935500	133030	185020	230050	106760	140980	139660
765	488	801	5296;5297;5298;5299;5300;5301	3370;3371;3372;3373;3374;3375	3371		EAVQCVQELASPSLLFIFVR	20	0	2305214	Q04637;Q04637-3;Q04637-4;Q04637-5;Q04637-6	Q04637				yes	1.6008e-13	188.86	1	1	1	1	1	1	1	1	1	1	1	1	1028500	145700	179020	226980	115840	175710	185230
766	431	802	5302;5303;5304;5305;5306;5307	3376;3377;3378;3379;3380;3381	3378		ECADLWPR	8	0	10454651	P62829	P62829				yes	0.10925	92685	1	1	1	1	1	1	1	1	1	1	1	1	2642900	427550	451940	397700	274730	589110	501850
767	477	803	5308;5309;5310;5311;5312;5313;5314;5315;5316	3382;3383;3384;3385;3386	3385		ECFGACLFTCYDLLRPDVVLETAWR	25	1	30904402	Q00610;Q00610-2	Q00610				yes	3.478e-15	187.63	2	2	1	2	1	1	2	2	1	2	1	1	4104900	89097	337860	1192700	144350	1256000	1084900
768	334	804	5317;5318;5319;5320;5321;5322	3387;3388;3389;3390;3391;3392	3387		ECGVGVIVTPEQIEEAVEAAINR	23	0	24822374	P47897	P47897				yes	6.5893e-31	235.67	1	1	1	1	1	1	1	1	1	1	1	1	2336700	357030	493820	507230	241020	321910	415670
769	126	805	5323;5324;5325;5326;5327	3393	3393		ECHDPSDRLVPELDTIVPLESTK	23	1	26492956	P05166	P05166				yes	0.00075337	147.15		1	1	1	1	1		1	1	1	1	1	1983800	0	266990	334510	346360	701680	334280
770	64	806	5328;5329;5330	3394;3395	3394		ECINFASFNFLGLLDNPR	18	0	21260255	O15269	O15269				yes	1.5911e-11	187.42	1	1	1				1	1	1				404840	94832	136510	173490	0	0	0
771	458;583;661	807;808	5331;5332;5333;5334;5335;5336;5337;5338;5339;5340	3396;3397;3398;3399	3398		ECISIHVGQAGVQIGNACWELYCLEHGIQPDGQMPSDK	38	0	42959497	P68363;CON__ENSEMBL:ENSBTAP00000016242;Q71U36;Q13748;Q13748-2;Q6PEY2;Q9BQE3	P68363				no	0.0007053	177.36	2	2	2	2	1	1							13202000	2255500	4824800	5110700	338290	334420	338230		+
772	425	809	5341;5342;5343;5344;5345;5346	3400;3401;3402;3403;3404	3403		ECLPLIIFLR	10	0	12727264	P62701	P62701				yes	0.00014305	161.07	1	1	1	1	1	1	1	1	1	1	1	1	3632300	662560	820880	265480	416290	812050	655010
773	444	810	5347;5348;5349;5350;5351;5352	3405;3406;3407;3408;3409;3410	3408		ECPSDECGAGVFMASHFDR	19	0	21708507	P62979	P62979				yes	0.0097627	102.36	1	1	1	1	1	1	1	1	1	1	1	1	8073200	904550	1245100	1553300	990290	1758100	1621800
774	464	811	5353;5354;5355;5356;5357;5358	3411;3412;3413	3411		ECSPWMSDFKVEFLR	15	1	19298753	P78527;P78527-2	P78527				yes	0.1274	78923	1	1	1	1	1	1	1	1	1	1	1	1	2745300	318400	494290	824990	230530	534020	343090
775	458;583;661	812	5359;5360	3414;3415	3414		EDAANNYAR	9	0	10224417	P68363;CON__ENSEMBL:ENSBTAP00000016242;P68366;A6NHL2;A6NHL2-2;Q71U36;Q13748;Q13748-2;Q9BQE3	P68363				no	0.060449	95037	1	1											54630	36162	18468	0	0	0	0		+
776	347	813	5361;5362;5363;5364;5365;5366;5367;5368;5369;5370;5371;5372	3416;3417;3418;3419;3420;3421;3422;3423;3424;3425;3426;3427	3419		EDINAIEMEEDKR	13	1	15907196	P49756;P49756-3;P49756-2	P49756				yes	0.015271	166.18	2	2	2	2	2	2	2	2	2	2	2	2	9518900	1857000	2055600	1437900	952390	1003100	2212800
777	347	814	5373;5374;5375;5376;5377;5378	3428;3429	3428		EDINAIEMEEDKRDLISR	18	2	21750478	P49756;P49756-3;P49756-2	P49756				yes	0.00028818	121.34	1	1	1	1	1	1	1	1	1	1	1	1	2448600	45768	165640	345880	312670	974950	603740
778	458;583;661	815	5379;5380;5381;5382;5383;5384	3430;3431;3432;3433	3431		EDMAALEK	8	0	90541643	P68363;P68366;Q71U36;Q9BQE3	P68363				no	0.22325	79813	1	1	1	1	1	1							2302200	925360	609360	583820	72841	37832	73032		+
779	458;583	816	5385;5386;5387;5388;5389;5390	3434;3435;3436	3435		EDMAALEKDYEEVGVDSVEGEGEEEGEEY	29	1	32353034	P68363;Q71U36	P68363				no	0.049263	148.76	1	1	1	1	1	1							3526700	709640	1021000	1310600	115560	205600	164350		+
780	146;150	817	5391;5392;5393;5394;5395;5396	3437;3438;3439;3440	3439		EDQTEYLEER	10	0	13105626	P07900-2;P07900;Q58FF6;P08238;Q58FF7	P07900-2				no	0.032007	103.84	1	1	2	1	1								1718200	427030	361650	738530	114960	76047	0
781	592	818	5397;5398;5399;5400;5401;5402;5403;5404;5405;5406;5407	3441;3442;3443;3444;3445;3446	3441		EDSWTLFKPPPVFPVDNSSAK	21	1	23601689	Q7Z417	Q7Z417				yes	1.0844e-07	169.09	2	2	2	1	2	2	2	2	2	1	2	2	17697000	3680100	4437000	3992300	1408900	1936600	2242600
782	154	819	5408;5409;5410;5411;5412;5413	3447;3448;3449	3448		EEAENTLQSFR	11	0	13226103	P08670	P08670				yes	0.031069	94803	1	1	1	1	1	1	1	1	1	1	1	1	1290900	333530	325140	243850	109600	80666	198130
783	199	820	5414;5415;5416;5417;5418;5419	3450	3450		EEASDYLELDTIK	13	0	15247195	P14625	P14625				yes	0.14654	72655	1	1	1	1	1	1	1	1	1	1	1	1	1502100	299740	307450	424390	117800	147600	205100
784	192	821	5420;5421;5422;5423;5424;5425	3451	3451		EEASGSSVTAEEAK	14	0	13936209	P13010	P13010				yes	0.14826	72734	1	1	1	1	1	1	1	1	1	1	1	1	199220	57970	17293	47060	18204	19598	39099
785	454	822	5426;5427;5428;5429;5430;5431	3452;3453;3454;3455;3456;3457	3456		EEEIAALVIDNGSGMCK	17	0	18348441	P63261	P63261				yes	1.0959e-52	320.99	1	1	1	1	1	1	1	1	1	1	1	1	20693000	2036300	3621800	5795000	1877100	4593400	2769800
786	756	823	5432;5433	3458	3458		EEEQEKEKEK	10	2	13046096	REV__P01880-2;REV__P01880	REV__P01880-2				yes	0.011871	118.94				1	1					1	1		200280	0	0	0	102010	98269	0	+
787	524	824	5434;5435;5436;5437;5438;5439	3459	3459		EEFVQWVELLPDTQTPSWLGLPNNAER	27	0	31675564	Q14204	Q14204				yes	0.098553	97047	1	1	1	1	1	1	1	1	1	1	1	1	1221000	118690	214350	255510	95707	294830	241910
788	228	825	5440	3460	3460		EEGPYEVEVTYDGVPVPGSPFPLEAVAPTKPSK	33	1	3484729	P21333;P21333-2	P21333				yes	0.016189	132.99				1						1			257460	0	0	0	257460	0	0
789	464	826	5441;5442;5443;5444;5445	3461	3461		EEGVSFLINTFEGGGCGQPSGILAQPTLLYLR	32	0	3422718	P78527;P78527-2	P78527				yes	0.3232	106.73	1	1	1	1	1		1	1	1	1	1		444430	116800	107760	114910	34084	70880	0
790	656	827	5446;5447;5448;5449	3462;3463;3464	3462		EEIAQLAR	8	0	92849779	Q99720;Q99720-3;Q99720-4	Q99720				yes	0.065618	105.8	1	1	1	1			1	1	1	1			2382000	923320	777430	658970	22291	0	0
791	278	828	5450;5451;5452;5453;5454;5455	3465;3466;3467;3468;3469;3470	3467		EEIVQFFSGLEIVPNGITLPVDFQGR	26	0	29035069	P31943	P31943				yes	0.00035307	124.18	1	1	1	1	1	1	1	1	1	1	1	1	1960000	163690	340220	563490	196770	348250	347540
792	362	829	5456;5457;5458;5459	3471;3472;3473;3474	3472		EEIVQFFSGLEIVPNGITLPVDPEGK	26	0	28264691	P52597	P52597				yes	0.042342	99198	1	1	1	1			1	1	1	1			629150	119970	183970	202820	122400	0	0
793	385	830	5460;5461;5462;5463;5464;5465;5466;5467;5468;5469;5470;5471	3475;3476	3475		EELLAEFGSGTLDLPALTR	19	0	20310524	P58107	P58107				yes	2.5022e-07	164.42	2	2	2	2	2	2	2	2	2	2	2	2	1426500	212960	270780	272030	182230	217740	270820
794	747	831	5472;5473;5474;5475;5476;5477	3477;3478;3479;3480;3481;3482	3478		EELSNVLAAMR	11	0	12316231	Q9Y3U8	Q9Y3U8				yes	0.044711	92224	1	1	1	1	1	1	1	1	1	1	1	1	2667700	365260	442020	613870	330460	338110	577960
795	210	832	5478;5479;5480;5481;5482;5483;5484;5485	3483;3484;3485;3486	3486		EEMHLEDSANFIK	13	0	15617083	P16615;P16615-3;P16615-2;P16615-5;P16615-4	P16615				yes	3.1195e-11	218.11	2	2	2	1		1	2	2	2	1		1	6239700	2374900	1809100	1999800	20230	0	35749
796	289	833	5486;5487;5488;5489;5490	3487;3488	3487		EEMSQLTGQNSGDVNVEINVAPGK	24	0	2515186	P35527;CON__P35527	P35527	KRT9	Cytokeratin-9;Keratin, type I cytoskeletal 9;Keratin-9	P35527	yes	0.0073917	112.18	1	1	1	1		1	1	1	1	1		1	900950	201200	215690	333790	79530	0	70734		+
797	757	834	5491;5492;5493;5494	3489;3490;3491;3492	3489		EEQGTEDLEKK	11	1	13046096	REV__P35612-3	REV__P35612-3				yes	0.036156	93549			1		1	2			1		1	2	231880	0	0	61744	0	47159	122970	+
798	413	835	5495;5496;5497;5498;5499;5500	3493;3494	3494		EEQVISLGPQVAEGENVFGVCHIFASFNDTFVHVTDLSGK	40	0	4376106	P62263	P62263				yes	0.15412	133.41	1	1	1	1	1	1	1	1	1	1	1	1	1419800	131140	317240	302030	112900	222510	334010
799	429	836	5501;5502;5503;5504;5505	3495;3496	3496		EFADSLGIPFLETSAK	16	0	17238669	P62820;Q92928;Q9H0U4;P62820-2	P62820				yes	0.020208	93686	1	1	1	1	1		1	1	1	1	1		1353100	238970	307850	445860	142320	218100	0
800	210	837	5506;5507;5508	3497;3498;3499	3497		EFDELNPSAQR	11	0	13045997	P16615;P16615-3;P16615-2;P16615-5;P16615-4	P16615				yes	0.00096144	145.92	1	1	1				1	1	1				11572000	3952400	4046700	3573100	0	0	0
801	126	838	5509;5510;5511;5512;5513;5514;5515	3500;3501;3502;3503;3504;3505	3503		EFFEIMPNYAK	11	0	13876482	P05166	P05166				yes	0.002244	181.19	1	1	1	1	1	2	1	1	1	1	1	2	13959000	2345500	2599100	2450900	2045000	1698100	2820900
802	174	839	5516;5517;5518;5519;5520;5521	3506;3507;3508	3506		EFFNGKEPSR	10	1	12095778	P11021	P11021				yes	0.020727	111.59	1	1	1	1	1	1	1	1	1	1	1	1	436240	93927	114660	140220	20904	41087	25449
803	481	840	5522;5523;5524;5525;5526;5527;5528;5529;5530;5531;5532;5533	3509;3510;3511;3512;3513;3514;3515;3516;3517;3518;3519	3517		EFHLNESGDPSSK	13	0	14456423	Q01105;Q01105-2	Q01105				yes	3.1741e-07	207.28	2	2	2	2	2	2	2	2	2	2	2	2	3378500	431210	484050	482530	435360	803930	741430
804	662	841	5534;5535;5536;5537;5538;5539	3520;3521;3522	3521		EFLDFFWDIAKPEQETR	17	1	21700371	Q9BQG0-2;Q9BQG0	Q9BQG0-2				yes	0.0049596	110.34	1	1	1	1	1	1	1	1	1	1	1	1	4804900	364150	724830	918010	254900	1407200	1135800
805	326	842	5540;5541;5542;5543;5544;5545	3523;3524;3525;3526	3525		EFNAEVHRK	9	1	11285676	P46777	P46777				yes	0.30369	71162	1	1	1	1	1	1	1	1	1	1	1	1	186130	28508	28416	33909	19643	38023	37627
806	619	843	5546;5547;5548;5549;5550;5551;5552;5553;5554;5555;5556;5557	3527;3528;3529;3530;3531;3532;3533;3534;3535;3536;3537;3538	3536		EFNPTKPLLSVNK	13	1	14858191	Q8WWM7;Q8WWM7-3;Q8WWM7-2;Q8WWM7-4;Q8WWM7-5;Q8WWM7-6	Q8WWM7				yes	5.0624e-11	210.08	2	2	2	2	2	2	2	2	2	2	2	2	38190000	4806200	5270700	5376400	4981100	10323000	7431800
807	619	844	5558;5559;5560;5561;5562;5563;5564;5565;5566;5567;5568;5569;5570;5571	3539;3540;3541;3542;3543;3544;3545;3546;3547;3548;3549	3547		EFSLAGGIWHGR	12	0	13286626	Q8WWM7	Q8WWM7				yes	0.035992	165.81	2	3	2	2	3	2	2	3	2	2	3	2	14630000	1474700	1791700	2608000	2284600	3162600	3308600
808	510	845	5572;5573;5574;5575;5576	3550;3551;3552;3553	3552		EFSPFGSITSAK	12	0	12696241	Q13310;Q13310-2	Q13310				yes	0.0010005	133.17	1	1		1	1	1	1	1		1	1	1	998120	182760	23388	0	0	428470	363510
809	287	846	5577;5578;5579	3554;3555;3556	3556		EFTEAVEAK	9	0	1022492	P35232	P35232				yes	0.063082	94158	1	1			1		1	1			1		2809700	839190	809460	0	0	1161100	0
810	210	847	5580;5581;5582;5583;5584;5585	3557;3558;3559	3559		EFTLEFSR	8	0	10274975	P16615;P16615-3;P16615-2;P16615-5;P16615-4;O14983;O14983-2;Q93084-5;Q93084;Q93084-6;Q93084-3;Q93084-2;Q93084-4	P16615				yes	0.08737	97.36	1	2	1		1	1	1	2	1		1	1	9403900	2717500	2875000	3623500	0	109750	78215
811	697	848	5586;5587;5588;5589;5590;5591	3560;3561;3562;3563;3564;3565	3564		EGAFSNFPISEETIK	15	0	16678043	Q9NR30;Q9NR30-2;Q9BQ39	Q9NR30				yes	1.4359e-08	204.74	1	1	1	1	1	1	1	1	1	1	1	1	4134100	388150	384690	577760	697770	1304300	781370
812	194	849	5592;5593;5594;5595;5596;5597	3566	3566		EGALCEENMR	10	0	12074962	P13639	P13639				yes	0.0015025	142.91	1	1	1	1	1	1	1	1	1	1	1	1	440430	48950	43839	222890	32793	47296	44658
813	44	850	5598;5599;5600	3567	3567		EGEEPTVYSDEEEPKDESAR	20	1	22949663	O00264	O00264				yes	0.036921	93.15	1	1	1				1	1	1				988710	333770	403600	251350	0	0	0
814	355	851	5601;5602;5603;5604;5605;5606	3568;3569;3570;3571	3568		EGFDALDPFIPILVSNYNPK	20	0	22481416	P51398	P51398				yes	0.00086287	158.75	1	1	1	1	1	1	1	1	1	1	1	1	582440	105840	103170	117050	58719	94307	103360
815	377	852	5607;5608;5609;5610;5611;5612	3572;3573;3574	3574		EGGQYGLVAACAAGGQGHAMIVEAYPK	27	0	27042738	P55084	P55084				yes	8.1877e-07	168.37	1	1	1	1	1	1	1	1	1	1	1	1	3466700	811180	884400	1374400	91280	163710	141770
816	194	853	5613;5614;5615;5616;5617;5618	3575;3576	3576		EGIPALDNFLDKL	13	1	14437609	P13639	P13639				yes	0.17218	70946	1	1	1	1	1	1	1	1	1	1	1	1	900370	79496	127710	454090	46350	99412	93306
817	736	854	5619;5620;5621;5622;5623;5624	3577;3578;3579	3579		EGLPVALDKHILGFDTGDAVLNEAAQILR	29	1	3074.64	Q9Y224	Q9Y224				yes	0.2138	99.06	1	1	1	1	1	1	1	1	1	1	1	1	3800300	37115	285090	647290	239230	1637900	953650
818	228	855	5625;5626;5627;5628;5629;5630	3580;3581;3582;3583;3584	3584		EGPYSISVLYGDEEVPR	17	0	19089105	P21333;P21333-2	P21333				yes	4.6582e-22	238.15	1	1	1	1	1	1	1	1	1	1	1	1	2004400	253540	324850	413430	261120	322650	428780
819	348	856	5631;5632;5633;5634;5635;5636	3585;3586;3587;3588;3589	3588		EGQWDCSVCLVR	12	0	15076548	P49792	P49792				yes	2.9034e-10	216.7	1	1	1	1	1	1	1	1	1	1	1	1	2103800	302750	328880	404400	255290	462280	350180
820	563	857	5637;5638;5639;5640;5641;5642;5643	3590;3591;3592;3593;3594	3591		EGSALSHVR	9	0	95448829	Q3MHD2-2;Q3MHD2	Q3MHD2-2				yes	0.027626	110.31	1	2	1	1	1	1	1	2	1	1	1	1	1592400	343570	285030	268260	164780	290110	240610
821	646	858	5644;5645;5646;5647;5648;5649	3595;3596;3597;3598;3599;3600	3596		EGSIEIDIPVPK	12	0	12956973	Q96RQ3	Q96RQ3				yes	0.0002781	141.79	1	1	1	1	1	1	1	1	1	1	1	1	15448000	1905200	2472400	3005100	2078300	3502100	2484500
822	463	859	5650;5651;5652;5653;5654;5655	3601;3602	3601		EGTIGDMAILGITESFQVK	19	0	20080187	P78371	P78371				yes	0.00020057	125.77	1	1	1	1	1	1	1	1	1	1	1	1	486120	61176	96507	120840	49239	69818	88539
823	280;527	860	5656;5657;5658;5659;5660;5661	3603;3604;3605;3606;3607;3608	3606		EGWVEQDPK	9	0	10864982	P32189;P32189-2;P32189-1;Q14409;Q14410	P32189				no	0.48314	164.79	1	1	1	1	1	1							1556000	304120	244030	198710	212140	306050	290980
824	280	861	5662	3609	3609		EGWVEQDPKEILHSVYECIEK	21	1	25872265	P32189;P32189-2;P32189-1;Q14409	P32189				yes	0.17886	137.77					1						1		803660	0	0	0	0	803660	0
825	746	862	5663;5664;5665;5666;5667;5668	3610	3610		EGYAWAEDKEHCEEYGR	17	1	21278592	Q9Y3I0	Q9Y3I0				yes	0.019075	93966	1	1	1	1	1	1	1	1	1	1	1	1	1915400	348430	405800	308120	179510	331770	341790
826	457	863	5669;5670;5671;5672;5673;5674;5675;5676;5677;5678;5679;5680	3611;3612;3613;3614;3615;3616;3617	3616		EHALLAYTLGVK	12	0	13137343	P68104;Q5VTE0;Q05639	P68104				yes	0.010962	179.44	2	2	2	2	2	2	2	2	2	2	2	2	5745400	744930	842400	2073100	458920	895590	730470
827	229	864;865	5681;5682;5683;5684;5685;5686;5687;5688;5689;5690;5691;5692;5693;5694	3618;3619;3620;3621;3622;3623;3624;3625	3623	56	EHINLGCDMDFDIAGPSIR	19	0	21589776	P21796	P21796				yes	2.38E-11	165.45	2	4	2	2	2	2	2	4	2	2	2	2	12898000	2030900	1959900	2729500	1500100	3213300	1464400
828	343	866	5695;5696;5697;5698;5699;5700	3626;3627;3628	3628		EHLLLAR	7	0	85050249	P49411	P49411				yes	0.17518	98283	1	1	1	1	1	1	1	1	1	1	1	1	1269000	364010	407210	398420	26620	39370	33346
829	218	867	5701;5702;5703;5704;5705;5706	3629;3630;3631;3632;3633;3634	3633		EHTALLK	7	0	81045995	P18077	P18077				yes	0.23561	88986	1	1	1	1	1	1	1	1	1	1	1	1	373790	64983	41371	56600	42010	89792	79029
830	257	868	5707;5708;5709;5710;5711;5712	3635;3636	3636		EHVIEALR	8	0	96552943	P27635;Q96L21	P27635				yes	0.074139	102.5	1	1	1	1	1	1	1	1	1	1	1	1	575770	118640	133100	88404	56432	68714	110480
831	257	869	5713;5714;5715;5716;5717;5718;5719;5720;5721;5722;5723;5724	3637;3638;3639	3638		EHVIEALRR	9	1	11216305	P27635;Q96L21	P27635				yes	0.096248	90921	2	2	2	2	2	2	2	2	2	2	2	2	1688200	289840	307690	246370	197030	325760	321460
832	148	870	5725;5726;5727;5728;5729;5730	3640;3641;3642;3643;3644;3645	3644		EIAEAYLGYPVTNAVITVPAYFNDSQR	27	0	30004869	P08107	P08107				yes	0.0082063	155.07	1	1	1	1	1	1	1	1	1	1	1	1	15332000	3515400	4129300	4137900	908500	1305700	1335300
833	460;474	871	5731;5732;5733;5734;5735;5736	3646;3647;3648;3649;3650;3651	3650		EIAQDFK	7	0	84942323	P68431;Q16695;Q71DI3;P84243	P84243				no	0.39787	71454	1	1	1	1	1	1							1094700	158890	178670	182940	79623	276580	218040
834	460;474	872	5737;5738;5739	3652	3652		EIAQDFKTDLR	11	1	1334683	P68431;Q16695;Q71DI3;P84243	P84243				no	0.12002	80559			1	1	1								573080	0	0	122670	103680	346730	0
835	588	873	5740;5741;5742;5743;5744;5745	3653;3654;3655;3656;3657;3658	3656		EIEAFDSESMR	11	0	13125605	Q7L7X3	Q7L7X3				yes	0.028905	179.98	1	1	1	1	1	1	1	1	1	1	1	1	2593200	356240	340710	521470	289270	496650	588840
836	262	874	5746;5747;5748;5749;5750;5751	3659;3660;3661	3660		EIEDPEDR	8	0	10014302	P27824	P27824				yes	0.096451	94.13	1	1	1	1	1	1	1	1	1	1	1	1	7743500	3276100	1859500	2544800	16346	21804	24908
837	57	875	5752;5753;5754	3662;3663	3663		EIEDPNDKKPEEWDER	16	2	20279072	O14967	O14967				yes	0.080889	86618	1	1	1				1	1	1				984740	336710	367480	280550	0	0	0
838	619	876	5755;5756;5757;5758;5759;5760	3664;3665;3666;3667;3668;3669	3665		EIESSPQYR	9	0	11075197	Q8WWM7;Q8WWM7-3;Q8WWM7-2;Q8WWM7-4;Q8WWM7-5;Q8WWM7-6;Q8WWM7-7	Q8WWM7				yes	0.044451	102.48	1	1	1	1	1	1	1	1	1	1	1	1	11998000	1953900	1839300	1811000	1548800	2615000	2230100
839	289	877	5761;5762;5763;5764;5765;5766;5767;5768;5769;5770;5771;5772	3670;3671;3672;3673;3674;3675;3676	3675		EIETYHNLLEGGQEDFESSGAGK	23	0	25091245	P35527;CON__P35527	P35527	KRT9	Cytokeratin-9;Keratin, type I cytoskeletal 9;Keratin-9	P35527	yes	1.2103e-86	348.06	2	2	2	2	2	2	2	2	2	2	2	2	93203000	12510000	16711000	32656000	7677700	15158000	8491400		+
840	299	878	5773;5774;5775;5776;5777;5778;5779;5780;5781;5782;5783;5784	3677;3678;3679;3680;3681;3682;3683;3684;3685	3682		EIFLSQPILLELEAPLK	17	0	19521234	P36873-2;P62136;P36873;P62140	P36873-2				yes	1.4124e-16	228.12	2	2	2	2	2	2	2	2	2	2	2	2	1856500	291580	382030	457270	173720	283630	268270
841	464	879	5785;5786;5787;5788;5789;5790	3686;3687;3688;3689	3689		EIFNFVLK	8	0	10085644	P78527;P78527-2	P78527				yes	0.0042758	162.58	1	1	1	1	1	1	1	1	1	1	1	1	3377100	658810	764500	664180	283190	714360	292030
842	588	880	5791	3690	3690		EIGHGSFGAVYFAR	14	0	15097365	Q7L7X3;Q9UL54;Q9UL54-2	Q7L7X3				yes	0.002133	113.67					1						1		395430	0	0	0	0	395430	0
843	480	881	5792;5793;5794;5795;5796;5797;5798	3691;3692;3693	3693		EIGQSVDEVEK	11	0	12315932	Q01082;Q01082-2;Q01082-3	Q01082				yes	0.16603	73431	1	1	1	1	1	2	1	1	1	1	1	2	1130200	169210	181390	176840	129280	277080	196370
844	458;583;661	882	5799;5800;5801;5802;5803;5804	3694;3695;3696;3697;3698;3699	3696		EIIDLVLDR	9	0	10846128	P68363;CON__ENSEMBL:ENSBTAP00000016242;Q71U36;Q9BQE3	P68363				no	0.0045177	197.34	1	1	1	1	1	1							22391000	5516700	5317900	7782400	1074400	1609600	1090300		+
845	411	883	5805;5806;5807;5808;5809;5810	3700;3701	3701		EIKDILIQYDR	11	1	14047613	P62249	P62249				yes	0.09804	83964	1	1	1	1	1	1	1	1	1	1	1	1	1806700	231970	271520	275950	189260	447370	390660
846	280	884	5811;5812;5813;5814;5815	3702;3703;3704;3705	3705		EILDAMNR	8	0	96046987	P32189;P32189-2;P32189-1;Q14409	P32189				yes	0.023986	129.1	1	1	1	1	1		1	1	1	1	1		1119100	215360	183150	269670	116270	334620	0
847	270	885	5816;5817;5818;5819;5820;5821;5822;5823;5824	3706;3707;3708;3709;3710;3711	3710		EILGTAQSVGCNVDGR	16	0	16747995	P30050;P30050-2	P30050				yes	3.1398e-13	217.17	1	1	1	2	2	2	1	1	1	2	2	2	8924500	1419600	1580000	1196300	1091000	1505200	2132400
848	280	886	5825;5826;5827;5828;5829;5830;5831;5832;5833;5834;5835;5836;5837	3712;3713;3714;3715;3716;3717;3718;3719;3720;3721;3722;3723	3722		EILHSVYECIEK	12	0	15187388	P32189;P32189-2;P32189-1;Q14409	P32189				yes	8.0782e-06	196.82	2	2	2	2	2	3	2	2	2	2	2	3	6641900	1087300	984380	1016600	845210	1546500	1161900
849	201	887	5838;5839;5840;5841	3724	3724		EIMDAAEDYAK	11	0	12545438	P14868	P14868				yes	0.26651	68694	1			1	1	1	1			1	1	1	817380	234220	0	0	124440	165280	293430
850	101	888	5842;5843;5844;5845	3725;3726;3727	3726		EINDCIGGTVLNISK	15	0	16318189	O76021	O76021				yes	0.0030166	153.43			1	1	1	1			1	1	1	1	1983000	0	0	36065	458720	920430	567820
851	662	889	5846;5847;5848;5849;5850;5851	3728;3729;3730;3731;3732;3733	3729		EIPSATQSPISK	12	0	12566612	Q9BQG0-2;Q9BQG0	Q9BQG0-2				yes	0.0020835	122.82	1	1	1	1	1	1	1	1	1	1	1	1	3424600	617690	551140	545870	308270	789260	612350
852	28;454;456	890;891	5852;5853;5854;5855;5856;5857;5858;5859;5860;5861;5862;5863;5864	3734;3735;3736;3737;3738;3739	3735	19	EITALAPSTMK	11	0	11606111	CON__P60712;P60709;P63261;P68032;P68133;P62736;P63267	P63261			P60712	no	0.0062737	124.44	2	2	2	2	2	3							19926000	1972500	2777400	3445400	2265100	5892500	3573500		+
853	142	892	5865;5866;5867;5868;5869;5870	3740;3741;3742	3742		EIVDSYLPVILDIIK	15	0	17289913	P07602-3;P07602-2;P07602	P07602-3				yes	0.0001526	125.2	1	1	1	1	1	1	1	1	1	1	1	1	378770	23972	41889	217700	23007	34586	37608
854	459;118	893	5871;5872;5873;5874;5875;5876;5877;5878;5879;5880;5881;5882	3743;3744;3745;3746;3747;3748;3749;3750;3751	3744		EIVHLQAGQCGNQIGAK	17	0	18219156	P04350;P68371	P68371				no	1.0009e-77	355.97	2	2	2	2	2	2							16765000	4922700	5171600	4412800	574050	807510	876400
855	226	894	5883;5884;5885;5886;5887	3752;3753	3753		EIYPYVIQELRPTLNELGISTPEELGLDKV	30	2	34278127	P20674	P20674				yes	0.001655	132.42	1	1	1		1	1	1	1	1		1	1	890580	97736	243030	370080	0	75964	103780
856	347	895	5888;5889;5890;5891;5892;5893	3754;3755;3756;3757;3758	3757		EKEELEEIR	9	1	11735877	P49756	P49756				yes	0.038257	105.36	1	1	1	1	1	1	1	1	1	1	1	1	3748400	523500	878430	658990	432300	569920	685280
857	64	896	5894;5895;5896;5897	3759;3760	3760		EKEELIEEWQPEPLVPPVPK	20	1	23852468	O15269	O15269				yes	0.0020065	153.58	1	1	1	1			1	1	1	1			1867500	513440	672710	657050	24270	0	0
858	619	897	5898;5899;5900;5901;5902;5903;5904	3761;3762;3763;3764;3765;3766	3764		EKEVDGLLTSEPMGSPVSSK	20	1	20890249	Q8WWM7;Q8WWM7-3;Q8WWM7-2;Q8WWM7-4;Q8WWM7-5;Q8WWM7-6	Q8WWM7				yes	0.02832	137.43	1	2	1	1	1	1	1	2	1	1	1	1	14384000	1915500	2335400	2367200	1816700	3113600	2835800
859	750	898	5905;5906;5907;5908;5909;5910	3767;3768;3769;3770;3771	3768		EKIPIIVGDYGPMWVYPTSTFDCVVADPR	29	1	33246199	Q9Y5X1	Q9Y5X1				yes	2.1086e-12	194.95	1	1	1	1	1	1	1	1	1	1	1	1	5057100	644480	848920	950980	547380	1039700	1025700
860	28;454	899	5911;5912;5913;5914;5915;5916	3772;3773;3774;3775;3776;3777	3774		EKLCYVALDFEQEMATAASSSSLEK	25	1	28063041	CON__P60712;P60709;Q6S8J3;P63261	P63261			P60712	no	1.6171e-14	198.65	1	1	1	1	1	1							7178600	429630	1010300	1940600	635010	2223900	939140		+
861	479	900	5917;5918;5919;5920;5921;5922	3778;3779;3780;3781;3782;3783	3783		EKPYFPIPEEYTFIQNVPLEDR	22	1	27233483	Q00839;Q00839-2	Q00839				yes	1.0928e-21	225.08	1	1	1	1	1	1	1	1	1	1	1	1	34617000	5233800	6536500	6179800	3733000	7098400	5835100
862	547	901	5923;5924;5925;5926;5927;5928	3784;3785;3786;3787;3788	3784		ELAAEMAAAFLNENLPESIFGAPK	24	0	2532257	Q15393;Q15393-3	Q15393				yes	0.00019153	123.96	1	1	1	1	1	1	1	1	1	1	1	1	678550	122710	138340	139490	92778	73401	111840
863	238	902	5929;5930;5931;5932;5933;5934;5935;5936	3789;3790;3791;3792;3793;3794;3795	3789		ELAEDGYSGVEVR	13	0	14226627	P23396	P23396				yes	3.2427e-11	217.6	1	1	1	2	1	2	1	1	1	2	1	2	10055000	1384200	1412700	1351800	1111500	2403000	2391500
864	620	903	5937;5938;5939;5940;5941;5942	3796;3797;3798;3799;3800;3801	3801		ELAEQTLNNIK	11	0	12716721	Q92499	Q92499				yes	3.1828e-05	186.3	1	1	1	1	1	1	1	1	1	1	1	1	4812000	1011100	999050	819450	561670	590240	830520
865	250	904	5943;5944;5945;5946;5947;5948;5949;5950;5951;5952	3802;3803;3804;3805;3806;3807;3808;3809;3810;3811	3810		ELALQVSQICIQVSK	15	0	17149288	P26196	P26196				yes	9.7028e-28	264.03	2	1	1	2	2	2	2	1	1	2	2	2	12452000	609860	181200	775450	2765000	4645500	3475400
866	343	905	5953;5954;5955;5956;5957	3812;3813;3814	3812		ELAMPGEDLK	10	0	11015376	P49411	P49411				yes	0.21795	71891	1	1	1	1		1	1	1	1	1		1	1933000	737580	591060	518170	27855	0	58344
867	391	906	5958;5959;5960;5961;5962	3815	3815		ELAQQIQK	8	0	9565291	P60842;Q14240-2;Q14240	P60842				yes	0.029127	124.21	1	1	1	1	1		1	1	1	1	1		264200	37156	38661	114280	25065	49038	0
868	388	907	5963;5964;5965;5966;5967;5968	3816	3816		ELASQPDVDGFLVGGASLKPEFVDIINAK	29	1	30285757	P60174	P60174				yes	0.020978	156.72	1	1	1	1	1	1	1	1	1	1	1	1	2326600	77454	209980	1588100	115300	201030	134720
869	588;687	908	5969;5970;5971;5972;5973;5974	3817;3818;3819	3818		ELDNLQYR	8	0	10495142	Q7L7X3;Q7L7X3-2;Q9UL54;Q9UL54-2;Q9UL54-3;Q9H2K8	Q7L7X3				no	0.21187	81097	1	1	1	1	1	1							1375800	271660	228540	212840	166020	217560	279150
870	560	909	5975;5976;5977;5978;5979;5980	3820;3821;3822;3823;3824;3825	3823		ELDSITPEVLPGWK	14	0	15828243	Q16891;Q16891-2;Q16891-3	Q16891				yes	0.00033785	182.32	1	1	1	1	1	1	1	1	1	1	1	1	4987400	988310	1171400	1037400	456510	765600	568140
871	662	910	5981;5982;5983;5984;5985;5986	3826;3827;3828	3828		ELEAHSAEAR	10	0	11115258	Q9BQG0-2;Q9BQG0	Q9BQG0-2				yes	0.12525	83942	1	1	1	1	1	1	1	1	1	1	1	1	118710	25216	13007	28956	10707	16103	24726
872	91	911	5987;5988;5989;5990;5991	3829;3830;3831;3832	3831		ELEDLEAMIK	10	0	1189.59	O75400-3	O75400-3				yes	0.18799	75785	1	1		1	1	1	1	1		1	1	1	2018900	382280	251980	0	424580	474250	485800
873	90	912	5992;5993;5994;5995;5996;5997;5998;5999;6000;6001;6002;6003;6004;6005;6006;6007	3833;3834;3835;3836;3837;3838;3839;3840;3841;3842;3843;3844	3838		ELEDLEGYQNTIVAGSLITK	20	0	21921212	O75400;O75400-2	O75400				yes	2.3854e-115	404.75	3	3	3	2	2	3	3	3	3	2	2	3	27596000	4162000	5282600	4620200	3556900	5486700	4487200
874	174	913	6008;6009;6010;6011;6012;6013	3845;3846;3847;3848;3849	3849		ELEEIVQPIISK	12	0	13967813	P11021	P11021				yes	0.035089	166.3	1	1	1	1	1	1	1	1	1	1	1	1	5028700	1225900	1283600	1505800	316750	354970	341650
875	160	914	6014;6015;6016;6017;6018;6019	3850	3850		ELEEWYAR	8	0	10945033	P09496;P09496-3;P09496-2	P09496				yes	0.28233	73141	1	1	1	1	1	1	1	1	1	1	1	1	694320	137190	132110	157100	68290	76023	123620
876	409	915	6020;6021;6022;6023;6024;6025;6026;6027;6028;6029	3851;3852;3853;3854;3855;3856	3851		ELEFYLR	7	0	96849673	P62241	P62241				yes	0.15824	104.11	2	2	2	2	1	1	2	2	2	2	1	1	4591200	714080	693660	827230	577560	834260	944450
877	409	916	6030;6031	3857	3857		ELEFYLRK	8	1	10965917	P62241	P62241				yes	0.127	90.68	1					1	1					1	582470	363710	0	0	0	0	218770
878	148	917	6032;6033;6034;6035;6036;6037;6038;6039;6040;6041;6042;6043	3858;3859;3860;3861;3862;3863;3864;3865;3866;3867	3863		ELEQVCNPIISGLYQGAGGPGPGGFGAQGPK	31	0	30544869	P08107	P08107				yes	1.2722e-115	370.58	2	2	2	2	2	2	2	2	2	2	2	2	47326000	9635200	11513000	12512000	3507800	5900100	4257400
879	440	918	6044;6045;6046;6047;6048;6049	3868;3869;3870;3871;3872;3873	3871		ELEVLLMCNK	10	0	12476254	P62910	P62910				yes	7.5955e-07	211.35	1	1	1	1	1	1	1	1	1	1	1	1	5763500	920290	926000	0	812750	1521600	1582800
880	306	919	6050;6051;6052;6053;6054;6055	3874;3875	3874		ELGSECGIEFDEEK	14	0	16406876	P39656	P39656				yes	0.063751	152.68	1	1	1	1	1	1	1	1	1	1	1	1	1392800	461850	400370	427670	38248	21914	42790
881	503	920	6056	3876	3876		ELGSSVALYSR	11	0	11806088	Q12931	Q12931				yes	0.073338	87.79			1						1				255040	0	0	255040	0	0	0
882	146	921	6057	3877	3877		ELHINLIPNKQDR	13	1	15888685	P07900-2;P07900	P07900-2				yes	0.02694	92.31			1						1				408730	0	0	408730	0	0	0
883	310	922	6058;6059;6060;6061;6062;6063	3878;3879;3880	3880		ELHSEFSEVMNEIWASDQIR	20	0	24191114	P40939	P40939				yes	1.0398e-34	271.16	1	1	1	1	1	1	1	1	1	1	1	1	5244300	974490	1732700	2022800	67465	225980	220910
884	628	923	6064;6065;6066;6067;6068	3881	3881		ELIDDFIFPASNVYLQYMR	19	0	23331402	Q93008;Q93008-1	Q93008				yes	0.062591	91.1	1	1	1		1	1	1	1	1		1	1	210960	36532	50905	62341	0	32240	28941
885	179	924;925	6069;6070;6071;6072;6073;6074;6075;6076;6077;6078;6079;6080;6081;6082;6083;6084;6085;6086	3882;3883;3884;3885;3886;3887;3888;3889;3890;3891;3892;3893;3894;3895;3896	3892	51	ELIPNIPFQMLLR	13	0	15828905	P11498	P11498				yes	2.6801e-06	200.48	3	3	3	3	3	3	3	3	3	3	3	3	24336000	3219500	3921600	3969700	3010800	5626200	4587800
886	150;199	926	6087;6088;6089;6090;6091;6092	3897;3898;3899;3900;3901;3902	3898		ELISNASDALDK	12	0	12746354	P08238;Q58FF7;Q58FF8;P14625	P08238				no	0.00025371	143.64	1	1	1	1	1	1							4035600	865890	869520	1095200	293890	368300	542790
887	525	927	6093;6094;6095;6096;6097;6098	3903;3904;3905;3906	3904		ELLAVACEQFLGK	13	0	14767647	Q14254	Q14254				yes	4.4751e-18	244.38	1	1	1	1	1	1	1	1	1	1	1	1	5721600	677640	762600	886390	760610	1189700	1444600
888	631	928	6099;6100;6101;6102	3907	3907		ELLESNFTLVGDDGTNKEATSTGK	24	1	25252133	Q96A33;Q96A33-2	Q96A33				yes	0.0020094	115.87	1	1	1			1	1	1	1			1	1683500	472760	481960	688100	0	0	40678
889	620	929	6103;6104;6105;6106;6107;6108	3908;3909;3910	3910		ELLIIGGVAAR	11	0	11106761	Q92499	Q92499				yes	0.0078356	183.94	1	1	1	1	1	1	1	1	1	1	1	1	4414000	560170	774580	865080	611790	802560	799860
890	324	930	6109;6110;6111;6112;6113;6114	3911;3912	3911		ELLLSAIDSVNATSK	15	0	15598407	P46087;P46087-2	P46087				yes	0.38908	136.15	1	1	1	1	1	1	1	1	1	1	1	1	1203400	88370	146010	208820	206430	294260	259480
891	250	931	6115;6116;6117;6118;6119;6120;6121;6122;6123;6124;6125;6126;6127	3913;3914;3915;3916;3917;3918;3919;3920;3921;3922;3923	3922		ELLMGIFEMGWEKPSPIQEESIPIALSGR	29	1	32566512	P26196	P26196				yes	4.1036e-13	205.66	2	2	2	2	2	3	2	2	2	2	2	3	20582000	1041700	2685300	3876600	1434600	6244700	5299000
892	464	932	6128;6129;6130;6131;6132;6133	3924;3925;3926;3927;3928;3929	3927		ELLNPVVEFVSHPSTTCR	18	0	20840361	P78527;P78527-2	P78527				yes	0.00811	105.32	1	1	1	1	1	1	1	1	1	1	1	1	9211400	1652200	1936100	1940900	649340	2177900	854920
893	503	933	6134;6135;6136;6137	3930	3930		ELLQESALIR	10	0	11706608	Q12931	Q12931				yes	0.02997	105.24	1	1	1		1		1	1	1		1		910940	181990	219070	436530	0	73355	0
894	683	934	6138;6139;6140;6141;6142;6143;6144;6145	3931;3932;3933	3932		ELLSTITDPSVIVMADWLK	19	0	21301282	Q9BZF1;Q9BZF1-2	Q9BZF1				yes	0.0037129	111.78	1	1	2	1	2	1	1	1	2	1	2	1	443510	79492	101250	143180	41456	63135	14999
895	343	935	6146;6147;6148;6149	3934;3935;3936	3935		ELLTEFGYKGEETPVIVGSALCALEGR	27	1	29374794	P49411	P49411				yes	0.0063079	156.83	1	1	1			1	1	1	1			1	2857000	851980	1041800	921020	0	0	42191
896	56	936	6150;6151;6152;6153;6154;6155	3937;3938	3938		ELLTTMGDRFTDEEVDELYR	20	1	24311213	O14950;P19105	O14950				yes	8.8641e-21	216.44	1	1	1	1	1	1	1	1	1	1	1	1	2495000	147020	345480	515300	255900	756620	474640
897	719	937	6156;6157;6158;6159;6160;6161;6162;6163;6164;6165;6166	3939;3940;3941	3941		ELMGEEILGASLSAPLTSYK	20	0	21080711	Q9P2J5	Q9P2J5				yes	2.5858e-15	207.91	1	2	2	2	2	2	1	2	2	2	2	2	2464300	204510	177190	519850	346720	683140	532880
898	517	938	6167;6168;6169;6170;6171;6172	3942	3942		ELPTAFDYVEFTR	13	0	15867617	Q13813;Q13813-3;Q13813-2	Q13813				yes	0.026895	92317	1	1	1	1	1	1	1	1	1	1	1	1	1610700	288480	369630	305880	240920	43873	361960
899	187	939	6173;6174;6175;6176;6177;6178	3943;3944	3943		ELQELQDSLNAER	13	0	15437478	P12270	P12270				yes	1.4469e-06	204.02	1	1	1	1	1	1	1	1	1	1	1	1	1083200	200110	207110	220430	134820	143840	176850
900	18	940	6179;6180;6181;6182;6183;6184	3945;3946	3945		ELQSQISDTSVVLSMDNSR	19	0	21080056	CON__P05787;P05787;CON__H-INV:HIT000292931	CON__P05787	CYK8;KRT8	Cytokeratin-8;Keratin, type II cytoskeletal 8;Keratin-8;Type-II keratin Kb8	P05787	yes	6.9165e-66	340.56	1	1	1	1	1	1	1	1	1	1	1	1	1927900	529050	491270	518220	133260	56949	199170		+
901	260	941	6185;6186;6187;6188;6189;6190;6191;6192;6193;6194	3947;3948;3949	3947		ELSDLESAR	9	0	10184931	P27708	P27708				yes	0.064066	94062	1	2	2	2	1	2	1	2	2	2	1	2	977850	99554	184330	197780	124000	146790	225400
902	619	942	6195;6196;6197;6198;6199;6200	3950;3951;3952;3953;3954	3952		ELSTKEPGR	9	1	10155298	Q8WWM7;Q8WWM7-3;Q8WWM7-2;Q8WWM7-4;Q8WWM7-5;Q8WWM7-6	Q8WWM7				yes	0.162	84503	1	1	1	1	1	1	1	1	1	1	1	1	793150	46085	54475	107410	123490	240790	220900
903	284	943	6201;6202;6203;6204	3955	3955		ELSTTLNADEAVTR	14	0	15187526	P34932	P34932				yes	0.012057	95736	1		1	1	1		1		1	1	1		745350	16886	0	302680	153680	272090	0
904	178	944	6205;6206;6207;6208;6209;6210	3956	3956		ELTAPDENIPAK	12	0	12966561	P11387	P11387				yes	0.034609	91603	1	1	1	1	1	1	1	1	1	1	1	1	758660	94347	104280	128200	75132	181480	175210
905	22	945	6211;6212;6213;6214;6215;6216;6217;6218;6219;6220;6221;6222;6223	3957;3958;3959;3960;3961;3962;3963;3964;3965;3966;3967;3968	3957		ELTTEIDNNIEQISSYK	17	0	19959637	CON__P13645;P13645	CON__P13645	KPP;KRT10	Cytokeratin-10;Keratin, type I cytoskeletal 10;Keratin-10	P13645	yes	9.4701e-109	395.66	2	2	2	2	3	2	2	2	2	2	3	2	18294000	3063600	3439100	4563900	2685400	1589900	2952100		+
906	348	946	6224;6225;6226;6227;6228;6229	3969;3970	3969		ELVGPPLAETVFTPK	15	0	15968763	P49792	P49792				yes	0.00021334	119.35	1	1	1	1	1	1	1	1	1	1	1	1	1683700	290790	420840	333010	201660	226090	211260
907	615	947	6230;6231;6232;6233;6234;6235	3971;3972;3973	3971		ELYLEDSPLELK	12	0	14477446	Q8TEM1;Q8TEM1-2	Q8TEM1				yes	0.45113	159.51	1	1	1	1	1	1	1	1	1	1	1	1	1482900	388280	387810	387710	112920	173480	32682
908	592	948	6236;6237;6238;6239;6240;6241	3974	3974		EMESIWNLQK	10	0	12766122	Q7Z417	Q7Z417				yes	0.00063685	154.47	1	1	1	1	1	1	1	1	1	1	1	1	4129500	864730	1017400	61769	847710	78314	1259700
909	464	949	6242;6243;6244;6245;6246;6247	3975;3976;3977;3978	3976		EMKPVIFLDVFLPR	14	1	1702948	P78527;P78527-2	P78527				yes	0.44361	137.18	1	1	1	1	1	1	1	1	1	1	1	1	1980400	336060	440510	421180	130170	435930	216540
910	99	950	6248;6249;6250;6251;6252;6253	3979;3980;3981;3982;3983;3984	3984		EMLAAACQMFLGK	13	0	14686877	O75955	O75955				yes	3.0932e-07	207.3	1	1	1	1	1	1	1	1	1	1	1	1	2777900	350230	629830	575740	297900	489400	434760
911	642	951	6254;6255;6256;6257;6258;6259	3985;3986	3986		EMPAVLVFKDETYFVYDEYEDGDLSSWINR	30	1	36296548	Q96JJ7	Q96JJ7				yes	0.004878	152.31		2	2	2				2	2	2			1004200	0	126140	779230	98842	0	0
912	466	952	6260;6261;6262;6263;6264;6265	3987;3988;3989;3990;3991;3992	3989		ENAGEDPGLAR	11	0	11275207	P81605	P81605				yes	0.023488	102.33	1	1	1	1	1	1	1	1	1	1	1	1	1703800	368840	174820	362960	202570	202780	391790
913	321	953	6266;6267;6268;6269;6270;6271	3993	3993		ENAPAIIFIDEIDAIATK	18	0	19430252	P43686;P43686-2	P43686				yes	0.012287	98988	1	1	1	1	1	1	1	1	1	1	1	1	354250	55709	69218	81392	36546	59454	51931
914	321	954	6272;6273;6274;6275;6276;6277	3994;3995;3996	3995		ENAPAIIFIDEIDAIATKR	19	1	20991263	P43686;P43686-2	P43686				yes	0.24541	78917	1	1	1	1	1	1	1	1	1	1	1	1	451190	49835	88571	100210	31744	105160	75667
915	82	955	6278;6279;6280	3997;3998	3998		ENLPLIVWLLVK	12	0	14358803	O60762	O60762				yes	3.227e-11	215.11	1	1	1				1	1	1				349960	135380	116850	97738	0	0	0
916	179	956	6281;6282;6283;6284;6285;6286;6287;6288;6289;6290;6291;6292	3999;4000;4001;4002;4003;4004;4005	4005		ENNVDAVHPGYGFLSER	17	0	1902886	P11498	P11498				yes	8.5147e-08	169.52	2	2	2	2	2	2	2	2	2	2	2	2	26131000	3581700	3261700	4133300	3686700	5817700	5650000
917	499	957	6293;6294;6295;6296;6297;6298	4006	4006		ENPSEEAQNLVEFTDEEGYGR	21	0	24120353	Q12874	Q12874				yes	9.4339e-08	171.22	1	1	1	1	1	1	1	1	1	1	1	1	2239000	275700	428120	297810	322200	465900	449280
918	477	958	6299;6300;6301;6302;6303;6304	4007;4008;4009;4010;4011;4012	4012		ENPYYDSR	8	0	10424356	Q00610;Q00610-2	Q00610				yes	0.00083231	181.19	1	1	1	1	1	1	1	1	1	1	1	1	1169300	207990	184870	214270	132730	199000	230470
919	625	959	6305;6306;6307;6308;6309;6310;6311	4013;4014;4015;4016;4017	4015		ENVNSLLPVFEEFLK	15	0	17769298	Q92616	Q92616				yes	0.010911	99211	1	1	2	1	1	1	1	1	2	1	1	1	594170	109370	124150	133100	50301	95756	81489
920	90;91	960	6312;6313;6314;6315;6316;6317	4018;4019;4020;4021;4022;4023;4024	4024		EPAFEDITLESER	13	0	15347151	O75400;O75400-2;O75400-3	O75400				no	0.04707	152.61	1	1	1	1	1	1							7978900	1788700	1742400	1369600	915830	819580	1342800
921	210	961	6318;6319;6320	4025;4026;4027	4025		EPLISGWLFFR	11	0	13637289	P16615;P16615-3;P16615-2;P16615-5;P16615-4;O14983;O14983-2	P16615				yes	0.0070722	121.96	1	1	1				1	1	1				719070	232880	298370	187820	0	0	0
922	551	962	6321;6322;6323;6324;6325	4028;4029;4030;4031	4029		EPPPEFEFIADPPSISAFDLDVVK	24	0	26583105	Q15459	Q15459				yes	4.3519e-14	186.88	1	1	1		1	1	1	1	1		1	1	2970900	608450	719280	517360	0	533550	592300
923	591	963	6326;6327;6328;6329;6330;6331	4032;4033	4032		EQADFALEALAK	12	0	13046612	Q7Z406-2;Q7Z406-6;Q7Z406;Q7Z406-4;Q7Z406-5	Q7Z406-2				yes	0.087999	82.6	1	1	1	1	1	1	1	1	1	1	1	1	1626700	196150	185740	258240	247470	392030	347080
924	261	964	6332;6333;6334;6335;6336;6337	4034	4034		EQFLDGDGWTSR	12	0	14096212	P27797	P27797				yes	0.016213	97813	1	1	1	1	1	1	1	1	1	1	1	1	1713600	243230	325250	740290	99867	133630	171340
925	124;185	965	6338;6339;6340;6341;6342;6343;6344;6345	4035;4036;4037;4038;4039;4040	4035		EQGVLSFWR	9	0	11205665	P05141;P12236	P05141				no	0.005232	131.92	1	1	1	2	2	1							5288100	1215000	866870	1659100	407320	565170	574640
926	370	966	6346;6347;6348;6349;6350;6351	4041	4041		EQISDIDDAVR	11	0	12595994	P53999	P53999				yes	0.03305	94.03	1	1	1	1	1	1	1	1	1	1	1	1	907080	122630	142740	256410	95533	139440	150330
927	697	967	6352;6353;6354;6355;6356;6357	4042;4043;4044	4043		EQLGEEIDSK	10	0	11465404	Q9NR30;Q9NR30-2	Q9NR30				yes	0.18601	76043		2	1	1	1	1		2	1	1	1	1	503070	0	102540	24560	93484	149640	132850
928	662	968	6358;6359;6360;6361;6362;6363	4045;4046;4047	4047		EQLHLVMQGDVIR	13	0	15368082	Q9BQG0-2;Q9BQG0	Q9BQG0-2				yes	0.00034025	134.77	1	1	1	1	1	1	1	1	1	1	1	1	2096200	260200	339470	401990	202420	475800	416270
929	662	969	6364;6365;6366;6367;6368;6369	4048;4049;4050;4051;4052;4053	4049		EQLMTVLQAGK	11	0	12166486	Q9BQG0-2;Q9BQG0	Q9BQG0-2				yes	0.00015514	160.1	1	1	1	1	1	1	1	1	1	1	1	1	4454400	946440	738850	859110	372860	798590	738560
930	122	970	6370;6371;6372;6373;6374;6375;6376;6377	4054;4055;4056;4057;4058	4057		EQPLDEELKDAFQNAYLELGGLGER	25	1	2833377	P05023;P05023-2	P05023				yes	0.00033655	120.53	1	2	2	1	1	1	1	2	2	1	1	1	1982900	132130	441200	879300	54398	278960	196970
931	464	971	6378;6379;6380;6381;6382;6383	4059;4060;4061;4062;4063	4061		EQQHVMEELFQSSFR	15	0	18938679	P78527;P78527-2	P78527				yes	0.00065849	160.89	1	1	1	1	1	1	1	1	1	1	1	1	2913000	505250	604290	648890	239220	539320	376030
932	303	972	6384;6385;6386;6387;6388;6389	4064;4065;4066	4064		EQQIVIQSSGGLSK	14	0	14727835	P38646	P38646				yes	0.0021171	165.86	1	1	1	1	1	1	1	1	1	1	1	1	893630	214770	198250	197930	63810	68760	150120
933	303	973	6390;6391;6392;6393;6394;6395	4067;4068;4069;4070;4071;4072	4070		EQQIVIQSSGGLSKDDIENMVK	22	1	24172108	P38646	P38646				yes	0.29297	134.52	1	1	1	1	1	1	1	1	1	1	1	1	9791600	1389300	1745800	1573500	1515400	1622100	1945500
934	43	974	6396;6397;6398;6399;6400;6401	4073;4074;4075	4074		EQSILELGSLLAK	13	0	13997922	O00231	O00231				yes	0.0027642	114.43	1	1	1	1	1	1	1	1	1	1	1	1	1433500	208120	304600	342050	141430	234590	202720
935	581	975	6402;6403;6404;6405;6406;6407	4076;4077	4077		EQSQLTATQTR	11	0	12616262	Q6P2Q9	Q6P2Q9				yes	0.13148	78783	1	1	1	1	1	1	1	1	1	1	1	1	196040	41669	18086	36287	22982	41068	35947
936	150	976	6408;6409;6410;6411;6412;6413	4078;4079;4080;4081;4082;4083	4081		EQVANSAFVER	11	0	12486099	P08238;Q58FF7	P08238				yes	0.0030079	134.56	1	1	1	1	1	1	1	1	1	1	1	1	2263500	331080	316810	701080	171500	426480	316580
937	480	977	6414;6415;6416;6417;6418;6419	4084	4084		EQWANLEQLSAIR	13	0	15567947	Q01082;Q01082-2;Q01082-3	Q01082				yes	0.61877	149.34	1	1	1	1	1	1	1	1	1	1	1	1	1163300	181500	168880	228150	105220	289950	189570
938	9;23	978;979	6420;6421;6422;6423;6424;6425;6426	4085;4086	4085		EQYEAMAER	9	0	11254761	P13646;CON__ENSEMBL:ENSP00000377550;P13646-3;P13646-2;CON__P13646-1	P13646	KRT13	Cytokeratin-13;Keratin, type I cytoskeletal 13;Keratin-13	P13646-1;P13646	no	0.14517	86146		1	1	2	1	2							351710	0	13602	30466	135830	36173	135630		+
939	425	980	6427;6428;6429;6430;6431;6432	4087;4088;4089;4090;4091	4090		ERHPGSFDVVHVK	13	1	15057739	P62701;P22090	P62701				yes	0.34797	66014	1	1	1	1	1	1	1	1	1	1	1	1	1315900	198810	189270	213360	164470	303050	246980
940	693	981	6433;6434;6435;6436;6437;6438;6439;6440;6441;6442;6443;6444;6445;6446;6447;6448;6449	4092;4093;4094;4095;4096;4097;4098;4099;4100;4101;4102;4103;4104;4105;4106	4105		ERIDNLIDPGSPFLELSQFAGYQLYDNEEVPGGGIITGIGR	41	1	44492129	Q9HCC0;Q9HCC0-2	Q9HCC0				yes	0.0026835	154.8	3	3	3	2	3	3	3	3	3	2	3	3	25323000	1057000	3384700	5811400	1415100	7701700	5952900
941	305	982	6450;6451;6452;6453;6454;6455	4107;4108;4109;4110;4111;4112	4111		ERLEQQVPVNQVFGQDEMIDVIGVTK	26	1	29705121	P39023	P39023				yes	1.0318e-31	234.52	1	1	1	1	1	1	1	1	1	1	1	1	10807000	1221200	2029600	2085200	1175500	2240000	2055600
942	588	983	6456;6457;6458;6459;6460;6461	4113;4114;4115	4114		ERPETVLIDLIQR	13	1	15808886	Q7L7X3;Q7L7X3-2	Q7L7X3				yes	0.00024673	136.81	1	1	1	1	1	1	1	1	1	1	1	1	1972600	263260	385690	377840	280940	363070	301860
943	684	984	6462;6463;6464;6465;6466;6467	4116;4117;4118;4119;4120	4119		ERPPNPIEFLASYLLK	16	1	18860302	Q9C005	Q9C005				yes	0.0049223	110.12	1	1	1	1	1	1	1	1	1	1	1	1	281520	24025	40623	69011	16119	71677	60066
944	145	985	6468;6469;6470;6471;6472;6473	4121;4122;4123;4124;4125	4125		ERPTPSLNNNCTTSEDSLVLYNR	23	1	26792559	P07814	P07814				yes	3.084e-15	195.39	1	1	1	1	1	1	1	1	1	1	1	1	3479900	549810	535230	549950	485600	660080	699220
945	347	986	6474	4126	4126		ERQEIEKER	9	2	12156208	P49756	P49756				yes	0.23559	77322						1						1	92700	0	0	0	0	0	92700
946	303	987	6475;6476;6477;6478;6479;6480;6481;6482;6483;6484;6485;6486	4127;4128	4127		ERVEAVNMAEGIIHDTETK	19	1	21410423	P38646	P38646				yes	0.17042	138.7	2	2	2	2	2	2	2	2	2	2	2	2	5445300	851510	573960	1550400	675240	711130	1083100
947	576	988	6487;6488;6489;6490;6491;6492;6493	4129;4130;4131;4132;4133	4133		ESAFQSEPR	9	0	10494778	Q5T4S7-2;Q5T4S7;Q5T4S7-4;Q5T4S7-3;Q5T4S7-5	Q5T4S7-2				yes	0.0052955	131.8	1	1	1	1	1	2	1	1	1	1	1	2	432870	79667	63574	62651	39053	94881	93043
948	204	989	6494;6495;6496;6497;6498;6499;6500;6501;6502;6503;6504;6505	4134;4135;4136;4137;4138;4139;4140;4141	4135		ESEIIDFFLGASLKDEVLK	19	1	21521304	P15880	P15880				yes	0.0011313	158.4	2	2	2	2	2	2	2	2	2	2	2	2	10761000	1188900	2056200	2297500	865360	2102100	2250700
949	201	990	6506;6507;6508;6509;6510;6511;6512	4142;4143;4144;4145;4146;4147	4147		ESIVDVEGVVR	11	0	1200635	P14868	P14868				yes	0.043179	177.29	1	2	1	1	1	1	1	2	1	1	1	1	2403200	403980	384600	388280	284500	380870	560990
950	646	991	6513;6514;6515;6516;6517;6518;6519;6520;6521;6522;6523;6524;6525	4148;4149;4150;4151;4152;4153;4154;4155	4148		ESLCQAALGLILK	13	0	14147854	Q96RQ3	Q96RQ3				yes	6.1698e-18	240.79	2	3	2	2	2	2	2	3	2	2	2	2	32683000	4438400	5826600	6478100	3645600	6551400	5742500
951	69	992	6526;6527;6528	4156	4156		ESLDQLVQK	9	0	10585608	O43149;O43149-2;O43149-3	O43149				yes	0.14287	86371	1	1		1			1	1		1			289910	41182	207010	0	41717	0	0
952	727	993	6529;6530;6531;6532;6533;6534	4157;4158;4159;4160;4161;4162	4159		ESLNASIVDAINQAADCWGIR	21	0	23021012	Q9UJZ1	Q9UJZ1				yes	8.3838e-21	209.58	1	1	1	1	1	1	1	1	1	1	1	1	1469300	162320	249680	288710	127350	389490	251760
953	477	994	6535;6536;6537;6538;6539;6540	4163;4164;4165;4166;4167;4168	4164		ESNCYDPER	9	0	11684455	Q00610;Q00610-2	Q00610				yes	0.15006	85669	1	1	1	1	1	1	1	1	1	1	1	1	786710	146180	79420	138560	98369	159270	164910
954	524	995	6541;6542;6543;6544;6545;6546	4169	4169		ESPEVLLTLDILK	13	0	14688389	Q14204	Q14204				yes	4.3006e-12	229.24	1	1	1	1	1	1	1	1	1	1	1	1	1548600	214210	308970	247470	193070	292090	292750
955	619	996	6547;6548;6549;6550;6551;6552	4170;4171;4172;4173;4174;4175	4171		ESPSLASR	8	0	8454243	Q8WWM7;Q8WWM7-3;Q8WWM7-2;Q8WWM7-4;Q8WWM7-5;Q8WWM7-6;Q8WWM7-7	Q8WWM7				yes	0.25525	76199	1	1	1	1	1	1	1	1	1	1	1	1	1031100	263510	97671	175970	90427	132250	271300
956	116	997	6553;6554;6555;6556;6557	4176;4177;4178;4179	4177		ESQAYYQR	8	0	10434672	P04156;P04156-2	P04156				yes	0.30938	70881	1	1	1		1	1	1	1	1		1	1	186660	67903	27169	15273	0	33991	42324
957	92	998	6558;6559;6560;6561;6562;6563	4180;4181	4180		ESSLPSKEALEPSGENVIQNK	21	1	22551281	O75477	O75477				yes	0.0077806	106.34	1	1	1	1	1	1	1	1	1	1	1	1	1099300	90214	121190	202060	138510	331370	216010
958	484	999	6564;6565;6566;6567;6568	4182	4182		ESSNVVVTER	10	0	11185568	Q02413	Q02413				yes	0.19987	74241		1	1	1	1	1		1	1	1	1	1	190680	0	29437	71195	31560	10124	48364
959	532	1000	6569;6570;6571;6572;6573;6574	4183;4184	4183		ESTLEAIGYICQDIDPEQLQDK	22	0	25641952	Q14974	Q14974				yes	5.4301e-08	168.44	1	1	1	1	1	1	1	1	1	1	1	1	1527000	257570	327400	459370	144810	127870	210010
960	444;445	1001	6575;6576;6577;6578;6579;6580	4185;4186;4187;4188;4189;4190	4187		ESTLHLVLR	9	0	10666135	P62987;P0CG48;P0CG47;P62979	P62979				no	0.00092232	142.23	1	1	1	1	1	1							7433100	1955000	1874700	2166300	280130	550060	606790
961	655	1002	6581;6582;6583;6584;6585;6586;6587;6588;6589;6590;6591;6592	4191;4192;4193;4194;4195;4196;4197;4198;4199	4197		ESVFTVEGGHR	11	0	12165836	Q99623	Q99623				yes	0.020218	105.57	2	2	2	2	2	2	2	2	2	2	2	2	5041200	664240	612780	659510	355010	2174500	575140
962	650	1003	6593;6594;6595;6596;6597	4200;4201;4202	4200		ESVVDYCNR	9	0	1140487	Q99442	Q99442				yes	0.21553	176.44	1	1	1		1	1	1	1	1		1	1	1459200	486500	444160	496590	0	15527	16452
963	83	1004	6598;6599;6600;6601;6602;6603	4203;4204;4205;4206;4207;4208	4205		ESYSVYVYK	9	0	1136539	O60814;P57053;P58876;P62807;Q5QNW6;Q93079;Q99877;Q99879;Q99880	O60814				yes	0.24604	76.3	1	1	1	1	1	1	1	1	1	1	1	1	5320900	942180	796610	633510	408020	1385000	1155700
964	477	1005	6604;6605;6606;6607;6608;6609;6610;6611;6612;6613;6614	4209;4210;4211;4212;4213;4214;4215	4210		ESYVETELIFALAK	14	0	16118396	Q00610;Q00610-2	Q00610				yes	1.6079e-26	274.82	2	2	1	2	2	2	2	2	1	2	2	2	4182100	20566	1252800	174470	57510	1509600	1167200
965	338	1006	6615;6616;6617;6618;6619;6620	4216	4216		ETGANLAICQWGFDDEANHLLLQNNLPAVR	30	0	33786415	P48643	P48643				yes	0.0010149	135.33	1	1	1	1	1	1	1	1	1	1	1	1	1806600	229400	331470	522390	177240	301220	244910
966	303	1007	6621;6622;6623;6624;6625;6626	4217;4218;4219;4220	4219		ETGVDLTKDNMALQR	15	1	16898356	P38646	P38646				yes	0.16571	73.74	1	1	1	1	1	1	1	1	1	1	1	1	2656400	219100	357940	420600	329110	772280	557420
967	732	1008	6627;6628;6629;6630;6631	4221	4221		ETIEDVEEMLNNLPGVTSVHSR	22	0	24681853	Q9UNM6	Q9UNM6				yes	0.00010486	120.68		1	1	1	1	1		1	1	1	1	1	985380	0	277540	219300	124030	184040	180470
968	132	1009	6632;6633;6634;6635	4222;4223;4224;4225	4225		ETMQSLNDR	9	0	1092487	P05783;CON__Q497I4;Q92764;CON__Q92764	P05783	Krt1-24;Krt35;HHA5;HKA5;KRT35;KRTHA5	Hair keratin, type I Ha5;Keratin, type I cuticular Ha5;Keratin-35	Q497I4;Q92764	yes	0.058448	95968	1	1	1			1	1	1	1			1	626620	235250	189700	189460	0	0	12216
969	465	1010	6636;6637;6638;6639;6640;6641	4226;4227;4228;4229	4226		ETPAATEAPSSTPK	14	0	13856674	P80723;P80723-2	P80723				yes	0.19812	139.34	1	1	1	1	1	1	1	1	1	1	1	1	546010	59021	40993	172550	56169	115240	102040
970	280	1011	6642;6643;6644	4230	4230		ETTVVWDK	8	0	97648656	P32189;P32189-2;P32189-1;Q14409	P32189				yes	0.24377	77496	1		1			1	1		1			1	637310	281500	0	197520	0	0	158290
971	280	1012	6645;6646;6647;6648;6649;6650;6651;6652;6653;6654	4231;4232;4233;4234	4232		ETTVVWDKITGEPLYNAVVWLDLR	24	1	28164749	P32189;P32189-2;P32189-1;Q14409	P32189				yes	2.9937e-14	193.54	1	1	2	2	2	2	1	1	2	2	2	2	5737700	32166	181200	662970	191380	3376500	1293500
972	194	1013	6655;6656;6657;6658;6659;6660	4235	4235		ETVSEESNVLCLSK	14	0	15937556	P13639	P13639				yes	7.3374e-12	212.86	1	1	1	1	1	1	1	1	1	1	1	1	1497700	154370	172400	789080	93753	132830	155300
973	376	1014	6661;6662;6663;6664;6665;6666	4236;4237;4238	4237		ETVVEVPQVTWEDIGGLEDVKR	22	1	2497.27	P55072	P55072				yes	0.012428	100.6	1	1	1	1	1	1	1	1	1	1	1	1	4155100	792530	970210	1275200	267750	479450	369890
974	192	1015	6667;6668;6669;6670;6671;6672	4239;4240;4241;4242;4243;4244	4241		ETVYCLNDDDETEVLKEDIIQGFR	24	1	29003386	P13010	P13010				yes	2.531e-09	175.16	1	1	1	1	1	1	1	1	1	1	1	1	6221400	807610	1076000	1534600	580440	1087800	1135000
975	247	1016	6673;6674;6675;6676;6677;6678;6679	4245;4246;4247;4248;4249;4250	4247		EVAAFAQFGSDLDAATQQLLSR	22	0	23371601	P25705	P25705				yes	5.6837e-14	193.05	1	1	1	2	1	1	1	1	1	2	1	1	5214900	638650	815780	1609200	447300	1005600	698350
976	156	1017	6680;6681;6682;6683;6684;6685	4251;4252;4253;4254	4251		EVAGHTEQLQMSR	13	0	14847042	P08727;CON__P08727	P08727	KRT19	Cytokeratin-19;Keratin, type I cytoskeletal 19;Keratin-19	P08727	yes	0.039288	90281	1	1	1	1	1	1	1	1	1	1	1	1	1077100	354980	270000	238340	63373	56241	94125		+
977	21	1018	6686;6687;6688;6689;6690	4255;4256	4256		EVASNSELVQSSR	13	0	14046845	CON__P08779;P08779	CON__P08779	KRT16;KRT16A	Cytokeratin-16;Keratin, type I cytoskeletal 16;Keratin-16	P08779	yes	0.0029423	181.71	1	1	1		1	1	1	1	1		1	1	640700	285840	80601	59435	0	18419	196400		+
978	11;29	1019	6691;6692;6693;6694;6695;6696	4257;4258;4259;4260;4261;4262	4260		EVATNSELVQSGK	13	0	13606834	CON__P02533;P02533;CON__Q04695;Q04695;CON__Q9QWL7	CON__P02533	KRT14;KRT17;Krt1-17;Krt17	Cytokeratin-14;Keratin, type I cytoskeletal 14;Keratin-14;39.1;Cytokeratin-17;Keratin, type I cytoskeletal 17;Keratin-17	P02533;Q04695;Q9QWL7	no	3.6359e-12	229.49	1	1	1	1	1	1							5359600	1194100	653590	1268500	372740	396970	1473700		+
979	34	1020	6697	4263	4263		EVATNTEALQSSR	13	0	14046845	CON__Q6IFX2	CON__Q6IFX2	Ka22;Krt42	Cytokeratin-42;Keratin, type I cytoskeletal 42;Keratin-17n;Keratin-42;Type I keratin Ka22	Q6IFX2	yes	0.00053751	130.54				1						1			84983	0	0	0	84983	0	0		+
980	477	1021	6698;6699;6700;6701;6702;6703	4264;4265;4266;4267;4268;4269	4266		EVCFACVDGK	10	0	11835002	Q00610;Q00610-2	Q00610				yes	0.02119	111.27	1	1	1	1	1	1	1	1	1	1	1	1	1890500	0	417720	390240	0	478830	603700
981	747	1022	6704;6705;6706;6707;6708;6709	4270;4271;4272;4273;4274;4275	4271		EVCGFAPYER	10	0	1226539	Q9Y3U8	Q9Y3U8				yes	0.0012752	145.95	1	1	1	1	1	1	1	1	1	1	1	1	7591600	1210000	1190400	925770	812860	1621700	1831000
982	68	1023	6710;6711;6712;6713;6714;6715	4276	4276		EVDDLGPEVGDIK	13	0	13846722	O43143	O43143				yes	0.0024387	114.96	1	1	1	1	1	1	1	1	1	1	1	1	965480	101330	123670	169120	144410	249190	177770
983	459;141;673	1024;1025	6716;6717;6718;6719;6720;6721;6722;6723;6724;6725;6726;6727;6728;6729;6730;6731;6732	4277;4278;4279;4280;4281;4282;4283;4284;4285	4285	45	EVDEQMLNVQNK	12	0	1445682	P07437;P68371;Q9BVA1;Q13885	P68371				no	2.1303e-30	284.83	2	3	3	3	3	3							20458000	5303500	5907600	5539900	947280	1440800	1319300
984	619	1026	6733;6734;6735;6736;6737;6738;6739;6740	4286;4287;4288;4289;4290;4291	4289		EVDGLLTSEPMGSPVSSK	18	0	18318873	Q8WWM7;Q8WWM7-3;Q8WWM7-2;Q8WWM7-4;Q8WWM7-5;Q8WWM7-6	Q8WWM7				yes	2.4758e-30	260.01	2	1	1	2	1	1	2	1	1	2	1	1	9977900	1099700	1573600	1829000	1438500	2018500	2018500
985	376	1027	6741;6742;6743;6744;6745	4292;4293;4294	4292		EVDIGIPDATGR	12	0	12416252	P55072	P55072				yes	0.0077234	109.88	1	1	1	1		1	1	1	1	1		1	1210300	342580	328420	335220	74952	0	129170
986	310	1028	6746;6747;6748;6749;6750;6751	4295	4295		EVEAVIPDHCIFASNTSALPISEIAAVSK	29	0	30675536	P40939	P40939				yes	1.0197e-12	201.79	1	1	1	1	1	1	1	1	1	1	1	1	12612000	3113200	4329600	4225900	258700	298300	386510
987	222	1029	6752;6753;6754;6755;6756;6757	4296;4297;4298;4299;4300;4301	4297		EVFEDAAEIR	10	0	11775615	P19338	P19338				yes	0.21621	167.02	1	1	1	1	1	1	1	1	1	1	1	1	11061000	2510700	2241000	1937100	1221000	956750	2194800
988	629	1030	6758;6759;6760;6761;6762;6763	4302;4303	4302		EVFGTFGIPFLLR	13	0	14948235	Q93009	Q93009				yes	0.011694	99858	1	1	1	1	1	1	1	1	1	1	1	1	418850	53525	73652	83251	47947	83690	76785
989	21	1031	6764;6765;6766;6767;6768;6769	4304;4305;4306;4307;4308	4304		EVFTSSSSSSSR	12	0	1259563	CON__P08779;P08779	CON__P08779	KRT16;KRT16A	Cytokeratin-16;Keratin, type I cytoskeletal 16;Keratin-16	P08779	yes	0.10323	80.04	1	1	1	1	1	1	1	1	1	1	1	1	834310	298620	53919	87608	25190	27603	341370		+
990	280;527	1032	6770;6771;6772;6773;6774;6775	4309;4310;4311;4312;4313	4313		EVGTSYGCYFVPAFSGLYAPYWEPSAR	27	0	30733956	P32189;P32189-2;P32189-1;Q14409;Q14410	P32189				no	0.036553	109.84	1	1	1	1	1	1							5242200	633530	910110	424890	545610	2184000	544030
991	597	1033	6776;6777;6778;6779;6780;6781	4314;4315	4315		EVIDLLKPDQVEGIQK	16	1	1823004	Q86UP2;Q86UP2-2	Q86UP2				yes	0.027265	92864	1	1	1	1	1	1	1	1	1	1	1	1	1577100	277040	247770	579320	106800	195960	170170
992	125	1034	6782;6783;6784;6785;6786;6787;6788;6789;6790	4316;4317;4318;4319;4320;4321	4320		EVIINSR	7	0	82946577	P05165;P05165-2	P05165				yes	0.18509	94.87	1	2	2	2	1	1	1	2	2	2	1	1	3459300	539940	373770	546010	478940	719880	800760
993	479	1035	6791;6792;6793;6794;6795	4322;4323;4324;4325;4326	4323		EVLAGRPLFPHVLCHNCAVEFNFGQK	26	1	30385007	Q00839;Q00839-2	Q00839				yes	0.0038286	144.23		1	1	1	1	1		1	1	1	1	1	8977800	0	925020	1587300	1076500	3286400	2102600
994	551	1036	6796;6797;6798;6799;6800;6801;6802;6803;6804;6805;6806;6807;6808	4327;4328;4329;4330;4331;4332	4331		EVLDQVCYR	9	0	11805547	Q15459	Q15459				yes	0.00045239	153.26	1	3	2	2	3	2	1	3	2	2	3	2	2497200	389390	479530	358040	281900	439350	549010
995	555	1037	6809;6810;6811;6812;6813;6814	4333;4334	4334		EVLDSFLDLAR	11	0	12766663	Q15758	Q15758				yes	0.00019583	159.39	1	1	1	1	1	1	1	1	1	1	1	1	1083200	191600	241320	307490	114770	116110	111880
996	617	1038	6815;6816;6817;6818;6819;6820	4335;4336;4337	4337		EVMPLLLAYLK	11	0	12887465	Q8TEX9-2;Q8TEX9	Q8TEX9-2				yes	0.078282	87024	1	1	1	1	1	1	1	1	1	1	1	1	325250	65855	92519	88115	19803	32901	26052
997	219	1039	6821;6822;6823;6824;6825;6826	4338;4339;4340;4341;4342;4343	4338		EVPAVPETLK	10	0	10816019	P18124	P18124				yes	0.073222	90706	1	1	1	1	1	1	1	1	1	1	1	1	1954800	525850	472140	357180	0	599630	0
998	397	1040	6827;6828;6829;6830;6831;6832;6833;6834;6835;6836;6837	4344;4345	4345		EVQTNDLKEVVNK	13	1	1514794	P61247	P61247				yes	0.00040935	133.29	1	2	2	2	2	2	1	2	2	2	2	2	2353300	25688	152360	190460	240930	1099300	644550
999	492	1041	6838;6839;6840;6841;6842;6843	4346;4347	4346		EVSFQSTGESEWK	13	0	15126733	Q07021	Q07021				yes	0.0054254	178.58	1	1	1	1	1	1	1	1	1	1	1	1	1519500	350030	286910	502670	84132	86262	209510
1000	159	1042	6844;6845;6846;6847;6848;6849;6850;6851;6852	4348;4349;4350;4351;4352;4353	4351		EVSSATNALR	10	0	10465356	P09012	P09012				yes	0.031828	103.96	2	2	2	1	1	1	2	2	2	1	1	1	974720	220610	168880	193430	79138	164010	148650
1001	9;23	1043	6853;6854	4354	4354		EVSTNTAMIQTSK	13	0	14086868	P13646;CON__ENSEMBL:ENSP00000377550;P13646-3;P13646-2;CON__P13646-1	P13646	KRT13	Cytokeratin-13;Keratin, type I cytoskeletal 13;Keratin-13	P13646-1;P13646	no	0.11197	78335			1	1									333730	0	0	169410	164310	0	0		+
1002	377	1044	6855;6856;6857;6858;6859	4355;4356	4356		EVVDYIIFGTVIQEVK	16	0	1851003	P55084	P55084				yes	0.0034855	146.09	1		1	1	1	1	1		1	1	1	1	2756100	851720	0	1410500	71245	230140	192480
1003	305	1045	6860;6861;6862;6863;6864;6865;6866;6867;6868;6869;6870;6871;6872;6873	4357;4358;4359;4360;4361;4362;4363;4364;4365	4362		EVVEAVTIVETPPMVVVGIVGYVETPR	27	0	28815511	P39023	P39023				yes	0.056416	105.72	2	2	2	2	3	3	2	2	2	2	3	3	10738000	873560	1496900	1377600	1193200	2998500	2797900
1004	133	1046	6874;6875;6876;6877;6878;6879	4366;4367;4368	4366		EVVEEAENGR	10	0	11305204	P06454;P06454-2	P06454				yes	2.0458e-12	246.45	1	1	1	1	1	1	1	1	1	1	1	1	467310	28020	29971	311390	28897	33713	35322
1005	662	1047	6880;6881;6882;6883;6884;6885	4369;4370;4371;4372;4373;4374	4371		EVVEQGLLK	9	0	10135757	Q9BQG0-2;Q9BQG0	Q9BQG0-2				yes	0.008292	126.17	1	1	1	1	1	1	1	1	1	1	1	1	1749000	374070	342330	289460	152990	231810	358330
1006	719	1048	6886;6887;6888;6889;6890	4375;4376;4377	4376		EVWDYVFFK	9	0	12315914	Q9P2J5	Q9P2J5				yes	0.050033	113.92	1	1	1	1		1	1	1	1	1		1	909190	197040	0	339860	0	0	372300
1007	464	1049	6891;6892;6893;6894;6895;6896;6897;6898;6899;6900;6901;6902	4378;4379;4380;4381;4382;4383;4384	4378		EVYAAAAEVLGLILR	15	0	15869032	P78527;P78527-2	P78527				yes	0.00086998	160.22	2	2	2	2	2	2	2	2	2	2	2	2	776110	162980	175630	198610	41730	101140	96010
1008	657	1050	6903;6904;6905;6906;6907;6908	4385	4385		EVYQQQQYGSGGR	13	0	14986801	Q99729-2;Q99729-3;Q99729;Q99729-4	Q99729-2				yes	0.00027599	136.15	1	1	1	1	1	1	1	1	1	1	1	1	391110	42363	45102	80069	51060	101550	70962
1009	210	1051	6909;6910;6911;6912;6913	4386;4387;4388	4386		EWGSGSDTLR	10	0	11064993	P16615;P16615-3;P16615-2;P16615-5;P16615-4	P16615				yes	0.29059	69136	1	1	1	1	1		1	1	1	1	1		6408400	2212000	2083300	1989800	34181	89111	0
1010	620	1052	6914	4389	4389		EWHGCR	6	0	84334461	Q92499	Q92499				yes	0.46952	43813						1						1	0	0	0	0	0	0	0
1011	693	1053	6915;6916;6917;6918;6919;6920	4390;4391;4392;4393;4394;4395	4395		EYEAEGIAK	9	0	10084764	Q9HCC0;Q9HCC0-2	Q9HCC0				yes	0.035712	106.55	1	1	1	1	1	1	1	1	1	1	1	1	7799500	1324400	1081400	1234400	1045100	1606800	1507500
1012	154	1054	6921;6922;6923;6924;6925;6926	4396;4397;4398;4399;4400;4401	4401		EYQDLLNVK	9	0	11205764	P08670;P17661;P07197;P07196;Q16352	P08670				no	0.034443	107.14	1	1	1	1	1	1							2113100	277600	404260	428980	212100	437240	352880
1013	24	1055	6927	4402	4402		EYQELMNTK	9	0	11545278	CON__P13647;P13647	CON__P13647	KRT5	58 kDa cytokeratin;Cytokeratin-5;Keratin, type II cytoskeletal 5;Keratin-5;Type-II keratin Kb5	P13647	no	0.15499	85188					1								357160	0	0	0	0	357160	0		+
1014	18;12;17;27	1056;1057	6928;6929;6930;6931;6932;6933;6934;6935;6936;6937;6938;6939;6940;6941;6942;6943;6944;6945;6946;6947	4403;4404;4405;4406;4407;4408;4409	4403		EYQELMNVK	9	0	11525485	CON__P02538;P02538;CON__P04259;CON__P05787;P05787;CON__H-INV:HIT000292931;CON__P48668;P48668	CON__P05787	K6A;KRT6A;KRT6D;K6B;KRT6B;KRTL1;CYK8;KRT8;KRT6C;KRT6E	Cytokeratin-6A;Cytokeratin-6D;Keratin, type II cytoskeletal 6A;Keratin-6A;Type-II keratin Kb6;Cytokeratin-6B;Keratin, type II cytoskeletal 6B;Keratin-6B;Type-II keratin Kb10;Cytokeratin-8;Keratin, type II cytoskeletal 8;Keratin-8;Type-II keratin Kb8;Cytokeratin-6C;Cytokeratin-6E;Keratin K6h;Keratin, type II cytoskeletal 6C;Keratin-6C;Type-II keratin Kb12	P02538;P04259;P05787;P48668	no	0.35474	170.38	3	4	3	3	3	4							7197400	2019800	1426800	1283600	570290	665920	1230900		+
1015	524	1058	6948;6949;6950;6951;6952;6953	4410;4411;4412	4412		EYQTQLIQR	9	0	11776091	Q14204	Q14204				yes	0.045695	101.9	1	1	1	1	1	1	1	1	1	1	1	1	1222600	213320	205630	181250	124770	274300	223270
1016	485	1059	6954;6955;6956;6957	4413	4413		EYRDLTTAGAVTQCYR	16	1	19028894	Q02543	Q02543				yes	0.16737	76545			1	1	1	1			1	1	1	1	715870	0	0	50688	77232	417770	170190
1017	347	1060	6958;6959;6960;6961;6962;6963	4414;4415;4416;4417;4418;4419	4414		EYSSELNAPSQESDSHPR	18	0	2031877	P49756;P49756-3;P49756-2	P49756				yes	0.0049368	110.12	1	1	1	1	1	1	1	1	1	1	1	1	14129000	2265500	2677000	2038800	1925500	2629000	2593500
1018	655	1061	6964;6965;6966;6967;6968;6969	4420;4421;4422;4423;4424;4425	4421		EYTAAVEAK	9	0	98048148	Q99623	Q99623				yes	0.032231	108.16	1	1	1	1	1	1	1	1	1	1	1	1	3482800	600540	313620	490820	288280	1346500	442980
1019	158	1062	6970;6971;6972;6973;6974;6975	4426;4427;4428;4429	4427		FAAATGATPIAGR	13	0	12026408	P08865	P08865				yes	0.86939	143.79	1	1	1	1	1	1	1	1	1	1	1	1	3973500	373050	473500	628810	349010	996280	1152900
1020	507	1063	6976;6977;6978;6979;6980;6981	4430;4431;4432;4433	4433		FAADIISVLAMTMSGER	17	0	18108957	Q13200	Q13200				yes	0.24179	72463	2	1	1	1	1		2	1	1	1	1		200460	64863	42177	59509	8942	24971	0
1021	539	1064	6982;6983;6984;6985;6986;6987;6988;6989;6990;6991;6992;6993;6994	4434;4435;4436;4437;4438;4439;4440;4441;4442;4443;4444;4445	4434		FACHSASLTVR	11	0	12476081	Q15233	Q15233				yes	1.4539e-09	222.01	2	3	2	2	2	2	2	3	2	2	2	2	9874400	1542300	1761600	1781600	1088500	1919300	1781100
1022	677	1065	6995;6996;6997;6998;6999;7000	4446;4447;4448;4449;4450;4451	4451		FADAASLLLSLMTSR	15	0	15948389	Q9BW27	Q9BW27				yes	0.52102	134.9	1	1	1	1	1	1	1	1	1	1	1	1	272300	32015	44714	57221	28363	68978	41009
1023	154	1066	7001;7002;7003;7004;7005;7006	4452;4453;4454;4455;4456	4455		FADLSEAANR	10	0	1092.52	P08670	P08670				yes	0.00058987	202.81	1		2	1	1	1	1		2	1	1	1	1885700	384400	0	484560	183130	397980	435650
1024	228	1067	7007;7008;7009;7010;7011;7012	4457	4457		FADQHVPGSPFSVK	14	0	15147518	P21333;P21333-2	P21333				yes	0.029893	91546	1	1	1	1	1	1	1	1	1	1	1	1	1065600	92939	120530	134080	158560	244960	314530
1025	352	1068	7013;7014;7015;7016;7017;7018	4458;4459	4459		FAEAFEAIPR	10	0	11495819	P50990	P50990				yes	0.0032724	136.66	1	1	1	1	1	1	1	1	1	1	1	1	1464600	165110	211350	364550	145910	345740	231980
1026	462	1069	7019;7020;7021	4460	4460		FAEALGSTEAK	11	0	11225557	P78347;P78347-3;P78347-4;P78347-2	P78347				yes	0.0077465	119.87				1	1	1				1	1	1	313140	0	0	0	85162	123110	104860
1027	648	1070	7022;7023;7024;7025;7026;7027	4461	4461		FAEFLLPLLIEK	12	0	14318377	Q96T76;Q96T76-5;Q96T76-7	Q96T76				yes	0.0025343	118.51	1	1	1	1	1	1	1	1	1	1	1	1	245860	47391	58695	69651	18025	30605	21490
1028	199	1071	7028;7029;7030;7031;7032;7033;7034;7035;7036	4462;4463	4463		FAFQAEVNR	9	0	10805352	P14625	P14625				yes	0.000312	156.55	1	1	2	1	2	2	1	1	2	1	2	2	2768300	469020	450310	714450	229810	459210	445470
1029	145	1072	7037;7038;7039;7040;7041;7042	4464;4465;4466;4467;4468	4468		FAGGDYTTTIEAFISASGR	19	0	19629323	P07814	P07814				yes	5.0922e-08	184.41	1			2	1	2	1			2	1	2	1032800	325190	0	0	7672.7	406500	293440
1030	93	1073	7043;7044;7045;7046;7047;7048	4469;4470;4471	4471		FAGYVTSIAATELEDDDDDYSSSTSLLGQK	30	0	31974412	O75533	O75533				yes	0.074326	146.86	1	1	1	1	1	1	1	1	1	1	1	1	2333300	283250	481190	412350	253730	503040	399770
1031	77;190	1074	7049;7050;7051;7052;7053;7054	4472;4473;4474;4475	4474		FAIQDISVEETSAK	14	0	15367672	O43707;P35609;Q08043;P12814	O43707				no	3.8267e-07	200.59	1	1	1	1	1	1							2353900	252810	379950	505760	206900	667000	341460
1032	587	1075	7055;7056;7057;7058;7059;7060	4476	4476		FALVEVIAMIK	11	0	12327203	Q7L576	Q7L576				yes	0.0010101	145.06	1	1	1	1	1	1	1	1	1	1	1	1	609810	89305	116480	101580	75691	129140	97617
1033	126	1076	7061;7062;7063;7064;7065;7066	4477;4478;4479;4480;4481;4482	4480		FANPFPAAVR	10	0	10885767	P05166	P05166				yes	0.00089351	200.03	1	1	1	1	1	1	1	1	1	1	1	1	25560000	2779200	3131000	4300300	3885200	5812800	5651100
1034	154	1077	7067	4483	4483		FANYIDK	7	0	86942832	P08670	P08670				yes	0.14141	109.9		1						1					211500	0	211500	0	0	0	0
1035	662	1078	7068;7069;7070;7071;7072;7073	4484;4485;4486;4487;4488	4484		FAPEMDDYVGTFLEGCQDDPER	22	0	25900628	Q9BQG0-2;Q9BQG0	Q9BQG0-2				yes	1.6366e-21	222.13	1	1	1	1	1	1	1	1	1	1	1	1	3744800	544060	693530	644630	350220	740120	772210
1036	462	1079	7074;7075;7076;7077;7078	4489	4489		FAQALGLTEAVK	12	0	12466921	P78347;P78347-3;P78347-4;P78347-2	P78347				yes	0.65189	157.98		1	1	1	1	1		1	1	1	1	1	1487500	0	287290	373230	193730	318290	314960
1037	236	1080	7079;7080;7081;7082;7083;7084;7085;7086;7087;7088;7089;7090	4490;4491;4492;4493;4494;4495;4496;4497;4498;4499;4500	4494		FAQHGTFEYEYSQR	14	0	17617747	P23246;P23246-2	P23246				yes	4.6184e-12	219.58	2	2	2	2	2	2	2	2	2	2	2	2	16934000	2314800	2690200	2916700	1486800	3622700	3902500
1038	539	1081;1082	7091;7092;7093;7094;7095;7096;7097;7098;7099;7100;7101;7102;7103;7104;7105	4501;4502;4503;4504;4505;4506;4507;4508;4509	4503	76	FAQPGSFEYEYAMR	14	0	16947399	Q15233	Q15233				yes	6.5239e-07	195.19	3	3	3	2	2	2	3	3	3	2	2	2	32309000	4681300	5935400	6418000	3408100	6122600	5743200
1039	26;295;18;12;24;17;27;20;35;37;31;25	1083	7106;7107;7108;7109;7110;7111	4510;4511;4512;4513;4514;4515	4512		FASFIDK	7	0	8264225	CON__P13647;P13647;CON__Q8VED5;CON__Q8N1N4-2;CON__Q7RTT2;Q8N1N4;CON__P02538;P02538;CON__P04259;CON__P05787;P05787;CON__Q9H552;CON__Q6ISB0;CON__Q9NSB2;Q9NSB2;CON__P35908;CON__Q7Z794;Q7Z794;CON__Q9R0H5;CON__P48668;P48668;P35908;CON__P07744;CON__Q9DCV7;CON__Q32MB2;Q86Y46;CON__Q7RTS7;Q7RTS7;Q86Y46-2;CON__Q3SY84;Q3SY84;CON__Q6NXH9;CON__P19013;P19013	P35908	KRT5;Kb38;Krt79;K5B;KB40;KRT78;K5B;KB40;KRT78;K6A;KRT6A;KRT6D;K6B;KRT6B;KRTL1;CYK8;KRT8;KRT8P11;RP11-13B9.3-001;KRT84;KRTHB4;KRT84;KRTHB4;KRT2;KRT2A;KRT2E;KRT1B;KRT77;K6irs1;Kb34;Krt2-6g;Krt6g;Krt71;KRT6C;KRT6E;Krt2-4;Krt4;Krt2-7;Krt7;K6IRS3;KB36;KRT6IRS3;KRT73;K6IRS4;KB37;KRT5C;KRT6IRS4;KRT74;K6IRS1;KB34;KRT6IRS1;KRT71;Kb36;Krt73;CYK4;KRT4	58 kDa cytokeratin;Cytokeratin-5;Keratin, type II cytoskeletal 5;Keratin-5;Type-II keratin Kb5;Cytokeratin-79;Keratin, type II cytoskeletal 79;Keratin-79;Type-II keratin Kb38;Cytokeratin-78;Keratin, type II cytoskeletal 78;Keratin-5b;Keratin-78;Type-II keratin Kb40;Cytokeratin-6A;Cytokeratin-6D;Keratin, type II cytoskeletal 6A;Keratin-6A;Type-II keratin Kb6;Cytokeratin-6B;Keratin, type II cytoske…	P13647;Q8VED5;Q8N1N4-2;Q8N1N4;Q7RTT2;P02538;P04259;P05787;Q9H552;Q6ISB0;Q9NSB2;P35908;Q7Z794;Q9R0H5;P48668;P07744;Q9DCV7;Q32MB2;Q86Y46;Q7RTS7;Q3SY84;Q6NXH9;P19013	no	0.12712	114.82	1	1	1	1	1	1							13598000	2724900	1970900	2814400	1626900	1197800	3262900		+
1040	26;295;18;12;24;17;27;20;35;37;31	1084	7112;7113;7114;7115;7116;7117;7118;7119;7120;7121;7122;7123	4516;4517;4518;4519;4520	4518		FASFIDKVR	9	1	1081592	CON__P13647;P13647;CON__Q8VED5;CON__Q8N1N4-2;CON__Q7RTT2;Q8N1N4;CON__P02538;P02538;CON__P04259;CON__P05787;P05787;CON__Q6ISB0;CON__Q9NSB2;Q9NSB2;CON__P35908;CON__Q7Z794;Q7Z794;CON__Q9R0H5;CON__P48668;P48668;P35908;CON__P07744;CON__Q9DCV7;CON__Q32MB2;Q86Y46;CON__Q7RTS7;Q7RTS7;Q86Y46-2;CON__Q3SY84;Q3SY84;CON__Q6NXH9	P35908	KRT5;Kb38;Krt79;K5B;KB40;KRT78;K5B;KB40;KRT78;K6A;KRT6A;KRT6D;K6B;KRT6B;KRTL1;CYK8;KRT8;KRT84;KRTHB4;KRT84;KRTHB4;KRT2;KRT2A;KRT2E;KRT1B;KRT77;K6irs1;Kb34;Krt2-6g;Krt6g;Krt71;KRT6C;KRT6E;Krt2-4;Krt4;Krt2-7;Krt7;K6IRS3;KB36;KRT6IRS3;KRT73;K6IRS4;KB37;KRT5C;KRT6IRS4;KRT74;K6IRS1;KB34;KRT6IRS1;KRT71;Kb36;Krt73	58 kDa cytokeratin;Cytokeratin-5;Keratin, type II cytoskeletal 5;Keratin-5;Type-II keratin Kb5;Cytokeratin-79;Keratin, type II cytoskeletal 79;Keratin-79;Type-II keratin Kb38;Cytokeratin-78;Keratin, type II cytoskeletal 78;Keratin-5b;Keratin-78;Type-II keratin Kb40;Cytokeratin-6A;Cytokeratin-6D;Keratin, type II cytoskeletal 6A;Keratin-6A;Type-II keratin Kb6;Cytokeratin-6B;Keratin, type II cytoske…	P13647;Q8VED5;Q8N1N4-2;Q8N1N4;Q7RTT2;P02538;P04259;P05787;Q6ISB0;Q9NSB2;P35908;Q7Z794;Q9R0H5;P48668;P07744;Q9DCV7;Q32MB2;Q86Y46;Q7RTS7;Q3SY84;Q6NXH9	no	0.043076	183.95	2	2	2	2	2	2							2871700	69754	125040	396560	349090	1095300	835910		+
1041	373	1085	7124;7125;7126	4521	4521		FASYLTFSPSEVK	13	0	14747344	P54886;P54886-2	P54886				yes	0.27337	157		1		1	1			1		1	1		986920	0	221520	0	249990	515410	0
1042	480	1086	7127;7128;7129;7130;7131;7132	4522	4522		FATDGEGYKPCDPQVIR	17	1	19519098	Q01082;Q01082-2;Q01082-3	Q01082				yes	0.24552	72103	1	1	1	1	1	1	1	1	1	1	1	1	1663800	268850	283060	228500	189420	358920	335000
1043	236	1087	7133;7134;7135;7136;7137;7138;7139;7140;7141;7142;7143;7144	4523;4524;4525;4526;4527;4528;4529;4530;4531;4532;4533;4534	4534		FATHAAALSVR	11	0	11426196	P23246;P23246-2	P23246				yes	0.053688	175.31	2	2	2	2	2	2	2	2	2	2	2	2	9697000	1455500	1641100	1457600	978660	2204000	1960200
1044	627	1088	7145;7146;7147;7148;7149;7150	4535;4536;4537;4538;4539;4540	4537		FCENTQAGEGR	11	0	12675251	Q92896-2;Q92896	Q92896-2				yes	0.017659	108.11	1	1	1	1	1	1	1	1	1	1	1	1	170230	37540	20367	42809	16173	28804	24541
1045	179	1089	7151;7152;7153;7154	4541;4542;4543	4543		FCEVAK	6	0	75235271	P11498	P11498				yes	0.26682	113.52		1		1	1	1		1		1	1	1	377730	0	58887	0	57261	77321	184270
1046	341	1090	7155;7156;7157;7158;7159;7160	4544	4544		FCFTPHTEEGCLSER	15	0	18687822	P49327	P49327				yes	0.20436	70931	1	1	1	1	1	1	1	1	1	1	1	1	1732300	285990	359000	490620	127490	229110	240070
1047	298	1091	7161;7162;7163;7164;7165;7166	4545;4546;4547;4548;4549;4550	4549		FCIWTESAFR	10	0	13156019	P36578	P36578				yes	0.11539	175.69	1	1	1	1	1	1	1	1	1	1	1	1	11673000	1737200	1995900	1773800	1320900	2531200	2313500
1048	662	1092	7167;7168;7169;7170;7171;7172	4551;4552;4553;4554	4553		FCLFHSFFVTK	11	0	14317009	Q9BQG0-2;Q9BQG0	Q9BQG0-2				yes	0.037695	178.32	1	1	1	1	1	1	1	1	1	1	1	1	1827200	269190	311260	403180	188540	378200	276860
1049	189	1093	7173;7174;7175;7176	4555;4556;4557;4558	4555		FCTGLTQIETLFK	13	0	15567909	P12277	P12277				yes	6.348e-19	240.42			1	1	1	1			1	1	1	1	3188000	0	0	2370700	240570	383680	193030
1050	287	1094	7177;7178;7179;7180;7181;7182	4559;4560;4561;4562;4563;4564	4561		FDAGELITQR	10	0	11485826	P35232	P35232				yes	5.5104e-12	234.03	1	1	1	1	1	1	1	1	1	1	1	1	20256000	2456300	2520600	2725200	1653900	8815100	2084600
1051	175	1095	7183;7184;7185;7186;7187;7188	4565;4566	4566		FDDAVVQSDMK	11	0	12535598	P11142;P11142-2	P11142				yes	0.022963	102.85	1	1	1	1	1	1	1	1	1	1	1	1	1601300	416100	395750	356390	131160	111830	190050
1052	296	1096	7189;7190;7191;7192;7193;7194	4567;4568	4568		FDDGAGGDNEVQR	13	0	13785749	P35998	P35998				yes	0.00020298	137.72	1	1	1	1	1	1	1	1	1	1	1	1	582140	105190	131530	119780	52190	96085	77367
1053	191	1097	7195;7196;7197;7198;7199;7200	4569;4570;4571;4572;4573;4574	4571		FDDPGLMLMGFKPLVLLK	18	1	20331094	P12956	P12956				yes	0.0032999	147.83	1	1	1	1	1	1	1	1	1	1	1	1	2169900	301010	542480	603330	136180	239780	347170
1054	458;583;661	1098	7201;7202;7203;7204;7205;7206;7207;7208;7209;7210;7211;7212;7213	4575;4576;4577;4578;4579;4580;4581;4582;4583;4584;4585	4578		FDGALNVDLTEFQTNLVPYPR	21	0	24082012	P68363;CON__ENSEMBL:ENSBTAP00000016242;P68366;Q71U36;Q13748;Q13748-2;Q6PEY2;Q9BQE3	P68363				no	4.5623e-68	323.35	2	2	3	2	2	2							41866000	9595700	11635000	13131000	1760600	3571200	2172100		+
1055	44	1099	7214;7215;7216;7217;7218;7219;7220	4586;4587;4588	4588		FDGVQDPR	8	0	93243519	O00264	O00264				yes	0.032949	120.58	1	1	2	2	1		1	1	2	2	1		1001800	326160	297960	322410	27321	27919	0
1056	349	1100	7221	4589	4589		FDLGQDVIDFTGHALALYR	19	0	21500797	P50395;P31150	P50395				yes	0.43449	136.82			1						1				192340	0	0	192340	0	0	0
1057	458;583;661	1101	7222;7223;7224;7225	4590;4591;4592	4591		FDLMYAK	7	0	88642588	P68363;CON__ENSEMBL:ENSBTAP00000016242;P68366;A6NHL2;A6NHL2-2;Q71U36;Q13748;Q6PEY2;Q9BQE3	P68363				no	0.094246	136.74	1	1	1	1									2885100	1197600	781510	821710	84236	0	0		+
1058	341	1102	7226;7227;7228;7229	4593	4593		FDLSQNHPLGMAIFLK	16	0	18299498	P49327	P49327				yes	0.059473	89137	1	1	1	1			1	1	1	1			974080	238450	360670	353040	21918	0	0
1059	610	1103	7230;7231;7232;7233;7234;7235	4594;4595;4596;4597	4595		FDQLFDDESDPFEVLK	16	0	19428836	Q8NC51;Q8NC51-2;Q8NC51-3;Q8NC51-4	Q8NC51				yes	3.5121e-38	288.84	1	1	1	1	1	1	1	1	1	1	1	1	2888900	635080	717990	575840	246510	315780	397700
1060	290;291;591	1104	7236;7237;7238;7239;7240	4598	4598		FDQLLAEEK	9	0	10915499	P35579;P35579-2;P35580-3;P35580-2;P35580;Q7Z406-2;Q7Z406-6;Q7Z406	P35579				no	0.19909	80884		1	1	1	1	1							665110	0	100500	110140	112390	180020	162060
1061	425	1105	7241;7242;7243;7244;7245;7246;7247;7248;7249;7250;7251;7252	4599;4600;4601;4602;4603;4604;4605	4600		FDTGNLCMVTGGANLGR	17	0	17818189	P62701	P62701				yes	7.7694e-65	338.7	2	2	2	2	2	2	2	2	2	2	2	2	9394800	1328600	1485800	1486000	1172400	1921100	2000900
1062	410	1106	7253;7254;7255;7256;7257;7258	4606	4606		FDVQLKDLEK	10	1	12336605	P62244	P62244				yes	0.040469	98022	1	1	1	1	1	1	1	1	1	1	1	1	1026800	58313	78566	114880	118130	411120	245820
1063	347	1107	7259;7260;7261;7262;7263;7264	4607;4608	4608		FEDEDSDDVPR	11	0	13225263	P49756	P49756				yes	0.0018051	138.29	1	1	1	1	1	1	1	1	1	1	1	1	804740	221760	196440	128260	86326	59804	112150
1064	489	1108	7265;7266;7267	4609;4610;4611	4610		FEDLEVSTFER	11	0	13706354	Q06136	Q06136				yes	2.7097e-05	189.56	1	1	1				1	1	1				4755600	1609500	1523400	1622700	0	0	0
1065	750	1109	7268;7269;7270;7271;7272;7273	4612;4613;4614;4615	4612		FEEEFIK	7	0	9404542	Q9Y5X1	Q9Y5X1				yes	0.35197	76409	1	1	1	1	1	1	1	1	1	1	1	1	2749900	547910	491330	430730	363980	359040	556890
1066	693	1110	7274;7275;7276;7277;7278;7279	4616;4617;4618;4619	4616		FEEEGNPYYSSAR	13	0	15476529	Q9HCC0;Q9HCC0-2	Q9HCC0				yes	0.011217	171.28	1	1	1	1	1	1	1	1	1	1	1	1	2652300	369050	495250	415840	247870	552770	571520
1067	148;212	1111	7280;7281;7282;7283;7284;7285	4620;4621;4622;4623;4624;4625	4620		FEELCSDLFR	10	0	13145914	P08107;P17066;P48741	P08107				no	0.0001121	197.95	1	1	1	1	1	1							11131000	2200400	2814800	2677400	909660	1569700	959060
1068	175	1112	7286;7287;7288;7289;7290;7291;7292	4626;4627;4628;4629;4630;4631	4628		FEELNADLFR	10	0	12526088	P11142;P11142-2;P54652	P11142				yes	0.0010164	198.9	1	1	2	1	1	1	1	1	2	1	1	1	4552200	884940	925170	1255000	396710	604690	485700
1069	174	1113	7293;7294;7295;7296	4632;4633;4634	4632		FEELNMDLFR	10	0	13126122	P11021	P11021				yes	0.0078296	127.27	1	1	1	1			1	1	1	1			756740	323680	0	376510	56545	0	0
1070	619	1114	7297;7298;7299;7300;7301;7302;7303;7304;7305;7306;7307;7308;7309	4635;4636;4637;4638;4639;4640;4641;4642;4643;4644;4645;4646	4644		FELAVDAVHR	10	0	11556037	Q8WWM7;Q8WWM7-3;Q8WWM7-2;Q8WWM7-4;Q8WWM7-5;Q8WWM7-6;Q8WWM7-7	Q8WWM7				yes	0.10345	160.81	2	3	2	2	2	2	2	3	2	2	2	2	7919100	2194500	816810	1908300	1497700	514080	987720
1071	619	1115	7310;7311;7312;7313;7314;7315	4647;4648	4647		FELAVDAVHRK	11	1	12836986	Q8WWM7;Q8WWM7-3;Q8WWM7-2;Q8WWM7-4;Q8WWM7-5;Q8WWM7-6;Q8WWM7-7	Q8WWM7				yes	0.0011082	143.34	1	1	1	1	1	1	1	1	1	1	1	1	990730	75267	126460	148840	135070	255900	249190
1072	289	1116	7316;7317;7318;7319;7320;7321	4649;4650;4651;4652;4653;4654	4652		FEMEQNLR	8	0	10654913	P35527;CON__P35527	P35527	KRT9	Cytokeratin-9;Keratin, type I cytoskeletal 9;Keratin-9	P35527	yes	0.0096536	131.62	1	1	1	1	1	1	1	1	1	1	1	1	1697800	0	0	898700	0	379620	419500		+
1073	247	1117	7322;7323;7324;7325;7326	4655;4656;4657;4658;4659	4656		FENAFLSHVVSQHQALLGTIR	21	0	23662495	P25705	P25705				yes	0.0025475	144.54	1	1		1	1	1	1	1		1	1	1	2634300	443880	695010	0	452120	642000	401340
1074	146;150	1118	7327	4660	4660		FENLCK	6	0	80937417	P07900-2;P07900;Q58FG0;P08238;Q58FF7;Q58FF8	P07900-2				no	0.28644	107.06						1							112970	0	0	0	0	0	112970
1075	280	1119	7328;7329;7330;7331;7332;7333	4661;4662;4663;4664;4665;4666	4666		FEPQINAEESEIR	13	0	1560742	P32189;P32189-2;P32189-1;Q14409	P32189				yes	0.010641	172.01	1	1	1	1	1	1	1	1	1	1	1	1	5474200	695220	777090	653610	734470	1563900	1049900
1076	480	1120	7334;7335;7336;7337;7338;7339	4667;4668;4669;4670	4670		FESLEPEMNNQASR	14	0	16507308	Q01082;Q01082-2;Q01082-3	Q01082				yes	0.092743	147.98	1	1	1	1	1	1	1	1	1	1	1	1	708120	102060	141700	122890	68963	134470	138030
1077	360	1121	7340;7341;7342;7343;7344;7345;7346;7347	4671;4672;4673	4672		FESPEVAER	9	0	10624982	P52272;P52272-2	P52272				yes	0.041322	103.94	1	1	2	1	2	1	1	1	2	1	2	1	1409400	248680	225540	325710	142750	252590	214100
1078	187	1122	7348;7349;7350;7351;7352;7353	4674	4674		FEVAQVESLR	10	0	11766139	P12270	P12270				yes	0.013044	116.87	1	1	1	1	1	1	1	1	1	1	1	1	1553000	292220	297330	284880	183330	244060	251210
1079	375	1123	7354;7355;7356;7357;7358	4675	4675		FFEGPVTGIFSGYVNSMLQEYAK	23	0	25832356	P55060;P55060-3	P55060				yes	2.9303e-08	168.34	1	1	1		1	1	1	1	1		1	1	344460	17777	47537	150270	0	72159	56717
1080	399	1124	7359;7360;7361;7362;7363;7364;7365;7366;7367;7368;7369;7370;7371	4676;4677;4678;4679;4680;4681;4682;4683;4684;4685;4686;4687	4678		FFEVILIDPFHK	12	0	15038126	P61313	P61313				yes	0.002046	174.27	2	2	2	2	3	2	2	2	2	2	3	2	13481000	1601500	2529400	2780900	1431200	2557900	2579800
1081	381	1125	7372;7373;7374;7375;7376;7377	4688	4688		FFGGYVPEMVLTPDDQR	17	0	19699244	P56192	P56192				yes	0.0034975	142.79	1	1	1	1	1	1	1	1	1	1	1	1	1333700	190470	230850	282890	176380	210610	242490
1082	545	1126	7378;7379;7380;7381;7382;7383	4689	4689		FFLEEIQLGEELLAQGEYEK	20	0	23841788	Q15388	Q15388				yes	2.0669e-07	165.26	1	1	1	1	1	1	1	1	1	1	1	1	753880	66443	98822	291270	76196	114230	106920
1083	192	1127	7384	4690	4690		FFMGNQVLK	9	0	10825583	P13010	P13010				yes	0.024165	111.92						1						1	337130	0	0	0	0	0	337130
1084	652	1128	7385;7386;7387;7388;7389;7390	4691	4691		FGAILAQGILDAGGHNVTISLQSR	24	0	24373078	Q99460;Q99460-2	Q99460				yes	1.283e-09	180.21	1	1	1	1	1	1	1	1	1	1	1	1	1803000	140870	320620	408590	139120	497220	296560
1085	136	1129	7391;7392;7393;7394;7395;7396	4692;4693	4692		FGANAILGVSLAVCK	15	0	15188228	P06733;P06733-2;P09104;P13929;P13929-2;P13929-3	P06733				yes	3.7374e-14	230.43	1	1	1	1	1	1	1	1	1	1	1	1	3297700	107930	310330	2071900	204620	360370	242500
1086	619	1130	7397;7398;7399;7400;7401;7402	4694;4695;4696;4697;4698	4695		FGAQFK	6	0	69635951	Q8WWM7;Q8WWM7-3;Q8WWM7-2;Q8WWM7-4;Q8WWM7-5;Q8WWM7-6	Q8WWM7				yes	0.28524	107.46	1	1	1	1	1	1	1	1	1	1	1	1	3595700	576620	524830	484840	464640	834550	710190
1087	156	1131	7403;7404;7405	4699;4700;4701	4701		FGAQLAHIQALISGIEAQLGDVR	23	0	24063019	P08727;CON__P08727	P08727	KRT19	Cytokeratin-19;Keratin, type I cytoskeletal 19;Keratin-19	P08727	yes	3.2379e-08	166.54			1		1	1			1		1	1	678080	0	0	275540	0	245140	157390		+
1088	148	1132	7406;7407;7408;7409;7410;7411;7412	4702;4703;4704;4705;4706	4705		FGDPVVQSDMK	11	0	1221.57	P08107	P08107				yes	0.00041254	155.57	1	1	1	2	1	1	1	1	1	2	1	1	12545000	2847400	3156400	2939600	924800	1063600	1613300
1089	148	1133	7413;7414;7415;7416	4707	4707		FGDPVVQSDMKHWPFQVINDGDKPK	25	2	28834014	P08107	P08107				yes	0.17015	91456			1	1	1	1			1	1	1	1	1561900	0	0	181810	125950	1033900	220280
1090	519	1134	7417;7418;7419;7420;7421	4708;4709;4710	4709		FGEVVDCTLK	10	0	11665642	Q14103;Q14103-3;Q14103-2;Q14103-4	Q14103				yes	0.024765	108.81	1	1	1		1	1	1	1	1		1	1	2218000	337310	355240	412590	0	549660	563180
1091	519	1135	7422;7423;7424;7425	4711	4711		FGEVVDCTLKLDPITGR	17	1	19189822	Q14103;Q14103-3;Q14103-2;Q14103-4	Q14103				yes	0.0079182	105.98			1	1	1	1			1	1	1	1	830930	0	0	149310	156890	340100	184630
1092	238	1136	7426;7427;7428;7429;7430;7431	4712;4713;4714;4715;4716;4717	4717		FGFPEGSVELYAEK	14	0	15717508	P23396	P23396				yes	3.492e-08	201.24	1	1	1	1	1	1	1	1	1	1	1	1	12428000	1636600	1880900	2275800	1627800	2086300	2921100
1093	476	1137	7432;7433;7434;7435;7436;7437	4718;4719;4720	4719		FGFYEVFK	8	0	10355066	Q00325-2;Q00325	Q00325-2				yes	0.0052487	159.96	1	1	1	1	1	1	1	1	1	1	1	1	2482500	742120	811750	636140	135020	25110	132340
1094	228	1138	7438;7439;7440;7441;7442;7443	4721;4722	4722		FGGEHVPNSPFQVTALAGDQPSVQPPLR	28	0	29444832	P21333;P21333-2	P21333				yes	0.052835	140.02	1	1	1	1	1	1	1	1	1	1	1	1	3506100	508050	543090	451120	428310	916150	659330
1095	26;295	1139	7444;7445;7446;7447;7448;7449;7450;7451;7452;7453	4723;4724;4725;4726;4727;4728;4729;4730	4729		FGGFGGPGGVGGLGGPGGFGPGGYPGGIHEVSVNQSLLQPLNVK	44	0	40910653	CON__P35908;P35908	P35908	KRT2;KRT2A;KRT2E	Cytokeratin-2e;Epithelial keratin-2e;Keratin, type II cytoskeletal 2 epidermal;Keratin-2 epidermis;Keratin-2e;Type-II keratin Kb2	P35908	no	0.10922	176.91	2	2	2	1	1	2							42297000	7274600	7784400	14855000	4311000	758480	7313900		+
1096	310	1140	7454;7455;7456;7457;7458;7459;7460	4731;4732	4731		FGGGNPELLTQMVSK	15	0	15767919	P40939	P40939				yes	1.3191e-19	246.27	1	1	2	1	1	1	1	1	2	1	1	1	7419400	1603200	1579000	2748900	232140	831750	424390
1097	250	1141	7461;7462;7463;7464;7465;7466	4733;4734;4735;4736;4737	4733		FGHLGLAINLITYDDR	16	0	18169472	P26196	P26196				yes	1.5307e-08	197.16	1	1	1	1	1	1	1	1	1	1	1	1	4200500	735740	854700	746280	616220	524120	723400
1098	250	1142	7467;7468;7469;7470;7471;7472;7473;7474;7475;7476;7477;7478	4738;4739;4740;4741;4742;4743;4744;4745;4746;4747;4748;4749;4750	4750		FGHLGLAINLITYDDRFNLK	20	1	23192376	P26196	P26196				yes	8.1246e-21	217.66	2	2	2	2	2	2	2	2	2	2	2	2	41453000	1831400	4338800	6239000	4683800	13657000	10704000
1099	287	1143	7479;7480;7481;7482;7483;7484;7485;7486;7487;7488;7489;7490;7491;7492;7493;7494;7495;7496;7497;7498;7499;7500	4751;4752;4753;4754;4755;4756;4757;4758;4759;4760;4761;4762;4763	4761		FGLALAVAGGVVNSALYNVDAGHR	24	0	23702444	P35232	P35232				yes	4.3325e-22	221.86	4	3	3	4	4	4	4	3	3	4	4	4	49211000	3686600	6592100	8105100	2606300	22497000	5724100
1100	483	1144	7501;7502;7503;7504;7505	4764;4765	4764		FGLEGCEVLIPALK	14	0	15448273	Q02218	Q02218				yes	0.00012864	129.67	1	1	1		1	1	1	1	1		1	1	1834700	326790	393630	424830	0	372630	316860
1101	524	1145	7506;7507;7508;7509;7510;7511	4766;4767;4768;4769;4770	4766		FGNPLLVQDVESYDPVLNPVLNR	23	0	2597349	Q14204	Q14204				yes	4.1118e-40	265.07	1	1	1	1	1	1	1	1	1	1	1	1	4454400	554800	785090	886630	458950	956940	811960
1102	183	1146	7512;7513;7514;7515;7516;7517	4771;4772;4773;4774	4773		FGPALSVK	8	0	81746979	P11940;P11940-2;Q9H361	P11940				yes	0.06803	104.87	1	1	1	1	1	1	1	1	1	1	1	1	1147200	233970	217640	159480	103170	207590	225340
1103	156	1147	7518;7519	4775	4775		FGPGVAFR	8	0	84944972	P08727;CON__P08727	P08727	KRT19	Cytokeratin-19;Keratin, type I cytoskeletal 19;Keratin-19	P08727	yes	0.10811	92813	1		1				1		1				610180	311360	0	298820	0	0	0		+
1104	539	1148	7520;7521;7522;7523;7524;7525;7526;7527;7528;7529;7530;7531	4776;4777;4778;4779;4780;4781;4782;4783;4784;4785;4786;4787	4785		FGQAATMEGIGAIGGTPPAFNR	22	0	21620579	Q15233	Q15233				yes	1.671e-56	302.21	2	2	2	2	2	2	2	2	2	2	2	2	21020000	3194300	4248700	4102900	2453600	3014200	4006300
1105	236	1149	7532;7533;7534;7535;7536;7537	4788;4789;4790;4791;4792;4793	4790		FGQGGAGPVGGQGPR	15	0	13406585	P23246	P23246				yes	0.00013733	126.67	1	1	1	1	1	1	1	1	1	1	1	1	20039000	3071400	3645600	3481500	2333200	3971100	3536500
1106	694	1150	7538;7539;7540	4794	4794		FGQVPDQPAGLR	12	0	12836622	Q9HCU5	Q9HCU5				yes	0.16362	71178	1	1	1				1	1	1				972090	355920	347390	268780	0	0	0
1107	750	1151	7541;7542;7543;7544;7545;7546	4795;4796;4797	4796		FGSAIPIPSLPDK	13	0	1340734	Q9Y5X1	Q9Y5X1				yes	0.031712	91526	1	1	1	1	1	1	1	1	1	1	1	1	2978500	613720	566850	444230	435590	271550	646590
1108	198	1152	7547;7548;7549;7550;7551;7552;7553;7554;7555;7556;7557;7558;7559	4798;4799;4800;4801;4802	4799		FGVEQDVDMVFASFIR	16	0	18588924	P14618;P14618-2	P14618				yes	1.1788e-19	233.9	2	2	2	2	2	3	2	2	2	2	2	3	1349100	27773	71499	826000	63733	192400	167720
1109	579	1153	7560;7561	4803;4804	4804		FGVICLEDLIHEIAFPGK	18	0	20570656	Q6DKI1	Q6DKI1				yes	0.0002327	124.91					1	1					1	1	212160	0	0	0	0	116930	95226
1110	635	1154	7562;7563;7564;7565;7566;7567;7568;7569;7570;7571	4805;4806;4807;4808;4809;4810;4811	4806		FGVVTEVVMIYDAEK	15	0	16988539	Q96EP5;Q96EP5-2	Q96EP5				yes	1.2807e-12	212.03	1	1	2	2	2	2	1	1	2	2	2	2	5571200	449800	317350	1216400	911150	1374700	1301700
1111	311	1155	7572;7573;7574	4812;4813	4813		FGWDCHGLPVEYEIDK	16	0	19638774	P41252	P41252				yes	1.0631e-05	178.44	1			1		1	1			1		1	1326200	423040	0	0	393640	0	509550
1112	222	1156	7575;7576;7577;7578;7579;7580	4814;4815;4816;4817;4818;4819	4815		FGYVDFESAEDLEK	14	0	16477304	P19338	P19338				yes	4.1521e-34	290.16	1	1	1	1	1	1	1	1	1	1	1	1	18897000	2487100	2928700	3534200	2562100	3261400	4123700
1113	222	1157	7581;7582;7583	4820	4820		FGYVDFESAEDLEKALELTGLK	22	1	24732264	P19338	P19338				yes	0.00085353	149.27				1	1	1				1	1	1	674850	0	0	0	10509	647030	17311
1114	305	1158	7584;7585;7586;7587;7588;7589	4821;4822;4823;4824	4821		FIDTTSK	7	0	81041233	P39023;Q92901	P39023				yes	0.25291	87116	1	1	1	1	1	1	1	1	1	1	1	1	962950	218190	88601	154510	82823	131290	287540
1115	479	1159	7590;7591;7592;7593;7594;7595	4825;4826;4827;4828;4829;4830	4825		FIEIAAR	7	0	81846504	Q00839;Q00839-2	Q00839				yes	0.17741	97514	1	1	1	1	1	1	1	1	1	1	1	1	3292200	557800	442090	412370	379740	704820	795420
1116	0	1160	7596;7597;7598;7599;7600;7601	4831	4831		FIFTLVGGHISPLLVACEK	19	0	21001442	A1L0T0;A1L0T0-2	A1L0T0				yes	0.0001176	131.63	1	1	1	1	1	1	1	1	1	1	1	1	1256400	265690	378310	454850	35405	65195	56947
1117	179	1161	7602;7603;7604;7605;7606;7607	4832;4833;4834;4835;4836;4837;4838;4839;4840;4841;4842;4843	4843		FIGPSPEVVR	10	0	10996026	P11498	P11498				yes	0.00054393	155.71	1	1	1	1	1	1	1	1	1	1	1	1	18151000	2712400	2489600	2724300	2663500	3471600	4089700
1118	366	1162	7608;7609;7610;7611;7612	4844	4844		FIHDQTSPNPK	11	0	12826306	P53007	P53007				yes	0.12055	80476	1	1	1	1		1	1	1	1	1		1	125690	26900	32082	36428	11021	0	19264
1119	110	1163	7613;7614;7615;7616;7617;7618	4845	4845		FIIPNVVK	8	0	92857459	P00338;P00338-2	P00338				yes	0.17846	84869	1	1	1	1	1	1	1	1	1	1	1	1	790010	58508	97716	391050	65619	100690	76420
1120	138	1164	7619;7620;7621;7622;7623;7624	4846	4846		FIIPQIVK	8	0	95660589	P07195	P07195				yes	0.091738	95665	1	1	1	1	1	1	1	1	1	1	1	1	1063500	66587	125310	582540	82382	105950	100780
1121	688	1165	7625;7626;7627;7628	4847;4848;4849	4849		FIITALPTIYHCK	13	0	15758483	Q9H3N1	Q9H3N1				yes	0.004569	111.51	1	1	1	1			1	1	1	1			1835500	564620	535380	691850	43634	0	0
1122	345	1166	7629;7630;7631;7632;7633;7634	4850;4851;4852;4853	4850		FILNLPTFSVR	11	0	13057445	P49721	P49721				yes	0.064309	173.31	1	1	1	1	1	1	1	1	1	1	1	1	2025500	334020	404250	439150	215750	353770	278530
1123	587;637	1167	7635;7636;7637;7638;7639;7640	4854;4855;4856;4857;4858;4859	4858		FINMFAVLDELK	12	0	1438753	Q7L576;Q96F07;Q96F07-2	Q7L576				no	0.0010443	184.85	1	1	1	1	1	1							1674700	211640	257470	256880	180410	380550	387770
1124	137	1168	7641;7642;7643;7644;7645;7646	4860;4861;4862;4863;4864;4865	4860		FINYVK	6	0	78243268	P06748;P06748-2	P06748				yes	0.23339	122.65	1	1	1	1	1	1	1	1	1	1	1	1	6813400	943160	900050	898500	630270	1590800	1850700
1125	271	1169	7647;7648;7649;7650;7651;7652	4866	4866		FIQENIFGICPHMTEDNKDLIQGK	24	1	28463731	P30101	P30101				yes	0.0082087	111.62	1	1	1	1	1	1	1	1	1	1	1	1	1428400	126720	286030	645220	117290	117090	136050
1126	562	1170	7653;7654;7655;7656;7657;7658	4867;4868;4869	4867		FISVGYVDDTQFVR	14	0	16448148	Q29963;P10321;Q29865;P01893;P18463;P30460;P30462;P30480;P30499;P01889;P30475;Q29718;Q29836;Q95365;P30486;Q31610;P13747	Q29963				yes	4.7577e-19	248.21	1	1	1	1	1	1	1	1	1	1	1	1	2174900	541440	617320	792690	57188	79818	86442
1127	74	1171	7659;7660;7661	4870;4871	4871		FIVDLTVQEK	10	0	11906547	O43324	O43324				yes	0.0011718	147.33				1	1	1				1	1	1	1248200	0	0	0	355930	335270	556960
1128	6	1172	7662;7663;7664;7665;7666;7667	4872;4873;4874;4875;4876	4873		FIYEAWQGVER	11	0	13966776	C9JLW8	C9JLW8				yes	1.3493e-09	222.68	1	1	1	1	1	1	1	1	1	1	1	1	3861500	537110	658210	719360	391320	873970	681510
1129	635	1173	7668;7669;7670;7671	4877	4877		FKDPNCVGTVLASRPHTLDGR	21	2	23391804	Q96EP5;Q96EP5-2	Q96EP5				yes	0.014977	96173	1	1	1	1			1	1	1	1			2807200	437900	842450	706030	820830	0	0
1130	219	1174	7672;7673;7674;7675;7676;7677	4878;4879;4880;4881;4882	4881		FKEANNFLWPFK	12	1	15397874	P18124	P18124				yes	0.00017267	149.8	1	1	1	1	1	1	1	1	1	1	1	1	2855500	256530	385300	457340	367200	760080	629050
1131	475	1175	7678;7679;7680;7681;7682;7683	4883;4884;4885	4885		FKEQLTPSQIMSLEK	15	1	17779284	Q00059	Q00059				yes	0.00019358	121.28	1	1	1	1	1	1	1	1	1	1	1	1	3521400	328970	431720	731350	526960	736200	766220
1132	440	1176	7684;7685;7686;7687;7688;7689	4886;4887	4886		FKGQILMPNIGYGSNKK	17	2	18940135	P62910	P62910				yes	6.6109e-09	184.2	1	1	1	1	1	1	1	1	1	1	1	1	2097200	187050	223110	312780	249570	637550	487190
1133	158	1177	7690;7691;7692;7693;7694;7695	4888;4889;4890;4891;4892;4893	4892		FLAAGTHLGGTNLDFQMEQYIYK	23	0	26162683	P08865	P08865				yes	2.6415e-09	183.89	1	1	1	1	1	1	1	1	1	1	1	1	7646500	878660	1408700	1821700	781190	1279800	1476500
1134	187	1178	7696;7697;7698;7699;7700;7701	4894;4895	4894		FLADQQSEIDGLK	13	0	14627304	P12270	P12270				yes	6.1845e-06	190.33	1	1	1	1	1	1	1	1	1	1	1	1	1557200	316140	287420	322220	169110	193430	268880
1135	547	1179	7702;7703;7704;7705;7706;7707	4896;4897;4898;4899;4900	4898		FLAVGLVDNTVR	12	0	13027296	Q15393	Q15393				yes	2.9269e-10	216.56	1	1	1	1	1	1	1	1	1	1	1	1	3542400	447200	539900	541410	518810	727980	767080
1136	464	1180	7708;7709;7710;7711;7712;7713	4901;4902;4903;4904;4905;4906	4905		FLCIFLEK	8	0	10685678	P78527;P78527-2	P78527				yes	0.0031745	168.51	1	1	1	1	1	1	1	1	1	1	1	1	3292500	688700	712190	616780	294760	647220	332880
1137	281	1181	7714;7715;7716;7717;7718;7719;7720;7721	4907;4908;4909;4910;4911;4912	4908		FLDGIYVSEK	10	0	11695968	P32969	P32969				yes	0.00024355	159.72	1	1	2	1	2	1	1	1	2	1	2	1	5798500	702940	767300	990240	668020	1403000	1267000
1138	403	1182	7722;7723;7724	4913	4913		FLEEYLSSTPQR	12	0	14687198	P61803	P61803				yes	0.0035592	115.8	1	1		1			1	1		1			1080600	538960	507660	0	33970	0	0
1139	129	1183	7725;7726;7727;7728;7729;7730;7731;7732;7733;7734	4914;4915;4916;4917;4918	4918		FLEGVR	6	0	71939662	P05388;Q8NHW5	P05388				yes	0.27466	110.94	2	2	2	2	1	1	2	2	2	2	1	1	1591700	242480	343860	230240	167230	356610	251240
1140	284	1184	7735;7736;7737;7738	4919;4920	4919		FLEMCNDLLAR	11	0	1380653	P34932	P34932				yes	0.0046369	129.51	1			1	1	1	1			1	1	1	686350	218280	0	0	128150	199810	140120
1141	90;91	1185	7739;7740;7741;7742;7743;7744;7745;7746;7747;7748;7749;7750	4921;4922;4923;4924;4925;4926;4927;4928	4924		FLENHEK	7	0	91544503	O75400;O75400-2;O75400-3	O75400				no	0.11559	120.83	2	2	2	2	2	2							1974800	319610	257440	285460	268730	416800	426760
1142	201	1186	7751;7752;7753;7754;7755;7756	4929;4930;4931;4932;4933;4934	4932		FLEPTLR	7	0	87449125	P14868	P14868				yes	0.12061	117.09	1	1	1	1	1	1	1	1	1	1	1	1	1650300	238020	181280	247140	229540	325640	428700
1143	18;12;24;17;27;154;20;37	1187	7757;7758;7759;7760;7761;7762;7763	4935;4936;4937;4938	4935		FLEQQNK	7	0	90546068	CON__P13647;P13647;CON__Q8VED5;CON__Q8N1N4-2;CON__Q7RTT2;Q8N1N4;Q8N1N4-2;CON__P78386;P78386;CON__Q14533;Q14533;CON__P78385;CON__Q6NT21;P78385;CON__O43790;O43790;CON__Q61726;P14136-2;P14136;P14136-3;CON__P02538;P02538;CON__P04259;CON__P05787;P05787;CON__H-INV:HIT000292931;CON__Q9H552;CON__Q6ISB0;CON__Q9NSB2;Q9NSB2;CON__P48668;P48668;CON__P07744;CON__Q9DCV7;P08670	CON__P05787	KRT5;Kb38;Krt79;K5B;KB40;KRT78;K5B;KB40;KRT78;KRT85;KRTHB5;KRT81;KRTHB1;MLN137;KRT83;KRTHB3;KRT83;KRTHB3;KRT86;KRTHB6;5430421N21Rik;Krt2-10;Krt86;K6A;KRT6A;KRT6D;K6B;KRT6B;KRTL1;CYK8;KRT8;KRT8P11;RP11-13B9.3-001;KRT84;KRTHB4;KRT84;KRTHB4;KRT6C;KRT6E;Krt2-4;Krt4;Krt2-7;Krt7	58 kDa cytokeratin;Cytokeratin-5;Keratin, type II cytoskeletal 5;Keratin-5;Type-II keratin Kb5;Cytokeratin-79;Keratin, type II cytoskeletal 79;Keratin-79;Type-II keratin Kb38;Cytokeratin-78;Keratin, type II cytoskeletal 78;Keratin-5b;Keratin-78;Type-II keratin Kb40;Hair keratin K2.12;Keratin, type II cuticular Hb5;Keratin-85;Type II hair keratin Hb5;Type-II keratin Kb25;ghHKb1;Hair keratin K2.9;K…	P13647;Q8VED5;Q8N1N4-2;Q8N1N4;Q7RTT2;P78386;Q14533;P78385;Q6NT21;O43790;Q61726;P02538;P04259;P05787;Q9H552;Q6ISB0;Q9NSB2;P48668;P07744;Q9DCV7	no	0.037609	158.04	1	1	1	1	2	1							3979200	1167500	335910	865850	314310	347020	948650		+
1144	31	1188	7764;7765;7766;7767;7768;7769;7770;7771;7772;7773;7774;7775	4939;4940;4941;4942;4943	4943		FLEQQNQVLETK	12	0	1475762	CON__Q32MB2;Q86Y46;CON__Q7RTS7;Q7RTS7;Q86Y46-2;CON__Q3SY84;Q3SY84	CON__Q32MB2	K6IRS3;KB36;KRT6IRS3;KRT73;K6IRS4;KB37;KRT5C;KRT6IRS4;KRT74;K6IRS1;KB34;KRT6IRS1;KRT71	Cytokeratin-73;Keratin, type II cytoskeletal 73;Keratin-73;Type II inner root sheath-specific keratin-K6irs3;Type-II keratin Kb36;Cytokeratin-74;Keratin, type II cytoskeletal 74;Keratin-5c;Keratin-74;Type II inner root sheath-specific keratin-K6irs4;Type-II keratin Kb37;Cytokeratin-71;Keratin, type II cytoskeletal 71;Keratin-71;Type II inner root sheath-specific keratin-K6irs1;Type-II keratin Kb34	Q32MB2;Q86Y46;Q7RTS7;Q3SY84	no	3.7604e-10	212.46	2	2	2	2	2	2							2370200	374480	424800	662320	251180	346860	310560		+
1145	26;295;117;8;35	1189	7776;7777;7778;7779;7780;7781;7782;7783;7784;7785;7786;7787	4944;4945;4946;4947;4948;4949;4950;4951;4952;4953;4954;4955	4948		FLEQQNQVLQTK	12	0	1474778	P04264;CON__P04264;CON__ENSEMBL:ENSBTAP00000038253;CON__P35908;CON__Q7Z794;Q7Z794;CON__Q9R0H5;P35908;CON__Q6NXH9	P35908	KRT1;KRTA;KRT2;KRT2A;KRT2E;KRT1B;KRT77;K6irs1;Kb34;Krt2-6g;Krt6g;Krt71;Kb36;Krt73	67 kDa cytokeratin;Cytokeratin-1;Hair alpha protein;Keratin, type II cytoskeletal 1;Keratin-1;Type-II keratin Kb1;Cytokeratin-2e;Epithelial keratin-2e;Keratin, type II cytoskeletal 2 epidermal;Keratin-2 epidermis;Keratin-2e;Type-II keratin Kb2;Cytokeratin-1B;Keratin, type II cytoskeletal 1b;Keratin-77;Type-II keratin Kb39;Cytokeratin-6G;Cytokeratin-71;Keratin, type II cytoskeletal 71;Keratin-6G;K…	P04264;P35908;Q7Z794;Q9R0H5;Q6NXH9	no	1.3242e-40	306.27	2	2	2	2	2	2							207390000	33817000	35269000	53752000	22493000	29380000	32676000		+
1146	375	1190	7788;7789;7790;7791;7792	4956;4957;4958;4959;4960	4958		FLESVEGNQNYPLLLLTLLEK	21	0	24323203	P55060;P55060-3;P55060-2	P55060				yes	3.0449e-14	203.11	1	1	1		1	1	1	1	1		1	1	1320600	233130	277000	463140	0	219710	127590
1147	439	1191	7793;7794;7795;7796;7797;7798	4961;4962;4963	4962		FLETVELQISLK	12	0	14188021	P62906	P62906				yes	7.4501e-07	207.15	1	1	1	1	1	1	1	1	1	1	1	1	8576600	483880	1121400	1576900	735680	2773800	1885000
1148	402	1192	7799;7800;7801;7802;7803;7804	4964;4965;4966	4966		FLEVIKPFCVILPEIQKPER	20	2	24543709	P61619	P61619				yes	0.078748	90958	1	1	1	1	1	1	1	1	1	1	1	1	2457900	461080	656110	770630	137030	230530	202470
1149	487	1193	7805;7806;7807;7808;7809;7810;7811;7812;7813;7814;7815;7816;7817	4967;4968;4969;4970;4971	4969		FLFGGLAGMGATVFVQPLDLVK	22	0	22792388	Q02978	Q02978				yes	5.601e-15	193.27	2	2	2	3	2	2	2	2	2	3	2	2	1490900	125150	215210	406170	187880	280850	275590
1150	505	1194	7818;7819;7820;7821;7822;7823	4972;4973;4974;4975;4976;4977	4975		FLFSLFGQK	9	0	1085591	Q13155	Q13155				yes	0.0078869	189.24	1	1	1	1	1	1	1	1	1	1	1	1	1960500	231080	325710	293510	255530	476930	377700
1151	620	1195	7824;7825;7826;7827;7828;7829	4978;4979;4980;4981;4982;4983	4982		FLICTDVAAR	10	0	11645961	Q92499	Q92499				yes	0.090479	177.84	1	1	1	1	1	1	1	1	1	1	1	1	7213200	1138900	1055100	1338900	987070	1313600	1379600
1152	384	1196	7830;7831;7832;7833	4984;4985	4985		FLILGDIDGLMDEFSK	16	0	18119015	P57740	P57740				yes	0.0032932	112.59		1		1	1	1		1		1	1	1	175060	0	65905	0	24485	9864.1	74806
1153	422	1197	7834;7835;7836;7837;7838;7839	4986;4987;4988;4989;4990;4991	4989		FLILPDMLK	9	0	10886304	P62318	P62318				yes	0.038347	105.32	1	1	1	1	1	1	1	1	1	1	1	1	2461700	324530	486820	465720	291130	481060	412470
1154	311	1198	7840;7841;7842;7843;7844;7845	4992;4993;4994;4995;4996	4995		FLIQNVLR	8	0	10016022	P41252	P41252				yes	5.1874e-05	219.42	1	1	1	1	1	1	1	1	1	1	1	1	3045800	315600	410600	504430	443940	695330	675930
1155	45	1199	7846;7847;7848;7849;7850;7851	4997	4997		FLMSLVNQVPK	11	0	12747057	O00303	O00303				yes	0.068267	172.57	1	1	1	1	1	1	1	1	1	1	1	1	1639900	185660	318070	278840	267330	273640	316330
1156	676	1200	7852;7853;7854;7855	4998;4999;5000	4998		FLNDSEQVAR	10	0	11775728	Q9BVT8	Q9BVT8				yes	0.0016404	141.07	1	1	1		1		1	1	1		1		1041900	342220	349230	310580	0	39861	0
1157	70	1201	7856;7857;7858;7859;7860;7861	5001	5001		FLNEHPGGEEVLLEQAGVDASESFEDVGHSSDAR	34	0	36266397	O43169	O43169				yes	0.005296	138.27	1	1	1	1	1	1	1	1	1	1	1	1	4092600	637890	1195000	1524900	182340	308640	243890
1158	271	1202	7862;7863;7864;7865;7866	5002	5002		FLQDYFDGNLKR	12	1	15147518	P30101	P30101				yes	0.01072	105.62	1		1	1	1	1	1		1	1	1	1	833400	115440	0	456370	49678	117540	94363
1159	524	1203	7867;7868;7869;7870;7871;7872	5003;5004;5005	5005		FLSDPQVHTVLVER	14	0	1638873	Q14204	Q14204				yes	0.00025669	118.29	1	1	1	1	1	1	1	1	1	1	1	1	2395500	330470	379100	432380	271160	523050	459380
1160	125	1204	7873;7874;7875;7876;7877;7878	5006;5007;5008;5009;5010;5011	5010		FLSDVYPDGFK	11	0	12866183	P05165;P05165-2	P05165				yes	0.009925	166.74	1	1	1	1	1	1	1	1	1	1	1	1	29369000	4516100	4953600	4670500	4111800	5214100	5902700
1161	125	1205	7879;7880;7881;7882;7883;7884;7885	5012;5013	5013		FLSDVYPDGFKGHMLTK	17	1	19539659	P05165;P05165-2	P05165				yes	0.013576	97658			1	2	2	2			1	2	2	2	3777500	0	0	100450	460780	2425300	790960
1162	662	1206	7886;7887;7888;7889;7890;7891;7892;7893;7894;7895;7896;7897	5014;5015;5016;5017;5018;5019	5018		FLSPPALQGYVAWLR	15	0	17169352	Q9BQG0-2;Q9BQG0	Q9BQG0-2				yes	1.3904e-12	210.43	2	2	2	2	2	2	2	2	2	2	2	2	4949900	633230	798320	975750	401430	1289500	851750
1163	134	1207	7898;7899;7900;7901;7902;7903	5020;5021;5022;5023;5024;5025	5020		FLSQPFQVAEVFTGHMGK	18	0	20220033	P06576	P06576				yes	9.8419e-08	174.15	1	1	1	1	1	1	1	1	1	1	1	1	5737100	687350	1172100	1917300	539930	788620	631750
1164	260	1208	7904;7905;7906;7907;7908;7909	5026;5027;5028;5029;5030;5031	5030		FLSSAAAVSK	10	0	97953385	P27708	P27708				yes	0.31403	68349	1	1	1	1	1	1	1	1	1	1	1	1	648460	125780	93595	111610	80232	135970	101280
1165	280;527	1209	7910;7911;7912;7913;7914;7915	5032;5033	5032		FLVFNSK	7	0	85346979	P32189;P32189-2;P32189-1;Q14410	P32189				no	0.35026	76594	1	1	1	1	1	1							3252900	428190	365950	328100	386430	1135900	608300
1166	620	1210	7916;7917;7918;7919;7920;7921;7922;7923;7924;7925;7926;7927;7928	5034;5035;5036;5037;5038;5039;5040;5041;5042;5043	5042		FLVLDEADGLLSQGYSDFINR	21	0	23711696	Q92499	Q92499				yes	2.9808e-133	424.88	2	2	2	2	2	3	2	2	2	2	2	3	13700000	545190	1814900	3721700	414970	4025400	3177900
1167	179	1211	7929;7930;7931;7932;7933;7934;7935	5044;5045;5046;5047;5048;5049	5047		FLYECPWR	8	0	11695328	P11498	P11498				yes	0.013366	139.21	1	2	1	1	1	1	1	2	1	1	1	1	10079000	1483500	1483900	1795500	1397400	1958300	1960900
1168	693	1212	7936;7937;7938;7939;7940;7941;7942;7943	5050;5051;5052;5053;5054;5055;5056;5057	5057		FLYIWPNAR	9	0	11786237	Q9HCC0;Q9HCC0-2	Q9HCC0				yes	0.00024721	158.07	2	2	1	1	1	1	2	2	1	1	1	1	24333000	3313200	4157400	4487800	3181300	5130700	4062400
1169	480	1213	7944;7945;7946;7947;7948;7949	5058;5059	5058		FMELLEPLNER	11	0	13896962	Q01082;Q01082-2;Q01082-3	Q01082				yes	0.0045	129.93	1	1	1	1	1	1	1	1	1	1	1	1	1476500	270870	280700	257360	134980	276920	255700
1170	706	1214	7950;7951;7952;7953;7954;7955	5060;5061;5062;5063;5064	5064		FMLVLASNQPEQFDWAINDR	20	0	23931474	Q9NVI7-2;Q9NVI7	Q9NVI7-2				yes	7.5707e-14	199.06	1	1	1	1	1	1	1	1	1	1	1	1	2141600	242400	376430	420590	187860	484720	429610
1171	464	1215	7956;7957;7958;7959;7960	5065;5066;5067;5068	5067		FMNAVFFLLPK	11	0	13257206	P78527;P78527-2	P78527				yes	0.065179	173.17	1	1	1	1	1		1	1	1	1	1		797340	217060	267580	107280	72902	132500	0
1172	250	1216	7961;7962;7963;7964;7965;7966;7967;7968;7969;7970;7971;7972	5069;5070;5071;5072;5073;5074;5075;5076;5077;5078;5079;5080	5072		FMNSHLQKPYEINLMEELTLK	21	1	25772971	P26196	P26196				yes	7.8996e-21	210.82	2	2	2	2	2	2	2	2	2	2	2	2	20157000	1395700	3266800	4042500	2801800	4224100	4426000
1173	549	1217	7973;7974;7975;7976;7977;7978	5081;5082	5081		FMSAYEQR	8	0	10304542	Q15428	Q15428				yes	0.19866	82589	1	1	1	1	1	1	1	1	1	1	1	1	921740	137530	132150	135280	129760	180530	206490
1174	65	1218	7979;7980;7981;7982;7983;7984	5083	5083		FMTPVIQDNPSGWGPCAVPEQFR	23	0	26322203	O15371	O15371				yes	0.018738	98222	1	1	1	1	1	1	1	1	1	1	1	1	1511600	204600	261530	308880	195940	242460	298210
1175	257	1219	7985;7986;7987;7988;7989;7990	5084;5085;5086;5087;5088;5089	5089		FNADEFEDMVAEK	13	0	15436501	P27635	P27635				yes	2.0966e-11	222.33	1	1	1	1	1	1	1	1	1	1	1	1	2983200	504000	661270	621960	371110	341590	483280
1176	257	1220	7991;7992;7993;7994;7995;7996	5090;5091;5092;5093;5094;5095	5095		FNADEFEDMVAEKR	14	1	16997512	P27635	P27635				yes	0.0078186	161.75	1	1	1	1	1	1	1	1	1	1	1	1	6295200	667040	765510	1090300	818730	1481200	1472400
1177	655	1221	7997;7998;7999;8000;8001;8002	5096;5097;5098;5099;5100;5101	5099		FNASQLITQR	10	0	11766251	Q99623	Q99623				yes	1.3467e-07	227.5	1	1	1	1	1	1	1	1	1	1	1	1	17513000	2361100	2004300	2385500	1378900	7011800	2371700
1178	228	1222	8003;8004;8005;8006;8007;8008	5102;5103;5104;5105	5103		FNEEHIPDSPFVVPVASPSGDAR	23	0	24661816	P21333;P21333-2	P21333				yes	0.04442	133	1	1	1	1	1	1	1	1	1	1	1	1	3076100	349260	534900	460560	474140	618810	638440
1179	619	1223	8009;8010;8011;8012;8013;8014	5106;5107;5108;5109;5110;5111	5110		FNEENYGVK	9	0	10984982	Q8WWM7;Q8WWM7-3;Q8WWM7-2;Q8WWM7-4;Q8WWM7-5;Q8WWM7-6;Q8WWM7-7	Q8WWM7				yes	0.00034875	155.69	1	1	1	1	1	1	1	1	1	1	1	1	18029000	3045000	3239400	3022900	2501700	3083100	3136600
1180	377	1224	8015;8016;8017;8018	5112;5113;5114	5112		FNFLAPELPAVSEFSTSETMGHSADR	26	0	28393123	P55084	P55084				yes	0.022012	107.88	1	1	1	1			1	1	1	1			5940400	1336700	2287700	2195000	121020	0	0
1181	551	1225	8019;8020;8021;8022;8023;8024	5115;5116;5117;5118;5119;5120	5115		FNFLNPNDPYHAYYR	15	0	19298798	Q15459	Q15459				yes	0.0026814	154.51	1	1	1	1	1	1	1	1	1	1	1	1	7083700	906880	970320	1257900	1030300	1529300	1389000
1182	343	1226	8025;8026;8027;8028;8029;8030	5121;5122;5123	5121		FNLILR	6	0	77447521	P49411	P49411				yes	0.17682	136.59	1	1	1	1	1	1	1	1	1	1	1	1	2114200	534660	656920	781850	45252	54875	40613
1183	377	1227	8031;8032;8033;8034;8035	5124;5125;5126	5125		FNNWGGSLSLGHPFGATGCR	20	0	21339803	P55084	P55084				yes	1.3175e-14	206.63	1	1	1		1	1	1	1	1		1	1	6006800	1464500	1572100	2515200	0	267860	187110
1184	464	1228	8036;8037;8038;8039;8040;8041	5127;5128;5129;5130;5131;5132	5127		FNNYVDCMK	9	0	11894896	P78527;P78527-2	P78527				yes	0.33727	171.14	1	1	1	1	1	1	1	1	1	1	1	1	1828200	435350	404880	373830	126330	296570	191230
1185	398	1229	8042;8043;8044;8045;8046;8047	5133;5134;5135;5136;5137;5138	5138		FNPFVTSDR	9	0	10815193	P61254;Q9UNX3	P61254				yes	0.01407	179.7	1	1	1	1	1	1	1	1	1	1	1	1	6623700	895850	996870	1104100	818440	1213000	1595400
1186	105	1230	8048;8049;8050	5139	5139		FNQDPEAVDEDR	12	0	14336059	O95260;O95260-2	O95260				yes	0.0010917	132.3	1	1	1				1	1	1				383070	148350	128790	105940	0	0	0
1187	515	1231	8051;8052;8053;8054;8055;8056	5140;5141;5142	5140		FNVGEDCPVFDGLFEFCQLSTGGSVASAVK	30	0	32364795	Q13547	Q13547				yes	0.37851	93744	1	1	1	1	1	1	1	1	1	1	1	1	980780	109470	135280	145460	100450	244520	245600
1188	520	1232	8057;8058;8059;8060;8061;8062	5143;5144;5145;5146;5147	5146		FNVLQYVVPEVK	12	0	14337919	Q14152	Q14152				yes	4.3858e-06	202.02	1	1	1	1	1	1	1	1	1	1	1	1	1885900	296170	329170	325810	264420	330770	339590
1189	430	1233	8063;8064;8065;8066;8067;8068	5148;5149;5150;5151;5152	5150		FNVWDTAGQEK	11	0	1293599	P62826	P62826				yes	0.0070844	121.92	1	1	1	1	1	1	1	1	1	1	1	1	2236700	380970	400340	834530	215770	25901	379220
1190	524	1234	8069;8070;8071;8072;8073;8074	5153;5154	5153		FNYGFEYLGVQDK	13	0	15787355	Q14204	Q14204				yes	1.9937e-05	185.39	1	1	1	1	1	1	1	1	1	1	1	1	1353300	222410	35500	284040	232460	271440	307470
1191	255	1235	8075;8076;8077;8078;8079;8080	5155;5156;5157;5158;5159	5157		FPEELTQTFMSCNLITGMFQR	21	0	25491753	P26641	P26641				yes	0.0002899	142.05	1	1	1	1	1	1	1	1	1	1	1	1	1086400	193540	245560	255390	104110	143990	143820
1192	126	1236	8081;8082;8083;8084;8085;8086	5160;5161;5162;5163;5164;5165	5160		FPGDSVVTGR	10	0	10335193	P05166	P05166				yes	0.027041	107.25	1	1	1	1	1	1	1	1	1	1	1	1	3214700	654700	672090	505620	325510	415110	641690
1193	750	1237	8087;8088;8089;8090;8091;8092	5166;5167;5168;5169;5170	5170		FPGFAKPGTEQYLLAK	16	1	17659403	Q9Y5X1	Q9Y5X1				yes	0.0020849	152.81	1	1	1	1	1	1	1	1	1	1	1	1	4298500	711610	820930	747880	622500	607330	788270
1194	459;141;673;118;669;564	1238	8093;8094;8095;8096;8097;8098	5171;5172;5173;5174;5175;5176;5177;5178;5179;5180	5178		FPGQLNADLR	10	0	1129588	P04350;P07437;A6NNZ2;A6NKZ8;CON__ENSEMBL:ENSBTAP00000025008;Q9H4B7;P68371;Q3ZCM7;Q99867;Q9BUF5;Q9BVA1;Q13885	P68371				no	0.0066782	129.64	1	1	1	1	1	1							5745200	1433200	1557000	1733000	317690	376020	328240
1195	459;141;673;118;669;564	1239	8099;8100;8101;8102;8103;8104	5181;5182;5183;5184	5181		FPGQLNADLRK	11	1	1257683	P04350;P07437;A6NNZ2;A6NKZ8;CON__ENSEMBL:ENSBTAP00000025008;Q9H4B7;P68371;Q3ZCM7;Q99867;Q9BUF5;Q9BVA1;Q13885	P68371				no	0.027915	97933	1	1	1	1	1	1							1924500	409090	519370	482660	120190	229080	164160
1196	120	1240	8105;8106	5185;5186	5185		FPLFGGWK	8	0	95050142	P04843	P04843				yes	0.011553	126.4	1	1					1	1					453100	0	453100	0	0	0	0
1197	426	1241	8107;8108;8109;8110;8111	5187;5188;5189;5190;5191	5189		FPLTTESAMK	10	0	11235583	P62750	P62750				yes	0.02658	107.57	1	1		1	1	1	1	1		1	1	1	3292300	603480	1008500	0	401430	500070	778840
1198	695	1242	8112;8113;8114;8115;8116;8117;8118;8119	5192;5193;5194;5195;5196	5193		FPNGVQLSPAEDFVLVAETTMAR	23	0	24912417	Q9HDC9;Q9HDC9-2	Q9HDC9				yes	0.010661	139.71	1	2	2	1	1	1	1	2	2	1	1	1	1081800	148300	245560	298610	97254	138150	153930
1199	439	1243	8120;8121;8122;8123;8124	5197;5198;5199	5199		FPSLLTHNENMVAK	14	0	15998079	P62906	P62906				yes	0.0001331	129.27	1	1		1	1	1	1	1		1	1	1	2023600	578710	541930	0	319740	569340	13852
1200	347	1244	8125;8126;8127;8128;8129;8130	5200;5201;5202;5203;5204;5205	5204		FPVAPLIPYPLITK	14	0	15679378	P49756;P49756-3;P49756-2	P49756				yes	0.0022788	164.37	1	1	1	1	1	1	1	1	1	1	1	1	4487900	796740	995360	744160	526160	675940	749590
1201	576	1245	8131;8132;8133;8134	5206;5207;5208	5208		FQDAVLANSFFIMPATVADATAVR	24	0	2554289	Q5T4S7-2;Q5T4S7;Q5T4S7-4;Q5T4S7-3;Q5T4S7-5	Q5T4S7-2				yes	0.0013622	149.54			1	1	1	1			1	1	1	1	1126700	0	0	255690	214800	386960	269220
1202	744	1246	8135;8136;8137;8138;8139;8140;8141;8142;8143;8144;8145	5209;5210	5209		FQDTAEALAAFTALMEGK	18	0	19129241	Q9Y2X3	Q9Y2X3				yes	1.1255e-11	193.51	2	2	2	2	2	1	2	2	2	2	2	1	882040	135130	192840	258750	46333	198020	50968
1203	477	1247	8146;8147;8148;8149;8150;8151	5211	5211		FQEHLQLQNLGINPANIGFSTLTMESDKFICIR	33	1	38339233	Q00610;Q00610-2	Q00610				yes	0.047314	119.7	1	1	1	1	1	1	1	1	1	1	1	1	6999800	531180	1362200	915940	512100	2131800	1546500
1204	587	1248	8152;8153;8154;8155;8156;8157	5212;5213	5212		FQILNDEIITILDK	14	0	1673924	Q7L576;Q7L576-2;Q7L576-3	Q7L576				yes	0.00016989	126	1	1	1	1	1	1	1	1	1	1	1	1	1283500	159580	212910	237570	142910	283330	247170
1205	619	1249	8158	5214	5214		FQLEELR	7	0	93349198	Q8WWM7;Q8WWM7-3;Q8WWM7-2;Q8WWM7-4;Q8WWM7-5;Q8WWM7-6	Q8WWM7				yes	0.34817	76.82		1						1					359590	0	359590	0	0	0	0
1206	619	1250	8159	5215	5215		FQLEELRK	8	1	10615869	Q8WWM7;Q8WWM7-3;Q8WWM7-2;Q8WWM7-4;Q8WWM7-5;Q8WWM7-6	Q8WWM7				yes	0.20378	82011					1						1		2051500	0	0	0	0	2051500	0
1207	642	1251	8160;8161;8162;8163;8164;8165;8166;8167;8168	5216;5217;5218;5219;5220	5217		FQNYLAMDGFLLYELGDTGK	20	0	22940929	Q96JJ7	Q96JJ7				yes	3.7504e-34	257.01	2	2	2	2	1		2	2	2	2	1		3429900	652650	1036800	1589300	115840	35274	0
1208	474	1252	8169;8170;8171;8172;8173;8174	5221;5222	5221		FQSAAIGALQEASEAYLVGLFEDTNLCAIHAK	32	0	34366973	P84243	P84243				yes	2.5256e-62	305.13			2		2	2			2		2	2	9740000	0	0	2448700	0	4556000	2735300
1209	524	1253	8175;8176;8177;8178;8179	5223;5224;5225	5223		FQSISTEFLALMK	13	0	15137851	Q14204	Q14204				yes	0.0041167	112.22	1	1	1	1		1	1	1	1	1		1	2019000	362740	486180	533960	229450	0	406670
1210	460	1254	8180;8181;8182;8183;8184;8185;8186;8187;8188;8189;8190	5226;5227;5228;5229;5230;5231;5232	5230		FQSSAVMALQEACEAYLVGLFEDTNLCAIHAK	32	0	35856942	P68431	P68431				yes	9.9705e-10	191.19	2	2	2	1	2	2	2	2	2	1	2	2	3704300	81333	363870	954950	30724	1492800	780600
1211	477	1255	8191;8192;8193;8194;8195;8196	5233;5234;5235;5236;5237	5234		FQSVPAQPGQTSPLLQYFGILLDQGQLNK	29	0	31866713	Q00610;Q00610-2	Q00610				yes	2.7316e-06	169.76	1	1	1	1	1	1	1	1	1	1	1	1	1256000	244140	271980	277040	100970	152000	209900
1212	201	1256	8197;8198;8199;8200;8201	5238;5239;5240;5241;5242	5240		FQTEIQTVNK	10	0	12066245	P14868	P14868				yes	0.0093396	124.16	1	1	1	1	1		1	1	1	1	1		2140800	408150	412920	346290	315820	657660	0
1213	305	1257;1258	8202;8203;8204;8205;8206;8207;8208;8209;8210;8211;8212;8213	5243;5244;5245;5246;5247	5244		FQTMEEK	7	0	91140587	P39023	P39023				yes	0.35307	76.29	2	2	2	2	2	2	2	2	2	2	2	2	1718700	305630	232970	259750	182870	353670	383850
1214	508	1259	8214;8215;8216;8217;8218;8219	5248;5249;5250	5250		FQWDLNAWTK	10	0	13076299	Q13263;Q13263-2	Q13263				yes	0.0017044	140.22	1	1	1	1	1	1	1	1	1	1	1	1	1076500	148620	185630	256240	211600	0	274390
1215	395	1260	8220;8221;8222;8223;8224;8225;8226	5251;5252	5251		FRAPELLFRPDLIGEESEGIHEVLVFAIQK	30	2	34518504	P61163	P61163				yes	0.003399	155.43		1	2		2	2		1	2		2	2	1963800	0	20500	325380	0	1092000	525830
1216	28;454	1261;1262	8227;8228;8229;8230;8231;8232;8233;8234;8235;8236;8237;8238;8239;8240;8241;8242;8243;8244	5253;5254;5255;5256;5257;5258;5259	5256	16	FRCPEALFQPSFLGMESCGIHETTFNSIMK	30	1	3533624	CON__P60712;P60709;P63261	P63261			P60712	no	2.6277e-12	195.97	3	3	3	3	3	3							37191000	1295300	4477000	9524600	2979100	13559000	5355100		+
1217	287	1263	8245;8246;8247	5260	5260		FRGVQDIVVGEGTHFLIPWVQKPIIFDCR	29	2	34258071	P35232	P35232				yes	1.9403e-06	174.32			1		1	1			1		1	1	2108100	0	0	184730	0	1738400	184950
1218	184	1264	8248;8249;8250;8251;8252;8253	5261;5262	5261		FSASGELGNGNIK	13	0	12926361	P12004	P12004				yes	0.0081376	105.66	1	1	1	1	1	1	1	1	1	1	1	1	677510	206130	191450	198240	15831	29019	36848
1219	609	1265	8254;8255;8256;8257;8258;8259	5263	5263		FSATEVTNK	9	0	99549238	Q8N163;Q8N163-2	Q8N163				yes	0.015692	115.86	1	1	1	1	1	1	1	1	1	1	1	1	606350	66398	60065	88998	91436	157130	142310
1220	496	1266	8260;8261;8262;8263;8264;8265	5264;5265	5264		FSDHVALLSVFQAWDDAR	18	0	20760065	Q08211	Q08211				yes	8.4314e-06	162.61	1	1	1	1	1	1	1	1	1	1	1	1	1945600	202560	266380	393580	179880	535830	367340
1221	719	1267	8266;8267;8268;8269;8270;8271	5266	5266		FSEAEHWLDYFPPLAIQDLKR	21	1	25742907	Q9P2J5	Q9P2J5				yes	0.0014712	115.26	1	1	1	1	1	1	1	1	1	1	1	1	1289700	87005	133120	220420	151000	366770	331420
1222	99	1268	8272;8273;8274;8275;8276	5267;5268;5269;5270;5271	5267		FSEQVFK	7	0	88344397	O75955	O75955				yes	0.07807	103.65	1	1		1	1	1	1	1		1	1	1	1331900	0	362310	0	173740	371900	423970
1223	717	1269	8277;8278;8279;8280;8281;8282	5272	5272		FSFTLPYPVK	10	0	11976434	Q9P035	Q9P035				yes	0.11836	84838	1	1	1	1	1	1	1	1	1	1	1	1	1549900	422760	496900	373030	85530	77545	94123
1224	402	1270	8283;8284;8285;8286;8287;8288	5273;5274	5274		FSGNLLVSLLGTWSDTSSGGPAR	23	0	23211652	P61619;P61619-3	P61619				yes	0.89489	126.04	1	1	1	1	1	1	1	1	1	1	1	1	489270	65842	93172	129300	31099	90720	79142
1225	177	1271	8289;8290;8291;8292;8293;8294	5275;5276;5277;5278	5277		FSNLWK	6	0	79341227	P11182	P11182				yes	0.28783	106.6	1	1	1	1	1	1	1	1	1	1	1	1	1620700	251640	177420	190060	214210	354640	432710
1226	33	1272	8295;8296;8297;8298;8299;8300	5279;5280;5281;5282;5283;5284	5281		FSNSSSSNEFSK	12	0	1319563	CON__Q5D862;Q5D862	CON__Q5D862	FLG2;IFPS	Filaggrin-2;Intermediate filament-associated and psoriasis-susceptibility protein	Q5D862	yes	0.00061108	136.89	1	1	1	1	1	1	1	1	1	1	1	1	867450	183060	152230	245400	84167	100400	102190		+
1227	547	1273	8301;8302;8303;8304;8305	5285	5285		FSNTGEDWYVLVGVAK	16	0	17838781	Q15393;Q15393-3	Q15393				yes	1.7841e-05	173.69		1	1	1	1	1		1	1	1	1	1	1373100	0	76740	324890	253180	364540	353710
1228	183	1274	8306;8307;8308;8309;8310;8311	5286;5287;5288;5289;5290;5291	5291		FSPAGPILSIR	11	0	11566604	P11940;P11940-2;Q9H361;Q4VXU2;Q5JQF8	P11940				yes	0.0056859	126.26	1	1	1	1	1	1	1	1	1	1	1	1	3094800	390960	429080	586180	313340	757360	617870
1229	510	1275	8312;8313;8314;8315;8316;8317;8318	5292;5293;5294;5295	5294		FSPAGPVLSIR	11	0	11426448	Q13310;Q13310-2	Q13310				yes	0.00053209	153.47	1	1	2	1	1	1	1	1	2	1	1	1	2500300	269990	392680	534660	232250	560130	510630
1230	117	1276	8319;8320;8321;8322;8323;8324;8325;8326;8327;8328;8329;8330;8331;8332;8333	5296;5297;5298;5299;5300;5301;5302;5303;5304;5305;5306;5307	5296		FSSCGGGGGSFGAGGGFGSR	20	0	17647274	P04264;CON__P04264	P04264	KRT1;KRTA	67 kDa cytokeratin;Cytokeratin-1;Hair alpha protein;Keratin, type II cytoskeletal 1;Keratin-1;Type-II keratin Kb1	P04264	yes	7.6153e-08	177.98	2	2	3	3	3	2	2	2	3	3	3	2	22687000	3909600	3739600	5760000	2611200	3744800	2922000		+
1231	289	1277	8334;8335;8336;8337;8338;8339	5308;5309	5309		FSSSGGGGGGGR	12	0	98142642	P35527	P35527				yes	0.13144	75296	1	1	1	1	1	1	1	1	1	1	1	1	102780	19011	20278	30805	10916	8958.1	12815		+
1232	289	1278	8340;8341;8342;8343;8344;8345;8346;8347;8348;8349;8350;8351	5310;5311;5312;5313;5314;5315	5312		FSSSSGYGGGSSR	13	0	12345214	P35527;CON__P35527	P35527	KRT9	Cytokeratin-9;Keratin, type I cytoskeletal 9;Keratin-9	P35527	yes	0.0089923	104.27	2	2	2	2	2	2	2	2	2	2	2	2	33769000	5791800	5191700	9275900	4374100	4115900	5019600		+
1233	625	1279	8352;8353;8354	5316	5316		FSSVQLLGDLLFHISGVTGK	20	0	21171521	Q92616	Q92616				yes	0.0021554	114.23			1		1	1			1		1	1	206200	0	0	43574	0	101340	61292
1234	439	1280	8355;8356;8357;8358;8359;8360	5317;5318;5319;5320;5321	5320		FSVCVLGDQQHCDEAK	16	0	18918193	P62906	P62906				yes	2.1126e-05	171.52	1	1	1	1	1	1	1	1	1	1	1	1	13879000	1897600	2076600	2062400	1615800	3056400	3170100
1235	136	1281	8361;8362;8363;8364;8365;8366;8367;8368;8369;8370;8371;8372	5322;5323	5322		FTASAGIQVVGDDLTVTNPK	20	0	20320477	P06733;P06733-2	P06733				yes	6.3497e-44	290.72	2	2	2	2	2	2	2	2	2	2	2	2	3696200	132390	177230	2581600	259040	330200	215740
1236	136	1282	8373;8374;8375;8376;8377	5324	5324		FTASAGIQVVGDDLTVTNPKR	21	1	21881488	P06733;P06733-2	P06733				yes	0.95222	128.62		1	1	1	1	1		1	1	1	1	1	1231300	0	45964	653640	129910	261130	140640
1237	56	1283	8378;8379;8380;8381;8382;8383;8384	5325;5326;5327;5328	5325		FTDEEVDELYR	11	0	14146252	O14950;P19105	O14950				yes	0.00081134	148.56	1	2	1	1	1	1	1	2	1	1	1	1	1871800	359460	377710	370840	200990	242410	320360
1238	68	1284	8385;8386;8387	5329	5329		FTDILVR	7	0	86249125	O43143	O43143				yes	0.1728	99102		1			1	1		1			1	1	265280	0	33658	0	0	129440	102180
1239	619	1285	8388;8389;8390;8391;8392;8393;8394	5330;5331	5331		FTDSAIAMNSK	11	0	11835543	Q8WWM7;Q8WWM7-3;Q8WWM7-2;Q8WWM7-4;Q8WWM7-5;Q8WWM7-6;Q8WWM7-7	Q8WWM7				yes	5.3266e-10	227.7	1	1	2	1	1	1	1	1	2	1	1	1	2297600	392140	443530	328060	238210	375390	520240
1240	228	1286	8395;8396;8397;8398;8399;8400;8401;8402;8403;8404;8405	5332;5333;5334;5335;5336	5334		FTIDTK	6	0	72338031	P21333;P21333-2	P21333				yes	0.33764	93111	2	2	1	2	2	2	2	2	1	2	2	2	706980	140060	59455	67415	87580	180740	171730
1241	288	1287	8406;8407;8408;8409;8410;8411	5337;5338;5339	5339		FTLDCTHPVEDGIMDAANFEQFLQER	26	0	30823801	P35268	P35268				yes	7.8499e-24	230.39	1	1	1	1	1	1	1	1	1	1	1	1	5902500	153350	759460	1568100	146120	1751600	1523800
1242	90;91	1288;1289	8412;8413;8414;8415;8416;8417;8418;8419;8420;8421;8422;8423;8424;8425;8426;8427;8428;8429;8430;8431;8432;8433	5340;5341;5342;5343;5344;5345;5346;5347;5348;5349	5343	23	FTNMLGQPGSTALDLFK	17	0	18389237	O75400;O75400-2;O75400-3	O75400				no	4.1489e-40	288.93	4	4	4	3	3	4							29438000	4043200	5429100	4909300	3783500	5714100	5559100
1243	158	1290	8434;8435;8436;8437;8438;8439	5350;5351;5352	5350		FTPGTFTNQIQAAFR	15	0	16978526	P08865	P08865				yes	0.00018111	162.37	1	1	1	1	1	1	1	1	1	1	1	1	1843600	386090	446110	484510	185140	119410	222330
1244	158	1291	8440;8441;8442;8443;8444;8445	5353;5354;5355;5356;5357	5357		FTPGTFTNQIQAAFREPR	18	1	2080049	P08865	P08865				yes	0.0069426	107.08	1	1	1	1	1	1	1	1	1	1	1	1	5095300	422490	601970	917280	657400	1543700	952410
1245	134	1292	8446;8447;8448;8449;8450;8451	5358;5359;5360;5361;5362	5360		FTQAGSEVSALLGR	14	0	14347467	P06576	P06576				yes	8.9029e-07	190.45	1	1	1	1	1	1	1	1	1	1	1	1	2582300	301580	348540	861430	254140	443100	373540
1246	524	1293	8452;8453;8454;8455;8456;8457	5363;5364;5365;5366;5367	5367		FTQDTQPHYIYSPR	14	0	17518267	Q14204	Q14204				yes	0.00014882	127.9	1	1	1	1	1	1	1	1	1	1	1	1	2185800	323670	393750	326710	210730	478620	452320
1247	238	1294	8458;8459;8460;8461;8462;8463	5368;5369;5370;5371;5372;5373	5368		FVADGIFK	8	0	89548035	P23396	P23396				yes	0.38808	67128	1	1	1	1	1	1	1	1	1	1	1	1	5173100	582160	700920	1063300	511110	1192000	1123500
1248	238	1295	8464;8465;8466;8467;8468	5374;5375;5376	5374		FVADGIFKAELNEFLTR	17	1	19690309	P23396	P23396				yes	3.004e-12	186.46		1	1	1	1	1		1	1	1	1	1	1934500	0	40821	140360	128210	1247100	377970
1249	729	1296	8469;8470;8471;8472	5377;5378	5377		FVAIIIEASGGGAFLVLPLHK	21	0	21512456	Q9ULV4	Q9ULV4				yes	1.2233e-13	187.67		1		1	1	1		1		1	1	1	813510	0	21141	0	27289	520150	244930
1250	748	1297	8473;8474;8475	5379;5380;5381	5380		FVASCGFTPDVK	12	0	13266278	Q9Y4P3	Q9Y4P3				yes	0.036081	165.76	1	1	1				1	1	1				760610	241420	282020	237170	0	0	0
1251	238	1298	8476;8477;8478;8479;8480;8481;8482	5382;5383;5384;5385;5386;5387	5384		FVDGLMIHSGDPVNYYVDTAVR	22	0	24671842	P23396	P23396				yes	1.4029e-21	223.39	1	1	1	2	1	1	1	1	1	2	1	1	14618000	1980700	2744000	2780800	1656500	2767800	2688100
1252	311	1299	8483;8484;8485;8486;8487;8488	5388;5389;5390;5391;5392;5393	5392		FVDILTNWYVR	11	0	14247452	P41252	P41252				yes	2.199e-06	193.07	1	1	1	1	1	1	1	1	1	1	1	1	3718400	439930	541300	616660	503530	835380	781540
1253	310	1300	8489;8490;8491;8492;8493	5394;5395	5395		FVDLYGAQK	9	0	10395338	P40939	P40939				yes	0.0094423	124.01	1	1	1	1	1		1	1	1	1	1		2810700	856430	1014100	873850	56960	9361.7	0
1254	381	1301	8494;8495;8496;8497;8498;8499	5396	5396		FVEGVCPFCGYEEARGDQCDK	21	1	25220301	P56192	P56192				yes	0.14046	89058	1	1	1	1	1	1	1	1	1	1	1	1	2613000	226940	353300	410980	360880	724740	536160
1255	145	1302	8500;8501;8502;8503;8504;8505;8506	5397;5398;5399;5400;5401;5402	5397		FVELPGAEMGK	11	0	11765849	P07814	P07814				yes	0.089632	85266	1	1	2	1	1	1	1	1	2	1	1	1	2909500	378260	399380	507680	333500	607750	682890
1256	625	1303	8507;8508;8509;8510;8511	5403;5404;5405	5404		FVHFIDAPSLALIMPIVQR	19	0	21662024	Q92616	Q92616				yes	0.19356	82372	1	1		1	1	1	1	1		1	1	1	666310	146890	150580	0	77999	246750	44079
1257	90;91	1304	8512;8513;8514;8515;8516;8517;8518;8519;8520;8521;8522;8523	5406;5407;5408;5409;5410;5411;5412;5413	5413		FVKEPAFEDITLESER	16	1	19089469	O75400;O75400-2;O75400-3	O75400				no	1.3806e-05	176.35	2	2	2	2	2	2							33134000	2912300	3780700	4439200	4532400	10649000	6819900
1258	125	1305	8524;8525;8526;8527;8528;8529;8530;8531;8532	5414;5415;5416;5417;5418;5419	5416		FVKGDISTK	9	1	9935495	P05165;P05165-2	P05165				yes	0.057837	96252		1	2	2	2	2		1	2	2	2	2	1464600	0	61365	143810	192490	699400	367520
1259	502	1306	8533;8534;8535;8536;8537	5420;5421	5420		FVMEVEVDGQK	11	0	12796118	Q12906;Q12906-3;Q12906-6;Q12906-2;Q12906-4;Q12906-5;Q96SI9;Q96SI9-2	Q12906				yes	0.0027678	135.3	1		1	1	1	1	1		1	1	1	1	1687300	271550	0	412940	242220	315780	444820
1260	436	1307	8538;8539;8540;8541;8542;8543	5422;5423;5424;5425;5426;5427	5422		FVNVVPTFGK	10	0	11066124	P62861	P62861				yes	0.038718	99226	1	1	1	1	1	1	1	1	1	1	1	1	4431800	435180	521660	434790	506360	1465400	1068300
1261	678	1308	8544;8545;8546;8547;8548;8549	5428	5428		FVPFAAVAAANCINIPLMR	19	0	20740856	Q9BWM7;Q9H9B4	Q9BWM7				yes	0.00022487	124.08	1	1	1	1	1	1	1	1	1	1	1	1	668770	85467	99112	279630	48237	77549	78775
1262	464	1309	8550;8551;8552;8553;8554;8555;8556	5429;5430;5431;5432;5433;5434	5429		FVPLLPGNR	9	0	10115866	P78527;P78527-2	P78527				yes	0.13099	87531	1	1	2	1	1	1	1	1	2	1	1	1	2707000	463080	414290	519110	234520	747010	329040
1263	737	1310	8557;8558;8559;8560;8561;8562	5435;5436	5435		FVQCPDGELQK	11	0	1319618	Q9Y230	Q9Y230				yes	0.0017559	138.44	1	1	1	1	1	1	1	1	1	1	1	1	1241900	205130	197220	250680	132170	261240	195470
1264	156	1311	8563;8564;8565;8566;8567;8568	5437;5438;5439	5438		FVSSSSSGAYGGGYGGVLTASDGLLAGNEK	30	0	2807325	P08727	P08727				yes	3.7407e-12	190.74	1	1	1	1	1	1	1	1	1	1	1	1	2070500	481390	600290	495500	143560	193560	156210		+
1265	673	1312	8569;8570;8571	5440;5441;5442	5441		FWEVISDEHGIDPTGSYHGDSDLQLER	27	0	31014003	Q9BVA1;Q13885	Q9BVA1				yes	0.00095862	124.35	1	1	1				1	1	1				37598000	9425900	12851000	15321000	0	0	0
1266	141	1313	8572;8573;8574;8575;8576;8577;8578;8579;8580	5443;5444;5445;5446;5447;5448;5449	5444		FWEVISDEHGIDPTGTYHGDSDLQLDR	27	0	31014003	P07437	P07437				yes	2.2738e-41	255.25	1	1	1	2	2	2	1	1	1	2	2	2	17207000	1080100	1640300	2366400	3836500	4688800	3594900
1267	459;118	1314	8581;8582;8583;8584;8585;8586	5450;5451;5452;5453;5454;5455	5450		FWEVISDEHGIDPTGTYHGDSDLQLER	27	0	31154159	P04350;P68371	P68371				no	0.001964	144.47	1	1	1	1	1	1							18442000	3776300	4553900	5812400	1381900	1699100	1218000
1268	485	1315	8587;8588;8589;8590;8591;8592	5456;5457;5458	5456		FWYFVSQLK	9	0	12166281	Q02543	Q02543				yes	0.34322	170.88	1	1	1	1	1	1	1	1	1	1	1	1	2001500	412190	519610	457500	202920	150100	259170
1269	261	1316	8593;8594;8595;8596;8597	5459	5459		FYALSASFEPFSNK	14	0	16067668	P27797	P27797				yes	4.527e-13	219.8	1	1	1	1		1	1	1	1	1		1	2452900	389510	554650	1165800	114720	0	228200
1270	576	1317	8598;8599;8600;8601;8602;8603	5460;5461;5462;5463	5461		FYCVLSPEASEDDLNRLDSVACDVLFSK	28	1	32485006	Q5T4S7-2;Q5T4S7;Q5T4S7-4;Q5T4S7-3;Q5T4S7-5	Q5T4S7-2				yes	0.011082	157.92	1	1	1	1	1	1	1	1	1	1	1	1	3179000	489020	642590	399870	339500	908410	399640
1271	146	1318	8604;8605;8606;8607;8608;8609	5464;5465;5466;5467;5468;5469	5467		FYEQFSK	7	0	94743888	P07900-2;P07900	P07900-2				yes	0.11254	123.1	1	1	1	1	1	1	1	1	1	1	1	1	1908400	243290	287540	577260	123130	356870	320320
1272	524	1319	8610;8611;8612;8613;8614;8615;8616	5470;5471;5472;5473	5470		FYFVGDEDLLEIIGNSK	17	0	19579673	Q14204	Q14204				yes	1.373e-13	207.2	1	2	1	2		1	1	2	1	2		1	1600900	111720	635350	357910	119400	0	376490
1273	464	1320	8617;8618;8619;8620;8621;8622	5474;5475;5476;5477;5478	5474		FYGELALK	8	0	93950657	P78527;P78527-2	P78527				yes	0.39424	66834	1	1	1	1	1	1	1	1	1	1	1	1	1567300	369420	284580	322810	110890	479570	0
1274	62	1321	8623;8624;8625;8626;8627;8628	5479;5480	5480		FYGPAGPYGIFAGR	14	0	14717248	O15173	O15173				yes	5.2141e-07	197.8	1	1	1	1	1	1	1	1	1	1	1	1	1735000	477030	458530	532260	57021	97365	112750
1275	44	1322	8629;8630;8631;8632	5481;5482;5483;5484	5484		FYGPEGPYGVFAGR	14	0	15157147	O00264	O00264				yes	3.9464e-34	290.61	1	1	1		1		1	1	1		1		13986000	3719700	5322100	4614300	0	330030	0
1276	332	1323	8633;8634;8635;8636	5485;5486;5487	5487		FYLLVVVGEIVTEEHLR	17	0	20151092	P46821	P46821				yes	0.0026588	147.55			1	1	1	1			1	1	1	1	285120	0	0	38915	7776.7	100650	137770
1277	381	1324	8637;8638	5488	5488		FYLLYIRPEGQDSAFSWTDLLLK	23	1	2774432	P56192	P56192				yes	4.7024e-14	188.66					1	1					1	1	644300	0	0	0	0	333250	311050
1278	203	1325	8639;8640;8641;8642;8643;8644	5489;5490	5489		FYPEDVAEELIQDITQK	17	0	20369943	P15311	P15311				yes	0.010602	102.01	1	1	1	1	1	1	1	1	1	1	1	1	192600	17641	20483	75103	17013	44087	18273
1279	754	1326	8645;8646;8647;8648;8649;8650	5491;5492;5493	5492		FYTDPSYFFDLWK	13	0	17277872	Q9Y6W5;Q8IV90;Q9UPY6	Q9Y6W5				yes	0.0004344	179.97	1	1	1	1	1	1	1	1	1	1	1	1	1047000	110910	150040	209380	99519	228730	248440
1280	90;91	1327	8651;8652;8653;8654;8655;8656	5494;5495;5496;5497;5498;5499	5496		FYVEDLK	7	0	91245928	O75400;O75400-2;O75400-3	O75400				no	0.11939	118	1	1	1	1	1	1							12579000	1976600	1861300	1966500	1579700	2089400	3105700
1281	592	1328	8657;8658;8659;8660;8661	5500;5501;5502;5503	5502		GADNDGSGSESGYTTPK	17	0	16416754	Q7Z417	Q7Z417				yes	0.0021782	150.28		1	1	1	1	1		1	1	1	1	1	847890	0	130510	142110	126420	220930	227930
1282	211	1329	8662;8663;8664;8665;8666;8667	5504	5504		GAEAANVTGPDGVPVEGSR	19	0	17818544	P16989;P16989-3;P16989-2	P16989				yes	0.006269	139.43	1	1	1	1	1	1	1	1	1	1	1	1	875100	164330	148860	137340	90969	122910	210680
1283	455	1330	8668;8669;8670;8671;8672;8673	5505;5506;5507;5508;5509	5507		GAEAANVTGPGGVPVQGSK	19	0	16948588	P67809	P67809				yes	7.3915e-17	218.96	1	1	1	1	1	1	1	1	1	1	1	1	1888100	389890	404830	300450	182410	266130	344360
1284	500	1331	8674;8675;8676;8677;8678;8679	5510;5511;5512	5511		GAEADQIIEYLK	12	0	13486874	Q12904	Q12904				yes	9.481e-07	194.85	1	1	1	1	1	1	1	1	1	1	1	1	1972600	276310	364880	293240	331360	355030	351770
1285	257	1332	8680;8681;8682;8683;8684;8685	5513;5514	5513		GAFGKPQGTVAR	12	1	11876411	P27635;Q96L21	P27635				yes	0.094541	81.5	1	1	1	1	1	1	1	1	1	1	1	1	926520	131580	149130	154490	96592	237880	156850
1286	228	1333	8686;8687;8688;8689;8690;8691	5515;5516;5517;5518	5517		GAGSYTIMVLFADQATPTSPIR	22	0	22951569	P21333;P21333-2	P21333				yes	0.00022951	159.05	1	1	1	1	1	1	1	1	1	1	1	1	2427400	264370	414400	424480	298640	533530	492010
1287	228	1334	8692;8693;8694;8695;8696;8697	5519;5520;5521;5522;5523	5521		GAGTGGLGLAVEGPSEAK	18	0	15697999	P21333;P21333-2	P21333				yes	0.11252	139.14	1	1	1	1	1	1	1	1	1	1	1	1	2691400	340760	445070	424460	339610	555510	586030
1288	347	1335	8698;8699;8700;8701;8702;8703;8704;8705;8706;8707	5524;5525;5526;5527;5528;5529	5524		GAIEVLIR	8	0	86953345	P49756;P49756-3;P49756-2	P49756				yes	0.027514	125.75	2	2	1	2	2	1	2	2	1	2	2	1	6034800	1107400	823080	860110	857720	1124200	1262300
1289	568	1336	8708;8709;8710;8711;8712;8713	5530;5531;5532	5532		GAILNISSGSGMLPVPLLTIYSATK	25	0	25023767	Q53GQ0	Q53GQ0				yes	0.00037441	160.26	1	1	1	1	1	1	1	1	1	1	1	1	1012400	222100	280400	316270	42293	60987	90384
1290	0	1337	8714;8715;8716;8717;8718;8719	5533;5534;5535	5535		GALQAVDQLSLFRPLCK	17	1	1915035	A1L0T0	A1L0T0				yes	0.00018082	129.2	1	1	1	1	1	1	1	1	1	1	1	1	1879000	456600	559410	677330	43122	76993	65504
1291	119	1338	8720;8721;8722;8723;8724;8725	5536;5537;5538;5539	5537		GALQNIIPASTGAAK	15	0	14107831	P04406	P04406				yes	0.019633	93473	1	1	1	1	1	1	1	1	1	1	1	1	5189500	599190	892550	2462800	316300	508050	410580
1292	532	1339	8726;8727;8728;8729;8730;8731;8732;8733;8734;8735;8736;8737	5540;5541;5542;5543;5544;5545;5546;5547;5548;5549;5550;5551	5544		GALQYLVPILTQTLTK	16	0	17580291	Q14974	Q14974				yes	0.00036934	161.01	2	2	2	2	2	2	2	2	2	2	2	2	2440900	358200	494360	711000	224340	325330	327660
1293	229	1340	8738;8739;8740;8741;8742;8743;8744;8745;8746;8747;8748;8749;8750	5552;5553;5554;5555;5556;5557;5558	5554		GALVLGYEGWLAGYQMNFETAK	22	0	24171726	P21796	P21796				yes	1.9638e-21	220.35	2	3	2	2	2	2	2	3	2	2	2	2	7328300	316680	946820	1939900	406980	2490100	1227900
1294	539	1341	8751;8752;8753;8754;8755;8756	5559;5560;5561	5559		GAMPPAPVPAGTPAPPGPATMMPDGTLGLTPPTTER	36	0	34506986	Q15233	Q15233				yes	0.24457	114.97	1	1	1	1	1	1	1	1	1	1	1	1	3821300	550790	951850	829880	441810	503420	543520
1295	179	1342	8757;8758;8759;8760;8761;8762;8763;8764;8765;8766;8767;8768;8769;8770	5562;5563;5564;5565;5566;5567;5568;5569;5570	5569		GANAVGYTNYPDNVVFK	17	0	18278792	P11498	P11498				yes	3.2882e-92	372.21	2	2	2	2	3	3	2	2	2	2	3	3	20749000	2777600	2594000	3271600	2985100	5419800	3700700
1296	622	1343	8771;8772;8773;8774;8775;8776	5571;5572	5571		GAPAAATAPAPTAHK	15	0	13306993	Q92522	Q92522				yes	0.00091349	160.09	1	1	1	1	1	1	1	1	1	1	1	1	499200	99581	76926	80715	46122	96087	99770
1297	54	1344	8777;8778;8779;8780;8781;8782	5573	5573		GAQDVAGGSNPGAHNPSANLAR	22	0	20599784	O14654	O14654				yes	0.014178	98258	1	1	1	1	1	1	1	1	1	1	1	1	837170	166210	149650	160720	96522	151690	112370
1298	463	1345	8783;8784;8785;8786	5574	5574		GATQQILDEAER	12	0	13296525	P78371	P78371				yes	0.052731	88531	1	1	1	1			1	1	1	1			684560	244460	255840	36540	147720	0	0
1299	399	1346	8787;8788;8789;8790;8791;8792	5575;5576;5577;5578;5579;5580	5579		GATYGKPVHHGVNQLK	16	1	1704906	P61313	P61313				yes	0.0036308	112.06	1	1	1	1	1	1	1	1	1	1	1	1	1569200	205400	301850	244350	194080	358410	265070
1300	697	1347	8793;8794;8795;8796;8797;8798	5581;5582;5583;5584;5585	5585		GAVEALAAALAHISGATSVDQR	22	0	21071022	Q9NR30;Q9NR30-2	Q9NR30				yes	3.5459e-08	174.34	1	1	1	1	1	1	1	1	1	1	1	1	3840200	274070	370880	551450	558200	1352500	733080
1301	126	1348	8799;8800;8801;8802;8803;8804;8805;8806;8807;8808;8809;8810	5586;5587;5588;5589;5590;5591	5589		GAVEIIFK	8	0	87551165	P05166	P05166				yes	0.0091889	149.33	2	2	2	2	2	2	2	2	2	2	2	2	8693200	1053800	1079500	1574400	1200500	1737600	2047400
1302	126	1349	8811;8812;8813;8814	5592	5592		GAVEIIFKGHENVEAAQAEYIEK	23	1	2544286	P05166	P05166				yes	1.1854e-21	212.98			1	1	1	1			1	1	1	1	4846500	0	0	148190	430870	3433900	833560
1303	466	1350	8815;8816;8817;8818;8819;8820	5593	5593		GAVHDVKDVLDSVL	14	1	14657777	P81605	P81605				yes	0.059193	86.89	1	1	1	1	1	1	1	1	1	1	1	1	2511700	237200	337040	659470	326420	367800	583780
1304	303	1351	8821;8822;8823;8824;8825;8826;8827;8828	5594;5595;5596;5597	5595		GAVVGIDLGTTNSCVAVMEGK	21	0	20770184	P38646	P38646				yes	2.8121e-115	396.28	1	1	1	2	1	2	1	1	1	2	1	2	5414700	225140	234200	1403000	1244800	406090	1901400
1305	124;185	1352	8829;8830;8831;8832;8833;8834	5598	5598		GAWSNVLR	8	0	901477	P05141;P12235;P12236	P05141				no	0.23776	78174	1	1	1	1	1	1							1223800	278850	210710	312720	85790	154810	180900
1306	284	1353	8835;8836;8837;8838;8839;8840	5599;5600;5601;5602	5601		GCALQCAILSPAFK	14	0	15347636	P34932;Q92598;Q92598-3;Q92598-2;O95757	P34932				yes	0.077649	150.42	1	1	1	1	1	1	1	1	1	1	1	1	2332000	358060	453370	629960	200600	379510	310530
1307	360	1354	8841;8842;8843;8844;8845;8846	5603	5603		GCAVVEFK	8	0	90844259	P52272;P52272-2	P52272				yes	0.094732	94503	1	1	1	1	1	1	1	1	1	1	1	1	678090	119680	109380	100450	55982	148320	144270
1308	592	1355	8847;8848;8849;8850;8851;8852	5604;5605;5606;5607;5608;5609	5605		GCENLNIVQDK	11	0	12886082	Q7Z417	Q7Z417				yes	1.5558e-05	197.5	1	1	1	1	1	1	1	1	1	1	1	1	6625200	926710	1091900	1063100	800090	1242000	1501400
1309	238	1356	8853;8854;8855;8856;8857;8858	5610;5611	5610		GCEVVVSGK	9	0	93345897	P23396	P23396				yes	0.052565	98705	1	1	1	1	1	1	1	1	1	1	1	1	558530	141250	64620	95888	45575	63116	148080
1310	491	1357	8859;8860;8861;8862;8863;8864	5612;5613;5614;5615;5616;5617	5613		GCGTVLLSGPR	11	0	11155757	Q07020	Q07020				yes	0.12106	162.63	1	1	1	1	1	1	1	1	1	1	1	1	6339400	807870	859480	762730	675160	1568500	1665600
1311	427	1358	8865;8866;8867;8868;8869;8870;8871	5618;5619;5620;5621	5619		GCIVDANLSVLNLVIVK	17	0	18260336	P62753	P62753				yes	1.7306e-51	303.89	1	1	1	1	2	1	1	1	1	1	2	1	7988000	624200	1106800	1250000	699290	2484500	1823200
1312	204	1359	8872;8873;8874;8875;8876;8877;8878	5622;5623;5624;5625;5626;5627	5627		GCTATLGNFAK	11	0	11385441	P15880	P15880				yes	0.00012321	160.66	1	1	1	2	1	1	1	1	1	2	1	1	4172800	584070	582150	595660	444320	1013000	953560
1313	482	1360	8879;8880;8881;8882;8883;8884	5628;5629;5630;5631;5632;5633	5631		GDATVSYEDPPTAK	14	0	14496624	Q01844;Q01844-2	Q01844				yes	0.040208	156.5	1	1	1	1	1	1	1	1	1	1	1	1	2657100	375050	394500	351110	414210	659870	462340
1314	234	1361	8885;8886;8887;8888;8889;8890	5634;5635	5634		GDFCIQVGR	9	0	10504917	P22392-2;P22392;P15531-2;P15531;O60361	P22392-2				yes	0.010659	121.73	1	1	1	1	1	1	1	1	1	1	1	1	1409300	163090	212810	537340	129980	195540	170550
1315	214	1362	8891;8892;8893;8894;8895;8896	5636;5637;5638;5639	5638		GDGPICLVLAPTR	13	0	13677231	Q92841-4;Q92841-2;Q92841-3;Q92841;P17844	Q92841-4				yes	0.0037393	112.84	1	1	1	1	1	1	1	1	1	1	1	1	1401900	186910	222810	340260	152630	266050	233240
1316	642	1363	8897;8898;8899;8900	5640;5641;5642	5642		GDLAYNYR	8	0	97045084	Q96JJ7;Q96JJ7-2	Q96JJ7				yes	0.032698	120.82	1	1	1		1		1	1	1		1		1123900	381440	362000	368650	0	11862	0
1317	502	1364	8901;8902;8903;8904;8905;8906	5643;5644;5645;5646	5643		GDLDLELVLLCK	12	0	13867429	Q12906;Q12906-3;Q12906-6;Q12906-2;Q12906-4;Q12906-5	Q12906				yes	1.2194e-05	191.03	1	1	1	1	1	1	1	1	1	1	1	1	1699500	191510	232110	302110	206900	402340	364500
1318	198	1365	8907;8908;8909	5647	5647		GDLGIEIPAEK	11	0	11406027	P14618;P14618-2;P30613;P30613-2	P14618				yes	0.0084023	117.84			1		1	1			1		1	1	822420	0	0	610440	0	136850	75128
1319	717	1366	8910;8911;8912;8913;8914;8915;8916;8917;8918;8919;8920	5648;5649;5650;5651;5652;5653;5654	5654		GDNVYEFHLEFLDLVKPEPVYK	22	1	26503319	Q9P035	Q9P035				yes	7.7655e-14	187.49	2	2	2	2	2	1	2	2	2	2	2	1	14122000	2404700	3840300	5121400	650180	1301800	803470
1320	44	1367	8921;8922;8923;8924;8925;8926;8927	5655;5656;5657	5657		GDQPAASGDSDDDEPPPLPR	20	0	20348767	O00264	O00264				yes	1.8527e-07	167.35	2	2	2			1	2	2	2			1	1502900	535230	569610	381160	0	0	16889
1321	339	1368	8928;8929;8930;8931;8932;8933;8934;8935;8936;8937;8938;8939;8940;8941;8942;8943;8944;8945	5658;5659;5660;5661;5662;5663;5664;5665	5659		GDVTAEEAAGASPAK	15	0	1372647	P49006	P49006				yes	0.0035463	151.76	3	3	3	3	3	3	3	3	3	3	3	3	6069800	966380	1007000	1646900	745520	620880	1083100
1322	293	1369	8946;8947;8948;8949;8950;8951	5666	5666		GEATVSFDDPPSAK	14	0	14196518	P35637;P35637-2;Q92804;Q92804-2	P35637				yes	0.33659	66747	1	1	1	1	1	1	1	1	1	1	1	1	696450	81024	143440	118130	75634	155020	123190
1323	120	1370	8952;8953;8954;8955;8956	5667;5668;5669	5669		GEDEEENNLEVR	12	0	14316114	P04843	P04843				yes	2.8969e-06	204.12	1	1	1		1	1	1	1	1		1	1	1069500	351250	366420	305990	0	24899	20905
1324	619	1371	8957;8958;8959;8960;8961;8962;8963;8964;8965;8966;8967	5670;5671;5672;5673;5674	5671		GEDKDEGPVAEQVK	14	1	14997104	Q8WWM7;Q8WWM7-3;Q8WWM7-2;Q8WWM7-4;Q8WWM7-5;Q8WWM7-6	Q8WWM7				yes	0.021671	159.53	2	2	2	2	1	2	2	2	2	2	1	2	4895600	1134700	964760	867120	756730	69844	1102400
1325	619	1372	8968;8969;8970;8971;8972;8973;8974;8975;8976;8977;8978;8979;8980;8981;8982;8983;8984	5675;5676;5677;5678;5679;5680;5681;5682	5682		GEDKDEGPVAEQVKK	15	2	16278053	Q8WWM7;Q8WWM7-3;Q8WWM7-2;Q8WWM7-4;Q8WWM7-5;Q8WWM7-6	Q8WWM7				yes	0.0019722	156.73	2	3	3	3	3	3	2	3	3	3	3	3	4576600	792970	923010	556140	706970	718710	878810
1326	343	1373	8985;8986;8987;8988	5683;5684;5685	5683		GEETPVIVGSALCALEGRDPELGLK	25	1	26093371	P49411	P49411				yes	0.00020461	128.1	1	1	1	1			1	1	1	1			2342000	708720	870240	734560	28505	0	0
1327	26;295	1374	8989;8990;8991;8992;8993	5686;5687	5686		GEHALKDAR	9	1	99551484	CON__P35908;P35908	P35908	KRT2;KRT2A;KRT2E	Cytokeratin-2e;Epithelial keratin-2e;Keratin, type II cytoskeletal 2 epidermal;Keratin-2 epidermis;Keratin-2e;Type-II keratin Kb2	P35908	no	0.092012	91335	1		1	1	1	1							82069	10921	0	30000	9574.8	7030.2	24542		+
1328	625	1375	8994;8995;8996;8997;8998;8999;9000;9001;9002;9003;9004;9005	5688;5689	5689		GEPGAAPLSAPAFSLVFPFLK	21	0	21151405	Q92616	Q92616				yes	0.0099532	103.27	2	2	2	2	2	2	2	2	2	2	2	2	448690	88932	96841	87578	38923	72559	63859
1329	36	1376	9006;9007;9008;9009;9010;9011;9012;9013;9014;9015	5690;5691;5692	5691		GEQHGSSSGSSSSYGQHGSGSR	22	0	21218696	CON__Q86YZ3;Q86YZ3	CON__Q86YZ3	HRNR;S100A18	Hornerin	Q86YZ3	yes	0.072748	92.31	2	1	2	2	1	2	2	1	2	2	1	2	254890	38698	32272	112090	16203	5639.1	49982		+
1330	537	1377	9016;9017;9018;9019;9020;9021	5693	5693		GESPVDYDGGR	11	0	11504891	Q15084-2;Q15084	Q15084-2				yes	0.028762	97092	1	1	1	1	1	1	1	1	1	1	1	1	375750	52508	56765	147370	33708	26674	58722
1331	605	1378	9022;9023;9024	5694	5694		GEVVPLGPGVPALVANGFLALDVAANR	27	0	26154435	Q8IYS2-2;Q8IYS2	Q8IYS2-2				yes	0.043678	108.34	1	1	1				1	1	1				270210	86903	84892	98419	0	0	0
1332	147	1379	9025;9026;9027;9028	5695;5696;5697	5696		GFAFVQYVNER	11	0	13286513	P07910;P07910-2;P07910-4	P07910				yes	0.00027834	157.94	1			1	1	1	1			1	1	1	2012300	289990	0	0	320530	727830	673970
1333	80;75	1380	9029;9030;9031;9032;9033;9034	5698;5699;5700	5698		GFCFLEYEDHK	11	0	14436129	O60506;O60506-3;O60506-2;O60506-4;O60506-5;O43390;O43390-2	O60506				no	0.023216	102.6	1	1	1	1	1	1							2074700	236700	274210	345170	283350	536090	399200
1334	151	1381	9035;9036;9037;9038;9039;9040	5701;5702	5701		GFCHLCDGQEACCVGLEAGINPTDHLITAYR	31	0	35335585	P08559	P08559				yes	1.3143e-10	196.98	1	1	1	1	1	1	1	1	1	1	1	1	3944000	510480	551730	903100	604850	749300	624560
1335	150	1382	9041;9042;9043;9044;9045;9046	5703	5703		GFEVVYMTEPIDEYCVQQLK	20	0	24471389	P08238;Q58FF7	P08238				yes	0.00021618	121.21	1	1	1	1	1	1	1	1	1	1	1	1	2402500	287270	382520	935910	199490	259400	337930
1336	322	1383	9047;9048;9049;9050;9051;9052	5704;5705;5706;5707;5708	5704		GFGFGLVK	8	0	82345922	P45880;P45880-1;P45880-2	P45880				yes	0.086664	97634	1	1	1	1	1	1	1	1	1	1	1	1	2624400	361880	514420	667160	244370	498040	338580
1337	635	1384	9053;9054;9055;9056;9057;9058	5709;5710;5711;5712;5713	5710		GFGFITFEDEQSVDQAVNMHFHDIMGK	27	0	30983902	Q96EP5;Q96EP5-2	Q96EP5				yes	0.012238	151.32	1	1	1	1	1	1	1	1	1	1	1	1	3817000	198880	836760	1077800	232070	640960	830470
1338	183;510	1385	9059;9060;9061;9062;9063;9064	5714;5715;5716;5717;5718;5719	5716		GFGFVCFSSPEEATK	15	0	16617396	P11940;P11940-2;Q9H361;Q4VXU2;Q13310;Q13310-2	P11940				no	3.8354e-19	231.97	1	1	1	1	1	1							4904300	721010	840830	874950	604470	933390	929670
1339	222	1386	9065;9066;9067;9068;9069;9070	5720;5721;5722;5723;5724;5725	5725		GFGFVDFNSEEDAK	14	0	15606733	P19338	P19338				yes	3.5863e-34	291.41	1	1	1	1	1	1	1	1	1	1	1	1	29166000	3786600	4830200	5102300	3581900	7153900	4710700
1340	183	1387	9071;9072;9073;9074;9075;9076	5726;5727	5726		GFGFVSFER	9	0	10445029	P11940;P11940-2;Q9H361	P11940				yes	0.055829	97186	1	1	1	1	1	1	1	1	1	1	1	1	1344100	182950	215010	288500	144970	253500	259200
1341	235	1388	9077;9078;9079;9080;9081;9082	5728;5729;5730	5729		GFGFVTFSSMAEVDAAMAARPHSIDGR	27	1	28263218	P22626;P22626-2	P22626				yes	0.00099062	123.83	1	1	1	1	1	1	1	1	1	1	1	1	2044900	108840	309630	405480	247520	600710	372740
1342	163	1389	9083;9084;9085;9086;9087;9088;9089	5731;5732;5733;5734;5735	5733		GFGFVTYATVEEVDAAMNARPHK	23	1	2509206	P09651;P09651-2;P09651-3	P09651				yes	0.00012795	120.09	1	1	2	1	1	1	1	1	2	1	1	1	3259500	188790	458390	769080	368320	855030	619850
1343	289	1390	9090;9091;9092;9093;9094;9095	5736;5737;5738;5739;5740;5741	5741		GFGGASGGGYSSSGGFGGGFGGGSGGGFGGGYGSGFGGFGGFGGGAGGGDGGILTANEK	59	0	48610726	P35527	P35527				yes	1.9817e-06	201.42	1	1	1		2	1	1	1	1		2	1	14106000	1369400	2635800	3488000	0	4502600	2110300		+
1344	242	1391	9096;9097;9098	5742;5743;5744	5744		GFGYAEFEDLDSLLSALSLNEESLGNRR	28	1	31014942	P23588	P23588				yes	0.029065	150.19			1		1	1			1		1	1	622790	0	0	203200	0	187250	232340
1345	334	1392	9099;9100;9101;9102;9103;9104;9105	5745;5746;5747;5748;5749;5750	5747		GFHQVPFAPIVFIER	15	0	17559461	P47897	P47897				yes	0.0039468	150.53	2	1	1	1	1	1	2	1	1	1	1	1	2272300	307180	443660	450870	277800	413060	379740
1346	144	1393	9106;9107;9108;9109	5751	5751		GFLFGPSLAQELGLGCVLIR	20	0	21461609	P07741	P07741				yes	0.52714	135.34		1	1	1	1			1	1	1	1		175980	0	14334	132350	6820.4	22479	0
1347	750	1394	9110;9111;9112;9113;9114;9115	5752;5753;5754;5755	5755		GFLGCFPDIIGTHK	14	0	15607759	Q9Y5X1	Q9Y5X1				yes	0.00021841	121.69	1	1	1	1	1	1	1	1	1	1	1	1	2760000	451910	562870	580880	408860	387140	368340
1348	518	1395	9116;9117;9118;9119;9120;9121	5756;5757;5758;5759	5758		GFLQEGDLISAEVQAVFSDGAVSLHTR	27	0	28454246	Q13868	Q13868				yes	0.0011656	161.57	1	1	1	1	1	1	1	1	1	1	1	1	794900	36749	98254	174250	35764	231930	217950
1349	134	1396	9122;9123;9124;9125;9126;9127;9128;9129;9130;9131	5760;5761	5760		GFQQILAGEYDHLPEQAFYMVGPIEEAVAK	30	0	33496329	P06576	P06576				yes	0.27135	99154	2	2	2	1	1	2	2	2	2	1	1	2	2293000	93093	361270	1179000	47732	290960	320860
1350	574	1397	9132;9133;9134	5762	5762		GFSGTFQLCFPYYPSPGVLFPK	22	0	25082188	Q5SSJ5;Q5SSJ5-2;Q5SSJ5-3	Q5SSJ5				yes	0.071077	92369			1		1	1			1		1	1	448360	0	0	113030	0	205780	129550
1351	252	1398	9135;9136;9137;9138;9139;9140	5763;5764;5765;5766;5767;5768	5767		GFSLEELR	8	0	9494869	P26373	P26373				yes	0.0037735	165.27	1	1	1	1	1	1	1	1	1	1	1	1	6301300	834890	867760	1105900	729620	1604400	1158800
1352	26;295	1399	9141;9142;9143;9144;9145;9146	5769;5770;5771;5772;5773;5774	5772		GFSSGSAVVSGGSR	14	0	1253.6	CON__P35908;P35908	P35908	KRT2;KRT2A;KRT2E	Cytokeratin-2e;Epithelial keratin-2e;Keratin, type II cytoskeletal 2 epidermal;Keratin-2 epidermis;Keratin-2e;Type-II keratin Kb2	P35908	no	5.8217e-08	207.04	1	1	1	1	1	1							24955000	4541400	4193000	7111400	2519700	2288000	4301600		+
1353	126	1400	9147;9148;9149;9150;9151;9152	5775;5776;5777;5778;5779;5780	5778		GFVDDIIQPSSTR	13	0	14337151	P05166	P05166				yes	0.00025216	185.1	1	1	1	1	1	1	1	1	1	1	1	1	36223000	5073600	5408600	6355000	4956200	8375600	6053800
1354	381	1401	9153;9154;9155;9156;9157;9158	5781;5782	5782		GFVLQDTVEQLR	12	0	14037409	P56192	P56192				yes	1.0651e-05	193.2	1	1	1	1	1	1	1	1	1	1	1	1	2661100	319030	470250	507920	375870	404840	583190
1355	746	1402	9159;9160;9161;9162;9163;9164	5783;5784;5785;5786	5783		GFVPNMQVEGVFYVNDALEK	20	0	22550933	Q9Y3I0	Q9Y3I0				yes	1.1132e-13	194.76	1	1	1	1	1	1	1	1	1	1	1	1	1364500	180270	256720	253070	146330	250140	278010
1356	90;91	1403	9165;9166;9167	5787;5788;5789	5788		GFVVEVNTTFEDFVAIISSTKR	22	1	24582744	O75400;O75400-2;O75400-3	O75400				no	0.0021468	114.36			1		1	1							1501700	0	0	150060	0	782810	568810
1357	719	1404	9168;9169;9170;9171;9172;9173	5790;5791;5792	5790		GFYEGIMLVDGFK	13	0	14747166	Q9P2J5	Q9P2J5				yes	0.0072024	176.34	1	1	1	1	1	1	1	1	1	1	1	1	1543600	155990	223440	172890	217860	405050	368350
1358	310	1405	9174;9175;9176;9177;9178	5793;5794;5795	5793		GFYIYQEGVK	10	0	12025972	P40939	P40939				yes	0.0015113	142.8	2	1	1		1		2	1	1		1		2647900	963170	812720	830110	0	41896	0
1359	165	1406	9179;9180;9181;9182	5796	5796		GGAAVDPDSGLEHSAHVLEK	20	0	19879599	P09874	P09874				yes	0.13908	87797			1	1	1	1			1	1	1	1	580020	0	0	77190	55667	338880	108280
1360	92	1407	9183;9184;9185;9186;9187	5797;5798;5799	5798		GGALLTSPSGPGYHIMLPFITTFR	24	0	25323199	O75477	O75477				yes	0.029787	96806	1	1		1	1	1	1	1		1	1	1	1594300	302700	495070	0	159260	314250	323030
1361	104	1408	9188;9189;9190;9191;9192;9193	5800;5801;5802;5803;5804	5803		GGALLTSTSGPGFHLMLPFITSYK	24	0	2494293	O94905;O94905-3;O94905-2	O94905				yes	2.939e-09	173.48	1	1	1	1	1	1	1	1	1	1	1	1	3532600	566420	835590	347810	342070	799460	641270
1362	693	1409	9194;9195;9196;9197;9198;9199	5805;5806;5807;5808;5809;5810	5809		GGAYYPVTVK	10	0	10535495	Q9HCC0;Q9HCC0-2	Q9HCC0				yes	0.017715	113.66	1	1	1	1	1	1	1	1	1	1	1	1	8261700	1270800	1402600	1313100	818740	1491500	1964900
1363	26	1410	9200;9201;9202;9203;9204;9205	5811;5812;5813;5814	5811		GGGFGGGSGFGGGSGFGGGSGFSGGGFGGGGFGGGR	36	0	28301869	CON__P35908	CON__P35908	KRT2;KRT2A;KRT2E	Cytokeratin-2e;Epithelial keratin-2e;Keratin, type II cytoskeletal 2 epidermal;Keratin-2 epidermis;Keratin-2e;Type-II keratin Kb2	P35908	yes	2.0795e-33	269.73	1	1	1	1	1	1	1	1	1	1	1	1	7667300	1046300	1013500	3020400	485420	589190	1512600		+
1364	295	1411	9206;9207;9208;9209;9210;9211;9212;9213;9214;9215;9216	5815;5816;5817;5818;5819;5820;5821;5822;5823;5824;5825	5820		GGGFGGGSSFGGGSGFSGGGFGGGGFGGGR	30	0	23980111	P35908	P35908				yes	2.3252e-41	272.29	2	2	2	1	2	2	2	2	2	1	2	2	26306000	4012400	3533400	7959100	2997600	3409400	4393800
1365	117	1412	9217;9218;9219;9220;9221;9222;9223;9224;9225;9226;9227;9228;9229;9230	5826;5827;5828;5829;5830;5831;5832;5833;5834;5835	5833		GGGGGGYGSGGSSYGSGGGSYGSGGGGGGGR	31	0	23829446	P04264;CON__P04264	P04264	KRT1;KRTA	67 kDa cytokeratin;Cytokeratin-1;Hair alpha protein;Keratin, type II cytoskeletal 1;Keratin-1;Type-II keratin Kb1	P04264	yes	2.1283e-49	294.35	3	2	2	3	2	2	3	2	2	3	2	2	18360000	3065200	3583300	5273900	1684700	2012100	2740700		+
1366	235	1413	9231;9232;9233;9234;9235;9236	5836;5837;5838	5838		GGGGNFGPGPGSNFR	15	0	13766222	P22626;P22626-2	P22626				yes	0.087627	84277	1	1	1	1	1	1	1	1	1	1	1	1	1848300	250750	329640	345910	176170	440160	305630
1367	289	1414	9237;9238;9239;9240;9241;9242;9243;9244;9245;9246	5839;5840;5841;5842;5843;5844;5845;5846;5847;5848	5839		GGGGSFGYSYGGGSGGGFSASSLGGGFGGGSR	32	0	27041538	P35527;CON__P35527	P35527	KRT9	Cytokeratin-9;Keratin, type I cytoskeletal 9;Keratin-9	P35527	yes	1.0235e-49	298.91	2	1	2	1	2	2	2	1	2	1	2	2	70469000	9643200	12364000	23479000	8188700	7844000	8949000		+
1368	411	1415	9247;9248;9249;9250	5849	5849		GGGHVAQIYAIR	12	0	12406677	P62249	P62249				yes	0.014852	99747	1		1		1	1	1		1		1	1	639700	179180	0	121280	0	164490	174750
1369	762	1416	9251;9252;9253;9254;9255;9256;9257;9258;9259;9260;9261	5850;5851;5852;5853;5854;5855;5856;5857;5858;5859;5860;5861;5862;5863;5864	5853		GGGSGGGSGGGSWSHPQFEK	20	0	18317874	SP-STREP-HA-N;STREP-HA-C;HA-STREP-N	SP-STREP-HA-N				yes	2.8299e-21	226.34	3	3	4	1			3	3	4	1			219520000	67848000	80458000	71176000	35136	0	0
1370	746	1417	9262;9263;9264;9265;9266;9267	5865;5866;5867;5868	5868		GGGVGGFLPAMK	12	0	10895641	Q9Y3I0	Q9Y3I0				yes	0.030295	92304	1	1	1	1	1	1	1	1	1	1	1	1	2001900	269620	10038	528970	273260	498650	421350
1371	238	1418	9268;9269;9270;9271;9272;9273	5869;5870;5871;5872;5873;5874	5871		GGKPEPPAMPQPVPTA	16	1	1572797	P23396	P23396				yes	0.0046685	140.39	1	1	1	1	1	1	1	1	1	1	1	1	7607600	1133600	1364400	1107300	907780	1434400	1660100
1372	18	1419	9274;9275;9276;9277;9278;9279;9280;9281;9282;9283;9284	5875;5876;5877;5878;5879;5880	5876		GGLGGGYGGASGMGGITAVTVNQSLLSPLVLEVDPNIQAVR	41	0	39240415	CON__P05787;P05787	CON__P05787	CYK8;KRT8	Cytokeratin-8;Keratin, type II cytoskeletal 8;Keratin-8;Type-II keratin Kb8	P05787	yes	0.0068155	182.06	2	2	2	1	2	2	2	2	2	1	2	2	4507100	864740	1153600	1045700	181860	693240	567960		+
1373	26;295	1420	9285;9286;9287;9288;9289;9290;9291;9292;9293;9294;9295;9296	5881;5882;5883;5884;5885;5886;5887;5888	5882		GGSGGGGSISGGGYGSGGGSGGR	23	0	17407412	CON__P35908;P35908	P35908	KRT2;KRT2A;KRT2E	Cytokeratin-2e;Epithelial keratin-2e;Keratin, type II cytoskeletal 2 epidermal;Keratin-2 epidermis;Keratin-2e;Type-II keratin Kb2	P35908	no	0.0010797	140.42	2	2	2	2	2	2							2000100	232540	211000	840080	84977	197130	434390		+
1374	289	1421	9297;9298;9299;9300;9301;9302	5889	5889		GGSGGSHGGGSGFGGESGGSYGGGEEASGSGGGYGGGSGK	40	0	32222743	P35527;CON__P35527	P35527	KRT9	Cytokeratin-9;Keratin, type I cytoskeletal 9;Keratin-9	P35527	yes	5.8439e-07	197.57	1	1	1	1	1	1	1	1	1	1	1	1	3256900	597330	688820	1163600	248990	348090	210160		+
1375	289	1422	9303;9304;9305;9306;9307;9308;9309;9310;9311;9312;9313;9314;9315	5890;5891;5892;5893;5894;5895;5896;5897;5898;5899;5900;5901	5891		GGSGGSYGGGGSGGGYGGGSGSR	23	0	17907204	P35527;CON__P35527	P35527	KRT9	Cytokeratin-9;Keratin, type I cytoskeletal 9;Keratin-9	P35527	yes	1.5964e-08	176.12	2	2	2	3	2	2	2	2	2	3	2	2	9979400	1505600	1215500	3828800	923000	1044900	1461500		+
1376	148	1423	9316;9317;9318	5902;5903;5904	5902		GGSGSGPTIEEVD	13	0	12035255	P08107	P08107				yes	0.012661	98281				1	1	1				1	1	1	1882500	0	0	0	415530	746000	720930
1377	26;295	1424	9319;9320;9321;9322;9323;9324	5905;5906;5907;5908;5909;5910	5908		GGSISGGGYGSGGGK	15	0	11965422	CON__P35908;P35908	P35908	KRT2;KRT2A;KRT2E	Cytokeratin-2e;Epithelial keratin-2e;Keratin, type II cytoskeletal 2 epidermal;Keratin-2 epidermis;Keratin-2e;Type-II keratin Kb2	P35908	no	0.017107	93814	1	1	1	1	1	1							1074800	261830	95203	346600	76068	45311	249840		+
1378	126	1425	9325;9326;9327;9328;9329;9330;9331;9332;9333;9334;9335;9336;9337	5911;5912;5913;5914;5915;5916;5917;5918;5919;5920;5921;5922	5920		GHENVEAAQAEYIEK	15	0	16867849	P05166	P05166				yes	6.4677e-29	275.73	2	2	2	2	3	2	2	2	2	2	3	2	16536000	2530400	2588300	2238800	2367800	3540100	3270700
1379	129	1426	9338;9339;9340;9341;9342;9343;9344;9345;9346;9347;9348;9349	5923;5924;5925;5926;5927;5928;5929;5930;5931	5930		GHLENNPALEK	11	0	12206149	P05388;Q8NHW5	P05388				yes	0.0060955	124.99	2	2	2	2	2	2	2	2	2	2	2	2	3729900	585060	594150	592760	417320	804950	735650
1380	620	1427	9350;9351;9352;9353;9354;9355	5932;5933;5934;5935	5934		GHQFSCVCLHGDR	13	0	15716722	Q92499	Q92499				yes	0.98579	141.22	1	1	1	1	1	1	1	1	1	1	1	1	1226100	231340	270600	243390	147590	134300	198870
1381	620	1428	9356;9357;9358;9359;9360;9361	5936;5937;5938;5939;5940;5941	5936		GHVDILAPTVQELAALEK	18	0	19030415	Q92499	Q92499				yes	1.2008e-11	192.52	1	1	1	1	1	1	1	1	1	1	1	1	7861700	1136300	1709000	1652700	1092700	1133800	1137100
1382	576	1429	9362;9363;9364;9365;9366	5942	5942		GHWANPDLASSLQYEMLLLTDSISK	25	0	27883742	Q5T4S7-2;Q5T4S7;Q5T4S7-4;Q5T4S7-3	Q5T4S7-2				yes	0.034343	99272	1	1	1	1		1	1	1	1	1		1	268150	40620	75771	81193	20475	0	50091
1383	118;669	1430	9367;9368;9369;9370	5943	5943		GHYTEGAELVDAVLDVVR	18	0	19419796	P04350;Q9BUF5	P04350				no	0.00017483	128.63	1	1		1	1								684760	221880	386530	0	35845	40498	0
1384	459;141;673	1431	9371;9372;9373;9374;9375;9376;9377;9378;9379;9380;9381;9382	5944;5945;5946;5947;5948;5949;5950;5951;5952;5953	5949		GHYTEGAELVDSVLDVVR	18	0	19579745	P07437;P68371;Q9BVA1;Q13885	P68371				no	1.456e-41	292.74	2	2	2	2	2	2							41659000	9702400	12432000	13583000	1877800	2234200	1829300
1385	459;141;673	1432	9383;9384;9385;9386;9387;9388;9389;9390;9391;9392;9393;9394;9395;9396;9397;9398;9399;9400;9401;9402	5954;5955;5956;5957;5958;5959;5960;5961;5962;5963;5964;5965	5958		GHYTEGAELVDSVLDVVRK	19	1	20860695	P07437;P68371;Q9BVA1;Q13885	P68371				no	2.3188e-13	206.95	4	4	4	3	3	2							22313000	2372500	4432600	8655600	1578600	3676700	1596700
1386	222	1433	9403;9404;9405;9406;9407;9408	5966;5967;5968;5969;5970;5971	5966		GIAYIEFK	8	0	93950657	P19338	P19338				yes	0.01043	145.98	1	1	1	1	1	1	1	1	1	1	1	1	6294100	1090500	1135200	1152800	820490	834870	1260200
1387	222	1434	9409;9410;9411;9412	5972	5972		GIAYIEFKTEADAEKTFEEK	20	2	23181318	P19338	P19338				yes	0.0091274	103.76			1	1	1	1			1	1	1	1	1818600	0	0	103350	199810	1134600	380910
1388	620	1435	9413;9414;9415;9416;9417;9418	5973;5974;5975;5976;5977;5978	5976		GIDIHGVPYVINVTLPDEK	19	0	20781048	Q92499	Q92499				yes	0.26435	138.04	1	1	1	1	1	1	1	1	1	1	1	1	8347300	1440400	1930000	1669700	1085800	937340	1284100
1389	250	1436	9419;9420;9421;9422;9423;9424;9425;9426;9427;9428;9429;9430;9431;9432	5979;5980;5981;5982;5983;5984;5985;5986;5987;5988;5989;5990	5987		GIDIQAVNVVINFDFPK	17	0	18880094	P26196	P26196				yes	6.0773e-30	254.17	2	2	2	3	2	3	2	2	2	3	2	3	12088000	737600	1305200	1612700	1300300	3995000	3137400
1390	263	1437	9433;9434;9435;9436;9437;9438	5991;5992;5993;5994;5995;5996	5994		GIEGVQVIPLIPGAGEIIIADNIIK	25	0	25414782	P28288;P28288-2	P28288				yes	0.0019541	150.19	1	1	1	1	1	1	1	1	1	1	1	1	1276200	248860	300380	295110	102860	163320	165680
1391	560	1438	9439;9440;9441;9442;9443;9444	5997;5998;5999;6000	5997		GIEQAVQSHAVAEEEAR	17	0	1822881	Q16891;Q16891-2;Q16891-3	Q16891				yes	0.27942	138.2	1	1	1	1	1	1	1	1	1	1	1	1	2843200	694850	632920	493340	263220	328150	430760
1392	524	1439	9445;9446;9447;9448;9449;9450	6001;6002;6003;6004;6005;6006	6001		GIFEALRPLETLPVEGLIR	19	1	2122215	Q14204	Q14204				yes	0.00031869	117.48	1	1	1	1	1	1	1	1	1	1	1	1	3582500	357730	688180	790930	343140	800460	602070
1393	476	1440	9451;9452;9453;9454;9455;9456	6007;6008;6009	6009		GIFNGFSVTLK	11	0	11816445	Q00325-2;Q00325	Q00325-2				yes	4.7165e-14	231.46	1	1	1	1	1	1	1	1	1	1	1	1	4266600	1221900	1329700	1193400	158880	177490	185260
1394	198	1441	9457;9458;9459;9460;9461	6010;6011;6012	6012		GIFPVLCKDPVQEAWAEDVDLR	22	1	25562683	P14618;P14618-2	P14618				yes	0.0013825	140.97	1	1	1	1		1	1	1	1	1		1	2639000	113220	232240	1832700	187670	0	273210
1395	464	1442	9462;9463;9464;9465;9466;9467	6013;6014;6015;6016;6017;6018	6013		GIFTSEIGTK	10	0	1051555	P78527;P78527-2	P78527				yes	0.0067999	129.39	1	1	1	1	1	1	1	1	1	1	1	1	2298900	417110	406220	409920	200530	549740	315360
1396	360	1443	9468;9469;9470;9471;9472	6019;6020	6019		GIGTVTFEQSIEAVQAISMFNGQLLFDRPMHVK	33	1	36628589	P52272;P52272-2	P52272				yes	0.00020099	169.06		1	1	1	1	1		1	1	1	1	1	1272300	0	33706	388570	23960	513530	312550
1397	372	1444	9473;9474;9475;9476;9477	6021;6022	6021		GIHSAIDASQTPDVVFASILAAFSK	25	0	25443224	P54819;P54819-2;P54819-5;P54819-6	P54819				yes	0.00010878	133.61	1		1	1	1	1	1		1	1	1	1	556350	54860	0	349060	23780	79257	49399
1398	527	1445	9478;9479;9480;9481;9482;9483;9484;9485;9486;9487	6023;6024;6025;6026;6027;6028	6025		GILCGLTQFTNK	12	0	13506966	Q14410	Q14410				yes	3.7407e-15	236.36	2	2	2	2	1	1	2	2	2	2	1	1	7778100	1053500	852460	1149700	1203800	2096000	1422700
1399	119	1446	9488;9489;9490;9491;9492;9493;9494;9495;9496;9497;9498;9499	6029;6030;6031	6029		GILGYTEHQVVSSDFNSDTHSSTFDAGAGIALNDHFVK	38	0	40358875	P04406	P04406				yes	1.8683e-31	254.32	2	2	2	2	2	2	2	2	2	2	2	2	9727400	845820	1836000	4790100	384550	1246700	624320
1400	378	1447	9500;9501;9502;9503;9504;9505	6032;6033;6034	6034		GIPEFWLTVFK	11	0	13357227	P55209	P55209				yes	0.0096295	116.08	1	1	1	1	1	1	1	1	1	1	1	1	963110	143750	212860	352730	46402	93816	113550
1401	425	1448	9506;9507;9508;9509;9510;9511	6035;6036	6035		GIPHLVTHDAR	11	0	1214652	P62701;Q8TD47;P22090	P62701				yes	0.37054	65413		1	1	1	2	1		1	1	1	2	1	737510	0	65686	82737	50563	449110	89408
1402	77	1449	9512;9513;9514;9515;9516;9517	6037	6037		GISQEQMQEFR	11	0	1351619	O43707	O43707				yes	0.014774	110.97	1	1	1	1	1	1	1	1	1	1	1	1	1256800	167430	228950	254530	127080	254480	224300
1403	343	1450	9518;9519;9520;9521;9522;9523;9524;9525;9526;9527;9528;9529	6038;6039;6040;6041;6042;6043;6044	6043		GITINAAHVEYSTAAR	16	0	16728533	P49411	P49411				yes	1.7597e-05	173.82	2	2	2	2	2	2	2	2	2	2	2	2	6215200	1660400	1732800	2298300	146380	183850	193430
1404	236	1451	9530;9531;9532;9533;9534;9535	6045;6046;6047;6048	6045		GIVEFASK	8	0	84945962	P23246;P23246-2	P23246				yes	0.13011	90329	1	1	1	1	1	1	1	1	1	1	1	1	942180	243970	219190	170450	62511	69589	176470
1405	236	1452	9536;9537;9538;9539;9540;9541	6049;6050;6051;6052;6053;6054	6051		GIVEFASKPAAR	12	1	12446877	P23246;P23246-2	P23246				yes	0.00022334	145.95	1	1	1	1	1	1	1	1	1	1	1	1	6200600	757570	936540	853340	631350	1535300	1486500
1406	539	1453	9542;9543;9544;9545;9546;9547;9548;9549;9550;9551;9552;9553;9554	6055;6056;6057;6058;6059;6060;6061;6062	6062		GIVEFSGKPAAR	12	1	12306721	Q15233	Q15233				yes	0.00023824	144.82	2	2	2	2	3	2	2	2	2	2	3	2	8978800	1462400	1440000	1280400	838610	1875300	2082100
1407	442	1454	9555;9556;9557;9558;9559	6063	6063		GIVKDIIHDPGR	12	1	13187357	P62917	P62917				yes	0.0026859	117.06		1	1	1	1	1		1	1	1	1	1	644240	0	13306	46870	44508	385710	153840
1408	391	1455	9560;9561;9562;9563;9564;9565	6064	6064		GIYAYGFEKPSAIQQR	16	1	18269315	P60842;Q14240-2;Q14240;P38919	P60842				yes	0.0042329	111.17	1	1	1	1	1	1	1	1	1	1	1	1	1789200	178260	228900	721900	154900	275080	230110
1409	470	1456	9566;9567;9568;9569;9570;9571	6065;6066;6067;6068;6069;6070	6069		GKDSLYAQGK	10	1	10655455	P83881	P83881				yes	0.1526	80387	1	1	1	1	1	1	1	1	1	1	1	1	260510	41271	20136	38027	29515	70068	61494
1410	534	1457	9572;9573;9574;9575;9576;9577	6071	6071		GLAEDIENEVVQITWNR	17	0	19849854	Q15029	Q15029				yes	0.26179	71253	1	1	1	1	1	1	1	1	1	1	1	1	396760	27743	48425	84015	18927	98867	118780
1411	39	1458	9578;9579;9580;9581;9582;9583	6072	6072		GLAITFVSDENDAK	14	0	14787253	Q13838-2;Q13838;O00148	Q13838-2				yes	7.5084e-12	212.44	1	1	1	1	1	1	1	1	1	1	1	1	2205700	302080	311570	961370	128420	285750	216560
1412	416	1459	9584;9585;9586;9587;9588;9589	6073;6074;6075;6076;6077;6078	6077		GLAPDLPEDLYHLIK	15	0	16929087	P62277	P62277				yes	0.007704	104.59	1	1	1	1	1	1	1	1	1	1	1	1	6394200	1172000	1346400	1223300	709970	895060	1047500
1413	179	1460	9590;9591;9592;9593;9594;9595;9596;9597;9598;9599;9600;9601	6079;6080;6081;6082;6083;6084;6085;6086;6087;6088;6089;6090	6088		GLAPVQAYLHIPDIIK	16	0	17470032	P11498	P11498				yes	2.7141e-05	167.53	2	2	2	2	2	2	2	2	2	2	2	2	25092000	3082200	3923800	4296200	3646400	5697500	4446100
1414	44;62	1461	9602;9603;9604	6091;6092	6092		GLATFCLDK	9	0	10235059	O00264;O15173	O00264				no	0.012073	119.07	1	1	1										3008400	1081200	847100	1080100	0	0	0
1415	238	1462	9605;9606;9607;9608;9609;9610	6093;6094;6095;6096;6097;6098	6093		GLCAIAQAESLR	12	0	12876605	P23396	P23396				yes	3.9788e-10	220.04	1	1	1	1	1	1	1	1	1	1	1	1	3520900	0	831870	0	0	1347500	1341600
1416	220	1463	9611;9612;9613;9614;9615;9616;9617;9618;9619;9620;9621;9622	6099;6100;6101;6102;6103;6104;6105;6106;6107;6108	6103		GLDVDSLVIEHIQVNK	16	0	17779574	P18621	P18621				yes	2.3363e-08	191.35	2	2	2	2	2	2	2	2	2	2	2	2	12719000	2262800	1364800	1876500	2069100	2424900	2720400
1417	381	1464	9623;9624;9625;9626;9627	6109;6110;6111;6112	6111		GLESLPPLRPQQNPVLPVAGER	22	1	2366307	P56192	P56192				yes	0.0067873	108.15	1	1		1	1	1	1	1		1	1	1	3519400	267530	439320	0	661850	1329300	821440
1418	94	1465	9628;9629;9630;9631;9632;9633	6113	6113		GLFYFDNSFRPVPLEQTYVGITEK	24	1	2819417	O75643	O75643				yes	0.23027	137.98	1	1	1	1	1	1	1	1	1	1	1	1	1557200	225730	324700	301330	156870	291080	257490
1419	62	1466	9634;9635;9636;9637;9638;9639	6114	6114		GLGAGAGAGEESPATSLPR	19	0	1696838	O15173	O15173				yes	0.00018229	127.08	1	1	1	1	1	1	1	1	1	1	1	1	642310	223580	198200	127430	24296	30640	38160
1420	737	1467	9640;9641;9642;9643;9644	6115;6116	6116		GLGLDDALEPR	11	0	11545932	Q9Y230	Q9Y230				yes	0.019023	181.83	1		1	1	1	1	1		1	1	1	1	1434300	212530	0	413450	143410	376190	288720
1421	739	1468	9645;9646;9647;9648;9649;9650;9651;9652	6117;6118;6119;6120	6119		GLGLDESGLAK	11	0	10585608	Q9Y265;Q9Y265-2	Q9Y265				yes	0.024927	100.9	1		2	1	2	2	1		2	1	2	2	1158100	290470	0	322680	116980	211500	216450
1422	464	1469	9653;9654;9655;9656;9657;9658	6121;6122;6123;6124;6125;6126	6124		GLGQECVLSSSPAVLALQTSLVFSR	25	0	26183738	P78527;P78527-2	P78527				yes	0.0014332	153.51	1	1	1	1	1	1	1	1	1	1	1	1	2615900	381440	440560	463310	254370	703110	373160
1423	285	1470	9659;9660;9661;9662;9663;9664;9665;9666	6127;6128;6129;6130;6131;6132	6131		GLGSEAKEEAPR	12	1	12426204	P34972	P34972				yes	0.0023054	120.69	2	3	2	1			2	3	2	1			119560000	34909000	40541000	44099000	9141.7	0	0
1424	341	1471	9667;9668;9669;9670;9671	6133;6134;6135	6135		GLIAEAAQLGPVGGVFNLAVVLR	23	0	22633052	P49327	P49327				yes	7.858e-06	161.03	1	1	1		1	1	1	1	1		1	1	550530	8530.3	44327	228770	0	146730	122160
1425	366	1472	9672;9673;9674;9675;9676	6136;6137	6136		GLLCGLGAGVAEAVVVVCPMETIK	24	0	24422685	P53007	P53007				yes	0.67138	134.29	1	1	1	1	1		1	1	1	1	1		853820	180680	239030	141200	89696	203210	0
1426	578	1473	9677;9678;9679;9680;9681;9682	6138;6139	6139		GLLLFMDEADAFLR	14	0	16098174	Q5T9A4;Q5T9A4-3	Q5T9A4				yes	0.0021532	165.53	1	1	1	1	1	1	1	1	1	1	1	1	231090	24717	0	83252	14767	65547	42807
1427	706	1474	9683;9684;9685;9686;9687;9688;9689;9690;9691;9692;9693	6140;6141;6142;6143;6144;6145;6146	6142		GLLLFVDEADAFLR	14	0	15778453	Q9NVI7-2;Q9NVI7;Q5T2N8	Q9NVI7-2				yes	6.7607e-07	194.72	2	2	2	2	2	1	2	2	2	2	2	1	2296200	262640	363020	724160	171820	734510	40010
1428	606	1475	9694;9695;9696;9697;9698;9699	6147;6148	6148		GLLLYGPPGTGK	12	0	11716601	Q8IYT4;Q8IYT4-2	Q8IYT4				yes	0.036977	91181	1	1	1	1	1	1	1	1	1	1	1	1	2096800	399820	504960	616900	127700	259040	188400
1429	164	1476	9700;9701;9702;9703;9704;9705	6149;6150	6150		GLLQSGQIPGR	11	0	11246302	P09661	P09661				yes	0.082011	86446	1	1	1	1	1	1	1	1	1	1	1	1	796400	124200	161310	86206	96109	144290	184290
1430	746	1477	9706;9707;9708;9709;9710;9711;9712;9713;9714;9715;9716;9717	6151;6152;6153;6154;6155;6156;6157;6158;6159	6155		GLPQLGTLGAGNHYAEIQVVDEIFNEYAAK	30	0	32166091	Q9Y3I0	Q9Y3I0				yes	6.447e-08	182.7	2	2	2	2	2	2	2	2	2	2	2	2	8285000	1060600	1687000	1876800	805720	1545200	1309700
1431	278	1478	9718;9719;9720;9721;9722;9723	6160;6161;6162;6163;6164;6165	6164		GLPWSCSADEVQR	13	0	15036776	P31943	P31943				yes	5.0408e-11	210.17	1	1	1	1	1	1	1	1	1	1	1	1	3824700	550950	667040	915900	403710	695970	591180
1432	222	1479	9724;9725;9726;9727;9728;9729	6166;6167;6168;6169;6170;6171	6168		GLSEDTTEETLK	12	0	13216249	P19338	P19338				yes	0.015135	177.17	1	1	1	1	1	1	1	1	1	1	1	1	2807000	770140	628710	442690	260000	275420	430070
1433	222	1480	9730;9731;9732;9733;9734;9735;9736	6172;6173;6174;6175;6176;6177	6176		GLSEDTTEETLKESFDGSVR	20	1	21990179	P19338	P19338				yes	0.0043016	143.22	1	1	1	1	2	1	1	1	1	1	2	1	34799000	4219700	4681300	5817500	4294300	8860700	6925900
1434	416	1481	9737;9738;9739;9740;9741;9742;9743;9744	6178;6179;6180;6181;6182;6183	6181		GLSQSALPYR	10	0	10905771	P62277	P62277				yes	0.0080967	126.72	1	1	1	2	1	2	1	1	1	2	1	2	2791900	0	522830	477200	427810	504020	860090
1435	464	1482	9745;9746;9747;9748;9749	6184	6184		GLSSLLCNFTK	11	0	12386329	P78527;P78527-2	P78527				yes	0.056074	174.86	1	1	1	1	1		1	1	1	1	1		4062200	947550	1039700	1023500	9552.4	1041900	0
1436	366	1483	9750;9751	6185	6185		GLSSLLYGSIPK	12	0	12336969	P53007	P53007				yes	0.063379	86.74	1	1					1	1					402120	183030	219090	0	0	0	0
1437	228	1484	9752;9753;9754;9755;9756;9757	6186;6187;6188;6189	6189		GLVEPVDVVDNADGTQTVNYVPSR	24	0	25432504	P21333;P21333-2	P21333				yes	0.00022707	121	1	1	1	1	1	1	1	1	1	1	1	1	3617600	571910	650830	583720	428630	800510	582010
1438	262	1485;1486	9758;9759;9760;9761;9762;9763;9764;9765;9766;9767;9768;9769	6190;6191;6192;6193;6194;6195	6194		GLVLMSR	7	0	77444219	P27824	P27824				yes	0.17895	96983	3	3	3	1	1	1	3	3	3	1	1	1	7681600	2909400	2475100	2236600	13415	21161	25811
1439	517	1487	9770;9771	6196	6196		GLVSSDELAKDVTGAEALLER	21	1	21721274	Q13813;Q13813-3;Q13813-2	Q13813				yes	0.00031925	160.38			1		1				1		1		1212600	0	0	347370	0	865260	0
1440	300	1488	9772;9773;9774;9775;9776;9777	6197	6197		GLVVPVIR	8	0	85155927	P36957	P36957				yes	0.31565	70582	1	1	1	1	1	1	1	1	1	1	1	1	930500	196630	151660	196480	94920	155600	135210
1441	179	1489	9778;9779;9780;9781;9782;9783	6198;6199;6200;6201;6202;6203	6202		GLYAAFDCTATMK	13	0	14476476	P11498	P11498				yes	0.00028303	185.06	1	1	1	1	1	1	1	1	1	1	1	1	9923400	1187500	1161600	1546600	1545000	2458600	2023900
1442	110	1490	9784;9785;9786;9787;9788;9789	6204	6204		GLYGIKDDVFLSVPCILGQNGISDLVK	27	1	29195416	P00338;P00338-2	P00338				yes	0.025769	112.04	1	1	1	1	1	1	1	1	1	1	1	1	1333400	82190	191110	634590	75733	209200	140560
1443	746	1491	9790;9791;9792;9793;9794;9795	6205;6206	6206		GMAAAGNYAWVNR	13	0	13796405	Q9Y3I0	Q9Y3I0				yes	0.00020951	137.58	1	1	1	1	1	1	1	1	1	1	1	1	3264400	483160	515190	606900	393960	604810	660360
1444	185	1492	9796;9797;9798;9799;9800;9801;9802;9803;9804;9805	6207;6208;6209;6210	6208		GMGGAFVLVLYDELKK	16	1	17389328	P12236	P12236				yes	0.27952	69921	1	2	2	1	2	2	1	2	2	1	2	2	2807700	218750	474280	1140200	94176	432190	448030
1445	236	1493	9806;9807;9808;9809;9810;9811	6211;6212;6213;6214;6215;6216	6214		GMGPGTPAGYGR	12	0	11195131	P23246	P23246				yes	0.016898	96839	1	1	1	1	1	1	1	1	1	1	1	1	1102700	145770	155690	172630	138410	231170	259060
1446	512	1494	9812;9813;9814;9815;9816;9817	6217;6218;6219;6220;6221	6220		GMGTVEGGDQSNPK	14	0	13756038	Q13428-4;Q13428-3;Q13428;Q13428-7;Q13428-6;Q13428-8;Q13428-2	Q13428-4				yes	0.0053073	107.94	1	1	1	1	1	1	1	1	1	1	1	1	319590	51004	42251	49910	31561	72674	72192
1447	12	1495	9818;9819;9820;9821;9822	6222	6222		GMQDLVEDFK	10	0	11805434	CON__P02538;P02538	CON__P02538	K6A;KRT6A;KRT6D	Cytokeratin-6A;Cytokeratin-6D;Keratin, type II cytoskeletal 6A;Keratin-6A;Type-II keratin Kb6	P02538	yes	0.12421	84077	1	1		1	1	1	1	1		1	1	1	735550	274500	161720	0	95141	36167	168020		+
1448	138	1496	9823;9824;9825;9826;9827;9828;9829;9830;9831	6223;6224;6225;6226;6227	6223		GMYGIENEVFLSLPCILNAR	20	0	22951392	P07195	P07195				yes	1.0631e-26	240.73	1	1	2	2	1	2	1	1	2	2	1	2	1593400	36549	110840	1021100	76289	162960	185710
1449	608	1497	9832;9833;9834;9835;9836;9837	6228;6229;6230	6228		GNAALAELDQLLAVADFGPR	20	0	2040064	Q8N0V3	Q8N0V3				yes	0.00018405	123.99	1	1	1	1	1	1	1	1	1	1	1	1	216720	44187	51003	57073	19694	17136	27627
1450	250	1498	9838;9839;9840;9841;9842;9843	6231;6232;6233;6234;6235;6236	6231		GNEFEDYCLK	10	0	12735285	P26196	P26196				yes	0.034402	102.19	1	1	1	1	1	1	1	1	1	1	1	1	2973000	699500	583740	398580	362940	282610	645610
1451	250	1499	9844;9845;9846;9847;9848;9849;9850;9851;9852;9853;9854;9855	6237;6238;6239;6240;6241;6242;6243;6244;6245;6246;6247;6248	6240		GNEFEDYCLKR	11	1	14296296	P26196	P26196				yes	0.0095664	116.14	2	2	2	2	2	2	2	2	2	2	2	2	6421600	763460	795210	743070	840070	1512100	1767800
1452	524	1500	9856;9857;9858;9859;9860;9861	6249;6250	6249		GNEIVLSAGSTPR	13	0	12996783	Q14204	Q14204				yes	0.57843	150.23	1	1	1	1	1	1	1	1	1	1	1	1	1240000	175050	174720	183560	118020	309160	279500
1453	360	1501	9862;9863;9864;9865;9866;9867	6251;6252;6253;6254;6255;6256	6256		GNFGGSFAGSFGGAGGHAPGVAR	23	0	20339456	P52272;P52272-2	P52272				yes	0.00024502	157.6	1	1	1	1	1	1	1	1	1	1	1	1	5117400	622430	724190	1057500	528610	1178800	1005900
1454	123	1502	9868;9869;9870;9871;9872	6257	6257		GNFHAVYR	8	0	96247225	P05109	P05109				yes	0.081062	99809	1	1		1	1	1	1	1		1	1	1	396920	38330	120390	0	12696	204780	20729
1455	56	1503	9873;9874;9875;9876;9877;9878;9879;9880;9881;9882	6258;6259;6260;6261	6259		GNFNYIEFTR	10	0	12595935	O14950;P19105	O14950				yes	0.001228	146.58	2	1	1	2	2	2	2	1	1	2	2	2	2518600	374410	377890	390740	312990	635170	427430
1456	479	1504	9883;9884;9885;9886;9887;9888	6262;6263;6264	6263		GNFTLPEVAECFDEITYVELQK	22	0	26012309	Q00839;Q00839-2	Q00839				yes	5.9396e-08	166.84	1	1	1	1	1	1	1	1	1	1	1	1	1300900	255290	283870	265240	117970	168260	210230
1457	479	1505	9889;9890;9891;9892;9893;9894	6265;6266;6267;6268;6269	6268		GNFTLPEVAECFDEITYVELQKEEAQK	27	1	31865067	Q00839;Q00839-2	Q00839				yes	4.4438e-21	224.31	1	1	1	1	1	1	1	1	1	1	1	1	11000000	1530000	2393300	998580	1321000	3684200	1073200
1458	425	1506	9895;9896;9897;9898;9899;9900	6270	6270		GNKPWISLPR	10	1	1166656	P62701;Q8TD47;P22090	P62701				yes	0.17259	77787	1	1	1	1	1	1	1	1	1	1	1	1	1884100	276550	208210	309380	173470	543050	373480
1459	318	1507	9901;9902;9903;9904;9905;9906	6271;6272;6273	6272		GNLGAGNGNLQGPR	14	0	13236644	P43243	P43243				yes	0.033083	157.65	1	1	1	1	1	1	1	1	1	1	1	1	417550	69531	53649	52979	66574	99350	75468
1460	371	1508	9907;9908;9909;9910;9911;9912	6274	6274		GNTAAYLLYAFTR	13	0	1459746	P54136;P54136-2	P54136				yes	4.9362e-06	193.96	1	1	1	1	1	1	1	1	1	1	1	1	886200	119510	143010	165610	124140	148820	185110
1461	662	1509	9913;9914;9915;9916;9917;9918	6275;6276;6277;6278;6279	6275		GNTAEGCVHETQEK	14	0	15586682	Q9BQG0-2;Q9BQG0	Q9BQG0-2				yes	0.0076267	103.74	1	1	1	1	1	1	1	1	1	1	1	1	174910	33727	27130	25433	18019	34387	36214
1462	129	1510	9919;9920;9921;9922;9923;9924	6280;6281;6282;6283;6284;6285	6281		GNVGFVFTK	9	0	96751272	P05388;Q8NHW5	P05388				yes	0.0036036	134.98	1	1	1	1	1	1	1	1	1	1	1	1	2564100	581200	452360	516420	234970	329310	449900
1463	129	1511	9925;9926;9927;9928;9929;9930	6286;6287;6288;6289;6290;6291	6291		GNVGFVFTKEDLTEIR	16	1	18239418	P05388;Q8NHW5	P05388				yes	0.00036157	161.05	1	1	1	1	1	1	1	1	1	1	1	1	4086400	386410	505370	921660	534880	754800	983320
1464	555	1512	9931;9932;9933;9934;9935	6292;6293;6294	6292		GPAGDATVASEK	12	0	11015302	Q15758	Q15758				yes	0.36526	65073	1	2	1			1	1	2	1			1	78375	30811	16311	21060	0	0	10194
1465	175	1513	9936;9937;9938;9939;9940;9941;9942;9943;9944	6295;6296;6297;6298;6299;6300	6298		GPAVGIDLGTTYSCVGVFQHGK	22	0	22621103	P11142;P11142-2	P11142				yes	8.3283e-22	226.49	1	2	3	1	1	1	1	2	3	1	1	1	24309000	3637700	3900300	7929200	2865400	2318200	3657900
1466	298	1514	9945;9946;9947;9948;9949;9950	6301;6302;6303;6304;6305;6306	6301		GPCIIYNEDNGIIK	14	0	16047868	P36578	P36578				yes	7.2302e-12	213.13	1	1	1	1	1	1	1	1	1	1	1	1	4069300	689190	631660	695130	420120	906540	726710
1467	376	1515	9951;9952;9953	6307	6307	71	GPELLTMWFGESEANVR	17	0	19349196	P55072	P55072				yes	0.00090909	116.27	1	1	1				1	1	1				897310	247480	315540	334290	0	0	0
1468	567	1516	9954;9955;9956;9957;9958	6308	6308		GPEPGPQPTMEGDVLDTLEALGYK	24	0	25131996	Q52LJ0	Q52LJ0				yes	0.0002226	121.38	1	1	1	1		1	1	1	1	1		1	641450	117790	172990	163980	72302	0	114390
1469	624	1517	9959;9960;9961;9962;9963;9964	6309	6309		GPGLLESPSIFNFTADR	17	0	18199105	Q92615	Q92615				yes	0.0084449	105.21	1	1	1	1	1	1	1	1	1	1	1	1	1007800	151300	215020	198280	128580	139210	175440
1470	619	1518	9965;9966;9967;9968;9969;9970	6310;6311;6312;6313;6314;6315	6310		GPHHLDNSSPGPGSEAR	17	0	17137819	Q8WWM7;Q8WWM7-3;Q8WWM7-2;Q8WWM7-4;Q8WWM7-5;Q8WWM7-6	Q8WWM7				yes	0.0035525	142.46	1	1	1	1	1	1	1	1	1	1	1	1	2960800	737250	901070	447420	259700	254770	360610
1471	151	1519	9971;9972;9973;9974;9975	6316	6316		GPILMELQTYR	11	0	13196908	P08559;P29803	P08559				yes	0.0036519	132.56	1	1	1		1	1	1	1	1		1	1	1256900	138590	373540	375180	0	147800	221810
1472	567	1520	9976;9977;9978;9979;9980;9981;9982;9983	6317;6318;6319;6320;6321;6322	6320		GPLLEEQALTK	11	0	11976605	Q52LJ0	Q52LJ0				yes	0.69334	161.61	1	1	1	1	2	2	1	1	1	1	2	2	3502400	736770	707240	577280	483330	332460	665300
1473	411	1521	9984;9985;9986;9987;9988;9989	6323;6324;6325;6326;6327;6328	6325		GPLQSVQVFGR	11	0	11866459	P62249	P62249				yes	0.0046913	129.34	1	1	1	1	1	1	1	1	1	1	1	1	7847800	1314600	1405100	1487300	934100	1243200	1463600
1474	619	1522	9990;9991;9992;9993;9994;9995;9996;9997;9998;9999;10000;10001	6329;6330;6331;6332;6333;6334;6335;6336;6337;6338;6339;6340	6331		GPPQSPVFEGVYNNSR	16	0	17468325	Q8WWM7;Q8WWM7-3;Q8WWM7-2;Q8WWM7-4;Q8WWM7-5;Q8WWM7-6;Q8WWM7-7	Q8WWM7				yes	1.211e-06	177.47	2	2	2	2	2	2	2	2	2	2	2	2	18068000	2830000	3080300	3072900	2356400	3345800	3382200
1475	334	1523	10002;10003;10004;10005;10006	6341;6342;6343;6344	6344		GPSGCVESLEVTCR	14	0	15496865	P47897	P47897				yes	7.792e-05	178.21		1	1	1	1	1		1	1	1	1	1	1055900	0	169640	159820	143230	283900	299290
1476	137	1524	10007;10008;10009;10010;10011;10012;10013;10014;10015;10016;10017	6345;6346;6347;6348;6349;6350	6350		GPSSVEDIK	9	0	93046583	P06748;P06748-2	P06748				yes	0.13979	179.74	2	2	2	1	2	2	2	2	2	1	2	2	10827000	1842300	1385800	1765400	1281300	2132100	2419700
1477	373	1525	10018;10019;10020;10021;10022;10023	6351	6351		GPVGLEGLLTTK	12	0	11836812	P54886;P54886-2	P54886				yes	0.0004932	138.02	1	1	1	1	1	1	1	1	1	1	1	1	1727000	216730	283280	354590	237510	282130	352800
1478	250	1526;1527	10024;10025;10026;10027;10028;10029;10030;10031;10032;10033;10034;10035;10036;10037;10038;10039	6352;6353;6354;6355;6356;6357;6358;6359;6360	6357		GPVKPTGGPGGGGTQTQQQMNQLK	24	1	23651808	P26196	P26196				yes	4.1284e-15	206.2	2	3	3	2	3	3	2	3	3	2	3	3	13384000	2232500	2576600	1674200	1950000	2354600	2595900
1479	462	1528	10040;10041;10042;10043;10044;10045	6361	6361		GPVTIPYPLFQSHVEDLYVEGLPEGIPFR	29	0	32686809	P78347;P78347-3;P78347-4;P78347-2	P78347				yes	0.054069	112.78	1	1	1	1	1	1	1	1	1	1	1	1	1082400	197210	242860	174810	139260	226800	101480
1480	36	1529	10046;10047;10048;10049;10050;10051;10052;10053;10054;10055	6362;6363;6364	6363		GPYESGSGHSSGLGHQESR	19	0	19278409	CON__Q86YZ3;Q86YZ3	CON__Q86YZ3	HRNR;S100A18	Hornerin	Q86YZ3	yes	0.33698	72816	1	2	2	2	2	1	1	2	2	2	2	1	300870	31431	49023	120540	42680	41509	15692		+
1481	36	1530	10056;10057;10058;10059;10060;10061;10062;10063;10064;10065;10066;10067	6365;6366;6367;6368;6369;6370;6371;6372	6366		GPYESGSGHSSGLGHR	16	0	15837077	CON__Q86YZ3;Q86YZ3	CON__Q86YZ3	HRNR;S100A18	Hornerin	Q86YZ3	yes	0.078956	86843	2	2	2	2	2	2	2	2	2	2	2	2	2049100	308670	621970	558850	174310	192780	192540		+
1482	308	1531	10068;10069;10070;10071;10072;10073	6373;6374	6374		GPYHFR	6	0	77537656	P40429	P40429				yes	0.41009	51218	1	1	1	1	1	1	1	1	1	1	1	1	614380	101950	136030	117200	88263	170920	0
1483	464	1532	10074;10075;10076	6375	6375		GQAVTLLPFFTSLTGGSLEELR	22	0	23352424	P78527;P78527-2	P78527				yes	0.036868	93578	1	1	1				1	1	1				92140	34312	28498	29330	0	0	0
1484	464	1533	10077;10078;10079;10080;10081;10082	6376;6377;6378;6379;6380;6381	6376		GQAVTLLPFFTSLTGGSLEELRR	23	1	24913435	P78527;P78527-2	P78527				yes	0.67696	129.41	1	1	1	1	1	1	1	1	1	1	1	1	3736700	631980	860000	890810	246720	656200	450960
1485	477	1534	10083;10084;10085;10086;10087	6382;6383	6383		GQCDLELINVCNENSLFK	18	0	21519929	Q00610;Q00610-2	Q00610				yes	0.053296	91278	1	1		1	1	1	1	1		1	1	1	2947900	877680	23092	0	555320	842040	649780
1486	477;369	1535	10088;10089;10090;10091;10092;10093	6384;6385;6386;6387;6388	6388		GQFSTDELVAEVEKR	15	1	17068475	Q00610;Q00610-2;P53675;P53675-2	Q00610				no	0.00015067	125.41	1	1	1		1	2							4183300	559250	719470	751520	0	1085500	1067500
1487	179	1536	10094;10095;10096;10097;10098;10099	6389	6389		GQIGAPMPGK	10	0	95449569	P11498	P11498				yes	0.03265	103.4	1	1	1	1	1	1	1	1	1	1	1	1	2000300	301440	260880	298730	276300	382060	480850
1488	440	1537	10100;10101;10102;10103;10104;10105	6390;6391;6392;6393	6393		GQILMPNIGYGSNKK	15	1	16188501	P62910	P62910				yes	0.10995	81257	1	1	1	1	1	1	1	1	1	1	1	1	1941400	279940	293180	361490	203840	364350	438610
1489	574	1538	10106;10107;10108;10109;10110;10111	6394	6394		GQLEQITGK	9	0	97252401	Q5SSJ5;Q5SSJ5-2;Q5SSJ5-3	Q5SSJ5				yes	0.31949	70575	1	1	1	1	1	1	1	1	1	1	1	1	431760	82847	63527	81940	40213	91299	71936
1490	187	1539	10112;10113;10114;10115;10116;10117;10118;10119;10120;10121;10122;10123	6395;6396;6397;6398;6399;6400;6401;6402;6403;6404;6405;6406	6400		GQNLLLTNLQTIQGILER	18	0	20231426	P12270	P12270				yes	3.4212e-16	218.28	2	2	2	2	2	2	2	2	2	2	2	2	2828400	346090	445390	591230	311920	605080	528650
1491	619	1540	10124;10125;10126;10127	6407	6407		GQSTGKGPPQSPVFEGVYNNSR	22	1	23051087	Q8WWM7;Q8WWM7-3;Q8WWM7-2;Q8WWM7-4;Q8WWM7-5;Q8WWM7-6;Q8WWM7-7	Q8WWM7				yes	5.0468e-06	162.57			1	1	1	1			1	1	1	1	1731400	0	0	114810	203210	1066100	347310
1492	261	1541	10128;10129;10130;10131;10132;10133	6408	6408		GQTLVVQFTVK	11	0	12186972	P27797	P27797				yes	0.10619	82701	1	1	1	1	1	1	1	1	1	1	1	1	842830	78263	126880	442460	43524	60124	91583
1493	11;34	1542;1543	10134;10135;10136;10137;10138;10139;10140;10141;10142;10143;10144;10145;10146;10147;10148;10149;10150;10151	6409;6410;6411	6409	3	GQVGGDVNVEMDAAPGVDLSR	21	0	20849797	CON__P02533;P02533;CON__Q6IFX2	CON__P02533	KRT14;Ka22;Krt42	Cytokeratin-14;Keratin, type I cytoskeletal 14;Keratin-14;Cytokeratin-42;Keratin, type I cytoskeletal 42;Keratin-17n;Keratin-42;Type I keratin Ka22	P02533;Q6IFX2	no	2.424e-35	255.27	3	3	3	3	3	3							4974100	589900	650130	1561600	481000	498220	1193200		+
1494	156	1544	10152;10153;10154;10155;10156;10157;10158;10159	6412;6413;6414;6415	6412		GQVGGQVSVEVDSAPGTDLAK	21	0	20130015	P08727;CON__P08727	P08727	KRT19	Cytokeratin-19;Keratin, type I cytoskeletal 19;Keratin-19	P08727	yes	2.0522e-34	258.54	2	2	1	1	1	1	2	2	1	1	1	1	2609100	884840	868290	393560	124030	137470	200880		+
1495	477	1545	10160;10161;10162;10163	6416;6417;6418	6416		GQVLSVCVEEENIIPYITNVLQNPDLALR	29	0	32957122	Q00610;Q00610-2	Q00610				yes	0.00019364	138.76					2	2					2	2	1682900	0	0	0	0	876260	806660
1496	177	1546	10164;10165;10166;10167;10168;10169	6419	6419		GQVVQFK	7	0	80444939	P11182	P11182				yes	0.28432	83721	1	1	1	1	1	1	1	1	1	1	1	1	623260	99218	85006	74847	70755	156270	137160
1497	12;24;17;27	1547	10170;10171;10172;10173;10174;10175	6420;6421;6422;6423;6424;6425	6423		GRLDSELR	8	1	94450394	CON__P13647;P13647;CON__P02538;P02538;CON__P04259;CON__P48668;P48668	CON__P02538	KRT5;K6A;KRT6A;KRT6D;K6B;KRT6B;KRTL1;KRT6C;KRT6E	58 kDa cytokeratin;Cytokeratin-5;Keratin, type II cytoskeletal 5;Keratin-5;Type-II keratin Kb5;Cytokeratin-6A;Cytokeratin-6D;Keratin, type II cytoskeletal 6A;Keratin-6A;Type-II keratin Kb6;Cytokeratin-6B;Keratin, type II cytoskeletal 6B;Keratin-6B;Type-II keratin Kb10;Cytokeratin-6C;Cytokeratin-6E;Keratin K6h;Keratin, type II cytoskeletal 6C;Keratin-6C;Type-II keratin Kb12	P13647;P02538;P04259;P48668	no	0.074231	102.46	1	1	1	1	1	1							5216500	733340	722930	1063900	577700	488310	1630400		+
1498	620	1548	10176;10177;10178;10179;10180;10181	6426;6427;6428;6429;6430;6431	6429		GSAFAIGSDGLCCQSR	16	0	16847297	Q92499	Q92499				yes	8.5319e-29	273.31	1	1	1	1	1	1	1	1	1	1	1	1	4345200	709050	756940	801230	489530	793440	795030
1499	431	1549	10182;10183;10184;10185;10186;10187	6432;6433;6434;6435;6436;6437	6437		GSAITGPVAK	10	0	89950763	P62829	P62829				yes	0.0067376	123.38	1	1	1	1	1	1	1	1	1	1	1	1	1342900	349810	203630	255130	176990	357340	0
1500	21;11	1550	10188;10189;10190;10191;10192;10193	6438;6439;6440;6441;6442;6443	6443		GSCGIGGGIGGGSSR	15	0	12775782	CON__P02533;P02533;CON__P08779;P08779	CON__P08779	KRT14;KRT16;KRT16A	Cytokeratin-14;Keratin, type I cytoskeletal 14;Keratin-14;Cytokeratin-16;Keratin, type I cytoskeletal 16;Keratin-16	P02533;P08779	no	0.056104	88.54	1	1	1	1	1	1							2388300	865750	319840	542580	123540	144450	392130		+
1501	464	1551	10194;10195;10196;10197;10198;10199;10200;10201;10202;10203;10204	6444;6445;6446;6447	6445		GSCVTQVGLLESVYEMFR	18	0	20739863	P78527;P78527-2	P78527				yes	7.9064e-12	197.89	2	2	2	2	2	1	2	2	2	2	2	1	762330	132810	177820	239220	31709	124340	56430
1502	404	1552	10205;10206;10207;10208;10209;10210	6448;6449;6450;6451;6452	6451		GSDFDCELR	9	0	10974448	P61978-2;P61978;P61978-3	P61978-2				yes	0.50933	163.65	1	1	1	1	1	1	1	1	1	1	1	1	1950600	253870	274720	384600	189620	362260	485570
1503	311	1553	10211;10212;10213;10214;10215;10216	6453;6454;6455	6455		GSELEITLTR	10	0	11175979	P41252	P41252				yes	0.10359	176.71	1	1	1	1	1	1	1	1	1	1	1	1	1706400	206170	211670	283600	223220	361690	420040
1504	117	1554	10217;10218;10219;10220;10221;10222	6456;6457;6458;6459;6460;6461	6456		GSGGGSSGGSIGGR	14	0	10914956	P04264;CON__P04264	P04264	KRT1;KRTA	67 kDa cytokeratin;Cytokeratin-1;Hair alpha protein;Keratin, type II cytoskeletal 1;Keratin-1;Type-II keratin Kb1	P04264	yes	0.069069	85.32	1	1	1	1	1	1	1	1	1	1	1	1	178680	33007	40886	48262	18039	13782	24703		+
1505	12;17;27	1555	10223;10224;10225;10226;10227;10228	6462;6463;6464;6465;6466	6462		GSGGLGGACGGAGFGSR	17	0	14236263	CON__P02538;P02538;CON__P04259;CON__P48668;P48668	CON__P02538	K6A;KRT6A;KRT6D;K6B;KRT6B;KRTL1;KRT6C;KRT6E	Cytokeratin-6A;Cytokeratin-6D;Keratin, type II cytoskeletal 6A;Keratin-6A;Type-II keratin Kb6;Cytokeratin-6B;Keratin, type II cytoskeletal 6B;Keratin-6B;Type-II keratin Kb10;Cytokeratin-6C;Cytokeratin-6E;Keratin K6h;Keratin, type II cytoskeletal 6C;Keratin-6C;Type-II keratin Kb12	P02538;P04259;P48668	no	0.0019468	151.57	1	1	1	1	1	1							2516300	811830	469650	415780	157970	132550	528540		+
1506	198	1556	10229;10230	6467	6467		GSGTAEVELKK	11	1	11175979	P14618;P14618-2	P14618				yes	0.1211	80391		1	1					1	1				116990	0	15768	101220	0	0	0
1507	22	1557	10231;10232;10233;10234;10235;10236	6468;6469;6470;6471;6472;6473	6469		GSLGGGFSSGGFSGGSFSR	19	0	17067649	CON__P13645;P13645	CON__P13645	KPP;KRT10	Cytokeratin-10;Keratin, type I cytoskeletal 10;Keratin-10	P13645	yes	3.4206e-12	189.47	1	1	1	1	1	1	1	1	1	1	1	1	35362000	5773600	4303200	10081000	4152500	5471500	5580300		+
1508	512	1558	10237;10238;10239;10240;10241;10242	6474;6475;6476;6477	6477		GSLGQGTAPVLPGK	14	0	12807089	Q13428-4;Q13428-3;Q13428;Q13428-7;Q13428-6;Q13428-8;Q13428-2;Q13428-5	Q13428-4				yes	0.0033478	111.48	1	1	1	1	1	1	1	1	1	1	1	1	1214500	199640	198370	175690	123380	275070	242390
1509	57	1559	10243;10244;10245	6478;6479;6480	6478		GSLLEDVVPPIKPPK	15	1	15879236	O14967	O14967				yes	0.028962	92211	1	1	1				1	1	1				1555100	674130	466170	414810	0	0	0
1510	145	1560	10246;10247;10248;10249;10250;10251	6481;6482;6483;6484;6485;6486	6484		GSQFGQSCCLR	11	0	12985496	P07814	P07814				yes	0.00059011	152.45	1	1	1	1	1	1	1	1	1	1	1	1	1513800	215390	224490	256610	198980	322850	295520
1511	22	1561	10252;10253;10254;10255;10256;10257;10258;10259;10260;10261;10262;10263	6487;6488;6489;6490;6491;6492;6493;6494;6495;6496;6497	6489		GSSGGGCFGGSSGGYGGLGGFGGGSFR	27	0	23419771	CON__P13645;P13645	CON__P13645	KPP;KRT10	Cytokeratin-10;Keratin, type I cytoskeletal 10;Keratin-10	P13645	yes	7.5321e-13	190.22	2	2	2	2	2	2	2	2	2	2	2	2	24475000	3836500	3971200	7208500	3013500	2554700	3891200		+
1512	330	1562	10264;10265;10266;10267;10268	6498	6498		GSSNSYAIK	9	0	92545051	P46782	P46782				yes	0.30732	71027	1	1	1	1		1	1	1	1	1		1	374460	107740	49002	71981	40401	0	105340
1513	26;295	1563	10269;10270;10271;10272;10273;10274;10275;10276;10277;10278;10279;10280	6499;6500;6501;6502;6503;6504;6505	6501		GSSSGGGYSSGSSSYGSGGR	20	0	17396983	CON__P35908;P35908	P35908	KRT2;KRT2A;KRT2E	Cytokeratin-2e;Epithelial keratin-2e;Keratin, type II cytoskeletal 2 epidermal;Keratin-2 epidermis;Keratin-2e;Type-II keratin Kb2	P35908	no	0.14573	138.61	2	2	2	2	2	2							2869800	658970	441080	744330	218410	324760	482290		+
1514	404	1564	10281;10282;10283;10284;10285;10286;10287;10288;10289;10290;10291	6506;6507;6508;6509;6510;6511;6512;6513	6512		GSYGDLGGPIITTQVTIPK	19	0	19160255	P61978-2;P61978;P61978-3	P61978-2				yes	4.4145e-23	242.03	1	2	2	2	2	2	1	2	2	2	2	2	5182900	313980	664840	1293700	714290	1210500	985630
1515	210	1565	10292;10293;10294	6514;6515;6516	6514		GTAVAICR	8	0	84643817	P16615;P16615-3;P16615-2;P16615-5;P16615-4;Q93084-5;Q93084;Q93084-6;Q93084-3;Q93084-2;Q93084-4	P16615				yes	0.057356	109.01	1	1	1				1	1	1				1043700	447760	255210	340710	0	0	0
1516	124	1566	10295;10296;10297;10298;10299;10300	6517;6518;6519	6519		GTDIMYTGTLDCWR	14	0	16877334	P05141	P05141				yes	7.8097e-07	192.65	1	1	1	1	1	1	1	1	1	1	1	1	1094200	247820	196270	454010	57288	66104	72665
1517	320	1567	10301;10302;10303;10304;10305	6520	6520		GTEDFIVESLDASFR	15	0	16847944	P43307;P43307-2	P43307				yes	1.0479e-12	215.5	1	1	1	1		1	1	1	1	1		1	707380	189170	202380	182670	55864	0	77295
1518	550	1568	10306;10307;10308;10309;10310;10311	6521;6522;6523;6524;6525;6526	6526		GTEQELIGLLQAR	13	0	1426778	Q15431	Q15431				yes	0.0044707	111.65	1	1	1	1	1	1	1	1	1	1	1	1	5123500	960780	933400	1270800	529320	607640	821560
1519	189	1569	10312;10313;10314	6527	6527		GTGGVDTAAVGGVFDVSNADR	21	0	19639235	P12277	P12277				yes	1.0166e-13	191.12		1	1	1				1	1	1			867490	0	129080	651200	87217	0	0
1520	204	1570	10315;10316;10317;10318;10319;10320	6528;6529;6530;6531;6532;6533	6528		GTGIVSAPVPK	11	0	10245917	P15880	P15880				yes	0.015165	110.59	1	1	1	1	1	1	1	1	1	1	1	1	3780500	560940	646350	702330	456050	619530	795330
1521	693	1571	10321;10322;10323;10324;10325;10326	6534;6535;6536	6536		GTHFVQLCCQR	11	0	14046391	Q9HCC0;Q9HCC0-2	Q9HCC0				yes	0.00057422	152.75	1	1	1	1	1	1	1	1	1	1	1	1	710610	157460	140990	52147	67488	156100	136430
1522	129	1572	10327;10328;10329;10330;10331;10332	6537;6538;6539;6540;6541;6542	6540		GTIEILSDVQLIK	13	0	14278235	P05388;Q8NHW5	P05388				yes	5.0752e-11	210.03	1	1	1	1	1	1	1	1	1	1	1	1	15146000	2060100	2576500	2703900	1914100	3074100	2817800
1523	503	1573	10333;10334;10335;10336	6543;6544	6543		GTITIQDTGIGMTQEELVSNLGTIAR	26	0	27173906	Q12931	Q12931				yes	0.039057	100.6	1	1	1			1	1	1	1			1	1439500	201130	424730	619570	0	0	194130
1524	175	1574	10337;10338;10339;10340;10341;10342;10343;10344;10345	6545;6546	6546		GTLDPVEK	8	0	85744945	P11142;P11142-2	P11142				yes	0.26312	75.31	2	2	1	2	1	1	2	2	1	2	1	1	2419500	527270	429330	565400	246340	338030	313170
1525	262	1575	10346;10347;10348;10349;10350;10351	6547;6548;6549;6550;6551	6549		GTLSGWILSK	10	0	10605917	P27824	P27824				yes	7.9909e-07	210.32	1	1	1	1	1	1	1	1	1	1	1	1	78841000	25294000	22101000	30607000	267100	263470	308650
1526	179	1576;1577	10352;10353;10354;10355;10356;10357;10358;10359;10360;10361;10362;10363;10364;10365	6552;6553;6554;6555;6556;6557;6558;6559	6556		GTPLDTEVPMER	12	0	13436391	P11498	P11498				yes	0.00026143	143.05	2	3	2	2	2	3	2	3	2	2	2	3	16301000	2111900	2152600	2502600	2313600	3480400	3740200
1527	379	1578	10366;10367;10368;10369;10370;10371;10372;10373	6560;6561;6562;6563;6564;6565	6564		GTQGVVTNFEIFR	13	0	14667518	P55884-2;P55884	P55884-2				yes	0.97113	141.54	2	2	1	1	1	1	2	2	1	1	1	1	2784000	454940	487620	431600	368510	556760	484550
1528	343	1579	10374;10375;10376;10377;10378;10379	6566;6567;6568;6569;6570;6571	6567		GTVVTGTLER	10	0	10315611	P49411	P49411				yes	0.002286	138.69	1	1	1	1	1	1	1	1	1	1	1	1	3716000	1189000	1039200	1210500	78076	112330	86837
1529	261	1580	10380;10381;10382;10383	6572	6572		GTWIHPEIDNPEYSPDPSIYAYDNFGVLGLDLWQVK	36	0	41479844	P27797	P27797				yes	0.069112	126.65		1	1	1		1		1	1	1		1	896400	0	140750	581360	30632	0	143660
1530	476	1581	10384;10385;10386	6573	6573		GVAPLWMR	8	0	92849529	Q00325-2;Q00325	Q00325-2				yes	0.33276	69766		1		1		1		1		1		1	791710	0	535470	0	92415	0	163830
1531	354	1582	10387;10388;10389	6574;6575;6576	6576		GVDLQENNPASR	12	0	12986215	P51148	P51148				yes	0.0086451	108.6	1	1	1				1	1	1				417480	192340	10636	214510	0	0	0
1532	341	1583	10390;10391;10392;10393;10394;10395	6577;6578;6579;6580;6581	6579		GVDLVLNSLAEEK	13	0	13857402	P49327	P49327				yes	0.0011735	117.03	1	1	1	1	1	1	1	1	1	1	1	1	1289700	199110	233980	372380	142670	196010	145590
1533	419	1584	10396;10397;10398;10399;10400;10401	6582;6583;6584;6585;6586;6587	6582		GVEEEEEDGEMRE	13	1	15365886	P62306	P62306				yes	4.3212e-06	195.71	1	1	1	1	1	1	1	1	1	1	1	1	551230	88948	113350	103890	41796	96467	106780
1534	232	1585	10402;10403;10404;10405;10406;10407	6588;6589	6588		GVEITGFPEAQALGLEVFHAGTALK	25	0	25543431	P22102;P22102-2	P22102				yes	0.00037929	118.04	1	1	1	1	1	1	1	1	1	1	1	1	1906300	404880	432360	668680	113130	159970	127330
1535	169	1586	10408;10409;10410;10411;10412;10413	6590;6591;6592;6593;6594;6595	6593		GVETIANDVVSLATK	15	0	15158144	P10515	P10515				yes	1.2583e-08	205.15	1	1	1	1	1	1	1	1	1	1	1	1	3696000	492100	579090	760140	580660	689880	594100
1536	568	1587	10414;10415;10416;10417;10418;10419	6596	6596		GVFVQSVLPYFVATK	15	0	1653913	Q53GQ0	Q53GQ0				yes	0.0053412	146.13	1	1	1	1	1	1	1	1	1	1	1	1	1902100	379270	540770	644830	79014	137930	120250
1537	306	1588	10420;10421;10422	6597	6597		GVGMVADPDNPLVLDILTGSSTSYSFFPDKPITQYPHAVGK	41	1	43331617	P39656	P39656				yes	0.0036728	151.89			1	1	1				1	1	1		2216700	0	0	1873100	109110	234490	0
1538	57	1589	10423;10424;10425;10426;10427;10428	6598;6599;6600;6601;6602	6598		GVLEQEEKEEK	11	1	1316646	O14967	O14967				yes	0.021095	104.7	2	2	2				2	2	2				2452300	794890	871440	785970	0	0	0
1539	376	1590	10429;10430;10431;10432;10433	6603	6603		GVLFYGPPGCGK	12	0	12506118	P55072	P55072				yes	0.0034124	116.01	1	1	1	1	1		1	1	1	1	1		1145600	322400	341860	279560	86403	115410	0
1540	576	1591	10434;10435;10436;10437;10438	6604;6605;6606;6607	6607		GVLPYVGNLITK	12	0	12727442	Q5T4S7-2;Q5T4S7;Q5T4S7-4;Q5T4S7-3	Q5T4S7-2				yes	0.082374	83546	1	1		1	1	1	1	1		1	1	1	1146400	244380	284540	0	169490	244620	203420
1541	385	1592	10439;10440;10441;10442;10443;10444	6608;6609;6610;6611	6611		GVLRPGTALVLLEAQAATGFVIDPVR	26	1	2662517	P58107	P58107				yes	0.045187	97983	1	1	1	1	1	1	1	1	1	1	1	1	2348200	166330	323640	373390	228940	715480	540400
1542	173	1593	10445;10446;10447;10448;10449;10450	6612;6613;6614;6615	6614		GVMLAVDAVIAELK	14	0	14278058	P10809	P10809				yes	0.0012905	173.48	1	1	1	1	1	1	1	1	1	1	1	1	744730	84512	143680	290530	59766	73941	92303
1543	173	1594	10451;10452;10453;10454;10455;10456;10457;10458;10459	6616;6617;6618;6619	6618		GVMLAVDAVIAELKK	15	1	15559008	P10809	P10809				yes	0.0052104	146.52	1	1	2	1	2	2	1	1	2	1	2	2	3100400	124320	344190	1443000	103980	545940	538960
1544	287	1595	10460;10461;10462;10463;10464;10465;10466;10467;10468;10469;10470	6620;6621;6622	6622		GVQDIVVGEGTHFLIPWVQKPIIFDCR	27	1	31226375	P35232	P35232				yes	9.3503e-21	216.92	2	2	1	2	2	2	2	2	1	2	2	2	32341000	3438100	6218100	2575400	2035000	14394000	3681000
1545	194	1596	10471;10472;10473;10474;10475	6623	6623		GVQYLNEIKDSVVAGFQWATK	21	1	23522114	P13639	P13639				yes	0.073061	91891		1	1	1	1	1		1	1	1	1	1	803280	0	57595	453900	25445	154910	111420
1546	697	1597	10476;10477;10478	6624;6625;6626	6624		GVTFLFPIQAK	11	0	12196965	Q9NR30;Q9NR30-2	Q9NR30				yes	0.1566	74892				1	1	1				1	1	1	1398800	0	0	0	453820	519860	425100
1547	125	1598	10479;10480;10481;10482;10483;10484	6627;6628;6629;6630;6631;6632	6627		GVTHNIALLR	10	0	10926404	P05165;P05165-2	P05165				yes	0.066454	179.9	1	1	1	1	1	1	1	1	1	1	1	1	7663300	966410	1034300	1015100	936820	1629000	2081600
1548	250	1599	10485;10486;10487;10488;10489;10490	6633;6634;6635;6636;6637;6638;6639	6635		GVTQYYAYVTER	12	0	14486936	P26196	P26196				yes	0.00036195	185.22	1	1	1	1	1	1	1	1	1	1	1	1	17586000	2125700	1962600	2340800	2271800	4784200	4100500
1549	199	1600	10491;10492;10493;10494;10495;10496	6640;6641;6642;6643;6644;6645	6642		GVVDSDDLPLNVSR	14	0	14847471	P14625	P14625				yes	5.7659e-19	247.03	1	1	1	1	1	1	1	1	1	1	1	1	4788900	759580	756970	1514200	344120	763650	650300
1550	266	1601	10497;10498;10499;10500;10501;10502	6646;6647;6648;6649;6650	6648		GVVQELQQAISK	12	0	12987194	P29692-2;P29692	P29692-2				yes	0.48771	159.23	1	1	1	1	1	1	1	1	1	1	1	1	2149000	388210	435240	473820	220410	293520	337760
1551	57	1602	10503;10504;10505;10506	6651;6652;6653	6651		GVWRPPLVDNPNYQGIWSPR	20	1	23501971	O14967	O14967				yes	8.0632e-21	217.76	1	1	1		1		1	1	1		1		11042000	2819200	4011200	4188900	0	22392	0
1552	476	1603	10507;10508;10509;10510;10511	6654;6655;6656	6656		GWAPTFLGYSMQGLCK	16	0	18148484	Q00325-2;Q00325	Q00325-2				yes	8.7935e-48	301.69	1	1	1	1	1		1	1	1	1	1		2215800	506460	766220	751530	84879	106690	0
1553	222	1604	10512;10513;10514;10515;10516;10517;10518;10519	6657;6658;6659;6660;6661;6662	6657		GYAFIEFASFEDAK	14	0	15937351	P19338	P19338				yes	2.4749e-19	250.88	2	1	1	1	1	2	2	1	1	1	1	2	12455000	2517500	3010300	2659300	1419600	1066600	1781200
1554	510	1605	10520;10521;10522;10523	6663	6663		GYAFVHFETQEAADKAIEK	19	1	21530429	Q13310;Q13310-2	Q13310				yes	0.083383	89691		1	1		1	1		1	1		1	1	899440	0	62839	81853	0	596890	157860
1555	199	1606	10524;10525;10526;10527;10528;10529	6664;6665;6666	6664		GYEVIYLTEPVDEYCIQALPEFDGKR	26	1	31034849	P14625	P14625				yes	2.5021e-14	189.73	1	1	1	1	1	1	1	1	1	1	1	1	3057100	424040	575800	976480	211140	503020	366610
1556	479	1607	10530;10531;10532;10533;10534	6667;6668	6667		GYFEYIEENK	10	0	12905768	Q00839;Q00839-2	Q00839				yes	0.00077642	152.61	1	1	1	1	1		1	1	1	1	1		2083000	645430	419380	498570	239090	280550	0
1557	479	1608	10535;10536;10537;10538;10539;10540;10541;10542;10543;10544;10545;10546	6669;6670;6671;6672;6673;6674;6675;6676	6676		GYFEYIEENKYSR	13	1	16967733	Q00839;Q00839-2	Q00839				yes	1.0915e-08	208.17	2	2	2	2	2	2	2	2	2	2	2	2	9797000	1326100	1288200	1505900	1136700	2733600	1806500
1558	229	1609	10547;10548;10549;10550;10551;10552	6677;6678;6679;6680	6679		GYGFGLIK	8	0	85346979	P21796	P21796				yes	0.14942	88149	1	1	1	1	1	1	1	1	1	1	1	1	3453200	595740	724860	748330	334920	677130	372220
1559	183	1610	10553;10554;10555;10556;10557;10558	6681;6682;6683;6684	6684		GYGFVHFETQEAAER	15	0	17397903	P11940;P11940-2	P11940				yes	0.18382	138.13	1	1	1	1	1	1	1	1	1	1	1	1	2367300	355560	307570	425090	243260	516470	519400
1560	464	1611	10559;10560;10561;10562;10563;10564	6685	6685		GYGLFAGPCK	10	0	10685063	P78527;P78527-2	P78527				yes	0.043704	95799	1	1	1	1	1	1	1	1	1	1	1	1	1614100	262170	262660	288520	153490	426870	220400
1561	379	1612	10565;10566;10567;10568;10569;10570	6686;6687;6688;6689	6689		GYIFLEYASPAHAVDAVK	18	0	19499887	P55884-2;P55884	P55884-2				yes	0.0035723	112.19	1	1	1	1	1	1	1	1	1	1	1	1	3148000	415080	563450	621040	386680	646360	515370
1562	173	1613	10571;10572;10573;10574;10575	6690;6691;6692;6693	6692		GYISPYFINTSK	12	0	13886976	P10809	P10809				yes	0.010466	105.98	1		1	1	1	1	1		1	1	1	1	4094900	615440	0	1640700	502370	675290	661140
1563	309	1614	10576;10577;10578	6694	6694		GYLGPEQLPDCLK	13	0	14887283	P40926	P40926				yes	0.001234	169.87			1	1	1				1	1	1		839860	0	0	533220	145850	160790	0
1564	350	1615	10579;10580;10581;10582;10583;10584	6695	6695		GYNDDYYEESYFTTR	15	0	19217643	P50402	P50402				yes	0.0046892	148.18	1	1	1	1	1	1	1	1	1	1	1	1	708500	154450	192380	226390	28990	62360	43922
1565	28;454	1616	10585;10586;10587;10588;10589;10590;10591;10592	6696;6697;6698;6699;6700;6701	6698		GYSFTTTAER	10	0	11315197	CON__P60712;P60709;P63261	P63261			P60712	no	0.13454	174.05	1	1	2	1	2	1							19309000	2011600	3198700	4023300	1681600	5347300	3047000		+
1566	247	1617	10593;10594;10595;10596;10597;10598	6702;6703;6704;6705;6706;6707	6707		HALIIYDDLSK	11	0	12866871	P25705	P25705				yes	0.051836	164.65	1	1	1	1	1	1	1	1	1	1	1	1	2567600	847750	841480	878340	0	0	0
1567	569	1618	10599;10600;10601;10602;10603;10604;10605;10606;10607;10608	6708;6709;6710	6708		HCDNLLR	7	0	92643923	Q53H12;Q53H12-2	Q53H12				yes	0.29885	82151	2	2	2	2	1	1	2	2	2	2	1	1	511710	127120	75997	104990	51633	76372	75598
1568	421	1619	10609;10610;10611;10612;10613	6711	6711		HCNMVLENVK	10	0	12425849	P62316	P62316				yes	0.17299	77735	1	1	1	1		1	1	1	1	1		1	516670	113140	136090	110230	57956	0	99256
1569	736	1620	10614;10615;10616;10617;10618;10619	6712;6713;6714	6712		HDDYLVMLK	9	0	11325587	Q9Y224	Q9Y224				yes	0.00095105	141.56	1	1	1	1	1	1	1	1	1	1	1	1	4260400	682900	656580	765120	499020	795040	861770
1570	477	1621	10620;10621;10622;10623;10624;10625;10626	6715;6716;6717;6718;6719;6720	6720		HDVVFLITK	9	0	10706124	Q00610;Q00610-2	Q00610				yes	0.062535	183.1	1	1	1	1	2	1	1	1	1	1	2	1	3263000	538840	548510	587640	364460	564790	658780
1571	503	1622	10627;10628;10629;10630	6721;6722	6722		HEFQAETK	8	0	98846141	Q12931	Q12931				yes	0.22393	79736	1		1	1		1	1		1	1		1	69171	31973	0	24796	4144	0	8257.7
1572	539	1623	10631;10632;10633;10634;10635;10636;10637	6723;6724;6725;6726;6727	6727		HEHQVMLMR	9	0	11795641	Q15233	Q15233				yes	0.010079	122.82	2	1	1	1	1	1	2	1	1	1	1	1	1503600	289190	292340	359430	156550	183810	222280
1573	24	1624;1625	10638;10639;10640;10641;10642;10643;10644;10645;10646;10647;10648;10649;10650;10651	6728;6729;6730;6731;6732;6733;6734;6735	6730		HEISEMNR	8	0	10144553	CON__P13647;P13647	CON__P13647	KRT5	58 kDa cytokeratin;Cytokeratin-5;Keratin, type II cytoskeletal 5;Keratin-5;Type-II keratin Kb5	P13647	no	0.17398	85376	2	2	2	2	3	3							992860	269330	117840	323600	85151	85775	111170		+
1574	477	1626	10652;10653;10654;10655;10656;10657	6736;6737;6738;6739;6740	6736		HELIEFR	7	0	94249232	Q00610;Q00610-2	Q00610				yes	0.12935	114.05	1		1	1	2	1	1		1	1	2	1	1836400	404110	0	351780	236280	362980	481290
1575	542	1627	10658;10659;10660;10661	6741;6742;6743	6743		HEQEYMEVR	9	0	12195292	Q15363	Q15363				yes	0.05679	96739	1	1	1	1			1	1	1	1			388290	129440	109990	137320	11543	0	0
1576	478	1628	10662;10663;10664;10665	6744;6745;6746	6745		HESQMDSVVK	10	0	11585339	Q00765	Q00765				yes	0.046825	94138	1	1	1			1	1	1	1			1	230710	58525	59622	98473	0	0	14093
1577	239	1629	10666;10667;10668;10669;10670;10671;10672;10673;10674;10675;10676;10677;10678;10679;10680;10681;10682	6747;6748;6749;6750;6751;6752;6753;6754;6755;6756;6757;6758;6759	6748		HEWVTTENGIGTVGISNFAQEALGDVVYCSLPEVGTK	37	0	39769153	P23434	P23434				yes	0.00062989	155.35	3	3	3	2	3	3	3	3	3	2	3	3	65002000	9103500	13059000	8525900	4983300	11824000	17507000
1578	120	1630	10683;10684;10685;10686;10687;10688	6760;6761;6762;6763	6760		HFDETVNR	8	0	10164676	P04843	P04843				yes	0.031729	121.74	1	1	1	1	1	1	1	1	1	1	1	1	1047800	311120	263340	366580	20735	47451	38561
1579	750	1631	10689;10690;10691;10692;10693	6764	6764		HFDWLYER	8	0	11645352	Q9Y5X1	Q9Y5X1				yes	0.032589	120.92	1	1		1	1	1	1	1		1	1	1	616540	12984	170680	0	102690	142340	187850
1580	398	1632	10694;10695;10696;10697;10698;10699	6765;6766;6767	6766		HFNAPSHIR	9	0	10775468	P61254	P61254				yes	0.0088338	125.16	1	1	1	1	1	1	1	1	1	1	1	1	1311100	175020	231650	177620	160220	297980	268630
1581	146;150	1633	10700;10701;10702;10703;10704;10705	6768;6769	6768		HFSVEGQLEFR	11	0	13476571	P07900-2;P07900;Q14568;Q58FG1;P08238;Q58FF7	P07900-2				no	0.0071843	121.64	1	1	1	1	1	1							1619100	193510	191780	497050	138010	312670	286060
1582	415	1634	10706;10707;10708;10709;10710;10711	6770;6771;6772;6773;6774;6775	6774		HFWGLR	6	0	81442384	P62269	P62269				yes	0.30407	101.25	1	1	1	1	1	1	1	1	1	1	1	1	3873700	521690	531320	521580	515150	787390	996600
1583	331	1635	10712;10713;10714;10715	6776;6777;6778	6777		HFYWYLTNEGIQYLR	15	0	20019737	P46783	P46783				yes	7.7167e-05	168.34			1	1	1	1			1	1	1	1	1577800	0	0	32836	302590	689330	553020
1584	464	1636	10716;10717;10718;10719;10720;10721	6779;6780;6781;6782;6783	6780		HGDLPDIQIK	10	0	11346033	P78527;P78527-2	P78527				yes	0.00056474	155.44	1	1	1	1	1	1	1	1	1	1	1	1	3883500	614630	646410	637070	271290	1036200	677900
1585	179	1637	10722;10723;10724;10725;10726;10727;10728;10729;10730;10731;10732;10733	6784;6785;6786;6787;6788;6789;6790;6791;6792;6793	6793		HGEEVTPEDVLSAAMYPDVFAHFK	24	0	2688253	P11498	P11498				yes	3.8559e-40	260.85	2	2	2	2	2	2	2	2	2	2	2	2	16613000	2378900	3336000	3704900	2137900	2037500	3018000
1586	179	1638	10734;10735;10736;10737;10738;10739;10740	6794;6795;6796	6795		HGEEVTPEDVLSAAMYPDVFAHFKDFTATFGPLDSLNTR	39	1	43240423	P11498	P11498				yes	0.001539	155.59		1	2		2	2		1	2		2	2	3255100	0	14201	260810	0	2307200	672900
1587	26;295	1639	10741;10742;10743;10744;10745;10746;10747;10748;10749;10750;10751	6797;6798;6799;6800;6801	6801		HGGGGGGFGGGGFGSR	16	0	13195755	CON__P35908;P35908	P35908	KRT2;KRT2A;KRT2E	Cytokeratin-2e;Epithelial keratin-2e;Keratin, type II cytoskeletal 2 epidermal;Keratin-2 epidermis;Keratin-2e;Type-II keratin Kb2	P35908	no	0.011197	100.57	2	2	2	2	1	2							5990100	760820	1079900	2117900	608360	239780	1183400		+
1588	146	1640	10752;10753;10754;10755;10756;10757	6802;6803;6804;6805;6806	6804		HGLEVIYMIEPIDEYCVQQLK	21	0	25762655	P07900-2;P07900	P07900-2				yes	4.6678e-55	302.83	1	1	1	1	1	1	1	1	1	1	1	1	4496400	568780	816140	1947800	256070	473270	434340
1589	125	1641	10758;10759;10760;10761;10762;10763	6807;6808;6809;6810;6811;6812	6807		HGNALWLNER	10	0	12086051	P05165;P05165-2	P05165				yes	0.0019228	190.61	1	1	1	1	1	1	1	1	1	1	1	1	6665900	1058100	1076300	1123000	808750	952450	1647200
1590	36	1642	10764;10765;10766;10767;10768;10769	6813;6814;6815;6816;6817	6817		HGSGSGHSSSYGQHGSGSGWSSSSGR	26	0	24760137	CON__Q86YZ3;Q86YZ3	CON__Q86YZ3	HRNR;S100A18	Hornerin	Q86YZ3	yes	0.046573	97391	1	1	1	1	1	1	1	1	1	1	1	1	646110	105400	220670	120050	74994	67672	57319		+
1591	36	1643	10770;10771;10772;10773;10774	6818	6818		HGSGSGQSSSYGPYGSGSGWSSSR	24	0	23179584	CON__Q86YZ3;Q86YZ3	CON__Q86YZ3	HRNR;S100A18	Hornerin	Q86YZ3	yes	0.0001419	148.99	1	1	1		1	1	1	1	1		1	1	964720	108810	373440	275850	0	97468	109160		+
1592	305	1644	10775;10776;10777;10778;10779;10780;10781	6819;6820;6821;6822;6823;6824	6822		HGSLGFLPR	9	0	98253485	P39023	P39023				yes	0.00012705	160.89	1	2	1	1	1	1	1	2	1	1	1	1	4709600	617350	767600	676740	554000	929580	1164300
1593	99	1645	10782;10783;10784;10785	6825	6825		HGVPISVTGIAQVK	14	0	14048089	O75955	O75955				yes	0.093076	81504	1		1		1	1	1		1		1	1	1039900	177630	0	158170	0	380290	323800
1594	289	1646	10786;10787;10788;10789;10790;10791;10792;10793;10794;10795;10796;10797;10798;10799;10800	6826;6827;6828;6829;6830;6831;6832;6833;6834;6835;6836;6837	6837		HGVQELEIELQSQLSK	16	0	18369581	P35527;CON__P35527	P35527	KRT9	Cytokeratin-9;Keratin, type I cytoskeletal 9;Keratin-9	P35527	yes	2.6762e-59	331.16	2	2	2	3	3	3	2	2	2	3	3	3	41296000	5989400	7969400	11625000	5236400	5825300	4650700		+
1595	289	1647	10801	6838	6838		HGVQELEIELQSQLSKK	17	1	19650531	P35527;CON__P35527	P35527	KRT9	Cytokeratin-9;Keratin, type I cytoskeletal 9;Keratin-9	P35527	yes	7.5534e-08	171.34						1						1	2214600	0	0	0	0	0	2214600		+
1596	327	1648	10802;10803;10804;10805;10806;10807;10808;10809	6839;6840;6841;6842;6843	6843		HGVVPLATYMR	11	0	12426543	P46778	P46778				yes	0.026163	99671	1	2	1	1	2	1	1	2	1	1	2	1	3978800	509420	556310	682400	406260	833780	990630
1597	410	1649	10810;10811;10812;10813;10814;10815	6844;6845;6846;6847;6848;6849	6847		HGYIGEFEIIDDHR	14	0	16997954	P62244	P62244				yes	1.4061e-18	237.32	1	1	1	1	1	1	1	1	1	1	1	1	6890200	847380	1108400	1239200	766330	1381400	1547600
1598	729	1650	10816;10817;10818;10819;10820	6850;6851	6850		HGYIPGK	7	0	77040752	Q9ULV4	Q9ULV4				yes	0.12026	117.35	1		1	1	1	1	1		1	1	1	1	464320	68071	0	20735	85560	162260	127700
1599	483	1651	10821;10822;10823;10824;10825;10826	6852;6853;6854	6854		HHVLHDQNVDKR	12	1	14967597	Q02218	Q02218				yes	0.09246	81.85	1	1	1	1	1	1	1	1	1	1	1	1	110560	15506	20254	20510	13916	21226	19151
1600	547	1652	10827;10828;10829;10830;10831;10832	6855;6856;6857;6858	6855		HIANYISGIQTIGHR	15	0	16788903	Q15393;Q15393-3	Q15393				yes	3.1376e-08	200.59	1	1	1	1	1	1	1	1	1	1	1	1	1793300	226110	257380	300290	224680	409750	375050
1601	329	1653	10833;10834;10835	6859;6860;6861	6861		HIDFSLR	7	0	8864661	P46781	P46781				yes	0.12294	116.26			1	1	1				1	1	1		2657300	0	0	709110	682800	1265400	0
1602	125	1654	10836;10837;10838;10839;10840;10841	6862;6863;6864;6865;6866;6867	6867		HIEIQVLGDK	10	0	11506346	P05165;P05165-2	P05165				yes	0.18632	169.59	1	1	1	1	1	1	1	1	1	1	1	1	30096000	5092300	5306600	5410800	3866700	4036900	6382600
1603	125	1655	10842;10843;10844;10845;10846;10847;10848;10849;10850;10851;10852	6868;6869;6870;6871;6872	6869		HIEIQVLGDKHGNALWLNER	20	1	23412291	P05165;P05165-2	P05165				yes	1.7723e-07	168.14	1	2	2	2	2	2	1	2	2	2	2	2	9093500	104830	447580	1282500	1564100	3043100	2651300
1604	179	1656	10853;10854;10855;10856;10857;10858;10859;10860;10861;10862;10863;10864	6873;6874;6875;6876;6877;6878;6879;6880;6881;6882;6883	6876		HIEVQILGDQYGNILHLYER	20	0	24092441	P11498	P11498				yes	4.6648e-68	331.84	2	2	2	2	2	2	2	2	2	2	2	2	31640000	3037100	5020100	6752800	4077100	7203300	5549300
1605	736	1657	10865;10866;10867;10868;10869;10870	6884;6885;6886;6887;6888;6889;6890	6884		HILGFDTGDAVLNEAAQILR	20	0	21521277	Q9Y224	Q9Y224				yes	0.0023718	151.93	1	1	1	1	1	1	1	1	1	1	1	1	6385800	863100	1477300	1514400	556110	841320	1133600
1606	326	1658	10871;10872;10873;10874;10875;10876	6891;6892;6893	6893		HIMGQNVADYMR	12	0	14336544	P46777	P46777				yes	0.0096316	107.17	1	1	1	1	1	1	1	1	1	1	1	1	1360900	205830	265820	263420	114560	240000	271270
1607	146	1659	10877;10878;10879;10880;10881;10882	6894;6895;6896;6897;6898;6899	6896		HIYYITGETK	10	0	12236186	P07900-2;P07900;Q58FG0	P07900-2				yes	0.0026964	137.85	1	1	1	1	1	1	1	1	1	1	1	1	2807600	411350	444730	992620	181580	433550	343800
1608	304	1660	10883;10884;10885;10886;10887;10888	6900;6901;6902;6903	6903		HKELAPYDENWFYTR	15	1	19679166	P39019	P39019				yes	3.5003e-05	177.69	1	1	1	1	1	1	1	1	1	1	1	1	4267300	408510	560090	768600	504680	1036900	988510
1609	310	1661	10889;10890;10891;10892;10893;10894;10895	6904;6905;6906	6905		HLAILGAGLMGAGIAQVSVDK	21	0	20201139	P40939	P40939				yes	7.1573e-21	212.72	1	2	1	1	1	1	1	2	1	1	1	1	4337600	905110	1480800	1549500	100050	163680	138470
1610	126	1662;1663	10896;10897;10898;10899;10900;10901;10902;10903;10904;10905;10906;10907	6907;6908;6909;6910;6911;6912;6913	6912	39	HLCGDTNYAWPTAEIAVMGAK	21	0	23040667	P05166	P05166				yes	3.2111e-15	207.68	2	2	2	2	2	2	2	2	2	2	2	2	31838000	3237300	4057000	5939600	4401600	7652100	6550800
1611	150	1664	10908;10909;10910;10911;10912;10913	6914	6914		HLEINPDHPIVETLR	15	0	17819424	P08238	P08238				yes	0.00077535	160.52	1	1	1	1	1	1	1	1	1	1	1	1	2818800	344100	343700	971210	210940	567230	381640
1612	146	1665	10914;10915;10916;10917;10918;10919	6915;6916;6917;6918;6919	6915		HLEINPDHSIIETLR	15	0	17859373	P07900-2;P07900	P07900-2				yes	6.5727e-08	192.27	1	1	1	1	1	1	1	1	1	1	1	1	3891300	469900	632680	1550300	256890	541680	439900
1613	615	1666	10920;10921;10922;10923;10924;10925	6920;6921	6920		HLHPIQTSFQEATASK	16	0	1793906	Q8TEM1	Q8TEM1				yes	3.0639e-05	165.25	1	1	1	1	1	1	1	1	1	1	1	1	1287200	310630	301320	352300	69879	124490	128610
1614	412	1667	10926;10927;10928;10929;10930;10931	6922;6923;6924;6925;6926	6924		HLIPAANTGESK	12	0	12366463	P62258;P62258-2	P62258				yes	0.14576	72887	1	1	1	1	1	1	1	1	1	1	1	1	610450	134040	118470	233260	33932	32658	58080
1615	297	1668	10932;10933;10934;10935;10936;10937	6927;6928;6929;6930;6931	6931		HLLIGVSSDR	10	0	10956037	P36542;P36542-2	P36542				yes	0.012346	117.97	1	1	1	1	1	1	1	1	1	1	1	1	1352700	210970	286400	0	155610	271310	428420
1616	464	1669	10938;10939;10940	6932	6932		HLLSSDQMMDSILADEAFFSVNSSSESLNHLLYDEFVK	38	0	43180086	P78527;P78527-2	P78527				yes	0.0021353	148.63			1		1	1			1		1	1	504690	0	0	220970	0	173440	110280
1617	167;207;166	1670	10941;10942;10943;10944;10945;10946	6933;6934;6935;6936;6937;6938	6937		HLQLAIR	7	0	84951847	P0C0S5;Q71UI9;P0C0S8;P20671;Q6FI13;Q16777;Q9BTM1;Q96KK5;Q99878;Q9BTM1-2;P04908;Q7L7L0;Q93077;P16104;Q96QV6	P0C0S8				no	0.10924	125.56	1	1	1	1	1	1							9593600	2314700	2043100	1090200	406980	1923400	1815100
1618	166	1671	10947;10948;10949;10950	6939	6939		HLQLAIRGDEELDSLIK	17	1	19490582	P0C0S5;Q71UI9	P0C0S5				yes	0.00031448	121.28			1	1	1	1			1	1	1	1	1021200	0	0	290970	123910	347800	258500
1619	167;207	1672	10951;10952;10953;10954;10955	6940;6941	6940		HLQLAIRNDEELNK	14	1	16918955	P0C0S8;P20671;Q6FI13;Q16777;Q9BTM1;Q96KK5;Q99878;Q9BTM1-2;P04908;Q7L7L0;Q93077;P16104;Q96QV6	P0C0S8				no	0.0083763	102.39	1		1	1	1	1							1585300	30006	0	155860	91630	899400	408400
1620	167	1673	10956;10957;10958;10959	6942	6942		HLQLAIRNDEELNKLLGK	18	2	2103.18	P0C0S8;P20671;Q6FI13;Q16777;Q9BTM1;Q96KK5;Q99878;Q9BTM1-2	P0C0S8				yes	0.014902	95027		1		1	1	1		1		1	1	1	1249000	0	36545	0	65555	975680	171220
1621	269	1674	10960;10961;10962;10963;10964;10965	6943	6943		HLSVNDLPVGR	11	0	12056517	P30048	P30048				yes	0.069474	88388	1	1	1	1	1	1	1	1	1	1	1	1	375970	37776	54561	198730	25317	40905	18684
1622	486	1675	10966;10967;10968;10969;10970;10971	6944;6945;6946;6947;6948	6944		HLTDAYFK	8	0	99349198	Q02878	Q02878				yes	0.00054923	182.73	1	1	1	1	1	1	1	1	1	1	1	1	7341000	44970	1233500	1136300	809890	2070800	2045600
1623	430	1676	10972;10973;10974;10975;10976;10977;10978	6949;6950;6951;6952;6953	6952		HLTGEFEK	8	0	95947125	P62826	P62826				yes	0.019654	133.22	1	1	1	2	1	1	1	1	1	2	1	1	632710	154340	169900	0	144540	15355	148570
1624	499	1677	10979;10980;10981;10982;10983;10984;10985;10986;10987;10988	6954;6955;6956;6957;6958;6959;6960;6961;6962;6963	6961		HLTHENVQR	9	0	11325738	Q12874	Q12874				yes	0.0089075	125.02	2		2	2	2	2	2		2	2	2	2	1038800	150220	0	165550	244070	212760	266180
1625	499	1678	10989;10990	6964	6964		HLTHENVQRK	10	1	12606687	Q12874	Q12874				yes	0.15663	79862					1	1					1	1	68646	0	0	0	0	56948	11698
1626	358	1679	10991;10992;10993;10994;10995	6965;6966;6967	6967		HLTPVTLELGGK	12	0	12637187	P51648-2;P51648;P43353;P30838;P43353-2;P48448	P51648-2				yes	0.059095	87461	1	1	1	1		1	1	1	1	1		1	805670	198610	245090	287260	21948	0	52758
1627	389	1680	10996;10997;10998;10999;11000;11001;11002;11003;11004;11005;11006;11007	6968;6969	6969		HLVFPLLEFLSVK	13	0	15409017	P60228	P60228				yes	0.064502	86137	2	2	2	2	2	2	2	2	2	2	2	2	302500	19264	49695	73582	16017	85610	58332
1628	472	1681	11008;11009;11010;11011;11012;11013	6970;6971;6972;6973;6974;6975	6974		HMYHSLYLK	9	0	11905906	P84098	P84098				yes	0.00046394	152.98	1	1	1	1	1	1	1	1	1	1	1	1	1937200	319130	367660	313480	149550	422920	364460
1629	505	1682	11014;11015;11016;11017;11018;11019;11020;11021	6976;6977;6978	6977		HNAVNATLIDSWVDIAIFQLK	21	0	23672587	Q13155	Q13155				yes	0.00091847	156.12		2	1	2	1	2		2	1	2	1	2	1084600	0	73327	218970	79383	357640	355280
1630	64	1683	11022;11023;11024	6979;6980	6979		HNDMADLER	9	0	10994717	O15269	O15269				yes	0.049726	100.03	1	1	1				1	1	1				347770	114800	113000	119970	0	0	0
1631	477	1684	11025;11026;11027;11028;11029;11030	6981;6982;6983;6984;6985	6982		HNIMDFAMPYFIQVMK	16	0	19839409	Q00610;Q00610-2	Q00610				yes	0.0041284	143	1	1	1	1	1	1	1	1	1	1	1	1	1104100	107680	239580	277800	56504	229830	192700
1632	464	1685	11031;11032;11033;11034;11035;11036	6986;6987;6988;6989;6990;6991	6986		HNLEIIK	7	0	86550215	P78527;P78527-2	P78527				yes	0.082239	142.56	1	1	1	1	1	1	1	1	1	1	1	1	1608100	336890	330460	303180	125240	344580	167770
1633	588	1686	11037;11038;11039;11040;11041	6992;6993;6994;6995;6996	6993		HNLEQDLVR	9	0	11225782	Q7L7X3	Q7L7X3				yes	0.49916	164.09	1		1	1	1	1	1		1	1	1	1	1461600	413530	0	323950	190560	191780	341810
1634	192	1687	11042;11043;11044;11045;11046;11047	6997;6998;6999;7000	6998		HNYECLVYVQLPFMEDLR	18	0	23250922	P13010	P13010				yes	0.00013632	131.11	1	1	1	1	1	1	1	1	1	1	1	1	1974500	192020	349160	465420	125590	420510	421800
1635	331	1688	11048;11049;11050;11051	7001;7002	7001		HPELADK	7	0	80840792	P46783;Q9NQ39	P46783				yes	0.23607	88936	1	1	1	1			1	1	1	1			124080	53371	23725	33986	12999	0	0
1636	425	1689	11052;11053;11054;11055;11056;11057	7003;7004;7005	7005		HPGSFDVVHVK	11	0	12206302	P62701;P22090	P62701				yes	0.00027228	158.04	1	1	1	1	1	1	1	1	1	1	1	1	1086500	157950	199880	155490	105040	271000	197180
1637	270	1690	11058	7006	7006		HPHDIIDDINSGAVECPAS	19	0	20459113	P30050;P30050-2	P30050				yes	0.0085649	104.22				1						1			1699800	0	0	0	1699800	0	0
1638	706;578	1691	11059;11060;11061;11062;11063;11064	7007;7008;7009;7010;7011;7012	7008		HPIQVSR	7	0	83546644	Q5T9A4;Q5T9A4-3;Q9NVI7-2;Q9NVI7	Q9NVI7-2				no	0.20369	92435	1	1	1	1	1	1							259930	67850	41730	47605	21092	30504	51153
1639	750	1692	11065;11066;11067;11068;11069	7013	7013		HPVISESEVFQQFLNFR	17	0	20760429	Q9Y5X1	Q9Y5X1				yes	3.6826e-09	184.75	1	1	1	1		1	1	1	1	1		1	1612500	429410	452750	401610	165870	0	162830
1640	750	1693	11070;11071;11072;11073;11074;11075	7014;7015	7014		HPVISESEVFQQFLNFRDEKEWK	23	2	28914242	Q9Y5X1	Q9Y5X1				yes	3.238e-05	155.99	1	1	1	1	1	1	1	1	1	1	1	1	3545100	96733	297920	693910	263900	1357700	834940
1641	662	1694	11076;11077;11078;11079;11080;11081	7016;7017;7018;7019;7020	7019		HQACLLLQK	9	0	11096015	Q9BQG0-2;Q9BQG0	Q9BQG0-2				yes	0.0042111	133.84	1	1	1	1	1	1	1	1	1	1	1	1	1519200	286450	291670	228330	135920	333000	243820
1642	517	1695	11082;11083;11084;11085;11086;11087	7021;7022	7022		HQAFEAELHANADR	14	0	16077441	Q13813;Q13813-3;Q13813-2	Q13813				yes	1.1422e-06	185.43	1	1	1	1	1	1	1	1	1	1	1	1	1076600	132190	200640	209850	105300	227390	201240
1643	486	1696	11088;11089;11090;11091;11092;11093	7023	7023		HQEGEIFDTEK	11	0	13315994	Q02878	Q02878				yes	0.0056256	126.47	1	1	1	1	1	1	1	1	1	1	1	1	741060	131830	150100	145730	60909	93039	159460
1644	486	1697	11094;11095;11096;11097;11098;11099	7024;7025	7025		HQEGEIFDTEKEK	13	1	15887369	Q02878	Q02878				yes	0.054655	87756	1	1	1	1	1	1	1	1	1	1	1	1	1448800	314670	293210	232420	173150	178340	257050
1645	486	1698	11100;11101;11102;11103;11104;11105;11106;11107;11108;11109;11110;11111	7026;7027;7028;7029;7030;7031;7032;7033	7033		HQEGEIFDTEKEKYEITEQR	20	2	25081769	Q02878	Q02878				yes	8.6943e-21	216.72	2	2	2	2	2	2	2	2	2	2	2	2	9796800	1002900	1402900	1197800	1134000	2834600	2224500
1646	28;454;456;570	1699;1700	11112;11113;11114;11115;11116;11117;11118	7034;7035;7036;7037	7035		HQGVMVGMGQK	11	0	11705638	CON__P60712;P60709;P63261;Q562R1;P68032;P68133;P62736;P63267	P63261			P60712	no	0.026114	99721	1	1	1	1	2	1							505060	87491	116760	174300	18977	81539	25999		+
1647	480	1701	11119;11120;11121;11122;11123	7038	7038		HQILEQAVEDYAETVHQLSK	20	0	23371601	Q01082;Q01082-2;Q01082-3	Q01082				yes	2.4952e-34	263.56	1	1	1		1	1	1	1	1		1	1	2111900	285020	428140	515070	0	544300	339360
1648	334	1702	11124;11125;11126;11127;11128;11129	7039;7040;7041;7042	7042		HRPQLLVER	9	1	11466622	P47897	P47897				yes	0.011534	120.08	1	1	1	1	1	1	1	1	1	1	1	1	952190	129890	144810	156540	118510	206270	196170
1649	519	1703	11130;11131;11132	7043	7043		HSEAATAQREEWK	13	1	15417223	Q14103;Q14103-3	Q14103				yes	0.36908	65422				1	1	1				1	1	1	148660	0	0	0	33620	69176	45860
1650	358	1704	11133;11134;11135;11136;11137;11138	7044	7044		HSFDTFSHQRPCLLK	15	1	18719101	P51648-2;P51648	P51648-2				yes	0.28757	68945	1	1	1	1	1	1	1	1	1	1	1	1	821600	209170	212410	262060	34607	55222	48124
1651	270	1705	11139;11140;11141;11142;11143;11144;11145;11146;11147;11148;11149;11150	7045;7046;7047;7048;7049;7050;7051	7051		HSGNITFDEIVNIAR	15	0	16848533	P30050;P30050-2	P30050				yes	5.1506e-13	223.39	2	2	2	2	2	2	2	2	2	2	2	2	8669700	1374100	1104600	1211100	1088500	2047400	1844000
1652	464	1706	11151;11152;11153;11154;11155	7052	7052		HSPEDPEKYSCFALFVK	17	1	20529615	P78527;P78527-2	P78527				yes	0.15945	80412	1	1	1	1	1		1	1	1	1	1		1547900	169540	312560	319280	162530	584010	0
1653	341	1707	11156;11157;11158;11159;11160;11161	7053;7054;7055;7056	7055		HSQDLAFLSMLNDIAAVPATAMPFR	25	0	27153513	P49327	P49327				yes	0.00022389	127.01	1	1	1	1	1	1	1	1	1	1	1	1	853690	64417	176370	339720	22377	144140	106670
1654	146	1708	11162;11163;11164;11165;11166;11167	7057	7057		HSQFIGYPITLFVEK	15	0	17779403	P07900-2;P07900;Q58FG0	P07900-2				yes	0.05811	88269	1	1	1	1	1	1	1	1	1	1	1	1	1824100	294290	337380	763410	117000	149330	162660
1655	477	1709	11168;11169;11170	7058	7058		HSSLAGCQIINYR	13	0	15177409	Q00610;Q00610-2	Q00610				yes	0.12135	76795	1			1		1	1			1		1	652080	162320	0	0	210300	0	279470
1656	464	1710	11171;11172;11173;11174;11175	7059	7059		HSSLITPLQAVAQRDPIIAK	20	1	2157227	P78527;P78527-2	P78527				yes	0.28207	80303		1	1	1	1	1		1	1	1	1	1	1241400	0	113070	235920	139820	541570	210990
1657	210	1711	11176;11177;11178;11179;11180	7060;7061;7062	7061		HTDPVPDPR	9	0	10324989	P16615;P16615-3;P16615-2;P16615-5;P16615-4	P16615				yes	0.15193	85487	1	1	1		1	1	1	1	1		1	1	2199100	710300	752640	722130	0	5243.9	8751
1658	278	1712	11181;11182;11183;11184;11185;11186	7063;7064;7065;7066;7067;7068	7064		HTGPNSPDTANDGFVR	16	0	16837601	P31943;P55795	P31943				yes	2.5108e-08	190.1	1	1	1	1	1	1	1	1	1	1	1	1	1561100	352250	233140	269650	182730	284540	238820
1659	334	1713	11187;11188;11189;11190;11191;11192	7069;7070;7071;7072;7073	7073		HTGYVIELQHVVK	13	0	15218304	P47897	P47897				yes	0.014764	166.82	1	1	1	1	1	1	1	1	1	1	1	1	2318000	300930	381540	384750	305000	473890	471870
1660	592	1714	11193;11194;11195;11196;11197;11198;11199;11200;11201;11202;11203;11204	7074;7075;7076;7077;7078;7079;7080;7081;7082	7074		HTLQQHQETPK	11	0	13456739	Q7Z417	Q7Z417				yes	0.025435	100.39	2	2	2	2	2	2	2	2	2	2	2	2	1568800	278480	180670	284020	237160	211270	377190
1661	77;190	1715	11205;11206;11207;11208;11209;11210	7083;7084;7085	7085		HTNYTMEHIR	10	0	13005983	O43707;P35609;P12814	O43707				no	0.017101	114.08	1	1	1	1	1	1							608610	101140	145430	143610	45328	97820	75292
1662	646	1716	11211;11212;11213;11214;11215;11216	7086;7087;7088;7089;7090;7091	7091		HTPLVEFEEEESDKR	15	1	18438588	Q96RQ3	Q96RQ3				yes	4.0863e-08	198.3	1	1	1	1	1	1	1	1	1	1	1	1	4745000	1138000	963360	816410	518730	473150	835420
1663	646	1717	11217;11218;11219;11220;11221;11222	7092;7093;7094;7095;7096;7097	7092		HTPLVEFEEEESDKRESE	18	2	2188976	Q96RQ3	Q96RQ3				yes	0.00056586	160.1	1	1	1	1	1	1	1	1	1	1	1	1	16176000	1797400	2260500	2728500	1933800	3888400	3567700
1664	310	1718	11223;11224;11225;11226;11227;11228	7098;7099;7100;7101	7098		HVAEDLGK	8	0	86744503	P40939	P40939				yes	0.12268	91168	1	1	1	1	1	1	1	1	1	1	1	1	917110	352580	223200	262270	16201	21420	41434
1665	187	1719	11229;11230;11231;11232;11233;11234;11235;11236;11237;11238;11239;11240	7102;7103;7104;7105;7106;7107	7102		HVEDLLTK	8	0	9535182	P12270	P12270				yes	0.069915	104.14	2	2	2	2	2	2	2	2	2	2	2	2	1498500	245830	264450	241840	196600	294160	255610
1666	646	1720	11241;11242;11243;11244;11245;11246;11247;11248;11249;11250;11251;11252	7108;7109;7110;7111;7112;7113;7114;7115;7116;7117	7113		HVEVQVFGDHHGNAVYLFER	20	0	2352.14	Q96RQ3	Q96RQ3				yes	1.5076e-13	189.98	2	2	2	2	2	2	2	2	2	2	2	2	20816000	1313700	3203700	4793500	3091400	4229100	4184500
1667	663	1721	11253;11254;11255;11256;11257	7118;7119	7119		HVFGQPVK	8	0	91050249	Q9BR76	Q9BR76				yes	0.29627	71567	1	1	1	1		1	1	1	1	1		1	485660	114760	107410	86236	71182	0	106070
1668	390	1722	11258;11259;11260;11261;11262;11263	7120;7121;7122;7123;7124	7120		HVLVTLGEK	9	0	99458113	P60660;P60660-2	P60660				yes	0.40992	67216	1	1	1	1	1	1	1	1	1	1	1	1	1173900	195020	208290	178650	89561	301480	200900
1669	524	1723	11264;11265;11266;11267;11268;11269	7125;7126;7127;7128;7129;7130	7125		HVPVVYVDYPGPASLTQIYGTFNR	24	0	26923649	Q14204	Q14204				yes	1.1553e-08	180.73	1	1	1	1	1	1	1	1	1	1	1	1	3110900	410790	612410	636260	325590	619800	506040
1670	587;637	1724	11270;11271;11272;11273;11274;11275	7131	7131		HVQLLGR	7	0	82148717	Q7L576;Q7L576-2;Q96F07;Q96F07-2	Q7L576				no	0.36639	74851	1	1	1	1	1	1							374070	84176	71871	73058	31266	57988	55713
1671	703	1725	11276;11277;11278;11279;11280;11281	7132;7133;7134;7135	7135		HVVAVVK	7	0	75047521	Q9NV06	Q9NV06				yes	0.1619	102.85	1	1	1	1	1	1	1	1	1	1	1	1	154930	29640	30574	18812	20090	25196	30619
1672	533	1726	11282;11283;11284;11285;11286;11287	7136;7137	7137		HVVDATLQEEACSLASLLVSVTSK	24	0	25563105	Q15024	Q15024				yes	0.0067942	112.59	1	1	1	1	1	1	1	1	1	1	1	1	500090	46647	68596	106360	43494	141650	93343
1673	405	1727	11288;11289;11290;11291;11292;11293	7138;7139;7140;7141;7142;7143	7143		HVVFIAQR	8	0	96855558	P62081	P62081				yes	0.18933	83642	1	1	1	1	1	1	1	1	1	1	1	1	1242100	211150	188730	224990	124730	260090	232370
1674	424	1728	11294;11295;11296;11297;11298;11299	7144;7145;7146;7147;7148;7149	7145		HWGGNVLGPK	10	0	10635563	P62424	P62424				yes	0.022275	110.53	1	1	1	1	1	1	1	1	1	1	1	1	7417100	912270	1091500	967730	679130	1948500	1818000
1675	175	1729	11300;11301;11302;11303;11304;11305	7150;7151;7152;7153;7154;7155	7155		HWPFMVVNDAGRPK	14	1	16528246	P11142;P11142-2	P11142				yes	0.069731	151.71	1	1	1	1	1	1	1	1	1	1	1	1	3170300	509670	763140	990940	236640	305280	364630
1676	148	1730	11306;11307;11308;11309;11310;11311	7156;7157;7158;7159;7160;7161	7158		HWPFQVINDGDKPK	14	1	1679842	P08107	P08107				yes	0.0001105	175.22	1	1	1	1	1	1	1	1	1	1	1	1	11703000	2607200	2648200	3139000	867760	1138500	1302100
1677	61	1731	11312;11313	7162;7163	7163		HWTGILR	7	0	88148717	O15162	O15162				yes	0.2879	68949	1	1					1	1					271060	271060	0	0	0	0	0
1678	179	1732	11314;11315;11316;11317;11318;11319	7164;7165;7166;7167;7168;7169	7168		HYFIEVNSR	9	0	11635724	P11498	P11498				yes	0.00023401	158.38	1	1	1	1	1	1	1	1	1	1	1	1	6774700	842390	885690	823660	862430	1655400	1705100
1679	662	1733	11320;11321;11322;11323;11324;11325	7170;7171;7172	7170		HYGEHVCTAK	10	0	12005346	Q9BQG0-2;Q9BQG0	Q9BQG0-2				yes	0.017491	113.81	1	1	1	1	1	1	1	1	1	1	1	1	878320	134460	127890	121140	133640	190840	170360
1680	620	1734	11326;11327;11328;11329;11330;11331	7173;7174;7175;7176;7177	7177		HYYEVSCHDQGLCR	14	0	18227515	Q92499	Q92499				yes	8.2627e-07	191.75	1	1	1	1	1	1	1	1	1	1	1	1	1918400	406050	343590	347830	210750	301570	308630
1681	646	1735	11332;11333;11334;11335;11336;11337;11338;11339;11340;11341;11342;11343	7178;7179;7180;7181;7182;7183;7184;7185;7186	7186		IAAGEKIPLSQEEITLQGHAFEAR	24	1	26073657	Q96RQ3	Q96RQ3				yes	4.599e-23	221.29	2	2	2	2	2	2	2	2	2	2	2	2	16728000	652020	1291600	2598600	2402100	5686300	4098000
1682	517	1736	11344;11345;11346;11347;11348	7187;7188;7189;7190	7188		IAALQAFADQLIAAGHYAK	19	0	19710578	Q13813;Q13813-3;Q13813-2	Q13813				yes	0.00068186	160.09		1	1	1	1	1		1	1	1	1	1	4145200	0	849720	976780	454110	1039800	824780
1683	338	1737	11349;11350;11351;11352;11353;11354	7191;7192	7192		IADGYEQAAR	10	0	1092.52	P48643	P48643				yes	0.01367	116.44	1	1	1	1	1	1	1	1	1	1	1	1	638180	125850	102380	143360	71598	102260	92740
1684	179	1738	11355;11356;11357;11358;11359;11360	7193;7194;7195;7196;7197;7198	7195		IAEEFEVELER	11	0	13626667	P11498	P11498				yes	0.026477	180.43	1	1	1	1	1	1	1	1	1	1	1	1	20332000	2054100	2309100	3358000	2968700	5781600	3860700
1685	415	1739	11361;11362;11363;11364;11365;11366	7199;7200;7201;7202;7203;7204	7204		IAFAITAIK	9	0	94658515	P62269	P62269				yes	0.00032908	156.15	1	1	1	1	1	1	1	1	1	1	1	1	4917000	585320	642650	791520	701870	1015200	1180500
1686	358	1740	11367;11368;11369	7205;7206	7205		IAFGGETDEATR	12	0	12655888	P51648-2;P51648	P51648-2				yes	0.00011209	154.41	1	1	1				1	1	1				1048800	387720	356940	304100	0	0	0
1687	524	1741	11370;11371;11372;11373;11374;11375	7207;7208;7209;7210	7210		IAFIMDESNVLDSGFLER	18	0	20549983	Q14204	Q14204				yes	2.0347e-40	290.1	1	1	1	1	1	1	1	1	1	1	1	1	1928700	228640	366250	337090	195130	463700	337880
1688	560	1742	11376;11377;11378;11379;11380;11381;11382;11383;11384;11385;11386;11387	7211;7212;7213;7214;7215;7216	7215		IAGAGLLFVGGGIGGTILYAK	21	0	19471193	Q16891;Q16891-2;Q16891-3	Q16891				yes	8.0016e-27	237.22	2	2	3	2	2	1	2	2	3	2	2	1	2728300	319570	551810	585820	202710	761430	306930
1689	712	1743	11388;11389;11390	7217	7217		IAGALGGLLTPLFLR	15	0	15109235	Q9NX61	Q9NX61				yes	0.00088162	115.96	1	1	1				1	1	1				137290	43354	62321	31618	0	0	0
1690	464	1744	11391;11392;11393	7218	7218		IAGFDER	7	0	80639227	P78527;P78527-2	P78527				yes	0.41401	70421		1	1		1			1	1		1		472550	0	104610	183770	0	184170	0
1691	619	1745	11394;11395;11396;11397;11398	7219;7220;7221	7220		IAGKVPGLQNEQK	13	1	13807725	Q8WWM7;Q8WWM7-3;Q8WWM7-2;Q8WWM7-4;Q8WWM7-5;Q8WWM7-6	Q8WWM7				yes	0.10546	79406		1	1	1	1	1		1	1	1	1	1	714740	0	42930	63809	136290	309810	161900
1692	253	1746	11399;11400;11401;11402;11403;11404	7222	7222		IAIPGLAGAGNSVLLVSNLNPER	23	0	22742696	P26599-2;P26599	P26599-2				yes	0.77457	127.9	1	1	1	1	1	1	1	1	1	1	1	1	2547400	239860	382640	827090	213220	492490	392100
1693	331	1747	11405;11406;11407;11408;11409;11410	7223;7224;7225;7226;7227;7228	7223		IAIYELLFK	9	0	11086532	P46783	P46783				yes	0.0091355	186.24	1	1	1	1	1	1	1	1	1	1	1	1	11385000	1463300	1981200	2032800	1297000	2654000	1956500
1694	658	1748	11411;11412;11413;11414;11415;11416	7229	7229		IALLNVELELK	11	0	12537595	Q99832	Q99832				yes	0.015923	109.83	1	1	1	1	1	1	1	1	1	1	1	1	1481600	220920	387630	389100	156660	142450	184830
1695	219	1749	11417;11418;11419;11420;11421;11422	7230;7231;7232;7233	7230		IALTDNALIAR	11	0	11696768	P18124	P18124				yes	0.010221	115.49	1	1	1	1	1	1	1	1	1	1	1	1	23508000	3290900	3171900	3757700	2503300	6407500	4376700
1696	619	1750	11423;11424;11425;11426;11427;11428;11429;11430;11431;11432;11433;11434	7234;7235;7236;7237;7238;7239;7240	7239		IAMENDDGRTEEEK	14	1	16357046	Q8WWM7;Q8WWM7-3;Q8WWM7-2;Q8WWM7-4;Q8WWM7-5;Q8WWM7-6;Q8WWM7-7	Q8WWM7				yes	0.00024964	118.92	2	2	2	2	2	2	2	2	2	2	2	2	3695200	922750	806850	606140	419740	319700	620060
1697	619	1751	11435;11436;11437;11438;11439;11440;11441;11442;11443;11444;11445;11446	7241;7242;7243;7244;7245;7246;7247;7248	7243		IAMENDDGRTEEEKHSAVQR	20	2	23140608	Q8WWM7;Q8WWM7-3;Q8WWM7-2;Q8WWM7-4;Q8WWM7-5;Q8WWM7-6;Q8WWM7-7	Q8WWM7				yes	0.013746	96827	2	2	2	2	2	2	2	2	2	2	2	2	10921000	1520700	2123500	1435500	1632500	2296000	1912600
1698	228	1752	11447;11448;11449;11450;11451;11452	7249;7250;7251;7252	7252		IANLQTDLSDGLR	13	0	14147416	P21333;P21333-2	P21333				yes	0.0097346	173.15	1	1	1	1	1	1	1	1	1	1	1	1	3087200	388720	374640	450210	462700	617590	793390
1699	544	1753	11453;11454;11455;11456;11457;11458;11459;11460;11461;11462	7253;7254;7255	7255		IANPVEGSTDR	11	0	11575677	Q15366	Q15366				yes	0.0068958	122.51	2	1	2	1	2	2	2	1	2	1	2	2	6013600	1332600	1955700	257340	968860	157120	1341900
1700	752	1754	11463;11464;11465;11466;11467;11468	7256	7256		IAPAEGPDVSER	12	0	12396095	Q9Y6M1;Q9Y6M1-1;Q9Y6M1-4;Q9Y6M1-3;Q9Y6M1-5	Q9Y6M1				yes	0.39681	64118	1	1	1	1	1	1	1	1	1	1	1	1	387250	78599	58245	79985	36893	70621	62911
1701	464	1755	11469;11470;11471;11472;11473;11474;11475;11476	7257;7258;7259;7260;7261;7262	7258		IAPYSVEIK	9	0	10185699	P78527;P78527-2	P78527				yes	0.05263	98674	1	1	1	2	2	1	1	1	1	2	2	1	2962100	549180	519710	575530	270190	618070	429430
1702	179	1756	11477;11478;11479;11480;11481;11482;11483	7263;7264;7265	7263		IAPYVAHNFSK	11	0	12456506	P11498	P11498				yes	0.022573	103.23	1	1	1	2	1	1	1	1	1	2	1	1	2975000	410920	451380	302920	387800	658770	763220
1703	290	1757	11484;11485;11486;11487;11488;11489	7266;7267;7268	7267		IAQLEEELEEEQGNTELINDR	21	0	24711664	P35579;P35579-2	P35579				yes	7.6969e-21	211.34	1	1	1	1	1	1	1	1	1	1	1	1	2623400	304970	470040	351990	318710	741080	436600
1704	290	1758	11490;11491;11492	7269	7269		IAQLEEQLDNETK	13	0	15297573	P35579;P35579-2	P35579				yes	0.00049265	131.5				1	1	1				1	1	1	632000	0	0	0	135070	199790	297140
1705	266	1759	11493;11494;11495;11496;11497;11498	7270;7271;7272;7273;7274;7275	7272		IASLEVENQSLR	12	0	13577201	P29692-2;P29692	P29692-2				yes	4.2051e-10	210.27	1	1	1	1	1	1	1	1	1	1	1	1	2819100	567370	556770	646180	253260	399320	396230
1706	746	1760	11499;11500;11501;11502;11503;11504	7276;7277;7278;7279;7280	7277		IASPEGQDYLK	11	0	12196085	Q9Y3I0	Q9Y3I0				yes	0.012576	113.15	1	1	1	1	1	1	1	1	1	1	1	1	4987800	830270	874600	734020	505700	1013600	1029600
1707	681	1761	11505;11506;11507;11508;11509	7281;7282;7283;7284	7281		IATLDMSSDQIAANLQAVINEVCR	24	0	26312996	Q9BYD6	Q9BYD6				yes	6.4654e-15	205.05		1	1	1	1	1		1	1	1	1	1	910870	0	174250	177090	97743	231320	230460
[truncated: 3,141 more rows]
