# Supplementary material for: Systematic Affinity Purification Coupled to Mass Spectrometry Identified p62 as Part of the Cannabinoid Receptor CB2 Interactome
Source: Front Mol Neurosci. 2019 Sep 20;12:224. doi: 10.3389/fnmol.2019.00224 (PMC6763791; doi:10.3389/fnmol.2019.00224)
Supplement: Supplementary file 1 [file Data_Sheet_1.zip › MS data proteinGroups.xlsx]

## Sheet: proteinGroups
id	Peptide IDs	Oxidation (M) Site IDs	Oxidation (M) Site Positions	Protein IDs	Majority Protein IDs	Peptide Counts (all)	Peptide Counts (razor+unique)	Peptide Counts (unique)	Protein Names	Gene Names	Protein Descriptions	Uniprot	Proteins	Peptides	Razor Peptides	Unique Peptides	Peptides c1	Peptides c2	Peptides c3	Peptides pd1	Peptides pd2	Peptides pd3	Razor Peptides c1	Razor Peptides c2	Razor Peptides c3	Razor Peptides pd1	Razor Peptides pd2	Razor Peptides pd3	Unique Peptides c1	Unique Peptides c2	Unique Peptides c3	Unique Peptides pd1	Unique Peptides pd2	Unique Peptides pd3	Sequence Coverage [%]	Unique + Razor Sequence Coverage [%]	Unique Sequence Coverage [%]	Mol. Weight [kDa]	Sequence Length	Experiment c1	Experiment c2	Experiment c3	Experiment pd1	Experiment pd2	Experiment pd3	PEP	Intensity	Intensity c1	Intensity c2
0	1116;1290;2967;4409			A1L0T0;A1L0T0-2	A1L0T0;A1L0T0-2	4;2	4;2	4;2			>sp|A1L0T0|ILVBL_HUMAN Acetolactate synthase-like protein OS=Homo sapiens GN=ILVBL PE=1 SV=2;>sp|A1L0T0-2|ILVBL_HUMAN Isoform 2 of Acetolactate synthase-like protein OS=Homo sapiens GN=ILVBL		2	4	4	4	4	4	4	3	3	3	4	4	4	3	3	3	4	4	4	3	3	3	2019-09-10	2019-09-10	2019-09-10	67867	632	4	4	4	3	3	3	3.3002e-31	4670900	1091900	1438600
1	4753			A4FU69;A4FU69-3	A4FU69;A4FU69-3	1;1	1;1	1;1			>sp|A4FU69|EFCB5_HUMAN EF-hand calcium-binding domain-containing protein 5 OS=Homo sapiens GN=EFCAB5 PE=1 SV=2;>sp|A4FU69-3|EFCB5_HUMAN Isoform 3 of EF-hand calcium-binding domain-containing protein 5 OS=Homo sapiens GN=EFCAB5		2	1	1	1	1	1	1	1	0	0	1	1	1	1	0	0	1	1	1	1	0	0	0.6	0.6	0.6	173.42	1503	1	1	1	1			0.0026763	1247700	282160	263900
2	1851			O43251-8;O43251-6;Q9NWB1-2;O43251-7;Q9NWB1;Q9NWB1-5;Q9NWB1-4;O43251;O43251-2;O43251-10;O43251-5;O43251-4;Q9NWB1-3;O43251-9;A6NFN3	O43251-8;O43251-6;Q9NWB1-2;O43251-7;Q9NWB1;Q9NWB1-5;Q9NWB1-4;O43251;O43251-2;O43251-10;O43251-5;O43251-4;Q9NWB1-3;O43251-9;A6NFN3	1;1;1;1;1;1;1;1;1;1;1;1;1;1;1	1;1;1;1;1;1;1;1;1;1;1;1;1;1;1	1;1;1;1;1;1;1;1;1;1;1;1;1;1;1			>sp|O43251-8|RFOX2_HUMAN Isoform 8 of RNA binding protein fox-1 homolog 2 OS=Homo sapiens GN=RBFOX2;>sp|O43251-6|RFOX2_HUMAN Isoform 6 of RNA binding protein fox-1 homolog 2 OS=Homo sapiens GN=RBFOX2;>sp|Q9NWB1-2|RFOX1_HUMAN Isoform 2 of RNA binding protei		15	1	1	1	0	1	1	1	1	1	0	1	1	1	1	1	0	1	1	1	1	1	2019-04-02	2019-04-02	2019-04-02	47343	451		1	1	1	1	1	0.00068778	1138000	0	0
3	1846			A6NKT7;Q7Z3J3	A6NKT7;Q7Z3J3	1;1	1;1	1;1			>sp|A6NKT7|RGPD3_HUMAN RanBP2-like and GRIP domain-containing protein 3 OS=Homo sapiens GN=RGPD3 PE=2 SV=2;>sp|Q7Z3J3|RGPD4_HUMAN RanBP2-like and GRIP domain-containing protein 4 OS=Homo sapiens GN=RGPD4 PE=2 SV=3		2	1	1	1	1	1	1	1	1	1	1	1	1	1	1	1	1	1	1	1	1	1	0.7	0.7	0.7	197.48	1758	1	1	1	1	1	1	0.25416	1315800	207840	223990
4	4077			P07355-2;A6NMY6;P07355	P07355-2;A6NMY6;P07355	1;1;1	1;1;1	1;1;1			>sp|P07355-2|ANXA2_HUMAN Isoform 2 of Annexin A2 OS=Homo sapiens GN=ANXA2;>sp|A6NMY6|AXA2L_HUMAN Putative annexin A2-like protein OS=Homo sapiens GN=ANXA2P2 PE=5 SV=2;>sp|P07355|ANXA2_HUMAN Annexin A2 OS=Homo sapiens GN=ANXA2 PE=1 SV=2		3	1	1	1	0	1	0	0	1	1	0	1	0	0	1	1	0	1	0	0	1	1	2019-01-03	2019-01-03	2019-01-03	40411	357		1			1	1	0.0054245	98358	0	98358
5	1840;2933			P09429;B2RPK0;P26583	P09429;B2RPK0;P26583	2;2;1	2;2;1	2;2;1			>sp|P09429|HMGB1_HUMAN High mobility group protein B1 OS=Homo sapiens GN=HMGB1 PE=1 SV=3;>sp|B2RPK0|HGB1A_HUMAN Putative high mobility group protein B1-like 1 OS=Homo sapiens GN=HMGB1P1 PE=5 SV=1;>sp|P26583|HMGB2_HUMAN High mobility group protein B2 OS=Hom		3	2	2	2	1	2	2	2	2	2	1	2	2	2	2	2	1	2	2	2	2	2	2019-06-12	2019-06-12	2019-06-12	24893	215	1	2	2	2	2	2	0.0019665	1395400	54369	131720
6	1128;3720;3919			C9JLW8	C9JLW8	3	3	3			>sp|C9JLW8|F195B_HUMAN Protein FAM195B OS=Homo sapiens GN=FAM195B PE=1 SV=1		1	3	3	3	3	3	3	3	3	3	3	3	3	3	3	3	3	3	3	3	3	3	41.2	41.2	41.2	1992-10-01	97	3	3	4	3	3	3	4.9053e-22	8558700	1294300	1599200
7	2218;3022			CON__A2A5Y0;CON__Q8IUT8;O76011;CON__O76011;CON__Q9D646	CON__A2A5Y0;CON__Q8IUT8;O76011;CON__O76011;CON__Q9D646	2;1;1;1;1	1;1;1;1;1	1;1;1;1;1	Hair keratin, type I Ha1;HKA-1;Keratin, type I cuticular Ha1;Keratin-31;Hair keratin, type I Ha4;Keratin, type I cuticular Ha4;Keratin-34	Hka1;Krt1-1;Krt31;Krtha1;HHA4;HKA4;KRT34;KRTHA4;Ha4;Krt1-4;Krt34	>A2A5Y0 TREMBL:A2A5Y0 Tax_Id=10090 Gene_Symbol=Krt31 keratin complex 1, acidic, gene 1;>Q8IUT8 TREMBL:Q8IUT8 Type I hair keratin 4 - Homo sapiens (Human).;>sp|O76011|KRT34_HUMAN Keratin, type I cuticular Ha4 OS=Homo sapiens GN=KRT34 PE=1 SV=2;>O76011 SWISS	A2A5Y0;Q8IUT8;O76011;Q9D646	5	2	1	1	1	1	1	2	1	1	0	0	0	1	0	0	0	0	0	1	0	0	2019-01-04	2019-04-02	2019-04-02	47117	416				1			0.025569	23031	0	0
8	349;729;1145;2214;2241;2310;2570;3076;3528;3670;3671;4013;4693	0	465	CON__ENSEMBL:ENSBTAP00000038253	CON__ENSEMBL:ENSBTAP00000038253	13	1	1			>ENSEMBL:ENSBTAP00000038253 (Bos taurus) 63 kDa protein		1	13	1	1	11	11	13	13	12	13	1	1	1	1	1	1	1	1	1	1	1	1	2019-03-16	2	2	63165	606	1	1	1	1	1	1	4.5332e-116	904570	109030	95388
9	226;938;1001;1886;2218;2334;3391;3392;4032;4110;4363;4393			P13646;CON__ENSEMBL:ENSP00000377550;P13646-3;P13646-2	P13646;CON__ENSEMBL:ENSP00000377550;P13646-3;P13646-2	12;12;12;10	5;5;5;5	0;0;0;0			>sp|P13646|K1C13_HUMAN Keratin, type I cytoskeletal 13 OS=Homo sapiens GN=KRT13 PE=1 SV=4;>ENSEMBL:ENSP00000377550 Tax_Id=9606 Gene_Symbol=KRT13 46 kDa protein;>sp|P13646-3|K1C13_HUMAN Isoform 3 of Keratin, type I cytoskeletal 13 OS=Homo sapiens GN=KRT13;>		4	12	5	0	7	9	12	12	10	10	0	2	5	5	4	3	0	0	0	0	0	0	2019-06-23	2019-09-10	0	49588	458		2	5	6	4	4	1.6529e-69	3714800	0	81116
10	306;1832;1833;2375;2729;4231;4247	1	94	CON__P00761	CON__P00761	7	7	7			>P00761 SWISS-PROT:P00761|TRYP_PIG Trypsin - Sus scrofa (Pig).	P00761	1	7	7	7	7	6	7	7	7	6	7	6	7	7	7	6	7	6	7	7	7	6	35.9	35.9	35.9	24409	231	17	18	14	16	17	15	4.7407e-164	1308000000	212060000	200500000
11	82;226;303;370;371;479;538;732;978;1493;1500;1888;2218;2270;2273;2334;2500;3021;3537;3897;4001;4058;4110;4111;4392;4560	2;3;4;5;6	119;237;272;338;351	CON__P02533;P02533;CON__Q61782;CON__Q9D312;CON__P35900;P35900	CON__P02533;P02533	26;26;5;3;3;3	13;13;2;0;0;0	5;5;1;0;0;0	Cytokeratin-14;Keratin, type I cytoskeletal 14;Keratin-14	KRT14	>P02533 SWISS-PROT:P02533 Tax_Id=9606 Gene_Symbol=KRT14 Keratin, type I cytoskeletal 14;>sp|P02533|K1C14_HUMAN Keratin, type I cytoskeletal 14 OS=Homo sapiens GN=KRT14 PE=1 SV=4	P02533	6	26	13	5	25	25	26	24	24	25	13	13	13	11	12	12	5	5	5	4	4	5	57.4	37.7	2019-01-19	51621	472	18	18	17	15	16	17	2.1005e-285	53470000	8577000	6746800
12	92;187;273;349;696;1014;1039;1040;1143;1447;1497;1505;1989;2159;2241;2242;2501;3056;3063;3073;3074;3266;3328;3358;3359;3574;3693;3742;3844;3845;4664;4693;4699	7;8	309;322	CON__P02538;P02538	CON__P02538;P02538	33;33	20;20	2;2	Cytokeratin-6A;Cytokeratin-6D;Keratin, type II cytoskeletal 6A;Keratin-6A;Type-II keratin Kb6	K6A;KRT6A;KRT6D	>P02538 SWISS-PROT:P02538 Tax_Id=9606 Gene_Symbol=KRT6A Keratin, type II cytoskeletal 6A;>sp|P02538|K2C6A_HUMAN Keratin, type II cytoskeletal 6A OS=Homo sapiens GN=KRT6A PE=1 SV=3	P02538	2	33	20	2	31	31	31	31	30	33	20	20	18	19	17	20	2	2	0	2	1	2	51.6	38.1	2019-05-03	60044	564	22	24	20	23	19	24	2.0004e-257	91438000	17179000	11379000
13	4768			CON__P02662	CON__P02662	1	1	1			>P02662 SWISS-PROT:P02662 Alpha-S1-casein - Bos taurus (Bovine).	P02662	1	1	1	1	1	1	0	1	1	1	1	1	0	1	1	1	1	1	0	1	1	1	5	5	5	22975	199	1	1		1	1	1	0.0099961	1064700	134140	283910
14	647	9	185	CON__P02666	CON__P02666	1	1	1			>P02666 SWISS-PROT:P02666 Beta-casein - Bos taurus (Bovine).	P02666	1	1	1	1	1	1	1	1	1	1	1	1	1	1	1	1	1	1	1	1	1	1	2019-01-09	2019-01-09	2019-01-09	23583	209	1	2	2	2	1	2	1.5299e-07	1686700	44600	498170
15	15;270;464;2797;3874;4748			CON__P02768-1;P02768;P02768-2	CON__P02768-1;P02768	6;6;2	6;6;2	5;5;1	Serum albumin	ALB;GIG20;GIG42;PRO0903;PRO1708;PRO2044;PRO2619;PRO2675;UNQ696/PRO1341	>P02768-1 SWISS-PROT:P02768-1 Tax_Id=9606 Gene_Symbol=ALB Isoform 1 of Serum albumin precursor;>sp|P02768|ALBU_HUMAN Serum albumin OS=Homo sapiens GN=ALB PE=1 SV=2	P02768-1;P02768	3	6	6	5	4	3	4	6	3	4	4	3	4	6	3	4	4	2	3	5	2	3	2019-06-12	2019-06-12	2019-02-11	69366	609	4	3	4	6	3	4	1.4189e-10	1556300	128050	119680
16	464;4747			CON__P02769	CON__P02769	2	1	1			>P02769 SWISS-PROT:P02769 (Bos taurus) Bovine serum albumin precursor	P02769	1	2	1	1	1	2	2	1	2	1	1	1	1	0	1	0	1	1	1	0	1	0	2019-05-03	2	2	69293	607	1	1	1		1		0.0026561	242330	49864	32490
17	92;273;349;393;696;1014;1039;1040;1143;1497;1505;1989;2159;2241;2242;2501;3056;3063;3073;3074;3266;3328;3358;3359;3573;3693;3742;3844;3845;4664;4693;4699	7;8	309;322	CON__P04259	CON__P04259	32	1	0	Cytokeratin-6B;Keratin, type II cytoskeletal 6B;Keratin-6B;Type-II keratin Kb10	K6B;KRT6B;KRTL1	>P04259 SWISS-PROT:P04259 Tax_Id=9606 Gene_Symbol=KRT6B Keratin, type II cytoskeletal 6B	P04259	1	32	1	0	30	30	32	30	29	32	1	1	1	1	0	1	0	0	0	0	0	0	49.8	3	0	59998	564	1	1	1	1		1	4.6411e-244	706970	218630	48299
18	97;345;368;369;697;698;900;1014;1039;1040;1143;1372;2003;2160;2318;2325;2468;2503;2643;2700;2814;3063;3334;3353;3354;3643;3740;3899;3904;3905;3998;4146;4693;4698			CON__P05787;P05787;CON__H-INV:HIT000292931;CON__Q9H552;CON__H-INV:HIT000016045;CON__Q6ISB0;CON__Q9NSB2;Q9NSB2;CON__REFSEQ:XP_092267	CON__P05787;P05787	34;34;16;13;6;4;4;4;3	30;30;16;12;4;2;2;2;3	25;25;14;9;4;0;0;0;3	Cytokeratin-8;Keratin, type II cytoskeletal 8;Keratin-8;Type-II keratin Kb8	CYK8;KRT8	>P05787 SWISS-PROT:P05787 Tax_Id=9606 Gene_Symbol=KRT8 Keratin, type II cytoskeletal 8;>sp|P05787|K2C8_HUMAN Keratin, type II cytoskeletal 8 OS=Homo sapiens GN=KRT8 PE=1 SV=7	P05787	9	34	30	25	34	33	33	34	31	31	30	29	29	30	27	27	25	24	24	25	22	22	67.9	64	56.9	53704	483	38	37	36	37	36	36	0	166020000	38785000	41258000
19	2376			CON__P07477;P07477;P07478;Q8NHM4	CON__P07477;P07477;P07478;Q8NHM4	1;1;1;1	1;1;1;1	1;1;1;1	Alpha-trypsin chain 1;Alpha-trypsin chain 2;Beta-trypsin;Cationic trypsinogen;Serine protease 1;Trypsin I;Trypsin-1	PRSS1;TRP1;TRY1;TRYP1	>P07477 SWISS-PROT:P07477 Tax_Id=9606 Gene_Symbol=PRSS1 Trypsin-1 precursor;>sp|P07477|TRY1_HUMAN Trypsin-1 OS=Homo sapiens GN=PRSS1 PE=1 SV=1;>sp|P07478|TRY2_HUMAN Trypsin-2 OS=Homo sapiens GN=PRSS2 PE=1 SV=1;>sp|Q8NHM4|TRY6_HUMAN Putative trypsin-6 OS=Ho	P07477	4	1	1	1	1	1	1	1	1	1	1	1	1	1	1	1	1	1	1	1	1	1	2019-01-08	2019-01-08	2019-01-08	26558	247	1	1	1	1	1	1	0.012527	2454000	284410	434330
20	347;1039;1040;1143;2159;2241;2242;2501			CON__P07744	CON__P07744	8	1	1	Cytokeratin-4;Cytoskeletal 57 kDa keratin;Keratin, type II cytoskeletal 4;Keratin-4;Type-II keratin Kb4	Krt2-4;Krt4	>P07744 SWISS-PROT:P07744 Tax_Id=10090 Gene_Symbol=Krt4 Keratin, type II cytoskeletal 4	P07744	1	8	1	1	6	6	8	7	8	8	0	0	1	0	1	1	0	0	1	0	1	1	2019-04-08	2019-05-01	2019-05-01	56283	525			1		1	1	1.1167e-21	579180	0	0
21	226;302;370;371;539;668;732;977;989;1500;1804;2218;2270;2273;2334;2499;3020;3382;3401;3551;3887;3896;4000;4110;4111;4392;4432;4560	6;10;11	121;239;353	CON__P08779;P08779;CON__Q3ZAW8;CON__Q9Z2K1	CON__P08779;P08779	28;28;10;10	24;24;8;8	15;15;2;2	Cytokeratin-16;Keratin, type I cytoskeletal 16;Keratin-16	KRT16;KRT16A	>P08779 SWISS-PROT:P08779 Tax_Id=9606 Gene_Symbol=KRT16 Keratin, type I cytoskeletal 16;>sp|P08779|K1C16_HUMAN Keratin, type I cytoskeletal 16 OS=Homo sapiens GN=KRT16 PE=1 SV=4	P08779	4	28	24	15	27	26	27	26	27	28	24	23	23	22	23	24	15	14	14	13	15	15	58.8	53.5	40.6	51267	473	27	26	27	27	26	28	3.5916e-176	93476000	20325000	10669000
22	83;84;115;228;536;905;1507;1511;1838;1978;2218;2270;2273;2330;2473;3019;3152;3201;3206;3385;3391;3392;3487;3538;3578;3630;3631;3664;3737;3738;3970;4394;4560;4682;4704	6;12;13	150;271;306	CON__P13645;P13645;CON__Q7Z3Y8;Q7Z3Y8;CON__Q7Z3Y7;CON__Q148H6;Q7Z3Y7;CON__Q2M2I5;Q2M2I5;CON__Q99456;Q99456;CON__Q7Z3Z0;Q7Z3Z0;CON__REFSEQ:XP_986630;CON__O76014;CON__Q7Z3Y9;Q7Z3Y9;CON__O76013;O76013;CON__O76015;O76015;CON__A2AB72;O76014;CON__Q14532;Q14532;O76013-2;CON__Q15323;CON__Q9UE12;Q15323;CON__Q14525;Q14525	CON__P13645;P13645	35;35;4;4;3;3;3;2;2;2;2;2;2;1;1;1;1;1;1;1;1;1;1;1;1;1;1;1;1;1;1	34;34;4;4;3;3;3;2;2;1;1;2;2;1;1;1;1;1;1;1;1;1;1;1;1;1;1;1;1;1;1	24;24;1;1;1;1;1;0;0;0;0;1;1;0;0;0;0;0;0;0;0;0;0;0;0;0;0;0;0;0;0	Cytokeratin-10;Keratin, type I cytoskeletal 10;Keratin-10	KPP;KRT10	>P13645 SWISS-PROT:P13645 Tax_Id=9606 Gene_Symbol=KRT10 Keratin, type I cytoskeletal 10;>sp|P13645|K1C10_HUMAN Keratin, type I cytoskeletal 10 OS=Homo sapiens GN=KRT10 PE=1 SV=6	P13645	31	35	34	24	34	34	35	34	34	35	33	33	34	33	33	34	24	24	24	23	23	24	61.7	61.7	50.1	59.51	593	69	69	75	68	70	73	0	1172200000	157230000	189640000
23	226;938;1001;1886;2276;2334;3391;3392;4032;4110;4363;4393			CON__P13646-1	CON__P13646-1	12	1	1	Cytokeratin-13;Keratin, type I cytoskeletal 13;Keratin-13	KRT13	>P13646-1 SWISS-PROT:P13646-1 Tax_Id=9606 Gene_Symbol=KRT13 Isoform 1 of Keratin, type I cytoskeletal 13	P13646-1;P13646	1	12	1	1	6	8	12	12	9	10	0	0	1	1	0	1	0	0	1	1	0	1	2019-06-23	2019-05-01	2019-05-01	49586	458			1	1		1	3.5342e-69	438900	0	0
24	348;696;1013;1039;1040;1143;1497;1573;1990;2159;2228;2241;2242;2501;2685;2881;3063;3073;3254;3328;3358;3359;3563;3893;4120;4131;4132;4249;4524;4664;4693;4697			CON__P13647;P13647;CON__Q8VED5;CON__Q8N1N4-2;CON__Q7RTT2;Q8N1N4;Q8N1N4-2;CON__REFSEQ:XP_932229;CON__P78386;P78386;CON__Q14533;Q14533;CON__P78385;CON__Q6NT21;P78385;CON__O43790;O43790;CON__Q61726;P14136-2;P14136;P14136-3	CON__P13647;P13647	32;32;6;4;4;4;2;2;1;1;1;1;1;1;1;1;1;1;1;1;1	16;16;0;0;0;0;0;0;0;0;0;0;0;0;0;0;0;0;0;0;0	5;5;0;0;0;0;0;0;0;0;0;0;0;0;0;0;0;0;0;0;0	58 kDa cytokeratin;Cytokeratin-5;Keratin, type II cytoskeletal 5;Keratin-5;Type-II keratin Kb5	KRT5	>P13647 SWISS-PROT:P13647 Tax_Id=9606 Gene_Symbol=KRT5 Keratin, type II cytoskeletal 5;>sp|P13647|K2C5_HUMAN Keratin, type II cytoskeletal 5 OS=Homo sapiens GN=KRT5 PE=1 SV=3	P13647	21	32	16	5	29	28	31	30	31	30	14	13	15	14	15	14	5	5	5	5	5	5	50.2	2019-05-31	2019-03-09	62378	590	15	15	16	15	18	16	1.7253e-228	45592000	7421800	6260200
25	349;1039;3075;3079			CON__P19013;P19013	CON__P19013;P19013	4;4	1;1	1;1	Cytokeratin-4;Keratin, type II cytoskeletal 4;Keratin-4;Type-II keratin Kb4	CYK4;KRT4	>P19013 SWISS-PROT:P19013 Tax_Id=9606 Gene_Symbol=KRT4 keratin 4;>sp|P19013|K2C4_HUMAN Keratin, type II cytoskeletal 4 OS=Homo sapiens GN=KRT4 PE=1 SV=4	P19013	2	4	1	1	2	2	3	4	4	4	0	0	1	1	1	1	0	0	1	1	1	1	2019-01-07	2019-04-02	2019-04-02	63.91	594			1	1	1	1	2.631e-27	588100	0	0
26	349;704;730;1039;1040;1095;1145;1327;1352;1363;1373;1377;1513;1587;1748;2159;2214;2241;2242;2501;2571;2601;2602;2652;2929;3059;3060;3073;3074;3202;3203;3481;3619;3628;3629;3686;3796;3842;3843;4125;4255;4442;4629;4693;4700;4765	14;15	343;473	CON__P35908;CON__Q7Z794;Q7Z794;CON__Q9R0H5	CON__P35908	46;5;5;3	1;0;0;0	1;0;0;0	Cytokeratin-2e;Epithelial keratin-2e;Keratin, type II cytoskeletal 2 epidermal;Keratin-2 epidermis;Keratin-2e;Type-II keratin Kb2	KRT2;KRT2A;KRT2E	>P35908 SWISS-PROT:P35908 Tax_Id=9606 Gene_Symbol=KRT2 Keratin, type II cytoskeletal 2 epidermal	P35908	4	46	1	1	43	42	46	44	46	45	1	1	1	1	1	1	1	1	1	1	1	1	79.7	2019-06-05	2019-06-05	65865	645	1	1	1	1	1	1	0	7667300	1046300	1013500
27	92;187;273;349;696;1014;1039;1040;1143;1497;1505;1989;2159;2241;2242;2501;3056;3063;3073;3074;3266;3328;3358;3359;3573;3693;3742;3844;3845;4664;4693;4699	7;8	309;322	CON__P48668;P48668	CON__P48668;P48668	32;32	1;1	0;0	Cytokeratin-6C;Cytokeratin-6E;Keratin K6h;Keratin, type II cytoskeletal 6C;Keratin-6C;Type-II keratin Kb12	KRT6C;KRT6E	>P48668 SWISS-PROT:P48668 Tax_Id=9606 Gene_Symbol=KRT6C Keratin, type II cytoskeletal 6C;>sp|P48668|K2C6C_HUMAN Keratin, type II cytoskeletal 6C OS=Homo sapiens GN=KRT6C PE=1 SV=3	P48668	2	32	1	0	30	30	32	30	30	32	1	1	1	1	1	1	0	0	0	0	0	0	49.8	2019-08-01	0	60024	564	1	1	1	1	1	1	1.1679e-257	2251300	475170	135070
28	151;421;422;470;515;556;633;638;686;687;852;860;1216;1565;1646;2063;2101;2293;3273;3274;3829;4135;4221	16;17;18;19;20;21	153;190;227;283;305;325	CON__P60712;P60709;Q6S8J3;A5A3E0;P0CG38;Q9BYX7;P0CG39	CON__P60712;P60709	23;23;9;7;6;6;4	1;1;0;0;0;0;0	1;1;0;0;0;0;0			>P60712 SWISS-PROT:P60712 (Bos taurus) Actin, cytoplasmic 1;>sp|P60709|ACTB_HUMAN Actin, cytoplasmic 1 OS=Homo sapiens GN=ACTB PE=1 SV=1	P60712	7	23	1	1	23	23	23	23	23	23	1	1	1	1	1	1	1	1	1	1	1	1	69.9	2019-05-04	2019-05-04	41736	375	1	1	1	1	1	1	0	12173000	1269000	2312000
29	227;399;479;733;978;1887;2218;2270;2273;2334;3021;3537;3897;3996;4110;4111;4392			CON__Q04695;Q04695;CON__Q9QWL7;CON__Q9C075;CON__Q99PS0;Q9C075	CON__Q04695;Q04695;CON__Q9QWL7	17;17;15;1;1;1	4;4;2;1;1;1	4;4;2;1;1;1	39.1;Cytokeratin-17;Keratin, type I cytoskeletal 17;Keratin-17	KRT17;Krt1-17;Krt17	>Q04695 SWISS-PROT:Q04695 Tax_Id=9606 Gene_Symbol=KRT17 Keratin, type I cytoskeletal 17;>sp|Q04695|K1C17_HUMAN Keratin, type I cytoskeletal 17 OS=Homo sapiens GN=KRT17 PE=1 SV=2;>Q9QWL7 SWISS-PROT:Q9QWL7 Tax_Id=10090 Gene_Symbol=Krt17 Keratin, type I cytos	Q04695;Q9QWL7	6	17	4	4	14	15	16	15	15	16	2	3	3	3	3	4	2	3	3	3	3	4	32.9	2019-09-10	2019-09-10	48105	432	2	3	3	3	3	4	1.7641e-128	5482400	1092400	826240
30	3769			REV__Q13395;CON__Q2KIT0	REV__Q13395;CON__Q2KIT0	1;1	1;1	1;1			>sp|Q13395|TARB1_HUMAN Probable methyltransferase TARBP1 OS=Homo sapiens GN=TARBP1 PE=1 SV=1;>Q2KIT0 TREMBL:Q2KIT0 (Bos taurus) Similar to collagen, type X, alpha 1	Q2KIT0	2	1	1	1	0	0	1	0	0	0	0	0	1	0	0	0	0	0	1	0	0	0	0.4	0.4	0.4	181.67	1621			1				0.043743	0	0	0
31	1039;1040;1144;2159;2501;3075			CON__Q32MB2;Q86Y46;CON__Q7RTS7;Q7RTS7;Q86Y46-2;CON__Q3SY84;Q3SY84	CON__Q32MB2;Q86Y46;CON__Q7RTS7;Q7RTS7;Q86Y46-2;CON__Q3SY84;Q3SY84	6;6;5;5;4;3;3	1;1;1;1;1;1;1	0;0;0;0;0;0;0	Cytokeratin-73;Keratin, type II cytoskeletal 73;Keratin-73;Type II inner root sheath-specific keratin-K6irs3;Type-II keratin Kb36;Cytokeratin-74;Keratin, type II cytoskeletal 74;Keratin-5c;Keratin-74;Type II inner root sheath-specific keratin-K6irs4;Type-II keratin Kb37;Cytokeratin-71;Keratin, type II cytoskeletal 71;Keratin-71;Type II inner root sheath-specific keratin-K6irs1;Type-II keratin Kb34	K6IRS3;KB36;KRT6IRS3;KRT73;K6IRS4;KB37;KRT5C;KRT6IRS4;KRT74;K6IRS1;KB34;KRT6IRS1;KRT71	>Q32MB2 TREMBL:Q32MB2;Q86Y46 Tax_Id=9606 Gene_Symbol=KRT73 Keratin-73;>sp|Q86Y46|K2C73_HUMAN Keratin, type II cytoskeletal 73 OS=Homo sapiens GN=KRT73 PE=1 SV=1;>Q7RTS7 SWISS-PROT:Q7RTS7 Tax_Id=9606 Gene_Symbol=KRT74 Keratin, type II cytoskeletal 74;>sp|Q7	Q32MB2;Q86Y46;Q7RTS7;Q3SY84	7	6	1	0	5	5	5	6	6	6	1	1	1	1	1	1	0	0	0	0	0	0	2019-08-07	2019-02-02	0	58923	540	2	2	2	2	2	2	8.4236e-30	2370200	374480	424800
32	1870			P06744;CON__Q3ZBD7	P06744;CON__Q3ZBD7	1;1	1;1	1;1			>sp|P06744|G6PI_HUMAN Glucose-6-phosphate isomerase OS=Homo sapiens GN=GPI PE=1 SV=4;>Q3ZBD7 SWISS-PROT:Q3ZBD7 (Bos taurus) Glucose-6-phosphate isomerase	Q3ZBD7	2	1	1	1	1	1	1	1	1	1	1	1	1	1	1	1	1	1	1	1	1	1	2019-07-02	2019-07-02	2019-07-02	63146	558	2	2	2	2	2	2	2.9161e-19	1427600	35525	94106
33	1226;3823			CON__Q5D862;Q5D862	CON__Q5D862;Q5D862	2;2	2;2	2;2	Filaggrin-2;Intermediate filament-associated and psoriasis-susceptibility protein	FLG2;IFPS	>Q5D862 SWISS-PROT:Q5D862 Tax_Id=9606 Gene_Symbol=FLG2 Filaggrin-2;>sp|Q5D862|FILA2_HUMAN Filaggrin-2 OS=Homo sapiens GN=FLG2 PE=1 SV=1	Q5D862	2	2	2	2	2	2	2	2	2	2	2	2	2	2	2	2	2	2	2	2	2	2	1	1	1	248.07	2391	2	2	2	2	2	2	7.91E-07	4749900	741250	933480
34	226;538;732;979;1493;2218;2334;3021;4001;4110;4111;4392	3	251	CON__Q6IFX2	CON__Q6IFX2	12	1	1	Cytokeratin-42;Keratin, type I cytoskeletal 42;Keratin-17n;Keratin-42;Type I keratin Ka22	Ka22;Krt42	>Q6IFX2 SWISS-PROT:Q6IFX2 Tax_Id=10090 Gene_Symbol=Krt42 Keratin, type I cytoskeletal 42	Q6IFX2	1	12	1	1	11	11	11	12	10	11	0	0	0	1	0	0	0	0	0	1	0	0	2019-03-24	2019-09-02	2019-09-02	50133	452				1			2.269e-97	84983	0	0
35	1039;1040;1145;2103;2159;2501;3075			CON__Q6NXH9	CON__Q6NXH9	7	2	0	Cytokeratin-73;Keratin, type II cytoskeletal 73;Keratin-73;Type II inner root sheath-specific keratin-K6irs3;Type-II keratin Kb36	Kb36;Krt73	>Q6NXH9 TREMBL:Q6NXH9 Tax_Id=10090 Gene_Symbol=Krt73 Keratin 73	Q6NXH9	1	7	2	0	5	5	5	6	6	7	0	0	0	1	1	2	0	0	0	0	0	0	2019-06-09	2019-01-04	0	58911	539				1	1	2	2.0944e-61	775990	0	0
36	1329;1480;1481;1590;1591;3387			CON__Q86YZ3;Q86YZ3	CON__Q86YZ3;Q86YZ3	6;6	6;6	6;6	Hornerin	HRNR;S100A18	>Q86YZ3 SWISS-PROT:Q86YZ3 Tax_Id=9606 Gene_Symbol=HRNR Hornerin;>sp|Q86YZ3|HORN_HUMAN Hornerin OS=Homo sapiens GN=HRNR PE=1 SV=2	Q86YZ3	2	6	6	6	5	5	6	5	6	6	5	5	6	5	6	6	5	5	6	5	6	6	2019-05-09	2019-05-09	2019-05-09	282.39	2850	7	7	9	8	8	8	1.5531e-09	4520100	593000	1297400
37	1039;1040;1143;2160;2503;3641			CON__Q9DCV7	CON__Q9DCV7	6	1	1	Cytokeratin-7;Keratin, type II cytoskeletal 7;Keratin-7;Type-II keratin Kb7	Krt2-7;Krt7	>Q9DCV7 SWISS-PROT:Q9DCV7 Tax_Id=10090 Gene_Symbol=Krt7 Keratin, type II cytoskeletal 7	Q9DCV7	1	6	1	1	6	6	6	5	5	5	1	1	1	0	0	0	1	1	1	0	0	0	2019-01-08	2019-06-02	2019-06-02	50708	457	1	2	1				9.3066e-09	1180800	184480	749080
38	1929;1930;2962;3793;4691;4692;4836;4837;4838			CON__Streptavidin	CON__Streptavidin	9	9	9			>Streptavidin (S.avidinii)		1	9	9	9	9	9	9	9	9	9	9	9	9	9	9	9	9	9	9	9	9	9	49.4	49.4	49.4	16622	160	14	16	16	15	15	15	3.9338e-279	1081100000	80992000	214820000
39	201;1411;1892			Q13838-2;Q13838;O00148	Q13838-2;Q13838;O00148	3;3;3	3;3;3	3;3;3			>sp|Q13838-2|DX39B_HUMAN Isoform 2 of Spliceosome RNA helicase DDX39B OS=Homo sapiens GN=DDX39B;>sp|Q13838|DX39B_HUMAN Spliceosome RNA helicase DDX39B OS=Homo sapiens GN=DDX39B PE=1 SV=1;>sp|O00148|DX39A_HUMAN ATP-dependent RNA helicase DDX39A OS=Homo sapi		3	3	3	3	3	3	3	3	3	3	3	3	3	3	3	3	3	3	3	3	3	3	2019-06-12	2019-06-12	2019-06-12	50679	443	3	3	3	3	3	3	1.8203e-18	6547400	774610	1064400
40	2523;2932			O00159;O00159-3;O00159-2	O00159;O00159-3;O00159-2	2;2;2	2;2;2	2;2;2			>sp|O00159|MYO1C_HUMAN Myosin-Ic OS=Homo sapiens GN=MYO1C PE=1 SV=4;>sp|O00159-3|MYO1C_HUMAN Isoform 3 of Myosin-Ic OS=Homo sapiens GN=MYO1C;>sp|O00159-2|MYO1C_HUMAN Isoform 2 of Myosin-Ic OS=Homo sapiens GN=MYO1C		3	2	2	2	1	2	2	1	2	1	1	2	2	1	2	1	1	2	2	1	2	1	2019-06-03	2019-06-03	2019-06-03	121.68	1063	1	2	2	1	2	1	0.58332	887020	43329	198090
41	176;177;461;642;643;671;1726;1739;1740;1862;2022;2865;3366;3367;3990;3991;3992;4048;4147			O00161;O00161-2	O00161;O00161-2	19;15	19;15	19;15			>sp|O00161|SNP23_HUMAN Synaptosomal-associated protein 23 OS=Homo sapiens GN=SNAP23 PE=1 SV=1;>sp|O00161-2|SNP23_HUMAN Isoform SNAP-23b of Synaptosomal-associated protein 23 OS=Homo sapiens GN=SNAP23		2	19	19	19	17	18	19	19	18	18	17	18	19	19	18	18	17	18	19	19	18	18	85.3	85.3	85.3	23354	211	20	21	21	22	20	21	1.0393e-228	103350000	10625000	12608000
42	4021			O00217	O00217	1	1	1			>sp|O00217|NDUS8_HUMAN NADH dehydrogenase [ubiquinone] iron-sulfur protein 8, mitochondrial OS=Homo sapiens GN=NDUFS8 PE=1 SV=1		1	1	1	1	1	1	1	1	1	1	1	1	1	1	1	1	1	1	1	1	1	1	2019-03-04	2019-03-04	2019-03-04	23705	210	1	1	1	1	1	1	0.036859	654080	111660	129730
43	934			O00231	O00231	1	1	1			>sp|O00231|PSD11_HUMAN 26S proteasome non-ATPase regulatory subunit 11 OS=Homo sapiens GN=PSMD11 PE=1 SV=3		1	1	1	1	1	1	1	1	1	1	1	1	1	1	1	1	1	1	1	1	1	1	2019-01-03	2019-01-03	2019-01-03	47463	422	1	1	1	1	1	1	0.0027642	1433500	208120	304600
44	574;575;752;813;1055;1275;1320;1414;2117			O00264	O00264	9	9	8			>sp|O00264|PGRC1_HUMAN Membrane-associated progesterone receptor component 1 OS=Homo sapiens GN=PGRMC1 PE=1 SV=3		1	9	9	8	9	9	9	4	4	3	9	9	9	4	4	3	8	8	8	4	4	3	57.4	57.4	52.8	21671	195	12	11	13	5	5	4	1.182e-78	32162000	9467500	12088000
45	1155;1954;4358			O00303	O00303	3	3	3			>sp|O00303|EIF3F_HUMAN Eukaryotic translation initiation factor 3 subunit F OS=Homo sapiens GN=EIF3F PE=1 SV=1		1	3	3	3	2	2	2	3	3	2	2	2	2	3	3	2	2	2	2	3	3	2	2019-05-11	2019-05-11	2019-05-11	37563	357	2	2	2	3	3	2	6.2699e-24	4571900	433230	557490
46	2790			O00410-3;O00410;O00410-2	O00410-3;O00410;O00410-2	1;1;1	1;1;1	1;1;1			>sp|O00410-3|IPO5_HUMAN Isoform 3 of Importin-5 OS=Homo sapiens GN=IPO5;>sp|O00410|IPO5_HUMAN Importin-5 OS=Homo sapiens GN=IPO5 PE=1 SV=4;>sp|O00410-2|IPO5_HUMAN Isoform 2 of Importin-5 OS=Homo sapiens GN=IPO5		3	1	1	1	1	1	1	1	1	1	1	1	1	1	1	1	1	1	1	1	1	1	2019-08-01	2019-08-01	2019-08-01	125.54	1115	1	1	1	1	1	1	8.3093e-14	1456400	221240	299230
47	2582;2947			O00425	O00425	2	1	1			>sp|O00425|IF2B3_HUMAN Insulin-like growth factor 2 mRNA-binding protein 3 OS=Homo sapiens GN=IGF2BP3 PE=1 SV=2		1	2	1	1	2	2	2	2	2	2	1	1	1	1	1	1	1	1	1	1	1	1	2019-07-04	2019-04-02	2019-04-02	63704	579	2	2	2	1	2	2	7.8475e-07	2509900	426790	582440
48	2386			O00487	O00487	1	1	1			>sp|O00487|PSDE_HUMAN 26S proteasome non-ATPase regulatory subunit 14 OS=Homo sapiens GN=PSMD14 PE=1 SV=1		1	1	1	1	1	1	1	1	1	1	1	1	1	1	1	1	1	1	1	1	1	1	11	11	11	34577	310	1	1	1	1	1	1	0.00038629	986790	157680	179760
49	1722;1819;4727;4798			O00567	O00567	4	4	4			>sp|O00567|NOP56_HUMAN Nucleolar protein 56 OS=Homo sapiens GN=NOP56 PE=1 SV=4		1	4	4	4	4	4	4	4	4	4	4	4	4	4	4	4	4	4	4	4	4	4	2019-04-08	2019-04-08	2019-04-08	66049	594	4	4	4	4	4	4	1.2246e-10	4756800	673040	698320
50	567;623;3558;3715;3846;4780			O00571;O15523;Q9NQI0;Q9NQI0-2	O00571;O15523	6;4;1;1	6;4;1;1	6;4;1;1			>sp|O00571|DDX3X_HUMAN ATP-dependent RNA helicase DDX3X OS=Homo sapiens GN=DDX3X PE=1 SV=3;>sp|O15523|DDX3Y_HUMAN ATP-dependent RNA helicase DDX3Y OS=Homo sapiens GN=DDX3Y PE=1 SV=2		4	6	6	6	6	6	6	6	6	6	6	6	6	6	6	6	6	6	6	6	6	6	2019-08-11	2019-08-11	2019-08-11	73243	662	7	7	8	7	8	8	4.1605e-80	9058000	1341400	1575100
51	392;471;2269			O00592;O00592-2	O00592;O00592-2	3;3	3;3	3;3			>sp|O00592|PODXL_HUMAN Podocalyxin OS=Homo sapiens GN=PODXL PE=1 SV=2;>sp|O00592-2|PODXL_HUMAN Isoform 2 of Podocalyxin OS=Homo sapiens GN=PODXL		2	3	3	3	2	3	3	3	3	3	2	3	3	3	3	3	2	3	3	3	3	3	2019-01-06	2019-01-06	2019-01-06	58635	558	2	3	3	3	3	3	0.046458	1692700	188850	230570
52	2305			Q12857;P08651;Q14938;P08651-2;Q12857-2;Q14938-4;Q14938-2;Q14938-3;Q14938-5;P08651-3;P08651-5;O00712;P08651-4;O00712-2	Q12857;P08651;Q14938;P08651-2;Q12857-2;Q14938-4;Q14938-2;Q14938-3;Q14938-5;P08651-3;P08651-5;O00712;P08651-4;O00712-2	1;1;1;1;1;1;1;1;1;1;1;1;1;1	1;1;1;1;1;1;1;1;1;1;1;1;1;1	1;1;1;1;1;1;1;1;1;1;1;1;1;1			>sp|Q12857|NFIA_HUMAN Nuclear factor 1 A-type OS=Homo sapiens GN=NFIA PE=1 SV=2;>sp|P08651|NFIC_HUMAN Nuclear factor 1 C-type OS=Homo sapiens GN=NFIC PE=1 SV=2;>sp|Q14938|NFIX_HUMAN Nuclear factor 1 X-type OS=Homo sapiens GN=NFIX PE=1 SV=2;>sp|P08651-2|NFI		14	1	1	1	0	0	1	1	1	1	0	0	1	1	1	1	0	0	1	1	1	1	2	2	2	55944	509			1	1	1	1	0.0013626	171930	0	0
53	4605			O14602;P47813	O14602;P47813	1;1	1;1	1;1			>sp|O14602|IF1AY_HUMAN Eukaryotic translation initiation factor 1A, Y-chromosomal OS=Homo sapiens GN=EIF1AY PE=1 SV=4;>sp|P47813|IF1AX_HUMAN Eukaryotic translation initiation factor 1A, X-chromosomal OS=Homo sapiens GN=EIF1AX PE=1 SV=2		2	1	1	1	1	1	1	1	1	1	1	1	1	1	1	1	1	1	1	1	1	1	2019-07-09	2019-07-09	2019-07-09	16442	144	1	1	1	1	1	1	8.94E-06	806910	84993	110280
54	54;1297;2561;2620;3713			O14654	O14654	5	5	5			>sp|O14654|IRS4_HUMAN Insulin receptor substrate 4 OS=Homo sapiens GN=IRS4 PE=1 SV=1		1	5	5	5	5	5	5	5	5	5	5	5	5	5	5	5	5	5	5	5	5	5	2019-03-05	2019-03-05	2019-03-05	133.77	1257	5	6	5	5	5	5	8.6058e-12	3672700	640050	660680
55	3469			O14818;O14818-2	O14818;O14818-2	1;1	1;1	1;1			>sp|O14818|PSA7_HUMAN Proteasome subunit alpha type-7 OS=Homo sapiens GN=PSMA7 PE=1 SV=1;>sp|O14818-2|PSA7_HUMAN Isoform 2 of Proteasome subunit alpha type-7 OS=Homo sapiens GN=PSMA7		2	1	1	1	0	1	1	1	1	1	0	1	1	1	1	1	0	1	1	1	1	1	2019-07-07	2019-07-07	2019-07-07	27887	248		1	1	1	1	1	0.00016029	1171200	0	203310
56	401;744;896;1237;1455;2607;2960			O14950;P19105;P24844	O14950;P19105	7;7;3	7;7;3	7;7;3			>sp|O14950|ML12B_HUMAN Myosin regulatory light chain 12B OS=Homo sapiens GN=MYL12B PE=1 SV=2;>sp|P19105|ML12A_HUMAN Myosin regulatory light chain 12A OS=Homo sapiens GN=MYL12A PE=1 SV=2		3	7	7	7	5	7	6	7	6	6	5	7	6	7	6	6	5	7	6	7	6	6	51.7	51.7	51.7	19779	172	6	8	6	8	7	7	4.3569e-50	12125000	1346700	1924700
57	25;489;837;1509;1538;1551;1902;1936;2201;2236;2423;2477;2478;3219;3879;3949;3958;4090;4130;4628;4761			O14967	O14967	21	19	19			>sp|O14967|CLGN_HUMAN Calmegin OS=Homo sapiens GN=CLGN PE=1 SV=1		1	21	19	19	20	21	21	3	2	3	18	19	19	1	1	1	18	19	19	1	1	1	45.7	43.8	43.8	70038	610	23	24	25	1	1	1	2.1628e-190	82191000	22351000	30159000
58	4422;4796			O14975	O14975	2	2	2			>sp|O14975|S27A2_HUMAN Very long-chain acyl-CoA synthetase OS=Homo sapiens GN=SLC27A2 PE=1 SV=2		1	2	2	2	2	2	2	1	2	2	2	2	2	1	2	2	2	2	2	1	2	2	2019-05-05	2019-05-05	2019-05-05	70311	620	2	2	2	1	2	2	0.00042463	2441900	909310	392190
59	2005;2300;2789;4785;4842			O14980	O14980	5	5	5			>sp|O14980|XPO1_HUMAN Exportin-1 OS=Homo sapiens GN=XPO1 PE=1 SV=1		1	5	5	5	5	5	5	3	3	4	5	5	5	3	3	4	5	5	5	3	3	4	2019-03-08	2019-03-08	2019-03-08	123.38	1071	6	6	6	3	4	5	7.362e-32	4572100	1004600	1260300
60	2664			O15042;O15042-2;O15042-3	O15042;O15042-2;O15042-3	1;1;1	1;1;1	1;1;1			>sp|O15042|SR140_HUMAN U2 snRNP-associated SURP motif-containing protein OS=Homo sapiens GN=U2SURP PE=1 SV=2;>sp|O15042-2|SR140_HUMAN Isoform 2 of U2 snRNP-associated SURP motif-containing protein OS=Homo sapiens GN=U2SURP;>sp|O15042-3|SR140_HUMAN Isoform		3	1	1	1	1	1	1	1	1	1	1	1	1	1	1	1	1	1	1	1	1	1	2019-05-01	2019-05-01	2019-05-01	118.29	1029	1	2	1	2	2	1	0.0006493	445120	60239	80984
61	1677;1808;3639;4613			O15162	O15162	4	4	4			>sp|O15162|PLS1_HUMAN Phospholipid scramblase 1 OS=Homo sapiens GN=PLSCR1 PE=1 SV=1		1	4	4	4	4	4	3	0	0	0	4	4	3	0	0	0	4	4	3	0	0	0	2019-08-14	2019-08-14	2019-08-14	35049	318	4	4	3				8.5231e-41	9430400	3094200	3037000
62	1274;1414;1419			O15173	O15173	3	2	2			>sp|O15173|PGRC2_HUMAN Membrane-associated progesterone receptor component 2 OS=Homo sapiens GN=PGRMC2 PE=1 SV=1		1	3	2	2	3	3	3	2	2	2	2	2	2	2	2	2	2	2	2	2	2	2	2019-08-18	2019-08-14	2019-08-14	23818	223	2	2	2	2	2	2	1.1475e-12	2377300	700610	656730
63	2403;3535			O15258	O15258	2	2	2			>sp|O15258|RER1_HUMAN Protein RER1 OS=Homo sapiens GN=RER1 PE=1 SV=1		1	2	2	2	2	1	2	1	0	1	2	1	2	1	0	1	2	1	2	1	0	1	2019-03-15	2019-03-15	2019-03-15	22958	196	2	1	2	1		1	0.00011324	2698300	999580	680100
64	770;857;1630;4734			O15269	O15269	4	4	4			>sp|O15269|SPTC1_HUMAN Serine palmitoyltransferase 1 OS=Homo sapiens GN=SPTLC1 PE=1 SV=1		1	4	4	4	4	4	4	1	0	0	4	4	4	1	0	0	4	4	4	1	0	0	2019-08-11	2019-08-11	2019-08-11	52743	473	4	4	4	1			8.5562e-21	2827000	789170	994520
65	1174;4027;4100;4662;4790			O15371	O15371	5	5	5			>sp|O15371|EIF3D_HUMAN Eukaryotic translation initiation factor 3 subunit D OS=Homo sapiens GN=EIF3D PE=1 SV=1		1	5	5	5	5	4	5	5	5	5	5	4	5	5	5	5	5	4	5	5	5	5	2019-04-16	2019-04-16	2019-04-16	63972	548	5	4	5	5	5	5	9.4042e-16	7365600	1066800	1107900
66	286;3096;3415			O15372	O15372	3	3	3			>sp|O15372|EIF3H_HUMAN Eukaryotic translation initiation factor 3 subunit H OS=Homo sapiens GN=EIF3H PE=1 SV=1		1	3	3	3	3	3	3	3	3	3	3	3	3	3	3	3	3	3	3	3	3	3	2019-01-13	2019-01-13	2019-01-13	39.93	352	3	3	3	3	3	3	0.00012366	2970400	241760	440340
67	2026			O15400;O15400-2	O15400;O15400-2	1;1	1;1	1;1			>sp|O15400|STX7_HUMAN Syntaxin-7 OS=Homo sapiens GN=STX7 PE=1 SV=4;>sp|O15400-2|STX7_HUMAN Isoform 2 of Syntaxin-7 OS=Homo sapiens GN=STX7		2	1	1	1	0	1	1	0	1	1	0	1	1	0	1	1	0	1	1	0	1	1	2019-08-03	2019-08-03	2019-08-03	29815	261		1	1		1	1	0.011934	443710	0	102070
68	982;1238;4004;4378;4735			O43143	O43143	5	5	5			>sp|O43143|DHX15_HUMAN Putative pre-mRNA-splicing factor ATP-dependent RNA helicase DHX15 OS=Homo sapiens GN=DHX15 PE=1 SV=2		1	5	5	5	4	5	4	4	5	4	4	5	4	4	5	4	4	5	4	4	5	4	7	7	7	90932	795	4	5	4	4	5	4	1.0044e-09	4099300	455100	575730
69	320;951;1863;3882;4031			O43149;O43149-2;O43149-3	O43149;O43149-2	5;4;2	5;4;2	5;4;2			>sp|O43149|ZZEF1_HUMAN Zinc finger ZZ-type and EF-hand domain-containing protein 1 OS=Homo sapiens GN=ZZEF1 PE=1 SV=6;>sp|O43149-2|ZZEF1_HUMAN Isoform 2 of Zinc finger ZZ-type and EF-hand domain-containing protein 1 OS=Homo sapiens GN=ZZEF1		3	5	5	5	5	5	4	2	1	1	5	5	4	2	1	1	5	5	4	2	1	1	2019-08-02	2019-08-02	2019-08-02	331.07	2961	5	5	4	2	1	1	8.2149e-34	2886500	438480	1176500
70	1157			O43169	O43169	1	1	1			>sp|O43169|CYB5B_HUMAN Cytochrome b5 type B OS=Homo sapiens GN=CYB5B PE=1 SV=2		1	1	1	1	1	1	1	1	1	1	1	1	1	1	1	1	1	1	1	1	1	1	2019-03-23	2019-03-23	2019-03-23	16332	146	1	1	1	1	1	1	0.005296	4092600	637890	1195000
71	165;4107			O43175	O43175	2	2	2			>sp|O43175|SERA_HUMAN D-3-phosphoglycerate dehydrogenase OS=Homo sapiens GN=PHGDH PE=1 SV=4		1	2	2	2	2	2	2	2	2	2	2	2	2	2	2	2	2	2	2	2	2	2	2019-09-06	2019-09-06	2019-09-06	56.65	533	2	2	2	2	2	2	3.0517e-15	1372300	252270	276030
72	3119;3944			O43237	O43237	2	2	2			>sp|O43237|DC1L2_HUMAN Cytoplasmic dynein 1 light intermediate chain 2 OS=Homo sapiens GN=DYNC1LI2 PE=1 SV=1		1	2	2	2	2	2	2	2	1	2	2	2	2	2	1	2	2	2	2	2	1	2	2019-03-07	2019-03-07	2019-03-07	54099	492	2	2	2	2	1	2	0.76428	505280	62137	61324
73	568;3669			O43242	O43242	2	2	2			>sp|O43242|PSMD3_HUMAN 26S proteasome non-ATPase regulatory subunit 3 OS=Homo sapiens GN=PSMD3 PE=1 SV=2		1	2	2	2	2	2	2	2	2	2	2	2	2	2	2	2	2	2	2	2	2	2	2019-06-06	2019-06-06	2019-06-06	60977	534	2	2	2	2	2	2	0.015145	2360000	334550	490180
74	1;203;1127;3308			O43324	O43324	4	4	4			>sp|O43324|MCA3_HUMAN Eukaryotic translation elongation factor 1 epsilon-1 OS=Homo sapiens GN=EEF1E1 PE=1 SV=1		1	4	4	4	3	3	2	4	4	4	3	3	2	4	4	4	3	3	2	4	4	4	32.2	32.2	32.2	19.81	174	4	3	2	4	4	4	3.2167e-26	13031000	1528900	2008300
75	161;639;1333;2463;2595;3066;3496;3776;3952;4540			O43390;O43390-2	O43390;O43390-2	10;9	6;5	6;5			>sp|O43390|HNRPR_HUMAN Heterogeneous nuclear ribonucleoprotein R OS=Homo sapiens GN=HNRNPR PE=1 SV=1;>sp|O43390-2|HNRPR_HUMAN Isoform 2 of Heterogeneous nuclear ribonucleoprotein R OS=Homo sapiens GN=HNRNPR		2	10	6	6	10	10	10	10	10	10	6	6	6	6	6	6	6	6	6	6	6	6	19	2019-06-12	2019-06-12	70942	633	6	6	6	6	6	6	1.5917e-25	14310000	1640700	2100500
76	1999;4140			O43505	O43505	2	2	2			>sp|O43505|B3GN1_HUMAN N-acetyllactosaminide beta-1,3-N-acetylglucosaminyltransferase OS=Homo sapiens GN=B3GNT1 PE=1 SV=1		1	2	2	2	2	2	2	0	1	0	2	2	2	0	1	0	2	2	2	0	1	0	2019-08-12	2019-08-12	2019-08-12	47119	415	2	2	2		1		0.11667	2995700	593340	992540
77	62;192;520;1031;1402;1661;1716;1911;2264;2594;2709;2816;2852;3623;3980;4332;4389			O43707;P35609;Q08043	O43707	17;4;3	17;4;3	9;0;0			>sp|O43707|ACTN4_HUMAN Alpha-actinin-4 OS=Homo sapiens GN=ACTN4 PE=1 SV=2		3	17	17	9	15	14	16	16	17	17	15	14	16	16	17	17	8	7	9	8	9	9	2019-04-29	2019-04-29	2019-03-18	104.85	911	17	16	17	18	19	19	2.3813e-127	35674000	4154400	6532700
78	3001;3592			O43795;O43795-2	O43795;O43795-2	2;2	2;2	2;2			>sp|O43795|MYO1B_HUMAN Myosin-Ib OS=Homo sapiens GN=MYO1B PE=1 SV=3;>sp|O43795-2|MYO1B_HUMAN Isoform 2 of Myosin-Ib OS=Homo sapiens GN=MYO1B		2	2	2	2	1	1	1	1	2	1	1	1	1	1	2	1	1	1	1	1	2	1	2019-05-03	2019-05-03	2019-05-03	131.98	1136	1	1	2	1	2	1	0.00041454	842890	64448	96973
79	1950;3388;3621			O43813	O43813	3	3	3			>sp|O43813|LANC1_HUMAN LanC-like protein 1 OS=Homo sapiens GN=LANCL1 PE=1 SV=1		1	3	3	3	2	3	3	3	3	3	2	3	3	3	3	3	2	3	3	3	3	3	2019-08-12	2019-08-12	2019-08-12	45283	399	2	3	3	3	3	3	1.4107e-12	4830800	376280	804780
80	161;185;620;676;1333;3065;3496;3952;4208;4539;4604			O60506;O60506-3;O60506-2;O60506-4;O60506-5	O60506;O60506-3;O60506-2;O60506-4;O60506-5	11;11;10;10;6	11;11;10;10;6	7;7;6;6;4			>sp|O60506|HNRPQ_HUMAN Heterogeneous nuclear ribonucleoprotein Q OS=Homo sapiens GN=SYNCRIP PE=1 SV=2;>sp|O60506-3|HNRPQ_HUMAN Isoform 3 of Heterogeneous nuclear ribonucleoprotein Q OS=Homo sapiens GN=SYNCRIP;>sp|O60506-2|HNRPQ_HUMAN Isoform 2 of Heterogen		5	11	11	7	11	11	11	10	11	11	11	11	11	10	11	11	7	7	7	6	7	7	2019-07-25	2019-07-25	2019-03-19	69602	623	12	11	11	10	11	12	2.9413e-65	30193000	4335100	4704100
81	644			O60716;O60716-2;O60716-4;O60716-6;O60716-3;O60716-5;O60716-7;O60716-9;O60716-8;O60716-10;O60716-12;O60716-14;O60716-11;O60716-13;O60716-17;O60716-15;O60716-18;O60716-16;O60716-20;O60716-22;O60716-19;O60716-21;O60716-23;O60716-24;O60716-25;O60716-26;O60716-28;O60716-30;O60716-27;O60716-29;O60716-31;O60716-32	O60716;O60716-2;O60716-4;O60716-6;O60716-3;O60716-5;O60716-7;O60716-9;O60716-8;O60716-10;O60716-12;O60716-14;O60716-11;O60716-13;O60716-17;O60716-15;O60716-18;O60716-16;O60716-20;O60716-22;O60716-19;O60716-21;O60716-23;O60716-24;O60716-25;O60716-26;O60716-28;O60716-30;O60716-27;O60716-29;O60716-31;O60716-32	1;1;1;1;1;1;1;1;1;1;1;1;1;1;1;1;1;1;1;1;1;1;1;1;1;1;1;1;1;1;1;1	1;1;1;1;1;1;1;1;1;1;1;1;1;1;1;1;1;1;1;1;1;1;1;1;1;1;1;1;1;1;1;1	1;1;1;1;1;1;1;1;1;1;1;1;1;1;1;1;1;1;1;1;1;1;1;1;1;1;1;1;1;1;1;1			>sp|O60716|CTND1_HUMAN Catenin delta-1 OS=Homo sapiens GN=CTNND1 PE=1 SV=1;>sp|O60716-2|CTND1_HUMAN Isoform 1AB of Catenin delta-1 OS=Homo sapiens GN=CTNND1;>sp|O60716-4|CTND1_HUMAN Isoform 1BC of Catenin delta-1 OS=Homo sapiens GN=CTNND1;>sp|O60716-6|CTND		32	1	1	1	1	1	1	1	1	1	1	1	1	1	1	1	1	1	1	1	1	1	2019-03-02	2019-03-02	2019-03-02	108.17	968	1	1	1	1	1	1	0.00010458	338740	44312	66334
82	915			O60762	O60762	1	1	1			>sp|O60762|DPM1_HUMAN Dolichol-phosphate mannosyltransferase OS=Homo sapiens GN=DPM1 PE=1 SV=1		1	1	1	1	1	1	1	0	0	0	1	1	1	0	0	0	1	1	1	0	0	0	2019-06-04	2019-06-04	2019-06-04	29634	260	1	1	1				3.227e-11	349960	135380	116850
83	279;963;2110;2542;3409	22	60	O60814;P57053;P58876;P62807;Q5QNW6;Q93079;Q99877;Q99879;Q99880;P06899;P23527;P33778;Q16778;Q8N257;Q96A08	O60814;P57053;P58876;P62807;Q5QNW6;Q93079;Q99877;Q99879;Q99880;P06899;P23527;P33778;Q16778;Q8N257	5;5;5;5;5;5;5;5;5;3;3;3;3;3;2	5;5;5;5;5;5;5;5;5;3;3;3;3;3;2	5;5;5;5;5;5;5;5;5;3;3;3;3;3;2			>sp|O60814|H2B1K_HUMAN Histone H2B type 1-K OS=Homo sapiens GN=HIST1H2BK PE=1 SV=3;>sp|P57053|H2BFS_HUMAN Histone H2B type F-S OS=Homo sapiens GN=H2BFS PE=1 SV=2;>sp|P58876|H2B1D_HUMAN Histone H2B type 1-D OS=Homo sapiens GN=HIST1H2BD PE=1 SV=2;>sp|P62807|		15	5	5	5	5	5	5	5	4	5	5	5	5	5	4	5	5	5	5	5	4	5	35.7	35.7	35.7	13.89	126	7	8	7	7	6	7	3.7594e-33	27621000	4820600	5167500
84	1787;3197			O60884	O60884	2	2	2			>sp|O60884|DNJA2_HUMAN DnaJ homolog subfamily A member 2 OS=Homo sapiens GN=DNAJA2 PE=1 SV=1		1	2	2	2	2	1	1	1	1	1	2	1	1	1	1	1	2	1	1	1	1	1	2019-08-06	2019-08-06	2019-08-06	45745	412	2	1	1	1	1	1	4.1189e-06	660800	318420	129220
85	3246			O75027-2;O75027	O75027-2;O75027	1;1	1;1	1;1			>sp|O75027-2|ABCB7_HUMAN Isoform 2 of ATP-binding cassette sub-family B member 7, mitochondrial OS=Homo sapiens GN=ABCB7;>sp|O75027|ABCB7_HUMAN ATP-binding cassette sub-family B member 7, mitochondrial OS=Homo sapiens GN=ABCB7 PE=1 SV=2		2	1	1	1	1	1	1	1	1	0	1	1	1	1	1	0	1	1	1	1	1	0	2019-09-01	2019-09-01	2019-09-01	82768	753	1	1	1	1	1		0.00010111	346610	74256	105330
86	1806;3971			O75306	O75306	2	2	2			>sp|O75306|NDUS2_HUMAN NADH dehydrogenase [ubiquinone] iron-sulfur protein 2, mitochondrial OS=Homo sapiens GN=NDUFS2 PE=1 SV=2		1	2	2	2	2	2	2	2	1	2	2	2	2	2	1	2	2	2	2	2	1	2	2019-07-06	2019-07-06	2019-07-06	52545	463	2	2	2	2	1	2	0.19807	1174800	184750	195870
87	2406;2429;2815;3356;4234			O75369;O75369-2;O75369-3;O75369-6;O75369-4;O75369-5;O75369-7	O75369;O75369-2;O75369-3;O75369-6;O75369-4;O75369-5	5;5;5;5;5;5;2	2;2;2;2;2;2;2	2;2;2;2;2;2;2			>sp|O75369|FLNB_HUMAN Filamin-B OS=Homo sapiens GN=FLNB PE=1 SV=2;>sp|O75369-2|FLNB_HUMAN Isoform 2 of Filamin-B OS=Homo sapiens GN=FLNB;>sp|O75369-3|FLNB_HUMAN Isoform 3 of Filamin-B OS=Homo sapiens GN=FLNB;>sp|O75369-6|FLNB_HUMAN Isoform 6 of Filamin-B O		7	5	2	2	3	3	4	5	4	4	1	1	2	2	1	2	1	1	2	2	1	2	2019-08-02	2019-03-01	2019-03-01	278.16	2602	1	1	2	2	1	2	1.6362e-14	2596100	50844	35370
88	2053			O75390	O75390	1	1	1			>sp|O75390|CISY_HUMAN Citrate synthase, mitochondrial OS=Homo sapiens GN=CS PE=1 SV=2		1	1	1	1	1	1	1	1	1	1	1	1	1	1	1	1	1	1	1	1	1	1	2019-04-02	2019-04-02	2019-04-02	51712	466	1	1	1	1	1	1	0.0034068	886910	71567	88433
89	631;1914			O75396	O75396	2	2	2			>sp|O75396|SC22B_HUMAN Vesicle-trafficking protein SEC22b OS=Homo sapiens GN=SEC22B PE=1 SV=4		1	2	2	2	2	1	2	1	1	1	2	1	2	1	1	1	2	1	2	1	1	1	2019-02-10	2019-02-10	2019-02-10	24593	215	2	1	2	1	1	1	8.8686e-12	641520	166650	149340
90	113;232;605;606;672;873;920;1141;1242;1257;1280;1356;1817;2085;2184;2231;2326;2897;3210;3240;3241;3244;3271;3390;3463;3490;3530;3704;3798;4015;4072;4198;4200;4482;4505	23	649	O75400;O75400-2;Q6NWY9;Q6NWY9-3;Q6NWY9-2	O75400;O75400-2	35;34;4;4;4	35;34;4;4;4	2;2;0;0;0			>sp|O75400|PR40A_HUMAN Pre-mRNA-processing factor 40 homolog A OS=Homo sapiens GN=PRPF40A PE=1 SV=2;>sp|O75400-2|PR40A_HUMAN Isoform 2 of Pre-mRNA-processing factor 40 homolog A OS=Homo sapiens GN=PRPF40A		5	35	35	2	30	28	31	32	35	35	30	28	31	32	35	35	2	2	2	2	2	2	34.3	34.3	2019-09-02	108.8	957	45	45	49	48	52	53	0	312390000	40072000	46444000
91	113;232;605;606;672;872;920;1141;1242;1257;1280;1356;1817;2085;2184;2231;2326;2897;3210;3240;3241;3244;3271;3390;3463;3490;3530;3798;4015;4072;4198;4200;4482;4505	23	631	O75400-3	O75400-3	34	1	1			>sp|O75400-3|PR40A_HUMAN Isoform 3 of Pre-mRNA-processing factor 40 homolog A OS=Homo sapiens GN=PRPF40A		1	34	1	1	29	27	29	31	34	34	1	1	0	1	1	1	1	1	0	1	1	1	33	2019-01-01	2019-01-01	106.91	939	1	1		1	1	1	1.0637e-208	2018900	382280	251980
92	626;751;957;1360;1757;1981;2071;2525;2995;3818			O75477	O75477	10	7	7			>sp|O75477|ERLN1_HUMAN Erlin-1 OS=Homo sapiens GN=ERLIN1 PE=1 SV=1		1	10	7	7	10	10	9	9	8	9	7	7	6	6	5	6	7	7	6	6	5	6	39.3	2019-03-30	2019-03-30	38925	346	9	10	8	7	6	7	8.4033e-69	16663000	3485000	4301500
93	16;120;188;1030;1717;1894;2056;2076;2077;2581;3351;3685;3813;3954;4310;4382;4497			O75533	O75533	17	17	17			>sp|O75533|SF3B1_HUMAN Splicing factor 3B subunit 1 OS=Homo sapiens GN=SF3B1 PE=1 SV=3		1	17	17	17	15	16	16	17	17	17	15	16	16	17	17	17	15	16	16	17	17	17	2019-02-21	2019-02-21	2019-02-21	145.83	1304	15	16	16	17	17	17	7.343e-91	29478000	3747700	5023900
94	1418			O75643	O75643	1	1	1			>sp|O75643|U520_HUMAN U5 small nuclear ribonucleoprotein 200 kDa helicase OS=Homo sapiens GN=SNRNP200 PE=1 SV=2		1	1	1	1	1	1	1	1	1	1	1	1	1	1	1	1	1	1	1	1	1	1	2019-01-01	2019-01-01	2019-01-01	244.5	2136	1	1	1	1	1	1	0.23027	1557200	225730	324700
95	2281;2447			O75691	O75691	2	2	2			>sp|O75691|UTP20_HUMAN Small subunit processome component 20 homolog OS=Homo sapiens GN=UTP20 PE=1 SV=3		1	2	2	2	1	1	1	2	2	2	1	1	1	2	2	2	1	1	1	2	2	2	0.9	0.9	0.9	318.38	2785	1	1	1	2	2	2	0.00029859	687730	101440	66836
96	2048			O75844	O75844	1	1	1			>sp|O75844|FACE1_HUMAN CAAX prenyl protease 1 homolog OS=Homo sapiens GN=ZMPSTE24 PE=1 SV=2		1	1	1	1	1	1	1	1	0	1	1	1	1	1	0	1	1	1	1	1	0	1	2019-04-03	2019-04-03	2019-04-03	54812	475	1	1	1	1		1	0.0031935	309050	65023	77896
97	441;4088			O75915	O75915	2	2	2			>sp|O75915|PRAF3_HUMAN PRA1 family protein 3 OS=Homo sapiens GN=ARL6IP5 PE=1 SV=1		1	2	2	2	2	2	2	2	1	1	2	2	2	2	1	1	2	2	2	2	1	1	16	16	16	21614	188	2	2	2	2	1	1	2.7784e-25	3052000	965600	1140100
98	164			O75934	O75934	1	1	1			>sp|O75934|SPF27_HUMAN Pre-mRNA-splicing factor SPF27 OS=Homo sapiens GN=BCAS2 PE=1 SV=1		1	1	1	1	1	1	1	1	1	1	1	1	1	1	1	1	1	1	1	1	1	1	2019-04-12	2019-04-12	2019-04-12	26131	225	1	1	1	1	1	1	7.0517e-07	934470	113070	136180
99	55;311;339;589;910;1222;1593;1996;2021;2083;2634;2747;2926;3721;3734;3892;4229;4309;4509;4514;4548;4549			O75955	O75955	22	22	22			>sp|O75955|FLOT1_HUMAN Flotillin-1 OS=Homo sapiens GN=FLOT1 PE=1 SV=3		1	22	22	22	21	19	20	20	22	21	21	19	20	20	22	21	21	19	20	20	22	21	67.4	67.4	67.4	47355	427	23	23	22	22	24	24	7.6828e-270	95497000	11830000	16484000
100	4076			O75964	O75964	1	1	1			>sp|O75964|ATP5L_HUMAN ATP synthase subunit g, mitochondrial OS=Homo sapiens GN=ATP5L PE=1 SV=3		1	1	1	1	1	1	1	1	1	1	1	1	1	1	1	1	1	1	1	1	1	1	2019-06-14	2019-06-14	2019-06-14	11428	103	1	1	1	1	1	1	9.936e-06	1350900	198640	211640
101	850;1781;2575;3460;3492			O76021	O76021	5	5	5			>sp|O76021|RL1D1_HUMAN Ribosomal L1 domain-containing protein 1 OS=Homo sapiens GN=RSL1D1 PE=1 SV=3		1	5	5	5	2	3	5	4	5	5	2	3	5	4	5	5	2	3	5	4	5	5	2019-07-15	2019-07-15	2019-07-15	54972	490	2	3	6	4	5	5	1.5529e-54	11679000	995280	1542000
102	1871			O94826	O94826	1	1	1			>sp|O94826|TOM70_HUMAN Mitochondrial import receptor subunit TOM70 OS=Homo sapiens GN=TOMM70A PE=1 SV=1		1	1	1	1	1	1	1	1	1	1	1	1	1	1	1	1	1	1	1	1	1	1	3	3	3	67454	608	1	1	1	1	1	1	0.00015447	553280	58497	91834
103	4379			O94832	O94832	1	1	1			>sp|O94832|MYO1D_HUMAN Myosin-Id OS=Homo sapiens GN=MYO1D PE=1 SV=2		1	1	1	1	1	1	1	1	1	1	1	1	1	1	1	1	1	1	1	1	1	1	0.9	0.9	0.9	116.2	1006	1	1	1	1	1	1	0.021225	339630	38007	46084
104	67;1361;1756;1981;2247;2525;2705;2706;2760;3200;3212;3231;3277;3818;4225;4554			O94905;O94905-3;O94905-2	O94905	16;4;4	16;4;4	13;3;3			>sp|O94905|ERLN2_HUMAN Erlin-2 OS=Homo sapiens GN=ERLIN2 PE=1 SV=1		3	16	16	13	16	16	15	14	15	16	16	16	15	14	15	16	13	13	12	11	12	13	54.9	54.9	45.7	37839	339	19	20	18	17	18	20	5.6768e-174	71651000	13751000	15529000
105	396;1186;3141;3645			O95260;O95260-2	O95260;O95260-2	4;2	4;2	4;2			>sp|O95260|ATE1_HUMAN Arginyl-tRNA--protein transferase 1 OS=Homo sapiens GN=ATE1 PE=1 SV=2;>sp|O95260-2|ATE1_HUMAN Isoform ATE1-2 of Arginyl-tRNA--protein transferase 1 OS=Homo sapiens GN=ATE1		2	4	4	4	4	4	4	0	1	0	4	4	4	0	1	0	4	4	4	0	1	0	2019-02-10	2019-02-10	2019-02-10	59.09	518	4	4	4		1		1.1541e-07	3170900	918010	1242600
106	2569			O95299	O95299	1	1	1			>sp|O95299|NDUAA_HUMAN NADH dehydrogenase [ubiquinone] 1 alpha subcomplex subunit 10, mitochondrial OS=Homo sapiens GN=NDUFA10 PE=1 SV=1		1	1	1	1	1	1	1	1	1	1	1	1	1	1	1	1	1	1	1	1	1	1	2019-02-06	2019-02-06	2019-02-06	40.75	355	1	1	1	1	1	1	3.0361e-08	1258400	188940	255560
107	4308			O95433	O95433	1	1	1			>sp|O95433|AHSA1_HUMAN Activator of 90 kDa heat shock protein ATPase homolog 1 OS=Homo sapiens GN=AHSA1 PE=1 SV=1		1	1	1	1	1	1	1	0	0	0	1	1	1	0	0	0	1	1	1	0	0	0	2019-05-06	2019-05-06	2019-05-06	38274	338	1	1	1				0.0051886	1021100	230000	259840
108	2506			O95816	O95816	1	1	1			>sp|O95816|BAG2_HUMAN BAG family molecular chaperone regulator 2 OS=Homo sapiens GN=BAG2 PE=1 SV=1		1	1	1	1	0	1	0	0	0	0	0	1	0	0	0	0	0	1	0	0	0	0	2019-02-05	2019-02-05	2019-02-05	23772	211		1					0.0031798	402490	0	402490
109	579;1986;2598;3484;3622			O95831;O95831-3;O95831-2	O95831;O95831-3	5;5;2	5;5;2	5;5;2			>sp|O95831|AIFM1_HUMAN Apoptosis-inducing factor 1, mitochondrial OS=Homo sapiens GN=AIFM1 PE=1 SV=1;>sp|O95831-3|AIFM1_HUMAN Isoform 3 of Apoptosis-inducing factor 1, mitochondrial OS=Homo sapiens GN=AIFM1		3	5	5	5	5	5	5	3	3	3	5	5	5	3	3	3	5	5	5	3	3	3	2019-01-11	2019-01-11	2019-01-11	66.9	613	6	6	6	3	4	3	5.0219e-10	2593600	589970	669250
110	614;1119;1442;2032;2529;3495;4357;4558			P00338;P00338-2;P07864;Q6ZMR3	P00338;P00338-2	8;8;1;1	7;7;0;0	7;7;0;0			>sp|P00338|LDHA_HUMAN L-lactate dehydrogenase A chain OS=Homo sapiens GN=LDHA PE=1 SV=2;>sp|P00338-2|LDHA_HUMAN Isoform 2 of L-lactate dehydrogenase A chain OS=Homo sapiens GN=LDHA		4	8	7	7	5	7	7	6	5	7	4	6	7	5	4	6	4	6	7	5	4	6	35.8	32.2	32.2	36688	332	5	7	8	6	5	7	5.9053e-40	6007200	403240	886250
111	2495;2913;4588			P00403	P00403	3	3	3			>sp|P00403|COX2_HUMAN Cytochrome c oxidase subunit 2 OS=Homo sapiens GN=MT-CO2 PE=1 SV=1		1	3	3	3	2	3	3	2	2	2	2	3	3	2	2	2	2	3	3	2	2	2	2019-03-16	2019-03-16	2019-03-16	25565	227	2	3	3	2	2	2	3.4444e-16	5908800	869960	1881700
112	3828			P00492	P00492	1	1	1			>sp|P00492|HPRT_HUMAN Hypoxanthine-guanine phosphoribosyltransferase OS=Homo sapiens GN=HPRT1 PE=1 SV=2		1	1	1	1	1	0	1	0	1	1	1	0	1	0	1	1	1	0	1	0	1	1	2019-05-05	2019-05-05	2019-05-05	24579	218	1		1		1	1	0.0050754	126240	23549	0
113	555;2373			P00558;P07205	P00558;P07205	2;1	2;1	2;1			>sp|P00558|PGK1_HUMAN Phosphoglycerate kinase 1 OS=Homo sapiens GN=PGK1 PE=1 SV=3;>sp|P07205|PGK2_HUMAN Phosphoglycerate kinase 2 OS=Homo sapiens GN=PGK2 PE=1 SV=3		2	2	2	2	1	2	2	1	1	1	1	2	2	1	1	1	1	2	2	1	1	1	2019-08-05	2019-08-05	2019-08-05	44614	417	1	2	2	1	1	1	0.00082903	962540	24781	85175
114	2277			P02786	P02786	1	1	1			>sp|P02786|TFR1_HUMAN Transferrin receptor protein 1 OS=Homo sapiens GN=TFRC PE=1 SV=2		1	1	1	1	1	1	1	1	1	1	1	1	1	1	1	1	1	1	1	1	1	1	2019-08-01	2019-08-01	2019-08-01	84.87	760	1	1	1	1	1	1	0.0010385	347730	80372	76645
115	218			P04075	P04075	1	1	1			>sp|P04075|ALDOA_HUMAN Fructose-bisphosphate aldolase A OS=Homo sapiens GN=ALDOA PE=1 SV=2		1	1	1	1	1	1	1	1	0	1	1	1	1	1	0	1	1	1	1	1	0	1	3	3	3	39.42	364	1	1	1	1		1	0.00068482	448400	36065	56205
116	956;3225;4581;4801			P04156;P04156-2	P04156;P04156-2	4;4	4;4	4;4			>sp|P04156|PRIO_HUMAN Major prion protein OS=Homo sapiens GN=PRNP PE=1 SV=1;>sp|P04156-2|PRIO_HUMAN Isoform 2 of Major prion protein OS=Homo sapiens GN=PRNP		2	4	4	4	4	4	4	2	3	4	4	4	4	2	3	4	4	4	4	2	3	4	17	17	17	27661	253	4	4	4	2	3	4	5.7373e-16	4247900	1045500	891720
117	96;346;701;729;1145;1230;1365;1504;1748;2104;2187;2240;2310;2570;2599;2600;2691;2692;2930;3057;3058;3063;3116;3170;3310;3311;3312;3528;3577;3626;3627;3642;3670;3671;3688;3959;3960;4013;4060;4061;4630;4693;4696	0;24;25;26	262;296;469;493	P04264;CON__P04264;Q08378;Q08378-2;Q08378-4	P04264;CON__P04264	43;42;1;1;1	40;39;1;1;1	28;27;0;0;0	67 kDa cytokeratin;Cytokeratin-1;Hair alpha protein;Keratin, type II cytoskeletal 1;Keratin-1;Type-II keratin Kb1	KRT1;KRTA	>sp|P04264|K2C1_HUMAN Keratin, type II cytoskeletal 1 OS=Homo sapiens GN=KRT1 PE=1 SV=6;>P04264 SWISS-PROT:P04264 Tax_Id=9606 Gene_Symbol=KRT1 Keratin, type II cytoskeletal 1	P04264	5	43	40	28	41	41	43	43	42	42	38	38	40	40	39	39	27	27	28	28	28	27	56.4	54.5	42.5	66038	644	75	77	85	84	80	78	0	1741600000	245790000	314670000
118	262;429;854;1194;1195;1267;1383;1908;1982;2145;2280;2422;2768;2925;3115;3175;3586;3867;4515;4779	27;28;29;30	164;257;267;300	P04350	P04350	20	1	0			>sp|P04350|TBB4_HUMAN Tubulin beta-4 chain OS=Homo sapiens GN=TUBB4 PE=1 SV=2		1	20	1	0	20	20	19	20	20	19	1	1	0	1	1	0	0	0	0	0	0	0	63.5	2019-01-04	0	49585	444	1	1		1	1		5.225e-289	684760	221880	386530
119	1291;1399;1830;2456;2786;4359;4361;4484;4636			P04406;CON__P10096	P04406	9;3	9;3	9;3			>sp|P04406|G3P_HUMAN Glyceraldehyde-3-phosphate dehydrogenase OS=Homo sapiens GN=GAPDH PE=1 SV=3		2	9	9	9	8	8	9	7	8	9	8	8	9	7	8	9	8	8	9	7	8	9	54.3	54.3	54.3	36053	335	12	11	13	10	11	12	2.0623e-144	56034000	5581700	8712700
120	261;695;714;1196;1323;1578;1725;2006;2470;3034;3107;3286;3532;3963;3978;4154;4203;4353;4531			P04843	P04843	19	19	19			>sp|P04843|RPN1_HUMAN Dolichyl-diphosphooligosaccharide--protein glycosyltransferase subunit 1 OS=Homo sapiens GN=RPN1 PE=1 SV=1		1	19	19	19	19	19	18	14	16	13	19	19	18	14	16	13	19	19	18	14	16	13	43	43	43	68569	607	22	22	21	17	17	16	3.323e-140	50335000	12319000	14476000
121	367;2004;2681;2715;2996;3139;3624;3703;3942;4119;4744			P04844	P04844	11	11	11			>sp|P04844|RPN2_HUMAN Dolichyl-diphosphooligosaccharide--protein glycosyltransferase subunit 2 OS=Homo sapiens GN=RPN2 PE=1 SV=3		1	11	11	11	11	11	11	9	9	9	11	11	11	9	9	9	11	11	11	9	9	9	37.9	37.9	37.9	69283	631	13	14	14	10	11	12	8.3924e-101	25990000	5736600	7232100
122	405;423;930;2040;2444;3078;3118;3238;3287;3712;4115;4258;4367;4733			P05023;P05023-2;P50993;P13637;Q13733;P54707-2;P54707;P20648	P05023;P05023-2;P50993;P13637	14;11;7;7;5;2;2;2	14;11;7;7;5;2;2;2	14;11;7;7;5;2;2;2			>sp|P05023|AT1A1_HUMAN Sodium/potassium-transporting ATPase subunit alpha-1 OS=Homo sapiens GN=ATP1A1 PE=1 SV=1;>sp|P05023-2|AT1A1_HUMAN Isoform Short of Sodium/potassium-transporting ATPase subunit alpha-1 OS=Homo sapiens GN=ATP1A1;>sp|P50993|AT1A2_HUMAN		8	14	14	14	13	14	14	14	14	13	13	14	14	14	14	13	13	14	14	14	14	13	2019-06-19	2019-06-19	2019-06-19	112.89	1023	15	17	17	16	16	15	5.2067e-60	20070000	3302000	4632400
123	252;1454;2507			P05109	P05109	3	3	3			>sp|P05109|S10A8_HUMAN Protein S100-A8 OS=Homo sapiens GN=S100A8 PE=1 SV=1		1	3	3	3	3	3	1	3	2	2	3	3	1	3	2	2	3	3	1	3	2	2	32.3	32.3	32.3	10834	93	3	3	1	3	2	2	7.4901e-05	3235700	456000	2071900
124	56;566;925;1305;1516;2126;2545;3875;4714			P05141;P12235;Q9H0C2	P05141	9;3;1	9;3;1	5;0;0			>sp|P05141|ADT2_HUMAN ADP/ATP translocase 2 OS=Homo sapiens GN=SLC25A5 PE=1 SV=7		3	9	9	5	9	9	9	9	8	7	9	9	9	9	8	7	5	5	5	5	4	3	29.2	29.2	2019-01-16	32852	298	11	12	11	12	10	9	5.4062e-36	34858000	7224800	7537500
125	278;312;313;325;498;499;747;992;1160;1161;1258;1547;1589;1602;1603;1710;1711;1891;1924;2086;2087;2170;2459;2460;2622;2676;2726;2730;2731;2849;2850;2919;3009;3154;3430;3556;3811;3836;3837;4152;4262;4344;4460;4536;4578;4579;4608;4609;4825;4826	31;32;33;34;35;36;37	105;316;373;448;466;549;625	P05165;P05165-2	P05165;P05165-2	50;50	50;50	50;50			>sp|P05165|PCCA_HUMAN Propionyl-CoA carboxylase alpha chain, mitochondrial OS=Homo sapiens GN=PCCA PE=1 SV=4;>sp|P05165-2|PCCA_HUMAN Isoform 2 of Propionyl-CoA carboxylase alpha chain, mitochondrial OS=Homo sapiens GN=PCCA		2	50	50	50	46	47	49	50	49	50	46	47	49	50	49	50	46	47	49	50	49	50	71.2	71.2	71.2	80058	728	75	76	82	85	83	83	0	913210000	108680000	126090000
126	122;123;445;452;453;459;460;562;563;693;769;801;1033;1192;1301;1302;1353;1378;1610;1712;1713;1899;1963;1995;2096;2586;2801;2830;3039;3053;3207;3820;3859;3961;4164;4226;4566;4567	38;39;40;41;42	84;145;197;442;463	P05166	P05166	38	38	38			>sp|P05166|PCCB_HUMAN Propionyl-CoA carboxylase beta chain, mitochondrial OS=Homo sapiens GN=PCCB PE=1 SV=3		1	38	38	38	34	35	38	38	38	38	34	35	38	38	38	38	34	35	38	38	38	38	76.1	76.1	76.1	58215	539	64	63	68	65	69	66	0	841760000	101620000	120150000
127	20;377;378			P05386	P05386	3	3	3			>sp|P05386|RLA1_HUMAN 60S acidic ribosomal protein P1 OS=Homo sapiens GN=RPLP1 PE=1 SV=1		1	3	3	3	2	2	3	3	2	2	2	2	3	3	2	2	2	2	3	3	2	2	42.1	42.1	42.1	11514	114	3	3	5	5	4	4	9.1863e-39	107140000	3976400	5155100
128	1849;2268;3033;4831			P05387	P05387	4	4	4			>sp|P05387|RLA2_HUMAN 60S acidic ribosomal protein P2 OS=Homo sapiens GN=RPLP2 PE=1 SV=1		1	4	4	4	4	4	4	4	4	4	4	4	4	4	4	4	4	4	4	4	4	4	69.6	69.6	69.6	11665	115	7	7	6	7	7	6	5.5272e-74	64654000	10334000	11926000
129	129;143;486;1139;1379;1462;1463;1522;1827;3187;3188;4118;4385			P05388;Q8NHW5	P05388;Q8NHW5	13;9	13;9	13;9			>sp|P05388|RLA0_HUMAN 60S acidic ribosomal protein P0 OS=Homo sapiens GN=RPLP0 PE=1 SV=1;>sp|Q8NHW5|RLA0L_HUMAN 60S acidic ribosomal protein P0-like OS=Homo sapiens GN=RPLP0P6 PE=5 SV=1		2	13	13	13	13	13	13	13	12	13	13	13	13	13	12	13	13	13	13	13	12	13	55.8	55.8	55.8	34273	317	18	18	17	18	16	17	2.6561e-133	146700000	20576000	23750000
130	1810;2765			P05455	P05455	2	2	2			>sp|P05455|LA_HUMAN Lupus La protein OS=Homo sapiens GN=SSB PE=1 SV=2		1	2	2	2	2	2	2	2	2	2	2	2	2	2	2	2	2	2	2	2	2	2	2019-01-06	2019-01-06	2019-01-06	46836	408	2	2	2	2	2	2	1.8783e-07	3405300	542840	572480
131	2701			P05556-3;P05556-4;P05556-5;P05556;P05556-2	P05556-3;P05556-4;P05556-5;P05556;P05556-2	1;1;1;1;1	1;1;1;1;1	1;1;1;1;1			>sp|P05556-3|ITB1_HUMAN Isoform Beta-1C of Integrin beta-1 OS=Homo sapiens GN=ITGB1;>sp|P05556-4|ITB1_HUMAN Isoform Beta-1C-2 of Integrin beta-1 OS=Homo sapiens GN=ITGB1;>sp|P05556-5|ITB1_HUMAN Isoform Beta-1D of Integrin beta-1 OS=Homo sapiens GN=ITGB1;>s		5	1	1	1	1	1	1	1	1	1	1	1	1	1	1	1	1	1	1	1	1	1	2019-05-02	2019-05-02	2019-05-02	91619	825	1	1	1	1	1	1	4.5861e-14	1225900	205570	273550
132	328;344;968;2050;2218;2496;2660;3236;3248;3657;3658;3779;4179;4348;4672			P05783;CON__Q497I4;Q92764;CON__Q92764;CON__H-INV:HIT000015463	P05783	15;2;2;2;2	13;1;1;1;1	11;1;1;1;1			>sp|P05783|K1C18_HUMAN Keratin, type I cytoskeletal 18 OS=Homo sapiens GN=KRT18 PE=1 SV=2		5	15	13	11	15	15	13	14	12	14	13	13	11	12	10	12	11	11	9	10	8	10	42.8	39.1	32.1	48057	430	15	15	12	14	13	15	1.2592e-118	30777000	5694800	6394900
133	1004			P06454;P06454-2	P06454;P06454-2	1;1	1;1	1;1			>sp|P06454|PTMA_HUMAN Prothymosin alpha OS=Homo sapiens GN=PTMA PE=1 SV=2;>sp|P06454-2|PTMA_HUMAN Isoform 2 of Prothymosin alpha OS=Homo sapiens GN=PTMA		2	1	1	1	1	1	1	1	1	1	1	1	1	1	1	1	1	1	1	1	1	1	9	9	9	12203	111	1	1	1	1	1	1	2.0458e-12	467310	28020	29971
134	181;1163;1245;1349;1783;1880;1898;1909;2791;3677;3967;4171;4214;4215;4398;4576			P06576	P06576	16	16	16			>sp|P06576|ATPB_HUMAN ATP synthase subunit beta, mitochondrial OS=Homo sapiens GN=ATP5B PE=1 SV=3		1	16	16	16	16	16	16	15	15	15	16	16	16	15	15	15	16	16	16	15	15	15	46.7	46.7	46.7	56559	529	20	18	19	16	17	18	1.5032e-130	45751000	6447700	8034600
135	2389;3035;3347			P06702	P06702	3	3	3			>sp|P06702|S10A9_HUMAN Protein S100-A9 OS=Homo sapiens GN=S100A9 PE=1 SV=1		1	3	3	3	2	3	2	1	1	2	2	3	2	1	1	2	2	3	2	1	1	2	36	36	36	13242	114	3	4	3	1	1	3	0.030243	3924700	484210	2117500
136	52;550;728;1085;1235;1236;1776;2163;2258;2593;3510;3557;3572;4465;4583;4756;4795			P06733;P06733-2;P09104;P13929;P13929-2;P13929-3	P06733;P06733-2	17;14;3;3;3;3	17;14;3;3;3;3	17;14;3;3;3;3			>sp|P06733|ENOA_HUMAN Alpha-enolase OS=Homo sapiens GN=ENO1 PE=1 SV=2;>sp|P06733-2|ENOA_HUMAN Isoform MBP-1 of Alpha-enolase OS=Homo sapiens GN=ENO1		6	17	17	17	11	14	17	15	13	13	11	14	17	15	13	13	11	14	17	15	13	13	52.8	52.8	52.8	47168	434	15	19	22	19	17	16	3.9938e-211	41265000	1344000	3534300
137	79;80;560;1124;1476;2572;2934;2936;2937;4181;4256	43	81	P06748;P06748-2	P06748;P06748-2	11;11	11;11	11;11			>sp|P06748|NPM_HUMAN Nucleophosmin OS=Homo sapiens GN=NPM1 PE=1 SV=2;>sp|P06748-2|NPM_HUMAN Isoform 2 of Nucleophosmin OS=Homo sapiens GN=NPM1		2	11	11	11	11	10	10	11	11	11	11	10	10	11	11	11	11	10	10	11	11	11	36.7	36.7	36.7	32575	294	18	16	17	17	18	18	8.1983e-137	125260000	15751000	19300000
138	1120;1448;2033;2034;2430;2952;3494;4357			P07195	P07195	8	8	7			>sp|P07195|LDHB_HUMAN L-lactate dehydrogenase B chain OS=Homo sapiens GN=LDHB PE=1 SV=2		1	8	8	7	5	6	7	6	6	6	5	6	7	6	6	6	4	5	7	5	5	5	33.2	33.2	2019-06-29	36638	334	7	8	10	9	8	9	2.4543e-99	10722000	448640	966500
139	739;2869			P07237	P07237	2	2	2			>sp|P07237|PDIA1_HUMAN Protein disulfide-isomerase OS=Homo sapiens GN=P4HB PE=1 SV=3		1	2	2	2	1	2	2	2	1	1	1	2	2	2	1	1	1	2	2	2	1	1	2019-03-04	2019-03-04	2019-03-04	57116	508	1	2	2	2	1	1	0.0093328	888530	56904	127150
140	2938;4314;4815			P07305	P07305	3	3	3			>sp|P07305|H10_HUMAN Histone H1.0 OS=Homo sapiens GN=H1F0 PE=1 SV=3		1	3	3	3	3	3	3	3	3	3	3	3	3	3	3	3	3	3	3	3	3	3	2019-01-19	2019-01-19	2019-01-19	20863	194	4	3	3	3	3	3	1.3893e-09	2645100	643360	505860
141	191;263;983;1194;1195;1266;1384;1385;1908;1975;1982;2009;2145;2280;2422;2768;2857;2858;3115;3175;3586;3867;4515;4779	27;28;29;30;44;45;46	73;164;257;267;300;330;363	P07437;A6NNZ2;A6NKZ8;CON__ENSEMBL:ENSBTAP00000025008;Q9H4B7	P07437	24;8;6;5;5	6;0;0;0;0	5;0;0;0;0			>sp|P07437|TBB5_HUMAN Tubulin beta chain OS=Homo sapiens GN=TUBB PE=1 SV=2		5	24	6	5	24	24	24	24	24	24	6	6	6	6	6	6	5	5	5	5	5	5	70.7	2019-06-19	2019-02-16	49.67	444	13	13	12	13	12	10	0	151720000	29993000	39636000
142	853			P07602-3;P07602-2;P07602	P07602-3;P07602-2;P07602	1;1;1	1;1;1	1;1;1			>sp|P07602-3|SAP_HUMAN Isoform Sap-mu-9 of Proactivator polypeptide OS=Homo sapiens GN=PSAP;>sp|P07602-2|SAP_HUMAN Isoform Sap-mu-6 of Proactivator polypeptide OS=Homo sapiens GN=PSAP;>sp|P07602|SAP_HUMAN Proactivator polypeptide OS=Homo sapiens GN=PSAP PE		3	1	1	1	1	1	1	1	1	1	1	1	1	1	1	1	1	1	1	1	1	1	2019-08-02	2019-08-02	2019-08-02	58483	527	1	1	1	1	1	1	0.0001526	378770	23972	41889
143	3783			P07737	P07737	1	1	1			>sp|P07737|PROF1_HUMAN Profilin-1 OS=Homo sapiens GN=PFN1 PE=1 SV=2		1	1	1	1	1	1	1	1	0	1	1	1	1	1	0	1	1	1	1	1	0	1	10	10	10	15054	140	1	1	1	1		1	0.0002426	638360	152910	118250
144	1346			P07741	P07741	1	1	1			>sp|P07741|APT_HUMAN Adenine phosphoribosyltransferase OS=Homo sapiens GN=APRT PE=1 SV=2		1	1	1	1	0	1	1	1	1	0	0	1	1	1	1	0	0	1	1	1	1	0	2019-01-11	2019-01-11	2019-01-11	19608	180		1	1	1	1		0.52714	175980	0	14334
145	28;195;456;657;659;667;759;944;1029;1255;1510;1918;2055;2108;2413;2614;2618;2645;2727;2770;2772;2880;3138;3150;3168;3276;3279;3439;3512;3636;3692;3900;3940;3962;3999;4195;4204;4233;4633;4797;4845			P07814	P07814	41	41	41			>sp|P07814|SYEP_HUMAN Bifunctional aminoacyl-tRNA synthetase OS=Homo sapiens GN=EPRS PE=1 SV=5		1	41	41	41	39	37	38	39	40	39	39	37	38	39	40	39	39	37	38	39	40	39	40.5	40.5	40.5	170.59	1512	42	40	43	43	44	43	2.2911e-266	115720000	13832000	16890000
146	85;666;780;882;1074;1271;1581;1588;1607;1612;1654;2129;2130;2390;2823;3135;3485;3683;4298;4364;4706;4707;4749;4846;4847			P07900-2;P07900;Q14568;Q58FF6;Q58FG0;Q58FG1	P07900-2;P07900	25;25;5;3;3;1	25;25;5;3;3;1	16;16;0;0;2;0			>sp|P07900-2|HS90A_HUMAN Isoform 2 of Heat shock protein HSP 90-alpha OS=Homo sapiens GN=HSP90AA1;>sp|P07900|HS90A_HUMAN Heat shock protein HSP 90-alpha OS=Homo sapiens GN=HSP90AA1 PE=1 SV=5		6	25	25	16	22	22	24	21	21	22	22	22	24	21	21	22	14	14	16	14	14	14	2019-04-30	2019-04-30	21	98.16	854	27	27	30	25	26	26	2.8352e-212	73391000	9588700	11209000
147	1332;2196;2467;2896;4297;4479			P07910;P07910-2;P07910-4;P07910-3;O60812	P07910;P07910-2;P07910-4;P07910-3	6;6;5;3;2	6;6;5;3;2	6;6;5;3;2			>sp|P07910|HNRPC_HUMAN Heterogeneous nuclear ribonucleoproteins C1/C2 OS=Homo sapiens GN=HNRNPC PE=1 SV=4;>sp|P07910-2|HNRPC_HUMAN Isoform C1 of Heterogeneous nuclear ribonucleoproteins C1/C2 OS=Homo sapiens GN=HNRNPC;>sp|P07910-4|HNRPC_HUMAN Isoform 4 of		5	6	6	6	5	4	4	5	5	6	5	4	4	5	5	6	5	4	4	5	5	6	2019-05-22	2019-05-22	2019-05-22	33.67	306	5	4	4	5	5	6	2.5087e-29	10441000	1273000	1207600
148	3;4;141;329;350;384;519;544;654;832;878;1067;1088;1089;1376;1676;1823;2017;2114;2301;2558;2714;2798;2799;2902;2950;2965;3162;3163;3397;3449;3483;3503;3611;3789;4045;4144;4510;4511;4757	47	549	P08107	P08107	40	40	25			>sp|P08107|HSP71_HUMAN Heat shock 70 kDa protein 1A/1B OS=Homo sapiens GN=HSPA1A PE=1 SV=5		1	40	40	25	35	36	39	38	39	40	35	36	39	38	39	40	20	21	24	23	24	25	69.4	69.4	42.4	70051	641	57	60	61	58	60	65	0	694000000	129090000	150660000
149	86;2578;4206			P08195-4;P08195;P08195-3;P08195-2	P08195-4;P08195;P08195-3;P08195-2	3;3;3;3	3;3;3;3	3;3;3;3			>sp|P08195-4|4F2_HUMAN Isoform 4 of 4F2 cell-surface antigen heavy chain OS=Homo sapiens GN=SLC3A2;>sp|P08195|4F2_HUMAN 4F2 cell-surface antigen heavy chain OS=Homo sapiens GN=SLC3A2 PE=1 SV=3;>sp|P08195-3|4F2_HUMAN Isoform 3 of 4F2 cell-surface antigen he		4	3	3	3	3	3	3	3	3	2	3	3	3	3	3	2	3	3	3	3	3	2	7	7	7	71122	661	3	4	3	3	3	2	7.0028e-07	4826900	975900	1356200
150	85;780;886;936;1074;1335;1581;1611;1727;2391;2821;3136;3486;3625;3683;4299;4364;4706;4707;4741;4749			P08238;Q58FF7;Q58FF8	P08238	21;10;7	12;4;2	11;3;1			>sp|P08238|HS90B_HUMAN Heat shock protein HSP 90-beta OS=Homo sapiens GN=HSP90AB1 PE=1 SV=4		3	21	12	11	19	19	20	18	19	20	11	11	12	11	12	12	10	10	11	10	11	11	33.7	2019-05-22	2019-09-20	83263	724	14	13	15	14	15	15	3.9298e-113	29096000	4055900	4527800
151	1334;1471;2321;2625;3010;4109;4252			P08559;P29803	P08559	7;3	7;3	7;3			>sp|P08559|ODPA_HUMAN Pyruvate dehydrogenase E1 component subunit alpha, somatic form, mitochondrial OS=Homo sapiens GN=PDHA1 PE=1 SV=3		2	7	7	7	6	7	6	6	7	7	6	7	6	6	7	7	6	7	6	6	7	7	2019-09-27	2019-09-27	2019-09-27	43295	390	6	7	6	6	7	7	1.2369e-66	14452000	1810600	2804300
152	3690			P08579	P08579	1	1	1			>sp|P08579|RU2B_HUMAN U2 small nuclear ribonucleoprotein B'' OS=Homo sapiens GN=SNRPB2 PE=1 SV=1		1	1	1	1	0	1	1	0	1	1	0	1	1	0	1	1	0	1	1	0	1	1	2019-04-08	2019-04-08	2019-04-08	25486	225		1	1		1	1	0.00015746	519760	0	18879
153	3374;4098			P08621;P08621-2;P08621-3	P08621;P08621-2;P08621-3	2;2;2	2;2;2	2;2;2			>sp|P08621|RU17_HUMAN U1 small nuclear ribonucleoprotein 70 kDa OS=Homo sapiens GN=SNRNP70 PE=1 SV=2;>sp|P08621-2|RU17_HUMAN Isoform 2 of U1 small nuclear ribonucleoprotein 70 kDa OS=Homo sapiens GN=SNRNP70;>sp|P08621-3|RU17_HUMAN Isoform 3 of U1 small nuc		3	2	2	2	1	2	0	2	2	1	1	2	0	2	2	1	1	2	0	2	2	1	2019-05-05	2019-05-05	2019-05-05	51556	437	1	2		2	2	1	0.42857	1917000	68453	286890
154	585;782;1012;1023;1034;1143;1869;1997;2160;2371;2421;2503;2560;2649;3095;3260;3417;3418;3691;3840;4196;4282			P08670;P41219-2;P17661;P41219;P07197;P07196;Q16352	P08670	22;3;3;3;1;1;1	19;1;1;1;1;1;1	18;1;0;1;0;0;0			>sp|P08670|VIME_HUMAN Vimentin OS=Homo sapiens GN=VIM PE=1 SV=4		7	22	19	18	19	20	21	21	21	21	16	17	18	18	18	18	15	16	17	17	17	17	56	52.6	50.6	53651	466	18	18	21	21	20	22	3.6769e-98	48634000	6606000	9677000
155	2399;2488;4240			P08708	P08708	3	3	3			>sp|P08708|RS17_HUMAN 40S ribosomal protein S17 OS=Homo sapiens GN=RPS17 PE=1 SV=2		1	3	3	3	3	3	3	3	2	2	3	3	3	3	2	2	3	3	3	3	2	2	31.9	31.9	31.9	15.55	135	5	5	5	5	5	4	1.7596e-37	13479000	1996800	2307500
156	225;537;731;976;1087;1103;1264;1494;1861;2050;2218;2270;2273;2334;2757;3018;3389;3665;3739;3744;3885;3886;3996;4032;4392			P08727;CON__P08727;CON__P19001	P08727;CON__P08727	25;24;8	20;19;3	17;16;1	Cytokeratin-19;Keratin, type I cytoskeletal 19;Keratin-19	KRT19	>sp|P08727|K1C19_HUMAN Keratin, type I cytoskeletal 19 OS=Homo sapiens GN=KRT19 PE=1 SV=4;>P08727 SWISS-PROT:P08727 Tax_Id=9606 Gene_Symbol=KRT19 Keratin, type I cytoskeletal 19	P08727	3	25	20	17	23	22	25	23	23	24	19	18	20	18	19	19	16	15	17	15	16	16	73.2	67	58.2	44105	400	23	23	27	22	24	22	1.8614e-200	58119000	13448000	14238000
157	2540;4602			P08754;P38405;P04899;A8MTJ3;P09471;P09471-2;P19087;P63096;P11488	P08754;P38405;P04899;A8MTJ3;P09471;P09471-2;P19087;P63096;P11488	2;1;1;1;1;1;1;1;1	1;0;0;0;0;0;0;0;0	1;0;0;0;0;0;0;0;0			>sp|P08754|GNAI3_HUMAN Guanine nucleotide-binding protein G(k) subunit alpha OS=Homo sapiens GN=GNAI3 PE=1 SV=3;>sp|P38405|GNAL_HUMAN Guanine nucleotide-binding protein G(olf) subunit alpha OS=Homo sapiens GN=GNAL PE=1 SV=1;>sp|P04899|GNAI2_HUMAN Guanine n		9	2	1	1	2	2	2	2	2	1	1	1	1	1	1	0	1	1	1	1	1	0	2019-06-07	2019-05-04	2019-05-04	40532	354	1	1	1	1	1		0.0011917	145950	20833	29854
158	200;1019;1133;1243;1244;2585;3566;4832			P08865	P08865	8	8	8			>sp|P08865|RSSA_HUMAN 40S ribosomal protein SA OS=Homo sapiens GN=RPSA PE=1 SV=4		1	8	8	8	7	8	8	7	8	8	7	8	8	7	8	8	7	8	8	7	8	8	35.9	35.9	35.9	32854	295	7	8	8	7	8	8	1.4466e-62	30457000	3259600	4806000
159	432;1000			P09012	P09012	2	2	2			>sp|P09012|SNRPA_HUMAN U1 small nuclear ribonucleoprotein A OS=Homo sapiens GN=SNRPA PE=1 SV=3		1	2	2	2	2	2	2	2	2	2	2	2	2	2	2	2	2	2	2	2	2	2	2019-03-10	2019-03-10	2019-03-10	31279	282	3	3	3	2	2	2	0.012433	3770000	652200	610970
160	875;2319			P09496;P09496-3;P09496-2	P09496;P09496-3;P09496-2	2;2;2	2;2;2	2;2;2			>sp|P09496|CLCA_HUMAN Clathrin light chain A OS=Homo sapiens GN=CLTA PE=1 SV=1;>sp|P09496-3|CLCA_HUMAN Isoform 3 of Clathrin light chain A OS=Homo sapiens GN=CLTA;>sp|P09496-2|CLCA_HUMAN Isoform Non-brain of Clathrin light chain A OS=Homo sapiens GN=CLTA		3	2	2	2	2	2	2	2	2	2	2	2	2	2	2	2	2	2	2	2	2	2	2019-09-06	2019-09-06	2019-09-06	27076	248	2	2	2	2	2	2	0.011313	1488000	308380	257580
161	171			P09543;P09543-2	P09543;P09543-2	1;1	1;1	1;1			>sp|P09543|CN37_HUMAN 2',3'-cyclic-nucleotide 3'-phosphodiesterase OS=Homo sapiens GN=CNP PE=1 SV=2;>sp|P09543-2|CN37_HUMAN Isoform CNPI of 2',3'-cyclic-nucleotide 3'-phosphodiesterase OS=Homo sapiens GN=CNP		2	1	1	1	1	1	1	0	1	1	1	1	1	0	1	1	1	1	1	0	1	1	2019-09-05	2019-09-05	2019-09-05	47578	421	1	1	1		1	1	0.02427	982930	112030	225770
162	74;1947;2365;3081;3533			P09622	P09622	5	5	5			>sp|P09622|DLDH_HUMAN Dihydrolipoyl dehydrogenase, mitochondrial OS=Homo sapiens GN=DLD PE=1 SV=2		1	5	5	5	5	5	5	5	5	5	5	5	5	5	5	5	5	5	5	5	5	5	2019-01-16	2019-01-16	2019-01-16	54177	509	6	6	6	6	6	5	1.8708e-47	10251000	1596400	1787100
163	1342;1755;2350;3151;3757;4742			P09651;P09651-2;P09651-3;Q32P51	P09651;P09651-2;P09651-3	6;6;6;2	6;6;6;2	6;6;6;2			>sp|P09651|ROA1_HUMAN Heterogeneous nuclear ribonucleoprotein A1 OS=Homo sapiens GN=HNRNPA1 PE=1 SV=5;>sp|P09651-2|ROA1_HUMAN Isoform A1-A of Heterogeneous nuclear ribonucleoprotein A1 OS=Homo sapiens GN=HNRNPA1;>sp|P09651-3|ROA1_HUMAN Isoform 2 of Heterog		4	6	6	6	6	6	6	6	6	6	6	6	6	6	6	6	6	6	6	6	6	6	2019-05-25	2019-05-25	2019-05-25	38746	372	6	6	8	6	6	6	4.4583e-41	15144000	1500000	2255200
164	1429;1952;2963;3684;4020			P09661	P09661	5	5	5			>sp|P09661|RU2A_HUMAN U2 small nuclear ribonucleoprotein A' OS=Homo sapiens GN=SNRPA1 PE=1 SV=2		1	5	5	5	5	5	5	5	4	5	5	5	5	5	4	5	5	5	5	5	4	5	2019-03-26	2019-03-26	2019-03-26	28415	255	5	5	5	5	4	5	9.8047e-19	5150700	868140	906420
165	114;283;1359;3166;3179;3309;3381;3450;3502;3520;3634;3678;4009;4141;4278;4304;4577;4596;4668			P09874	P09874	19	19	19			>sp|P09874|PARP1_HUMAN Poly [ADP-ribose] polymerase 1 OS=Homo sapiens GN=PARP1 PE=1 SV=4		1	19	19	19	9	12	15	15	19	14	9	12	15	15	19	14	9	12	15	15	19	14	2019-01-30	2019-01-30	2019-01-30	113.08	1014	9	12	15	15	20	16	7.146e-131	26141000	782780	1180500
166	156;1617;1618			P0C0S5;Q71UI9	P0C0S5;Q71UI9	3;3	1;1	1;1			>sp|P0C0S5|H2AZ_HUMAN Histone H2A.Z OS=Homo sapiens GN=H2AFZ PE=1 SV=2;>sp|Q71UI9|H2AV_HUMAN Histone H2A.V OS=Homo sapiens GN=H2AFV PE=1 SV=3		2	3	1	1	2	2	3	3	3	3	0	0	1	1	1	1	0	0	1	1	1	1	2019-03-20	2019-03-13	2019-03-13	13553	128			1	1	1	1	0.00011413	1021200	0	0
167	156;1617;1619;1620;2976;4553			P0C0S8;P20671;Q6FI13;Q16777;Q9BTM1;Q96KK5;Q99878;Q9BTM1-2;P04908;Q7L7L0;Q93077	P0C0S8;P20671;Q6FI13;Q16777;Q9BTM1;Q96KK5;Q99878;Q9BTM1-2;P04908;Q7L7L0;Q93077	6;6;6;6;6;6;6;5;4;4;4	6;6;6;6;6;6;6;5;4;4;4	3;3;3;3;3;3;3;2;1;1;1			>sp|P0C0S8|H2A1_HUMAN Histone H2A type 1 OS=Homo sapiens GN=HIST1H2AG PE=1 SV=2;>sp|P20671|H2A1D_HUMAN Histone H2A type 1-D OS=Homo sapiens GN=HIST1H2AD PE=1 SV=2;>sp|Q6FI13|H2A2A_HUMAN Histone H2A type 2-A OS=Homo sapiens GN=HIST2H2AA3 PE=1 SV=3;>sp|Q1677		11	6	6	3	5	5	5	6	6	6	5	5	5	6	6	6	2	3	2	3	3	3	35.4	35.4	2019-05-28	14091	130	6	6	7	7	7	7	6.0289e-28	52886000	8906400	9053400
168	213;214;362;2093;3547;3548;3595;3596			P10412;P16402;Q02539;P22492	P10412;P16402	8;6;2;2	2;0;0;0	2;0;0;0			>sp|P10412|H14_HUMAN Histone H1.4 OS=Homo sapiens GN=HIST1H1E PE=1 SV=2;>sp|P16402|H13_HUMAN Histone H1.3 OS=Homo sapiens GN=HIST1H1D PE=1 SV=2		4	8	2	2	7	7	7	7	8	8	1	1	1	1	2	2	1	1	1	1	2	2	2019-05-26	2019-01-09	2019-01-09	21865	219	1	1	1	1	2	2	6.7166e-59	1799800	91846	91886
169	715;716;1535;1893;2008;2666;3006;4470;4575			P10515	P10515	9	9	9			>sp|P10515|ODP2_HUMAN Dihydrolipoyllysine-residue acetyltransferase component of pyruvate dehydrogenase complex, mitochondrial OS=Homo sapiens GN=DLAT PE=1 SV=3		1	9	9	9	9	8	9	9	7	9	9	8	9	9	7	9	9	8	9	9	7	9	2019-02-23	2019-02-23	2019-02-23	68996	647	10	9	10	11	9	9	1.0101e-51	26777000	3482500	4345100
170	3281;3282;3932;3936;4543			P10586;P10586-2;Q13332;Q13332-2;Q13332-4;Q13332-3;P23468;Q13332-6;P23468-2;Q13332-5;Q13332-7;P23468-3	P10586;P10586-2	5;5;2;2;2;2;2;2;2;2;2;2	5;5;2;2;2;2;2;2;2;2;2;2	5;5;2;2;2;2;2;2;2;2;2;2			>sp|P10586|PTPRF_HUMAN Receptor-type tyrosine-protein phosphatase F OS=Homo sapiens GN=PTPRF PE=1 SV=2;>sp|P10586-2|PTPRF_HUMAN Isoform 2 of Receptor-type tyrosine-protein phosphatase F OS=Homo sapiens GN=PTPRF		12	5	5	5	3	4	4	2	0	3	3	4	4	2	0	3	3	4	4	2	0	3	2019-05-04	2019-05-04	2019-05-04	212.88	1907	3	5	5	2		3	6.4748e-21	4161200	799080	1922800
171	3854			P10599	P10599	1	1	1			>sp|P10599|THIO_HUMAN Thioredoxin OS=Homo sapiens GN=TXN PE=1 SV=3		1	1	1	1	0	1	1	0	1	1	0	1	1	0	1	1	0	1	1	0	1	1	2019-07-26	2019-07-26	2019-07-26	11737	105		1	1		1	1	0.025111	1324200	0	143840
172	2060			P10644	P10644	1	1	1			>sp|P10644|KAP0_HUMAN cAMP-dependent protein kinase type I-alpha regulatory subunit OS=Homo sapiens GN=PRKAR1A PE=1 SV=1		1	1	1	1	1	1	1	1	0	0	1	1	1	1	0	0	1	1	1	1	0	0	2019-03-06	2019-03-06	2019-03-06	42981	381	1	1	1	1			1.2547e-08	280820	45818	82111
173	45;249;475;476;496;1542;1543;1562;1964;2001;2179;2697;2806;2961;4023;4024;4167;4317;4318;4320;4326;4533	48	55	P10809	P10809	22	22	22			>sp|P10809|CH60_HUMAN 60 kDa heat shock protein, mitochondrial OS=Homo sapiens GN=HSPD1 PE=1 SV=2		1	22	22	22	21	21	22	22	21	22	21	21	22	22	21	22	21	21	22	22	21	22	47.6	47.6	47.6	61054	573	25	24	27	24	24	30	2.5525e-218	101460000	11202000	15509000
174	210;543;802;874;1069;1747;1758;1759;1820;1822;2018;2024;2143;2193;2837;2991;3157;3158;3522;3732;3914;4188;4399;4552;4610			P11021	P11021	25	24	24			>sp|P11021|GRP78_HUMAN 78 kDa glucose-regulated protein OS=Homo sapiens GN=HSPA5 PE=1 SV=2		1	25	24	24	24	24	25	25	23	23	23	23	24	24	22	22	23	23	24	24	22	22	40.5	40.5	40.5	72332	654	30	30	32	32	29	30	0	132050000	27720000	31476000
175	351;509;542;1051;1068;1465;1524;1675;1820;1821;1847;2017;2556;2557;2713;2901;2948;3161;3164;3165;3171;3398;3434;3565;3612;3733;3774;4044;4144;4185;4246;4508			P11142;P11142-2;P54652	P11142;P11142-2	32;25;10	30;24;8	27;21;5			>sp|P11142|HSP7C_HUMAN Heat shock cognate 71 kDa protein OS=Homo sapiens GN=HSPA8 PE=1 SV=1;>sp|P11142-2|HSP7C_HUMAN Isoform 2 of Heat shock cognate 71 kDa protein OS=Homo sapiens GN=HSPA8		3	32	30	27	30	32	32	32	32	32	28	30	30	30	30	30	26	27	27	27	27	27	57.3	53.9	51.9	70897	646	38	42	42	40	39	40	0	232570000	40258000	46668000
176	1853;1900;4064;4199;4545;4597			P11177;P11177-2	P11177;P11177-2	6;6	6;6	6;6			>sp|P11177|ODPB_HUMAN Pyruvate dehydrogenase E1 component subunit beta, mitochondrial OS=Homo sapiens GN=PDHB PE=1 SV=3;>sp|P11177-2|ODPB_HUMAN Isoform 2 of Pyruvate dehydrogenase E1 component subunit beta, mitochondrial OS=Homo sapiens GN=PDHB		2	6	6	6	5	6	6	6	6	5	5	6	6	6	6	5	5	6	6	6	6	5	2019-08-24	2019-08-24	2019-08-24	39233	359	5	6	6	6	6	5	1.6128e-28	8783200	1156200	1981600
177	40;330;363;648;1225;1496;1868;1940;2688;2698;2704;2708;3205;3451;3835;4350	49	477	P11182	P11182	16	16	16			>sp|P11182|ODB2_HUMAN Lipoamide acyltransferase component of branched-chain alpha-keto acid dehydrogenase complex, mitochondrial OS=Homo sapiens GN=DBT PE=1 SV=3		1	16	16	16	16	16	15	16	16	16	16	16	15	16	16	16	16	16	15	16	16	16	42.7	42.7	42.7	53486	482	21	22	19	20	22	21	5.8706e-214	90347000	10913000	12849000
178	904;3570			P11387	P11387	2	2	2			>sp|P11387|TOP1_HUMAN DNA topoisomerase 1 OS=Homo sapiens GN=TOP1 PE=1 SV=2		1	2	2	2	2	2	2	2	2	2	2	2	2	2	2	2	2	2	2	2	2	2	2019-07-03	2019-07-03	2019-07-03	90725	765	2	2	2	2	2	2	0.008889	1509800	187130	202780
179	64;71;73;95;166;182;220;374;455;457;545;573;641;885;916;1045;1117;1167;1295;1413;1441;1487;1526;1585;1586;1604;1678;1684;1702;1923;2044;2097;2132;2306;2358;2524;2678;3028;3223;3407;3408;3462;3561;3562;3571;3582;3672;3673;3821;4065;4127;4153;4211;4271;4289;4346;4413;4580;4582;4819	50;51	641;743	P11498;REV__Q8N3D4;Q9P203;Q9P203-5;Q9P203-2;Q5BKY1	P11498	60;1;1;1;1;1	60;1;1;1;1;1	60;1;1;1;1;1			>sp|P11498|PYC_HUMAN Pyruvate carboxylase, mitochondrial OS=Homo sapiens GN=PC PE=1 SV=2		6	60	60	60	55	58	57	59	60	60	55	58	57	59	60	60	55	58	57	59	60	60	68.6	68.6	68.6	129.63	1178	89	92	91	93	97	98	0	827870000	91220000	110330000
180	301;2776			P11532;P11532-4;P11532-2;P11532-3	P11532;P11532-4;P11532-2;P11532-3	2;2;1;1	2;2;1;1	2;2;1;1			>sp|P11532|DMD_HUMAN Dystrophin OS=Homo sapiens GN=DMD PE=1 SV=3;>sp|P11532-4|DMD_HUMAN Isoform 3 of Dystrophin OS=Homo sapiens GN=DMD;>sp|P11532-2|DMD_HUMAN Isoform 1 of Dystrophin OS=Homo sapiens GN=DMD;>sp|P11532-3|DMD_HUMAN Isoform 2 of Dystrophin OS=H		4	2	2	2	2	2	2	2	2	2	2	2	2	2	2	2	2	2	2	2	2	2	0.5	0.5	0.5	426.74	3685	2	2	3	3	3	2	0.63572	19726000	2666300	2606600
181	2882;4094			P11586	P11586	2	2	2			>sp|P11586|C1TC_HUMAN C-1-tetrahydrofolate synthase, cytoplasmic OS=Homo sapiens GN=MTHFD1 PE=1 SV=3		1	2	2	2	2	2	2	1	0	1	2	2	2	1	0	1	2	2	2	1	0	1	2019-07-02	2019-07-02	2019-07-02	101.56	935	2	2	2	1		1	0.00032559	870680	179650	205590
182	1972			P11908-2;P11908;P60891	P11908-2;P11908;P60891	1;1;1	1;1;1	1;1;1			>sp|P11908-2|PRPS2_HUMAN Isoform 2 of Ribose-phosphate pyrophosphokinase 2 OS=Homo sapiens GN=PRPS2;>sp|P11908|PRPS2_HUMAN Ribose-phosphate pyrophosphokinase 2 OS=Homo sapiens GN=PRPS2 PE=1 SV=2;>sp|P60891|PRPS1_HUMAN Ribose-phosphate pyrophosphokinase 1 O		3	1	1	1	1	1	1	1	1	1	1	1	1	1	1	1	1	1	1	1	1	1	2019-07-04	2019-07-04	2019-07-04	35054	321	1	1	1	1	1	1	0.0058393	153950	13738	24100
183	208;223;274;1102;1228;1338;1340;1559;2016;2036;3068;3593;3635;3661;4809			P11940;P11940-2;Q9H361;Q4VXU2;Q96DU9;Q5JQF8	P11940;P11940-2;Q9H361	15;15;8;4;1;1	15;15;8;4;1;1	9;9;6;3;1;1			>sp|P11940|PABP1_HUMAN Polyadenylate-binding protein 1 OS=Homo sapiens GN=PABPC1 PE=1 SV=2;>sp|P11940-2|PABP1_HUMAN Isoform 2 of Polyadenylate-binding protein 1 OS=Homo sapiens GN=PABPC1;>sp|Q9H361|PABP3_HUMAN Polyadenylate-binding protein 3 OS=Homo sapien		6	15	15	9	13	14	14	15	14	14	13	14	14	15	14	14	8	9	9	9	8	8	2019-05-30	2019-05-30	2019-09-15	70.67	636	14	15	15	16	15	15	1.4812e-168	40502000	4983200	6536800
184	1218			P12004	P12004	1	1	1			>sp|P12004|PCNA_HUMAN Proliferating cell nuclear antigen OS=Homo sapiens GN=PCNA PE=1 SV=1		1	1	1	1	1	1	1	1	1	1	1	1	1	1	1	1	1	1	1	1	1	1	5	5	5	28768	261	1	1	1	1	1	1	0.0081376	677510	206130	191450
185	565;925;1305;1444;2545;4714			P12236	P12236	6	2	2			>sp|P12236|ADT3_HUMAN ADP/ATP translocase 3 OS=Homo sapiens GN=SLC25A6 PE=1 SV=4		1	6	2	2	6	6	6	6	6	5	2	2	2	2	2	1	2	2	2	2	2	1	2019-08-22	2019-07-09	2019-07-09	32866	298	2	3	3	2	3	2	9.4119e-28	4623400	631010	899770
186	4222			P12268	P12268	1	1	1			>sp|P12268|IMDH2_HUMAN Inosine-5'-monophosphate dehydrogenase 2 OS=Homo sapiens GN=IMPDH2 PE=1 SV=2		1	1	1	1	1	0	1	0	1	1	1	0	1	0	1	1	1	0	1	0	1	1	2019-03-02	2019-03-02	2019-03-02	55804	514	1		1		2	1	0.0091892	307090	84769	0
187	50;376;899;1078;1134;1490;1665;1875;2154;2155;2298;2333;2520;2650;2723;3329;3650;4419			P12270	P12270	18	18	18			>sp|P12270|TPR_HUMAN Nucleoprotein TPR OS=Homo sapiens GN=TPR PE=1 SV=3		1	18	18	18	17	16	18	18	18	18	17	16	18	18	18	18	17	16	18	18	18	18	2019-06-09	2019-06-09	2019-06-09	267.29	2363	19	18	20	20	20	20	1.0279e-101	31524000	4921700	5227700
188	4178			P12273	P12273	1	1	1			>sp|P12273|PIP_HUMAN Prolactin-inducible protein OS=Homo sapiens GN=PIP PE=1 SV=1		1	1	1	1	1	1	1	1	0	1	1	1	1	1	0	1	1	1	1	1	0	1	2019-02-08	2019-02-08	2019-02-08	16572	146	1	1	1	1		1	0.0021283	1866100	327380	369800
189	1049;1519;2278;2335;2385;2526;3220;3699;3920;4439			P12277	P12277	10	10	10			>sp|P12277|KCRB_HUMAN Creatine kinase B-type OS=Homo sapiens GN=CKB PE=1 SV=1		1	10	10	10	5	8	10	9	8	9	5	8	10	9	8	9	5	8	10	9	8	9	40.9	40.9	40.9	42644	381	6	9	12	10	9	10	2.6018e-100	23657000	570310	1436900
190	192;520;1031;1661;2264;2419;2594;3980;4332			P12814	P12814	9	1	1			>sp|P12814|ACTN1_HUMAN Alpha-actinin-1 OS=Homo sapiens GN=ACTN1 PE=1 SV=2		1	9	1	1	7	8	8	9	9	9	0	1	1	1	1	1	0	1	1	1	1	1	13	2019-07-01	2019-07-01	103.06	892		1	1	1	1	1	1.7929e-69	169490	0	18760
191	680;690;1053;1831;1855;1897;1903;1973;2407;3050;3077;3305;3529			P12956	P12956	13	13	13			>sp|P12956|XRCC6_HUMAN X-ray repair cross-complementing protein 6 OS=Homo sapiens GN=XRCC6 PE=1 SV=2		1	13	13	13	11	12	13	12	12	13	11	12	13	12	12	13	11	12	13	12	12	13	32.8	32.8	32.8	69842	609	14	14	16	13	15	16	9.1338e-70	32957000	3813900	5706600
192	468;488;784;974;1083;1634;1969;2212;2749;3406;3909;4007;4676;4732			P13010	P13010	14	14	14			>sp|P13010|XRCC5_HUMAN X-ray repair cross-complementing protein 5 OS=Homo sapiens GN=XRCC5 PE=1 SV=3		1	14	14	14	12	13	13	13	13	14	12	13	13	13	13	14	12	13	13	13	13	14	32.5	32.5	32.5	82704	732	14	15	15	14	15	15	8.6446e-75	34347000	3475700	5532600
193	382;3531			P13073	P13073	2	2	2			>sp|P13073|COX41_HUMAN Cytochrome c oxidase subunit 4 isoform 1, mitochondrial OS=Homo sapiens GN=COX4I1 PE=1 SV=1		1	2	2	2	2	1	2	1	1	2	2	1	2	1	1	2	2	1	2	1	1	2	2019-06-13	2019-06-13	2019-06-13	19576	169	2	1	2	1	1	2	0.01184	1610800	537330	257920
194	812;816;972;1545;2142;2591;3775;3792;4306;4646			P13639	P13639	10	10	10			>sp|P13639|EF2_HUMAN Elongation factor 2 OS=Homo sapiens GN=EEF2 PE=1 SV=4		1	10	10	10	9	10	10	9	9	9	9	10	10	9	9	9	9	10	10	9	9	9	2019-06-19	2019-06-19	2019-06-19	95337	858	10	11	11	10	10	10	2.4476e-57	11249000	864830	1467900
195	1984;3987			P13797	P13797	2	2	2			>sp|P13797|PLST_HUMAN Plastin-3 OS=Homo sapiens GN=PLS3 PE=1 SV=4		1	2	2	2	1	1	2	0	2	2	1	1	2	0	2	2	1	1	2	0	2	2	2019-03-06	2019-03-06	2019-03-06	70.81	630	1	1	2		2	2	0.0035495	443570	16551	44145
196	3993			P13804	P13804	1	1	1			>sp|P13804|ETFA_HUMAN Electron transfer flavoprotein subunit alpha, mitochondrial OS=Homo sapiens GN=ETFA PE=1 SV=1		1	1	1	1	1	0	1	1	0	1	1	0	1	1	0	1	1	0	1	1	0	1	2019-01-08	2019-01-08	2019-01-08	35079	333	1		1	1		1	0.0036352	526470	30709	0
197	2486			P14174	P14174	1	1	1			>sp|P14174|MIF_HUMAN Macrophage migration inhibitory factor OS=Homo sapiens GN=MIF PE=1 SV=4		1	1	1	1	0	1	1	1	1	1	0	1	1	1	1	1	0	1	1	1	1	1	2019-08-07	2019-08-07	2019-08-07	12476	115		1	1	1	1	1	0.00052807	865470	0	108510
198	463;466;741;1108;1318;1394;1506;2019;2080;2255;3178;3863			P14618;P14618-2;P30613;P30613-2	P14618;P14618-2	12;9;1;1	12;9;1;1	12;9;1;1			>sp|P14618|KPYM_HUMAN Pyruvate kinase isozymes M1/M2 OS=Homo sapiens GN=PKM2 PE=1 SV=4;>sp|P14618-2|KPYM_HUMAN Isoform M1 of Pyruvate kinase isozymes M1/M2 OS=Homo sapiens GN=PKM2		4	12	12	12	9	9	12	10	10	11	9	9	12	10	10	11	9	9	12	10	10	11	33.9	33.9	33.9	57936	531	10	11	14	12	12	14	1.1968e-102	21173000	771150	1643500
199	598;743;783;886;1028;1549;1555;2072;2415;2443;2454;2717;3085;3590;3606;3876;4771;4821			P14625;Q58FF3	P14625	18;1	17;1	17;1			>sp|P14625|ENPL_HUMAN Endoplasmin OS=Homo sapiens GN=HSP90B1 PE=1 SV=1		2	18	17	17	17	17	18	17	16	15	16	16	17	16	15	14	16	16	17	16	15	14	2019-03-29	2019-08-27	2019-08-27	92468	803	18	18	20	16	16	15	5.8477e-160	31381000	5264700	5353800
200	372;1760;1967;2287;3140;3247;3364;3519;3766;4302;4731			P14866	P14866	11	11	11			>sp|P14866|HNRPL_HUMAN Heterogeneous nuclear ribonucleoprotein L OS=Homo sapiens GN=HNRNPL PE=1 SV=2		1	11	11	11	10	11	10	11	11	10	10	11	10	11	11	10	10	11	10	11	11	10	37	37	37	64132	589	10	11	11	12	12	11	8.8612e-113	33899000	3078600	4259600
201	72;748;849;949;1142;1212;1794;1828;2081;2633;3122;3376;4128;4307;4559;4726			P14868	P14868	16	16	16			>sp|P14868|SYDC_HUMAN Aspartyl-tRNA synthetase, cytoplasmic OS=Homo sapiens GN=DARS PE=1 SV=2		1	16	16	16	14	13	12	16	16	15	14	13	12	16	16	15	14	13	12	16	16	15	40.9	40.9	40.9	57136	501	15	15	13	17	17	16	3.619e-168	34843000	4917000	4721300
202	2551;2809;2989;3064;4053;4059;4530			P14923;P35222	P14923	7;1	7;1	7;1			>sp|P14923|PLAK_HUMAN Junction plakoglobin OS=Homo sapiens GN=JUP PE=1 SV=3		2	7	7	7	7	7	6	7	7	6	7	7	6	7	7	6	7	7	6	7	7	6	13	13	13	81744	745	7	7	6	7	7	6	4.3133e-28	12638000	1904400	2106600
203	1278			P15311	P15311	1	1	1			>sp|P15311|EZRI_HUMAN Ezrin OS=Homo sapiens GN=EZR PE=1 SV=4		1	1	1	1	1	1	1	1	1	1	1	1	1	1	1	1	1	1	1	1	1	1	2019-09-02	2019-09-02	2019-09-02	69412	586	1	1	1	1	1	1	0.010602	192600	17641	20483
204	137;390;492;948;1312;1520;2161;2549;3646;3726;4197			P15880	P15880	11	11	11			>sp|P15880|RS2_HUMAN 40S ribosomal protein S2 OS=Homo sapiens GN=RPS2 PE=1 SV=2		1	11	11	11	11	11	11	11	11	11	11	11	11	11	11	11	11	11	11	11	11	11	42.7	42.7	42.7	31324	293	12	12	12	13	13	12	4.9351e-68	61087000	8847500	10217000
205	109;247;1788;2741;3147;3345;3416;3735;4054;4751			P15924;P15924-2	P15924;P15924-2	10;9	10;9	10;9			>sp|P15924|DESP_HUMAN Desmoplakin OS=Homo sapiens GN=DSP PE=1 SV=3;>sp|P15924-2|DESP_HUMAN Isoform DPII of Desmoplakin OS=Homo sapiens GN=DSP		2	10	10	10	9	10	9	10	10	9	9	10	9	10	10	9	9	10	9	10	10	9	2019-08-04	2019-08-04	2019-08-04	331.77	2871	11	12	11	13	11	11	3.1405e-22	12213000	1784900	1627500
206	326			P15927-3;P15927-2;P15927	P15927-3;P15927-2;P15927	1;1;1	1;1;1	1;1;1			>sp|P15927-3|RFA2_HUMAN Isoform 3 of Replication protein A 32 kDa subunit OS=Homo sapiens GN=RPA2;>sp|P15927-2|RFA2_HUMAN Isoform 2 of Replication protein A 32 kDa subunit OS=Homo sapiens GN=RPA2;>sp|P15927|RFA2_HUMAN Replication protein A 32 kDa subunit O		3	1	1	1	1	1	1	1	1	1	1	1	1	1	1	1	1	1	1	1	1	1	2019-04-06	2019-04-06	2019-04-06	38809	358	1	1	1	1	1	1	0.00053577	1230500	80110	187400
207	156;1617;1619;2515			P16104;Q96QV6;Q8IUE6	P16104;Q96QV6;Q8IUE6	4;4;2	1;1;1	1;1;1			>sp|P16104|H2AX_HUMAN Histone H2A.x OS=Homo sapiens GN=H2AFX PE=1 SV=2;>sp|Q96QV6|H2A1A_HUMAN Histone H2A type 1-A OS=Homo sapiens GN=HIST1H2AA PE=1 SV=3;>sp|Q8IUE6|H2A2B_HUMAN Histone H2A type 2-B OS=Homo sapiens GN=HIST2H2AB PE=1 SV=3		3	4	1	1	4	3	4	4	4	4	1	1	1	1	1	1	1	1	1	1	1	1	32.2	2019-01-16	2019-01-16	15144	143	1	1	1	1	1	1	1.332e-09	1593300	259320	342850
208	213;214;362;2093;3545;3546;3595;3596			P16403	P16403	8	8	2			>sp|P16403|H12_HUMAN Histone H1.2 OS=Homo sapiens GN=HIST1H1C PE=1 SV=2		1	8	8	2	8	8	8	8	8	8	8	8	8	8	8	8	2	2	2	2	2	2	2019-02-27	2019-02-27	2019-04-09	21364	213	10	12	10	13	10	11	2.815e-60	95637000	14131000	14403000
209	2279			P16422	P16422	1	1	1			>sp|P16422|EPCAM_HUMAN Epithelial cell adhesion molecule OS=Homo sapiens GN=EPCAM PE=1 SV=2		1	1	1	1	1	1	1	1	1	1	1	1	1	1	1	1	1	1	1	1	1	1	2019-05-03	2019-05-03	2019-05-03	34932	314	1	1	1	1	1	1	2.6411e-09	761610	187450	185750
210	204;207;280;284;500;501;599;600;795;800;810;921;1009;1515;1657;1782;1912;1974;1998;2039;2084;2200;2297;2916;2957;3114;3215;3444;3675;3676;3698;3861;3947;4158;4159;4261;4269;4313;4366;4478;4520;4638;4708;4709	52;53;54;55	207;220;452;732	P16615;P16615-3;P16615-2;P16615-5;P16615-4;O14983;O14983-2;Q93084-5;Q93084;Q93084-6;Q93084-3;Q93084-2;Q93084-4	P16615;P16615-3;P16615-2;P16615-5;P16615-4	44;43;43;43;40;11;11;7;7;7;7;7;7	44;43;43;43;40;11;11;7;7;7;7;7;7	44;43;43;43;40;11;11;7;7;7;7;7;7			>sp|P16615|AT2A2_HUMAN Sarcoplasmic/endoplasmic reticulum calcium ATPase 2 OS=Homo sapiens GN=ATP2A2 PE=1 SV=1;>sp|P16615-3|AT2A2_HUMAN Isoform 3 of Sarcoplasmic/endoplasmic reticulum calcium ATPase 2 OS=Homo sapiens GN=ATP2A2;>sp|P16615-2|AT2A2_HUMAN Isof		13	44	44	44	44	44	43	19	23	19	44	44	43	19	23	19	44	44	43	19	23	19	48.6	48.6	48.6	114.76	1042	71	69	66	24	29	21	0	368590000	117460000	117990000
211	1282;2983;2984;3016;3809			P16989;P16989-3;P16989-2	P16989;P16989-3;P16989-2	5;5;5	1;1;1	1;1;1			>sp|P16989|DBPA_HUMAN DNA-binding protein A OS=Homo sapiens GN=CSDA PE=1 SV=4;>sp|P16989-3|DBPA_HUMAN Isoform 3 of DNA-binding protein A OS=Homo sapiens GN=CSDA;>sp|P16989-2|DBPA_HUMAN Isoform 2 of DNA-binding protein A OS=Homo sapiens GN=CSDA		3	5	1	1	5	5	5	5	5	5	1	1	1	1	1	1	1	1	1	1	1	1	2019-01-16	2019-01-05	2019-01-05	40089	372	1	1	1	1	1	1	9.2319e-32	875100	164330	148860
212	350;384;654;1067;1823;2017;2556;2557;3789;4144;4274			P17066;P48741	P17066;P48741	11;6	1;1	1;1			>sp|P17066|HSP76_HUMAN Heat shock 70 kDa protein 6 OS=Homo sapiens GN=HSPA6 PE=1 SV=2;>sp|P48741|HSP77_HUMAN Putative heat shock 70 kDa protein 7 OS=Homo sapiens GN=HSPA7 PE=5 SV=2		2	11	1	1	10	11	11	11	11	11	1	1	1	1	1	1	1	1	1	1	1	1	2019-03-16	2019-07-01	2019-07-01	71027	643	1	1	1	1	1	1	2.1376e-116	38011000	8214000	8401700
213	4476			P17812	P17812	1	1	1			>sp|P17812|PYRG1_HUMAN CTP synthase 1 OS=Homo sapiens GN=CTPS PE=1 SV=2		1	1	1	1	1	1	1	1	1	1	1	1	1	1	1	1	1	1	1	1	1	1	2019-07-02	2019-07-02	2019-07-02	66.69	591	2	2	2	2	2	2	2.1948e-09	916650	153030	230500
214	297;1315			Q92841-4;Q92841-2;Q92841-3;Q92841;P17844	Q92841-4;Q92841-2;Q92841-3;Q92841;P17844	2;2;2;2;2	2;2;2;2;2	2;2;2;2;2			>sp|Q92841-4|DDX17_HUMAN Isoform 4 of Probable ATP-dependent RNA helicase DDX17 OS=Homo sapiens GN=DDX17;>sp|Q92841-2|DDX17_HUMAN Isoform 2 of Probable ATP-dependent RNA helicase DDX17 OS=Homo sapiens GN=DDX17;>sp|Q92841-3|DDX17_HUMAN Isoform 3 of Probable		5	2	2	2	2	2	2	2	2	2	2	2	2	2	2	2	2	2	2	2	2	2	2019-04-03	2019-04-03	2019-04-03	80272	729	2	2	2	2	2	2	0.00032051	3991600	629390	569320
215	3403			P17980	P17980	1	1	1			>sp|P17980|PRS6A_HUMAN 26S protease regulatory subunit 6A OS=Homo sapiens GN=PSMC3 PE=1 SV=3		1	1	1	1	1	1	1	1	1	1	1	1	1	1	1	1	1	1	1	1	1	1	2019-04-03	2019-04-03	2019-04-03	49203	439	1	1	1	1	1	1	0.013852	1108700	203060	245650
216	1714;2417;3667;3822;4390			P17987	P17987	5	5	5			>sp|P17987|TCPA_HUMAN T-complex protein 1 subunit alpha OS=Homo sapiens GN=TCP1 PE=1 SV=1		1	5	5	5	5	5	5	4	4	5	5	5	5	4	4	5	5	5	5	4	4	5	2019-01-19	2019-01-19	2019-01-19	60343	556	6	6	6	5	5	6	1.1351e-16	11276000	1429700	1838900
217	2889			P18031	P18031	1	1	1			>sp|P18031|PTN1_HUMAN Tyrosine-protein phosphatase non-receptor type 1 OS=Homo sapiens GN=PTPN1 PE=1 SV=1		1	1	1	1	1	1	1	0	0	0	1	1	1	0	0	0	1	1	1	0	0	0	2019-05-02	2019-05-02	2019-05-02	49966	435	1	1	1				0.0024113	540680	142250	136560
218	829;4450			P18077	P18077	2	2	2			>sp|P18077|RL35A_HUMAN 60S ribosomal protein L35a OS=Homo sapiens GN=RPL35A PE=1 SV=2		1	2	2	2	2	2	2	2	2	2	2	2	2	2	2	2	2	2	2	2	2	2	2019-06-13	2019-06-13	2019-06-13	12538	110	2	2	2	2	2	2	0.054275	2258000	154850	202210
219	364;758;997;1130;1695;2041;2089;2232;3301;3814;3815;4136;4433;4723;4724			P18124;Q9Y4A5;Q9Y4A5-2	P18124	15;1;1	15;1;1	15;1;1			>sp|P18124|RL7_HUMAN 60S ribosomal protein L7 OS=Homo sapiens GN=RPL7 PE=1 SV=1		3	15	15	15	14	14	14	14	15	15	14	14	14	14	15	15	14	14	14	14	15	15	54	54	54	29225	248	17	18	19	18	19	19	2.1468e-61	103050000	13138000	16123000
220	1416;2192;3422;4769;4818			P18621	P18621	5	5	5			>sp|P18621|RL17_HUMAN 60S ribosomal protein L17 OS=Homo sapiens GN=RPL17 PE=1 SV=3		1	5	5	5	5	4	5	5	5	5	5	4	5	5	5	5	5	4	5	5	5	5	2019-03-29	2019-03-29	2019-03-29	21397	184	7	5	6	6	7	7	3.4788e-19	25675000	3861800	2918300
221	254;4669			P18669;Q8N0Y7;P15259	P18669;Q8N0Y7;P15259	2;1;1	2;1;1	2;1;1			>sp|P18669|PGAM1_HUMAN Phosphoglycerate mutase 1 OS=Homo sapiens GN=PGAM1 PE=1 SV=2;>sp|Q8N0Y7|PGAM4_HUMAN Probable phosphoglycerate mutase 4 OS=Homo sapiens GN=PGAM4 PE=1 SV=1;>sp|P15259|PGAM2_HUMAN Phosphoglycerate mutase 2 OS=Homo sapiens GN=PGAM2 PE=1		3	2	2	2	0	2	2	2	2	2	0	2	2	2	2	2	0	2	2	2	2	2	2019-08-13	2019-08-13	2019-08-13	28804	254		2	2	2	2	2	1.7268e-05	2173000	0	142070
222	233;264;391;755;756;987;1112;1113;1339;1386;1387;1432;1433;1553;2115;2327;2977;3321;3620;3632;3633;3891;3938;4052;4272;4295;4555;4564			P19338	P19338	28	28	28			>sp|P19338|NUCL_HUMAN Nucleolin OS=Homo sapiens GN=NCL PE=1 SV=3		1	28	28	28	24	25	25	27	27	28	24	25	25	27	27	28	24	25	25	27	27	28	34.1	34.1	34.1	76613	710	30	30	31	30	33	35	0	316400000	43715000	51520000
223	2414;3501			P19367-3;P19367;P19367-2;P19367-4	P19367-3;P19367;P19367-2;P19367-4	2;2;2;2	2;2;2;2	2;2;2;2			>sp|P19367-3|HXK1_HUMAN Isoform 3 of Hexokinase-1 OS=Homo sapiens GN=HK1;>sp|P19367|HXK1_HUMAN Hexokinase-1 OS=Homo sapiens GN=HK1 PE=1 SV=3;>sp|P19367-2|HXK1_HUMAN Isoform 2 of Hexokinase-1 OS=Homo sapiens GN=HK1;>sp|P19367-4|HXK1_HUMAN Isoform 4 of Hexok		4	2	2	2	2	2	2	2	2	2	2	2	2	2	2	2	2	2	2	2	2	2	2019-01-04	2019-01-04	2019-01-04	102.74	921	3	3	3	3	3	3	1.8451e-08	2517300	307890	309150
224	2207;2951;3894			P20020;P20020-4;P20020-3;P20020-6;P20020-2;P20020-5;Q01814;P23634;P23634-8;Q01814-5;Q16720;Q01814-8;Q16720-4;P23634-6;Q01814-2;Q01814-6;P23634-7;Q01814-3;Q16720-2;P23634-2;Q01814-7;Q16720-5;Q16720-3;P23634-3;Q01814-4;Q16720-6;P23634-4;Q16720-7;P23634-5;Q16720-8	P20020;P20020-4;P20020-3;P20020-6;P20020-2;P20020-5	3;3;3;3;3;3;1;1;1;1;1;1;1;1;1;1;1;1;1;1;1;1;1;1;1;1;1;1;1;1	3;3;3;3;3;3;1;1;1;1;1;1;1;1;1;1;1;1;1;1;1;1;1;1;1;1;1;1;1;1	3;3;3;3;3;3;1;1;1;1;1;1;1;1;1;1;1;1;1;1;1;1;1;1;1;1;1;1;1;1			>sp|P20020|AT2B1_HUMAN Plasma membrane calcium-transporting ATPase 1 OS=Homo sapiens GN=ATP2B1 PE=1 SV=3;>sp|P20020-4|AT2B1_HUMAN Isoform C of Plasma membrane calcium-transporting ATPase 1 OS=Homo sapiens GN=ATP2B1;>sp|P20020-3|AT2B1_HUMAN Isoform B of Pla		30	3	3	3	3	3	3	1	2	0	3	3	3	1	2	0	3	3	3	1	2	0	2019-02-04	2019-02-04	2019-02-04	138.75	1258	3	4	3	1	2		1.2796e-05	1251100	363900	352150
225	2661			Q14964;P20340;P20340-2;Q9NRW1	Q14964;P20340;P20340-2;Q9NRW1	1;1;1;1	1;1;1;1	1;1;1;1			>sp|Q14964|RB39A_HUMAN Ras-related protein Rab-39A OS=Homo sapiens GN=RAB39 PE=2 SV=2;>sp|P20340|RAB6A_HUMAN Ras-related protein Rab-6A OS=Homo sapiens GN=RAB6A PE=1 SV=3;>sp|P20340-2|RAB6A_HUMAN Isoform 2 of Ras-related protein Rab-6A OS=Homo sapiens GN=R		4	1	1	1	1	1	1	1	1	1	1	1	1	1	1	1	1	1	1	1	1	1	2019-01-05	2019-01-05	2019-01-05	25006	217	2	2	2	2	2	2	0.0048265	2888300	421440	459300
226	855			P20674	P20674	1	1	1			>sp|P20674|COX5A_HUMAN Cytochrome c oxidase subunit 5A, mitochondrial OS=Homo sapiens GN=COX5A PE=1 SV=2		1	1	1	1	1	1	1	0	1	1	1	1	1	0	1	1	1	1	1	0	1	1	20	20	20	16762	150	1	1	1		1	1	0.001655	890580	97736	243030
227	2502;2728;2778;3647			P20700;P02545;P02545-3;Q03252;P02545-2	P20700	4;1;1;1;1	4;1;1;1;1	4;1;1;1;1			>sp|P20700|LMNB1_HUMAN Lamin-B1 OS=Homo sapiens GN=LMNB1 PE=1 SV=2		5	4	4	4	3	3	4	3	4	4	3	3	4	3	4	4	3	3	4	3	4	4	2019-02-09	2019-02-09	2019-02-09	66408	586	4	3	5	3	5	5	0.00015231	1631600	144590	129750
228	100;107;124;163;234;260;287;361;385;442;540;548;702;745;762;788;818;1024;1094;1178;1240;1286;1287;1437;1698;1733;2045;2046;2122;2429;2679;2815;2818;2846;2862;3356;3498;3714;3926;3948;3953;4078;4224;4330;4341;4466;4486;4532;4571;4637;4720;4721;4722;4789;4840			P21333;P21333-2;Q14315;Q14315-2	P21333;P21333-2	55;55;3;3	55;55;3;3	52;52;1;1			>sp|P21333|FLNA_HUMAN Filamin-A OS=Homo sapiens GN=FLNA PE=1 SV=4;>sp|P21333-2|FLNA_HUMAN Isoform 2 of Filamin-A OS=Homo sapiens GN=FLNA		4	55	55	52	51	51	47	54	54	51	51	51	47	54	54	51	49	49	45	51	51	49	34.5	34.5	33	280.74	2647	53	55	50	55	56	55	0	114980000	15645000	18164000
229	827;1293;1558;2157;2395;2743;2755;3540;3877;3997;4461;4565;4654;4663;4810	56	129	P21796	P21796	15	15	15			>sp|P21796|VDAC1_HUMAN Voltage-dependent anion-selective channel protein 1 OS=Homo sapiens GN=VDAC1 PE=1 SV=2		1	15	15	15	14	15	15	14	15	13	14	15	15	14	15	13	14	15	15	14	15	13	76.7	76.7	76.7	30772	283	17	22	20	18	22	18	1.0915e-167	156710000	23342000	27227000
230	224;2099;2448;2449;2893;3575;3576;3884;4290;4355	57	145	P22061-2;P22061	P22061-2;P22061	10;10	10;10	10;10			>sp|P22061-2|PIMT_HUMAN Isoform 2 of Protein-L-isoaspartate(D-aspartate) O-methyltransferase OS=Homo sapiens GN=PCMT1;>sp|P22061|PIMT_HUMAN Protein-L-isoaspartate(D-aspartate) O-methyltransferase OS=Homo sapiens GN=PCMT1 PE=1 SV=4		2	10	10	10	10	10	10	10	10	10	10	10	10	10	10	10	10	10	10	10	10	10	54.4	54.4	54.4	24679	228	16	17	17	17	17	17	2.9086e-112	90879000	10218000	17193000
231	2217;2908;4443			P22087	P22087	3	3	3			>sp|P22087|FBRL_HUMAN rRNA 2'-O-methyltransferase fibrillarin OS=Homo sapiens GN=FBL PE=1 SV=2		1	3	3	3	2	3	3	2	2	3	2	3	3	2	2	3	2	3	3	2	2	3	2019-04-22	2019-04-22	2019-04-22	33784	321	2	4	4	2	3	4	0.11953	12875000	1458500	2566400
232	136;1534;2304;4254			P22102;P22102-2	P22102;P22102-2	4;2	4;2	4;2			>sp|P22102|PUR2_HUMAN Trifunctional purine biosynthetic protein adenosine-3 OS=Homo sapiens GN=GART PE=1 SV=1;>sp|P22102-2|PUR2_HUMAN Isoform Short of Trifunctional purine biosynthetic protein adenosine-3 OS=Homo sapiens GN=GART		2	4	4	4	4	4	4	4	3	3	4	4	4	4	3	3	4	4	4	4	3	3	2019-05-07	2019-05-07	2019-05-07	107.77	1010	4	4	4	4	3	3	1.6521e-19	6045100	1336000	1696600
233	383;4600			P22234	P22234	2	2	2			>sp|P22234|PUR6_HUMAN Multifunctional protein ADE2 OS=Homo sapiens GN=PAICS PE=1 SV=3		1	2	2	2	2	2	2	2	2	2	2	2	2	2	2	2	2	2	2	2	2	2	2019-04-06	2019-04-06	2019-04-06	47079	425	2	2	2	2	2	2	0.0002397	1883300	216180	245250
234	1314;3918;4449;4786			P22392-2;P22392;P15531-2;P15531;O60361	P22392-2;P22392;P15531-2;P15531;O60361	4;4;3;3;3	4;4;3;3;3	4;4;3;3;3			>sp|P22392-2|NDKB_HUMAN Isoform 3 of Nucleoside diphosphate kinase B OS=Homo sapiens GN=NME2;>sp|P22392|NDKB_HUMAN Nucleoside diphosphate kinase B OS=Homo sapiens GN=NME2 PE=1 SV=1;>sp|P15531-2|NDKA_HUMAN Isoform 2 of Nucleoside diphosphate kinase A OS=Hom		5	4	4	4	4	4	4	4	4	4	4	4	4	4	4	4	4	4	4	4	4	4	35.6	35.6	35.6	30137	267	5	5	6	5	5	4	3.789e-19	6882800	786940	1028000
235	1341;1366;2351;3269			P22626;P22626-2	P22626;P22626-2	4;4	4;4	4;4			>sp|P22626|ROA2_HUMAN Heterogeneous nuclear ribonucleoproteins A2/B1 OS=Homo sapiens GN=HNRNPA2B1 PE=1 SV=2;>sp|P22626-2|ROA2_HUMAN Isoform A2 of Heterogeneous nuclear ribonucleoproteins A2/B1 OS=Homo sapiens GN=HNRNPA2B1		2	4	4	4	4	4	4	4	4	4	4	4	4	4	4	4	4	4	4	4	4	4	2019-03-19	2019-03-19	2019-03-19	37429	353	4	4	4	4	4	4	3.1177e-25	8072200	824610	1341400
236	108;215;288;439;525;526;609;1037;1043;1105;1404;1405;1445;1979;2361;2362;2885;2894;3102;3235;3464;3478;3719;4718			P23246;P23246-2	P23246;P23246-2	24;22	23;21	23;21			>sp|P23246|SFPQ_HUMAN Splicing factor, proline- and glutamine-rich OS=Homo sapiens GN=SFPQ PE=1 SV=2;>sp|P23246-2|SFPQ_HUMAN Isoform Short of Splicing factor, proline- and glutamine-rich OS=Homo sapiens GN=SFPQ		2	24	23	23	23	24	24	23	24	23	22	23	23	22	23	22	22	23	23	22	23	22	37.5	36.4	36.4	76149	707	34	34	34	32	36	33	7.8205e-216	302090000	41151000	58476000
237	4155			P23284	P23284	1	1	1			>sp|P23284|PPIB_HUMAN Peptidyl-prolyl cis-trans isomerase B OS=Homo sapiens GN=PPIB PE=1 SV=2		1	1	1	1	1	1	1	1	1	1	1	1	1	1	1	1	1	1	1	1	1	1	6	6	6	23742	216	1	1	1	1	1	1	0.007019	1108400	34949	98158
238	65;110;559;863;1092;1247;1248;1251;1309;1371;1415;1904;2178;2514;3427;3898			P23396	P23396	16	16	16			>sp|P23396|RS3_HUMAN 40S ribosomal protein S3 OS=Homo sapiens GN=RPS3 PE=1 SV=2		1	16	16	16	14	16	16	16	16	16	14	16	16	16	16	16	14	16	16	16	16	16	67.5	67.5	67.5	26688	243	14	16	16	18	16	17	4.6094e-111	87824000	11734000	14632000
239	1577;2940;3517	58	147	P23434	P23434	3	3	3			>sp|P23434|GCSH_HUMAN Glycine cleavage system H protein, mitochondrial OS=Homo sapiens GN=GCSH PE=1 SV=2		1	3	3	3	3	3	3	3	3	3	3	3	3	3	3	3	3	3	3	3	3	3	38.7	38.7	38.7	18884	173	12	12	10	10	11	11	7.2148e-75	256520000	30914000	43694000
240	4469			P23526	P23526	1	1	1			>sp|P23526|SAHH_HUMAN Adenosylhomocysteinase OS=Homo sapiens GN=AHCY PE=1 SV=4		1	1	1	1	0	0	1	0	0	0	0	0	1	0	0	0	0	0	1	0	0	0	2019-08-02	2019-08-02	2019-08-02	47716	432			1				0.01788	286070	0	0
241	2387;3038;4675			P23528;Q9Y281	P23528	3;1	3;1	3;1			>sp|P23528|COF1_HUMAN Cofilin-1 OS=Homo sapiens GN=CFL1 PE=1 SV=3		2	3	3	3	2	3	3	3	3	3	2	3	3	3	3	3	2	3	3	3	3	3	31.9	31.9	31.9	18502	166	2	3	3	3	3	3	5.0511e-16	5792500	387630	889400
242	1344;3722;4219			P23588	P23588	3	3	3			>sp|P23588|IF4B_HUMAN Eukaryotic translation initiation factor 4B OS=Homo sapiens GN=EIF4B PE=1 SV=2		1	3	3	3	1	1	2	1	3	3	1	1	2	1	3	3	1	1	2	1	3	3	2019-08-10	2019-08-10	2019-08-10	69.15	611	1	1	2	1	3	3	3.8467e-07	2257800	187300	123620
243	3616;3710;3833			P24534	P24534	3	3	3			>sp|P24534|EF1B_HUMAN Elongation factor 1-beta OS=Homo sapiens GN=EEF1B2 PE=1 SV=3		1	3	3	3	3	3	3	3	3	3	3	3	3	3	3	3	3	3	3	3	3	3	2019-07-26	2019-07-26	2019-07-26	24763	225	3	3	3	3	4	3	1.0394e-33	7534700	1508400	1687900
244	4728			P24539	P24539	1	1	1			>sp|P24539|AT5F1_HUMAN ATP synthase subunit b, mitochondrial OS=Homo sapiens GN=ATP5F1 PE=1 SV=2		1	1	1	1	0	0	1	0	1	1	0	0	1	0	1	1	0	0	1	0	1	1	2019-09-05	2019-09-05	2019-09-05	28908	256			1		1	1	0.29256	684800	0	0
245	190;4049			P25205	P25205	2	2	2			>sp|P25205|MCM3_HUMAN DNA replication licensing factor MCM3 OS=Homo sapiens GN=MCM3 PE=1 SV=3		1	2	2	2	2	2	2	2	2	2	2	2	2	2	2	2	2	2	2	2	2	2	2019-08-03	2019-08-03	2019-08-03	90.98	808	2	2	2	2	2	2	0.026251	806510	92628	143770
246	103;705;2209;2381;2775;3245;3858			P25398	P25398	7	7	7			>sp|P25398|RS12_HUMAN 40S ribosomal protein S12 OS=Homo sapiens GN=RPS12 PE=1 SV=3		1	7	7	7	7	7	7	7	6	6	7	7	7	7	6	6	7	7	7	7	6	6	70.5	70.5	70.5	14515	132	8	7	10	8	7	6	1.2276e-55	19971000	3479700	3264900
247	418;975;1073;1566;1860;2465;2833;3295;3930;3945;4121;4435;4573;4574			P25705	P25705	14	14	14			>sp|P25705|ATPA_HUMAN ATP synthase subunit alpha, mitochondrial OS=Homo sapiens GN=ATP5A1 PE=1 SV=1		1	14	14	14	13	13	13	13	13	13	13	13	13	13	13	13	13	13	13	13	13	13	35.1	35.1	35.1	59.75	553	13	13	13	14	13	13	1.3241e-89	45984000	6989000	8177400
248	2807;4787			P25787	P25787	2	2	2			>sp|P25787|PSA2_HUMAN Proteasome subunit alpha type-2 OS=Homo sapiens GN=PSMA2 PE=1 SV=2		1	2	2	2	2	2	2	2	2	2	2	2	2	2	2	2	2	2	2	2	2	2	2019-01-17	2019-01-17	2019-01-17	25898	234	2	2	2	2	2	2	1.1387e-18	3711000	518680	767410
249	386;2842			P25789	P25789	2	2	2			>sp|P25789|PSA4_HUMAN Proteasome subunit alpha type-4 OS=Homo sapiens GN=PSMA4 PE=1 SV=1		1	2	2	2	1	1	2	1	2	2	1	1	2	1	2	2	1	1	2	1	2	2	2019-04-18	2019-04-18	2019-04-18	29483	261	1	1	2	1	2	2	0.00026407	2847800	144270	163850
250	650;865;891;1097;1098;1172;1389;1450;1451;1478;1548;2000;2102;2139;2230;2295;2657;2658;3106;3167;3184;3306;3568;3601;3694;3906;4117;4296;4336;4444;4445	59	168	P26196	P26196	31	31	31			>sp|P26196|DDX6_HUMAN Probable ATP-dependent RNA helicase DDX6 OS=Homo sapiens GN=DDX6 PE=1 SV=2		1	31	31	31	30	30	29	31	31	30	30	30	29	31	31	30	30	30	29	31	31	30	78.5	78.5	78.5	54416	483	46	48	46	49	51	49	0	378070000	38106000	47785000
251	2349			P26368;P26368-2	P26368;P26368-2	1;1	1;1	1;1			>sp|P26368|U2AF2_HUMAN Splicing factor U2AF 65 kDa subunit OS=Homo sapiens GN=U2AF2 PE=1 SV=4;>sp|P26368-2|U2AF2_HUMAN Isoform 2 of Splicing factor U2AF 65 kDa subunit OS=Homo sapiens GN=U2AF2		2	1	1	1	0	0	1	1	1	1	0	0	1	1	1	1	0	0	1	1	1	1	2019-05-05	2019-05-05	2019-05-05	53.5	475			1	1	1	1	0.045468	1035900	0	0
252	1351;2274;3778;3975;4232;4375			P26373	P26373	6	6	6			>sp|P26373|RL13_HUMAN 60S ribosomal protein L13 OS=Homo sapiens GN=RPL13 PE=1 SV=4		1	6	6	6	6	6	6	6	6	6	6	6	6	6	6	6	6	6	6	6	6	6	2019-09-28	2019-09-28	2019-09-28	24261	211	7	7	7	8	7	7	3.3829e-43	43622000	6310100	6330800
253	1692;2164;3130;4405;4563			P26599-2;P26599	P26599-2;P26599	5;5	5;5	5;5			>sp|P26599-2|PTBP1_HUMAN Isoform 2 of Polypyrimidine tract-binding protein 1 OS=Homo sapiens GN=PTBP1;>sp|P26599|PTBP1_HUMAN Polypyrimidine tract-binding protein 1 OS=Homo sapiens GN=PTBP1 PE=1 SV=1		2	5	5	5	5	4	5	5	5	5	5	4	5	5	5	5	5	4	5	5	5	5	2019-07-16	2019-07-16	2019-07-16	59037	550	6	6	6	6	6	6	3.4316e-29	9668700	917460	1219500
254	51;1877;2574;3674;4716			P26640	P26640	5	5	5			>sp|P26640|SYVC_HUMAN Valyl-tRNA synthetase OS=Homo sapiens GN=VARS PE=1 SV=4		1	5	5	5	4	4	4	4	4	5	4	4	4	4	4	5	4	4	4	4	4	5	2019-02-07	2019-02-07	2019-02-07	140.47	1264	6	6	6	6	6	7	4.9124e-13	3693000	437660	606540
255	17;238;1191;1864;2149;2853;3780;4468;4634			P26641	P26641	9	9	9			>sp|P26641|EF1G_HUMAN Elongation factor 1-gamma OS=Homo sapiens GN=EEF1G PE=1 SV=3		1	9	9	9	8	8	7	8	9	9	8	8	7	8	9	9	8	8	7	8	9	9	2019-03-29	2019-03-29	2019-03-29	50118	437	9	9	9	9	10	10	5.1241e-60	26958000	3863900	4952600
256	434;685;3088;3600			P27348	P27348	4	2	2			>sp|P27348|1433T_HUMAN 14-3-3 protein theta OS=Homo sapiens GN=YWHAQ PE=1 SV=1		1	4	2	2	4	3	3	4	3	4	2	2	2	2	1	2	2	2	2	2	1	2	18	2019-06-10	2019-06-10	27764	245	2	2	2	2	1	2	2.1306e-15	1745900	315710	357680
257	830;831;1175;1176;1285;2911;4250;4338			P27635;Q96L21	P27635;Q96L21	8;5	8;5	8;5			>sp|P27635|RL10_HUMAN 60S ribosomal protein L10 OS=Homo sapiens GN=RPL10 PE=1 SV=4;>sp|Q96L21|RL10L_HUMAN 60S ribosomal protein L10-like OS=Homo sapiens GN=RPL10L PE=1 SV=3		2	8	8	8	8	8	8	8	8	8	8	8	8	8	8	8	8	8	8	8	8	8	38.3	38.3	38.3	24604	214	9	9	9	9	9	9	1.3902e-44	27790000	3618100	4964000
258	4585			P27694	P27694	1	1	1			>sp|P27694|RFA1_HUMAN Replication protein A 70 kDa DNA-binding subunit OS=Homo sapiens GN=RPA1 PE=1 SV=2		1	1	1	1	1	1	1	1	0	1	1	1	1	1	0	1	1	1	1	1	0	1	2019-08-01	2019-08-01	2019-08-01	68137	616	1	1	1	1		1	0.33495	373760	38979	74532
259	2315			P27695	P27695	1	1	1			>sp|P27695|APEX1_HUMAN DNA-(apurinic or apyrimidinic site) lyase OS=Homo sapiens GN=APEX1 PE=1 SV=2		1	1	1	1	0	1	1	1	1	1	0	1	1	1	1	1	0	1	1	1	1	1	2019-07-05	2019-07-05	2019-07-05	35554	318		1	1	1	1	1	0.026715	632870	0	129180
260	32;202;467;901;1164;1843;2244;2359;2494;2716;3605;4010;4408;4481;4614			P27708	P27708	15	15	15			>sp|P27708|PYR1_HUMAN CAD protein OS=Homo sapiens GN=CAD PE=1 SV=3		1	15	15	15	13	12	14	13	14	14	13	12	14	13	14	14	13	12	14	13	14	14	2019-05-09	2019-05-09	2019-05-09	242.98	2225	13	13	15	14	14	15	1.8568e-39	20717000	3280500	3768700
261	497;924;1269;1492;1529;3589			P27797	P27797	6	6	6			>sp|P27797|CALR_HUMAN Calreticulin OS=Homo sapiens GN=CALR PE=1 SV=1		1	6	6	6	5	6	6	6	3	5	5	6	6	6	3	5	5	6	6	6	3	5	30	30	30	48141	417	5	6	6	6	3	5	5.1043e-24	11156000	1385400	2256800
262	102;211;212;308;309;481;482;489;603;836;1438;1525;1935;1948;2037;2038;2100;2138;2174;2423;2611;2612;3218;3230;3320;3399;3448;3518;3957;4081;4082;4083;4096;4097;4192;4631;4639;4640;4685;4686	60;61	188;266	P27824	P27824	40	40	38			>sp|P27824|CALX_HUMAN Calnexin OS=Homo sapiens GN=CANX PE=1 SV=2		1	40	40	38	40	39	40	20	21	22	40	39	40	20	21	22	38	37	38	18	20	20	57.9	57.9	56.9	67567	592	79	76	76	23	33	30	1.2516e-274	1446000000	395100000	480460000
263	1390;4406			P28288;P28288-2	P28288;P28288-2	2;2	2;2	2;2			>sp|P28288|ABCD3_HUMAN ATP-binding cassette sub-family D member 3 OS=Homo sapiens GN=ABCD3 PE=1 SV=1;>sp|P28288-2|ABCD3_HUMAN Isoform 2 of ATP-binding cassette sub-family D member 3 OS=Homo sapiens GN=ABCD3		2	2	2	2	2	2	2	2	2	2	2	2	2	2	2	2	2	2	2	2	2	2	2019-06-05	2019-06-05	2019-06-05	75475	659	2	2	2	2	2	2	3.3594e-05	2475000	445050	539750
264	2870			P29033	P29033	1	1	1			>sp|P29033|CXB2_HUMAN Gap junction beta-2 protein OS=Homo sapiens GN=GJB2 PE=1 SV=3		1	1	1	1	1	1	1	0	0	0	1	1	1	0	0	0	1	1	1	0	0	0	2019-06-06	2019-06-06	2019-06-06	26215	226	1	1	1				0.009962	283580	81349	92671
265	3110			P29401	P29401	1	1	1			>sp|P29401|TKT_HUMAN Transketolase OS=Homo sapiens GN=TKT PE=1 SV=3		1	1	1	1	1	1	1	1	1	1	1	1	1	1	1	1	1	1	1	1	1	1	2019-07-02	2019-07-02	2019-07-02	67877	623	1	1	1	1	1	1	9.9476e-16	468800	9345.1	30280
266	1550;1705;3618;3760			P29692-2;P29692	P29692-2;P29692	4;4	4;4	4;4			>sp|P29692-2|EF1D_HUMAN Isoform 2 of Elongation factor 1-delta OS=Homo sapiens GN=EEF1D;>sp|P29692|EF1D_HUMAN Elongation factor 1-delta OS=Homo sapiens GN=EEF1D PE=1 SV=5		2	4	4	4	4	4	4	4	4	4	4	4	4	4	4	4	4	4	4	4	4	4	2019-04-09	2019-04-09	2019-04-09	71407	647	4	4	4	4	4	4	8.0751e-31	10831000	1837600	2467500
267	101			P29966	P29966	1	1	1			>sp|P29966|MARCS_HUMAN Myristoylated alanine-rich C-kinase substrate OS=Homo sapiens GN=MARCKS PE=1 SV=4		1	1	1	1	1	1	1	1	1	1	1	1	1	1	1	1	1	1	1	1	1	1	2019-05-04	2019-05-04	2019-05-04	31554	332	1	1	1	1	1	1	0.0054719	359680	48452	43130
268	576;594;2711			P30041	P30041	3	3	3			>sp|P30041|PRDX6_HUMAN Peroxiredoxin-6 OS=Homo sapiens GN=PRDX6 PE=1 SV=3		1	3	3	3	3	3	3	2	2	2	3	3	3	2	2	2	3	3	3	2	2	2	2019-01-16	2019-01-16	2019-01-16	25035	224	3	3	3	2	2	2	5.6193e-05	1733400	191930	232330
269	723;1621			P30048	P30048	2	2	2			>sp|P30048|PRDX3_HUMAN Thioredoxin-dependent peroxide reductase, mitochondrial OS=Homo sapiens GN=PRDX3 PE=1 SV=3		1	2	2	2	2	2	2	2	1	2	2	2	2	2	1	2	2	2	2	2	1	2	2019-08-09	2019-08-09	2019-08-09	27692	256	2	2	2	2	1	2	9.6726e-14	1699800	193340	252420
270	529;847;1637;1651;1790;3249			P30050;P30050-2	P30050;P30050-2	6;4	6;4	6;4			>sp|P30050|RL12_HUMAN 60S ribosomal protein L12 OS=Homo sapiens GN=RPL12 PE=1 SV=1;>sp|P30050-2|RL12_HUMAN Isoform 2 of 60S ribosomal protein L12 OS=Homo sapiens GN=RPL12		2	6	6	6	5	5	5	6	5	5	5	5	5	6	5	5	5	5	5	6	5	5	54.5	54.5	54.5	17818	165	7	7	7	9	8	8	1.9916e-65	44570000	6188800	6114600
271	1125;1158;2254;3542;4737			P30101	P30101	5	5	5			>sp|P30101|PDIA3_HUMAN Protein disulfide-isomerase A3 OS=Homo sapiens GN=PDIA3 PE=1 SV=4		1	5	5	5	5	4	5	4	4	5	5	4	5	4	4	5	5	4	5	4	4	5	2019-09-13	2019-09-13	2019-09-13	56782	505	5	4	5	4	4	5	0.00014998	4445300	611030	689830
272	1789;2484;3348			P30153;P30154-2;P30154	P30153	3;1;1	3;1;1	3;1;1			>sp|P30153|2AAA_HUMAN Serine/threonine-protein phosphatase 2A 65 kDa regulatory subunit A alpha isoform OS=Homo sapiens GN=PPP2R1A PE=1 SV=4		3	3	3	3	2	2	3	2	2	3	2	2	3	2	2	3	2	2	3	2	2	3	2019-02-11	2019-02-11	2019-02-11	65308	589	2	2	3	2	2	3	9.8794e-06	4463900	623900	742420
273	4079			P30825	P30825	1	1	1			>sp|P30825|CTR1_HUMAN High affinity cationic amino acid transporter 1 OS=Homo sapiens GN=SLC7A1 PE=1 SV=1		1	1	1	1	1	1	1	1	1	1	1	1	1	1	1	1	1	1	1	1	1	1	2019-06-01	2019-06-01	2019-06-01	67638	629	1	1	1	1	1	1	0.028331	153120	46528	20791
274	2366			P31040	P31040	1	1	1			>sp|P31040|DHSA_HUMAN Succinate dehydrogenase [ubiquinone] flavoprotein subunit, mitochondrial OS=Homo sapiens GN=SDHA PE=1 SV=2		1	1	1	1	1	1	1	1	1	1	1	1	1	1	1	1	1	1	1	1	1	1	2019-01-02	2019-01-02	2019-01-02	72691	664	1	1	1	1	1	1	7.3388e-07	1140700	190670	266900
275	402			P31269	P31269	1	1	1			>sp|P31269|HXA9_HUMAN Homeobox protein Hox-A9 OS=Homo sapiens GN=HOXA9 PE=1 SV=4		1	1	1	1	1	1	1	1	1	1	1	1	1	1	1	1	1	1	1	1	1	1	2019-03-10	2019-03-10	2019-03-10	30171	272	1	1	1	1	1	1	0.0096439	304600	47645	53610
276	2015			P31689	P31689	1	1	1			>sp|P31689|DNJA1_HUMAN DnaJ homolog subfamily A member 1 OS=Homo sapiens GN=DNAJA1 PE=1 SV=2		1	1	1	1	1	1	1	0	0	0	1	1	1	0	0	0	1	1	1	0	0	0	2019-03-06	2019-03-06	2019-03-06	44868	397	1	1	1				0.0016526	1326100	336660	495600
277	388;3781			P31942;P31942-2;P31942-3;P31942-4;P31942-5;P31942-6	P31942;P31942-2;P31942-3;P31942-4;P31942-5;P31942-6	2;2;2;1;1;1	2;2;2;1;1;1	2;2;2;1;1;1			>sp|P31942|HNRH3_HUMAN Heterogeneous nuclear ribonucleoprotein H3 OS=Homo sapiens GN=HNRNPH3 PE=1 SV=2;>sp|P31942-2|HNRH3_HUMAN Isoform 2 of Heterogeneous nuclear ribonucleoprotein H3 OS=Homo sapiens GN=HNRNPH3;>sp|P31942-3|HNRH3_HUMAN Isoform 3 of Heterog		6	2	2	2	2	2	2	2	2	2	2	2	2	2	2	2	2	2	2	2	2	2	2019-04-08	2019-04-08	2019-04-08	36926	346	2	2	2	2	2	2	8.4849e-12	3074500	366760	489090
278	627;791;1431;1658;3705;3782;4337;4546;4833			P31943;P55795	P31943	9;4	9;4	8;3			>sp|P31943|HNRH1_HUMAN Heterogeneous nuclear ribonucleoprotein H OS=Homo sapiens GN=HNRNPH1 PE=1 SV=4		2	9	9	8	9	9	9	9	9	9	9	9	9	9	9	9	8	8	8	8	8	8	32.7	32.7	2019-05-30	49229	449	11	11	10	11	10	10	4.1472e-119	29165000	4288600	5385900
279	685;3088;4774			P31946;P31946-2	P31946;P31946-2	3;3	1;1	1;1			>sp|P31946|1433B_HUMAN 14-3-3 protein beta/alpha OS=Homo sapiens GN=YWHAB PE=1 SV=3;>sp|P31946-2|1433B_HUMAN Isoform Short of 14-3-3 protein beta/alpha OS=Homo sapiens GN=YWHAB		2	3	1	1	3	2	2	3	3	3	1	1	1	1	1	1	1	1	1	1	1	1	2019-08-11	2019-05-04	2019-05-04	28082	246	1	1	1	1	1	1	0.00088802	454940	87237	72765
280	144;427;494;530;554;613;653;823;824;846;848;970;971;990;1075;1165;2095;2404;3186;3326;3446;3765;3939;4056;4106;4644			P32189;P32189-2;P32189-1;Q14409	P32189;P32189-2;P32189-1;Q14409	26;26;26;23	26;26;26;23	20;20;20;18			>sp|P32189|GLPK_HUMAN Glycerol kinase OS=Homo sapiens GN=GK PE=1 SV=3;>sp|P32189-2|GLPK_HUMAN Isoform 2 of Glycerol kinase OS=Homo sapiens GN=GK;>sp|P32189-1|GLPK_HUMAN Isoform 1 of Glycerol kinase OS=Homo sapiens GN=GK;>sp|Q14409|GLPK3_HUMAN Putative glyc		4	26	26	20	24	23	25	24	24	23	24	23	25	24	24	23	18	17	19	18	18	17	60.1	60.1	46.5	61244	559	29	28	33	30	29	29	7.8028e-162	109060000	13121000	14157000
281	561;569;1137;3824;3969;3979			P32969	P32969	6	6	6			>sp|P32969|RL9_HUMAN 60S ribosomal protein L9 OS=Homo sapiens GN=RPL9 PE=1 SV=1		1	6	6	6	6	6	6	6	6	6	6	6	6	6	6	6	6	6	6	6	6	6	53.6	53.6	53.6	21863	192	8	7	9	9	9	8	9.2496e-120	40144000	4859400	6212500
282	3090			P33991	P33991	1	1	1			>sp|P33991|MCM4_HUMAN DNA replication licensing factor MCM4 OS=Homo sapiens GN=MCM4 PE=1 SV=5		1	1	1	1	1	1	1	1	1	1	1	1	1	1	1	1	1	1	1	1	1	1	2019-02-02	2019-02-02	2019-02-02	96557	863	1	1	1	1	1	1	2.4602e-07	480710	55668	71683
283	2441			P34897	P34897	1	1	1			>sp|P34897|GLYM_HUMAN Serine hydroxymethyltransferase, mitochondrial OS=Homo sapiens GN=SHMT2 PE=1 SV=3		1	1	1	1	1	1	1	1	1	1	1	1	1	1	1	1	1	1	1	1	1	1	2019-02-02	2019-02-02	2019-02-02	55992	504	1	1	1	1	1	1	0.0084485	700990	52787	68013
284	152;903;1140;1306;3017;3702			P34932;Q92598;Q92598-3;Q92598-2;O95757	P34932	6;2;2;2;1	6;2;2;2;1	6;2;2;2;1			>sp|P34932|HSP74_HUMAN Heat shock 70 kDa protein 4 OS=Homo sapiens GN=HSPA4 PE=1 SV=4		5	6	6	6	6	4	5	6	6	5	6	4	5	6	6	5	6	4	5	6	6	5	2019-04-09	2019-04-09	2019-04-09	94.33	840	7	5	6	7	6	5	3.748e-17	6883800	1158400	1090100
285	119;175;420;581;582;727;1423;1796;2025;2088;3746;3747;3771;3772;3773;4805	62;63;64	26;115;293	P34972	P34972	16	16	16			>sp|P34972|CNR2_HUMAN Cannabinoid receptor 2 OS=Homo sapiens GN=CNR2 PE=1 SV=1		1	16	16	16	14	14	16	3	3	3	14	14	16	3	3	3	14	14	16	3	3	3	39.2	39.2	39.2	39.68	360	45	47	47	7	4	3	8.9005e-195	1354400000	349940000	416250000
286	4437			P35221-2;P35221	P35221-2;P35221	1;1	1;1	1;1			>sp|P35221-2|CTNA1_HUMAN Isoform 2 of Catenin alpha-1 OS=Homo sapiens GN=CTNNA1;>sp|P35221|CTNA1_HUMAN Catenin alpha-1 OS=Homo sapiens GN=CTNNA1 PE=1 SV=1		2	1	1	1	0	0	0	0	1	1	0	0	0	0	1	1	0	0	0	0	1	1	2019-01-03	2019-01-03	2019-01-03	102.63	930					1	1	3.5905e-06	399660	0	0
287	13;22;42;43;630;809;1050;1099;1217;1544;1768;1769;1859;2152;3047;3234;3405;4429			P35232	P35232	18	18	18			>sp|P35232|PHB_HUMAN Prohibitin OS=Homo sapiens GN=PHB PE=1 SV=1		1	18	18	18	15	16	16	14	18	17	15	16	16	14	18	17	15	16	16	14	18	17	76.5	76.5	76.5	29804	272	25	25	23	25	30	28	0	327250000	36099000	44447000
288	159;1241			P35268	P35268	2	2	2			>sp|P35268|RL22_HUMAN 60S ribosomal protein L22 OS=Homo sapiens GN=RPL22 PE=1 SV=2		1	2	2	2	2	2	2	2	2	2	2	2	2	2	2	2	2	2	2	2	2	2	2019-05-30	2019-05-30	2019-05-30	14787	128	2	2	2	2	2	2	5.0348e-28	11963000	1135500	1840600
289	588;796;839;1072;1231;1232;1343;1367;1374;1375;1594;1595;1839;1958;1959;1960;2270;2271;2272;2939;3024;3025;3217;3267;3275;3285;3297;3410;3525;3526;3579;3794;4011;4025;4026;4489;4490;4491;4679	65;66;67;68;69	157;245;286;326;411	P35527;CON__P35527	P35527;CON__P35527	39;37	39;37	38;36	Cytokeratin-9;Keratin, type I cytoskeletal 9;Keratin-9	KRT9	>sp|P35527|K1C9_HUMAN Keratin, type I cytoskeletal 9 OS=Homo sapiens GN=KRT9 PE=1 SV=3;>P35527 SWISS-PROT:P35527 Tax_Id=9606 Gene_Symbol=KRT9 Keratin, type I cytoskeletal 9	P35527	2	39	39	38	36	35	38	37	37	39	36	35	38	37	37	39	35	34	37	36	36	38	79.5	79.5	79.5	62064	623	69	68	75	68	74	73	0	1125300000	161150000	215360000
290	337;512;571;618;622;1060;1703;1704;1814;1977;2153;2185;2341;2668;2670;3003;3176;3183;3250;3330;3340;3396;3695;4373;4374			P35579;P35579-2;A7E2Y1;Q9UKX2;P11055;P12882;P13533;Q9Y623;Q9UKX3;P13535;P12883	P35579;P35579-2	25;16;1;1;1;1;1;1;1;1;1	25;16;1;1;1;1;1;1;1;1;1	19;10;0;0;0;0;0;0;0;0;0			>sp|P35579|MYH9_HUMAN Myosin-9 OS=Homo sapiens GN=MYH9 PE=1 SV=4;>sp|P35579-2|MYH9_HUMAN Isoform 2 of Myosin-9 OS=Homo sapiens GN=MYH9		11	25	25	19	20	22	23	25	25	24	20	22	23	25	25	24	15	16	17	19	19	18	2019-02-19	2019-02-19	2019-04-15	226.53	1960	21	23	24	26	27	26	2.2011e-263	43664000	4330100	6801300
291	512;1060;1922;2662;2669;2670;3040;3183;3331;3644;3917			P35580-3;P35580-2;P35580	P35580-3;P35580-2;P35580	11;11;11	7;7;7	6;6;6			>sp|P35580-3|MYH10_HUMAN Isoform 3 of Myosin-10 OS=Homo sapiens GN=MYH10;>sp|P35580-2|MYH10_HUMAN Isoform 2 of Myosin-10 OS=Homo sapiens GN=MYH10;>sp|P35580|MYH10_HUMAN Myosin-10 OS=Homo sapiens GN=MYH10 PE=1 SV=3		3	11	7	6	7	10	10	10	11	11	4	6	6	6	7	7	4	6	5	5	6	6	2019-04-08	2019-01-06	2019-01-05	231.37	1997	4	6	6	6	7	7	2.5494e-72	8357600	774120	1412500
292	3689;4467			P35611-3;P35611;P35611-2	P35611-3;P35611;P35611-2	2;2;2	2;2;2	2;2;2			>sp|P35611-3|ADDA_HUMAN Isoform 3 of Alpha-adducin OS=Homo sapiens GN=ADD1;>sp|P35611|ADDA_HUMAN Alpha-adducin OS=Homo sapiens GN=ADD1 PE=1 SV=2;>sp|P35611-2|ADDA_HUMAN Isoform 2 of Alpha-adducin OS=Homo sapiens GN=ADD1		3	2	2	2	1	1	1	1	1	2	1	1	1	1	1	2	1	1	1	1	1	2	2019-01-05	2019-01-05	2019-01-05	84302	768	1	1	1	1	1	2	0.0024569	803690	60630	99468
293	21;300;517;1322;3943			P35637;P35637-2;Q92804;Q92804-2	P35637;P35637-2	5;5;1;1	5;5;1;1	5;5;1;1			>sp|P35637|FUS_HUMAN RNA-binding protein FUS OS=Homo sapiens GN=FUS PE=1 SV=1;>sp|P35637-2|FUS_HUMAN Isoform Short of RNA-binding protein FUS OS=Homo sapiens GN=FUS		4	5	5	5	5	5	4	5	5	5	5	5	4	5	5	5	5	5	4	5	5	5	2019-04-15	2019-04-15	2019-04-15	53425	526	5	5	5	5	5	5	4.782e-18	9470000	1012100	1322000
294	2378			P35658-5;P35658-3;P35658;P35658-4;P35658-2	P35658-5;P35658-3;P35658;P35658-4;P35658-2	1;1;1;1;1	1;1;1;1;1	1;1;1;1;1			>sp|P35658-5|NU214_HUMAN Isoform 5 of Nuclear pore complex protein Nup214 OS=Homo sapiens GN=NUP214;>sp|P35658-3|NU214_HUMAN Isoform 3 of Nuclear pore complex protein Nup214 OS=Homo sapiens GN=NUP214;>sp|P35658|NU214_HUMAN Nuclear pore complex protein Nup2		5	1	1	1	1	1	1	1	1	1	1	1	1	1	1	1	1	1	1	1	1	1	2019-01-01	2019-01-01	2019-01-01	215.4	2093	1	1	1	1	1	2	7.1392e-08	1040500	127600	142910
295	349;704;730;1039;1040;1095;1145;1327;1352;1364;1373;1377;1513;1587;1748;2159;2214;2241;2242;2501;2571;2601;2602;2652;2929;3059;3060;3073;3074;3202;3203;3481;3619;3628;3629;3686;3796;3842;3843;4125;4255;4442;4629;4693;4700;4765	14;15	337;467	P35908	P35908	46	46	1			>sp|P35908|K22E_HUMAN Keratin, type II cytoskeletal 2 epidermal OS=Homo sapiens GN=KRT2 PE=1 SV=2		1	46	46	1	43	42	46	44	46	45	43	42	46	44	46	45	1	1	1	1	1	1	79.5	79.5	2019-07-04	65432	639	73	76	81	74	74	77	0	887470000	137880000	126050000
296	1052;4194			P35998	P35998	2	2	2			>sp|P35998|PRS7_HUMAN 26S protease regulatory subunit 7 OS=Homo sapiens GN=PSMC2 PE=1 SV=3		1	2	2	2	2	2	2	2	2	2	2	2	2	2	2	2	2	2	2	2	2	2	2019-01-05	2019-01-05	2019-01-05	48633	433	2	2	2	2	2	2	0.28854	778620	148130	156990
297	1615;2073;2181			P36542;P36542-2	P36542;P36542-2	3;3	3;3	3;3			>sp|P36542|ATPG_HUMAN ATP synthase subunit gamma, mitochondrial OS=Homo sapiens GN=ATP5C1 PE=1 SV=1;>sp|P36542-2|ATPG_HUMAN Isoform Heart of ATP synthase subunit gamma, mitochondrial OS=Homo sapiens GN=ATP5C1		2	3	3	3	3	3	3	3	3	3	3	3	3	3	3	3	3	3	3	3	3	3	2019-08-17	2019-08-17	2019-08-17	32996	298	4	4	4	4	4	4	2.261e-17	7371100	827020	1379200
298	0;59;60;298;299;1047;1466;1741;1742;1743;2147;2900;3044;3228;3229;3371;3440;3587;4671			P36578	P36578	19	19	19			>sp|P36578|RL4_HUMAN 60S ribosomal protein L4 OS=Homo sapiens GN=RPL4 PE=1 SV=5		1	19	19	19	19	19	19	19	19	19	19	19	19	19	19	19	19	19	19	19	19	19	40.7	40.7	40.7	47697	427	24	26	24	23	26	27	6.5346e-116	138800000	19739000	21570000
299	840;1719;3386			P36873-2;P62136;P36873;P62140	P36873-2;P62136;P36873;P62140	3;3;3;2	3;3;3;2	3;3;3;2			>sp|P36873-2|PP1G_HUMAN Isoform Gamma-2 of Serine/threonine-protein phosphatase PP1-gamma catalytic subunit OS=Homo sapiens GN=PPP1CC;>sp|P62136|PP1A_HUMAN Serine/threonine-protein phosphatase PP1-alpha catalytic subunit OS=Homo sapiens GN=PPP1CA PE=1 SV=1		4	3	3	3	3	3	3	3	3	3	3	3	3	3	3	3	3	3	3	3	3	3	2019-01-13	2019-01-13	2019-01-13	38518	337	4	4	4	4	4	4	3.7084e-26	4382800	594830	805310
300	352;353;1440;2384;3191;4073;4074;4270			P36957	P36957	8	8	8			>sp|P36957|ODO2_HUMAN Dihydrolipoyllysine-residue succinyltransferase component of 2-oxoglutarate dehydrogenase complex, mitochondrial OS=Homo sapiens GN=DLST PE=1 SV=4		1	8	8	8	7	8	8	8	7	8	7	8	8	8	7	8	7	8	8	8	7	8	2019-03-18	2019-03-18	2019-03-18	48755	453	8	10	9	10	8	9	1.5487e-82	23935000	4181900	5031900
301	503;725;2356;2968;3411;3552;4103;4814			P37268	P37268	8	8	8			>sp|P37268|FDFT_HUMAN Squalene synthase OS=Homo sapiens GN=FDFT1 PE=1 SV=1		1	8	8	8	8	8	8	0	1	1	8	8	8	0	1	1	8	8	8	0	1	1	2019-05-24	2019-05-24	2019-05-24	48115	417	8	8	8		1	1	2.1947e-45	7961500	2564600	2608900
302	3007;3425;4725			P37802	P37802	3	3	3			>sp|P37802|TAGL2_HUMAN Transgelin-2 OS=Homo sapiens GN=TAGLN2 PE=1 SV=3		1	3	3	3	2	2	3	2	3	3	2	2	3	2	3	3	2	2	3	2	3	3	2019-01-24	2019-01-24	2019-01-24	22391	199	2	2	3	2	3	3	4.4039e-28	1444500	140440	184800
303	205;281;322;323;373;478;541;932;933;946;966;1304;2517;2781;2844;2871;2969;3243;3252;3253;3491;3523;3736;3795;4143;4267;4368;4369;4401;4503;4683			P38646	P38646	31	31	31			>sp|P38646|GRP75_HUMAN Stress-70 protein, mitochondrial OS=Homo sapiens GN=HSPA9 PE=1 SV=2		1	31	31	31	30	29	30	30	30	31	30	29	30	30	30	31	30	29	30	30	30	31	52.6	52.6	52.6	73.68	679	34	33	36	34	37	38	0	178450000	27958000	30875000
304	712;1608;2471;3488;4431;4471			P39019	P39019	6	6	6			>sp|P39019|RS19_HUMAN 40S ribosomal protein S19 OS=Homo sapiens GN=RPS19 PE=1 SV=2		1	6	6	6	6	6	6	6	6	6	6	6	6	6	6	6	6	6	6	6	6	6	31	31	31	2019-06-16	145	6	6	7	6	7	7	1.6167e-21	18215000	2394700	2443600
305	157;173;941;1003;1114;1213;1592;1792;1793;2204;2336;3120;3121;3560;3613;4161;4162;4209;4347;4681			P39023;Q92901	P39023	20;2	20;2	20;2			>sp|P39023|RL3_HUMAN 60S ribosomal protein L3 OS=Homo sapiens GN=RPL3 PE=1 SV=2		2	20	20	20	17	19	20	20	20	20	17	19	20	20	20	20	17	19	20	20	20	20	52.4	52.4	52.4	46108	403	21	24	26	25	26	27	4.8442e-121	101680000	12982000	17250000
306	880;1537;3181;3761;3848;3869;4051;4316;4354;4666;4823			P39656	P39656	11	11	11			>sp|P39656|OST48_HUMAN Dolichyl-diphosphooligosaccharide--protein glycosyltransferase 48 kDa subunit OS=Homo sapiens GN=DDOST PE=1 SV=4		1	11	11	11	10	9	10	9	9	6	10	9	10	9	9	6	10	9	10	9	9	6	45.2	45.2	45.2	50.8	456	10	10	11	9	9	6	3.0263e-93	22213000	6228300	5604900
307	332;2964;3339;4230			P40227;Q92526	P40227	4;1	4;1	4;1			>sp|P40227|TCPZ_HUMAN T-complex protein 1 subunit zeta OS=Homo sapiens GN=CCT6A PE=1 SV=3		2	4	4	4	4	4	4	4	4	4	4	4	4	4	4	4	4	4	4	4	4	4	2019-06-16	2019-06-16	2019-06-16	58024	531	5	5	5	5	5	5	1.468e-59	6464200	745900	1166100
308	117;477;1482;2133;2237;2953;4286;4764;4806			P40429;Q6NVV1	P40429	9;3	9;3	9;3			>sp|P40429|RL13A_HUMAN 60S ribosomal protein L13a OS=Homo sapiens GN=RPL13A PE=1 SV=2		2	9	9	9	8	9	9	9	9	9	8	9	9	9	9	9	8	9	9	9	9	9	41.4	41.4	41.4	23577	203	9	10	10	10	10	10	4.9719e-25	38942000	5080900	5940700
309	142;1563;1762;1961			P40926	P40926	4	4	4			>sp|P40926|MDHM_HUMAN Malate dehydrogenase, mitochondrial OS=Homo sapiens GN=MDH2 PE=1 SV=3		1	4	4	4	0	2	4	4	3	3	0	2	4	4	3	3	0	2	4	4	3	3	2019-08-14	2019-08-14	2019-08-14	35503	338		2	4	4	3	3	9.8883e-10	2719400	0	60144
310	88;248;502;549;584;678;883;986;1096;1253;1358;1609;1664;1881;2739;2890;2922;2945;3504;3550;3788;3937;3956;3973;4030;4170;4356			P40939	P40939	27	27	27			>sp|P40939|ECHA_HUMAN Trifunctional enzyme subunit alpha, mitochondrial OS=Homo sapiens GN=HADHA PE=1 SV=2		1	27	27	27	27	27	27	24	23	21	27	27	27	24	23	21	27	27	27	24	23	21	53.1	53.1	53.1	82999	763	34	34	33	29	27	26	0	107690000	27241000	34828000
311	513;682;1111;1154;1252;1503;1854;1983;2338;2352;2528;2580;2589;2659;2841;2887;3123;3177;3196;3349;3536;3910;3946;4245;4279;4715;4752			P41252	P41252	27	27	27			>sp|P41252|SYIC_HUMAN Isoleucyl-tRNA synthetase, cytoplasmic OS=Homo sapiens GN=IARS PE=1 SV=2		1	27	27	27	24	24	24	25	26	27	24	24	24	25	26	27	24	24	24	25	26	27	2019-01-31	2019-01-31	2019-01-31	144.5	1262	27	27	27	27	28	29	1.1387e-281	70988000	8079800	9286200
312	3263;3768;4736			P42166;P42167;P42167-2	P42166;P42167;P42167-2	3;3;3	3;3;3	3;3;3			>sp|P42166|LAP2A_HUMAN Lamina-associated polypeptide 2, isoform alpha OS=Homo sapiens GN=TMPO PE=1 SV=2;>sp|P42167|LAP2B_HUMAN Lamina-associated polypeptide 2, isoforms beta/gamma OS=Homo sapiens GN=TMPO PE=1 SV=2;>sp|P42167-2|LAP2B_HUMAN Isoform Gamma of		3	3	3	3	2	3	3	2	2	3	2	3	3	2	2	3	2	3	3	2	2	3	2019-05-07	2019-05-07	2019-05-07	75491	694	2	3	3	2	2	3	8.6745e-10	4941700	872560	1125800
313	3706			P42285	P42285	1	1	1			>sp|P42285|SK2L2_HUMAN Superkiller viralicidic activity 2-like 2 OS=Homo sapiens GN=SKIV2L2 PE=1 SV=3		1	1	1	1	0	0	1	0	1	1	0	0	1	0	1	1	0	0	1	0	1	1	2	2	2	117.8	1042			1		1	1	0.013226	256000	0	0
314	375;4017			P42356;P42356-2	P42356;P42356-2	2;1	2;1	2;1			>sp|P42356|PI4KA_HUMAN Phosphatidylinositol 4-kinase alpha OS=Homo sapiens GN=PI4KA PE=1 SV=3;>sp|P42356-2|PI4KA_HUMAN Isoform 2 of Phosphatidylinositol 4-kinase alpha OS=Homo sapiens GN=PI4KA		2	2	2	2	2	2	2	1	1	0	2	2	2	1	1	0	2	2	2	1	1	0	2019-06-01	2019-06-01	2019-06-01	231.32	2044	2	2	2	1	1		3.671e-06	583680	134070	202810
315	2742;2811			P42677;Q71UM5	P42677;Q71UM5	2;2	2;2	2;2			>sp|P42677|RS27_HUMAN 40S ribosomal protein S27 OS=Homo sapiens GN=RPS27 PE=1 SV=3;>sp|Q71UM5|RS27L_HUMAN 40S ribosomal protein S27-like OS=Homo sapiens GN=RPS27L PE=1 SV=3		2	2	2	2	2	2	2	2	2	2	2	2	2	2	2	2	2	2	2	2	2	2	25	25	25	9461	84	2	2	2	2	2	2	0.00020481	7680100	1417500	1673700
316	2251;2432;2550;3204;3812;4168;4352			P42704	P42704	7	7	7			>sp|P42704|LPPRC_HUMAN Leucine-rich PPR motif-containing protein, mitochondrial OS=Homo sapiens GN=LRPPRC PE=1 SV=3		1	7	7	7	6	7	7	6	6	6	6	7	7	6	6	6	6	7	7	6	6	6	2019-09-07	2019-09-07	2019-09-07	157.9	1394	7	8	8	6	7	6	5.7406e-37	7462300	1471900	2051400
317	2610;3327;4440			P42766	P42766	3	3	3			>sp|P42766|RL35_HUMAN 60S ribosomal protein L35 OS=Homo sapiens GN=RPL35 PE=1 SV=2		1	3	3	3	3	2	3	3	3	3	3	2	3	3	3	3	3	2	3	3	3	3	26	26	26	14551	123	4	2	4	4	4	4	1.1609e-05	16984000	2187600	2200900
318	632;1459;1791;2290;3730;4360;4812			P43243	P43243	7	7	7			>sp|P43243|MATR3_HUMAN Matrin-3 OS=Homo sapiens GN=MATR3 PE=1 SV=2		1	7	7	7	7	7	7	7	7	7	7	7	7	7	7	7	7	7	7	7	7	7	14	14	14	94622	847	7	7	7	7	7	7	2.0145e-32	12327000	1187900	1751900
319	2532			P43246	P43246	1	1	1			>sp|P43246|MSH2_HUMAN DNA mismatch repair protein Msh2 OS=Homo sapiens GN=MSH2 PE=1 SV=1		1	1	1	1	1	1	1	1	1	1	1	1	1	1	1	1	1	1	1	1	1	1	2019-05-01	2019-05-01	2019-05-01	104.74	934	1	1	1	1	1	1	0.00025033	551510	91671	126460
320	1517			P43307;P43307-2	P43307;P43307-2	1;1	1;1	1;1			>sp|P43307|SSRA_HUMAN Translocon-associated protein subunit alpha OS=Homo sapiens GN=SSR1 PE=1 SV=3;>sp|P43307-2|SSRA_HUMAN Isoform 2 of Translocon-associated protein subunit alpha OS=Homo sapiens GN=SSR1		2	1	1	1	1	1	1	1	0	1	1	1	1	1	0	1	1	1	1	1	0	1	2019-02-05	2019-02-05	2019-02-05	32235	286	1	1	1	1		1	1.0479e-12	707380	189170	202380
321	913;914			P43686;P43686-2	P43686;P43686-2	2;2	2;2	2;2			>sp|P43686|PRS6B_HUMAN 26S protease regulatory subunit 6B OS=Homo sapiens GN=PSMC4 PE=1 SV=2;>sp|P43686-2|PRS6B_HUMAN Isoform 2 of 26S protease regulatory subunit 6B OS=Homo sapiens GN=PSMC4		2	2	2	2	2	2	2	2	2	2	2	2	2	2	2	2	2	2	2	2	2	2	2019-05-04	2019-05-04	2019-05-04	47366	418	2	2	2	2	2	2	0.0030155	805440	105540	157790
322	394;1336;2744;2745;2756;3126;3514;3515;3933;4239;4462;4626;4651;4763;4811			P45880;P45880-1;P45880-2	P45880;P45880-1;P45880-2	15;14;14	15;14;14	15;14;14			>sp|P45880|VDAC2_HUMAN Voltage-dependent anion-selective channel protein 2 OS=Homo sapiens GN=VDAC2 PE=1 SV=2;>sp|P45880-1|VDAC2_HUMAN Isoform 1 of Voltage-dependent anion-selective channel protein 2 OS=Homo sapiens GN=VDAC2;>sp|P45880-2|VDAC2_HUMAN Isofor		3	15	15	15	15	15	15	15	15	15	15	15	15	15	15	15	15	15	15	15	15	15	68	68	68	31566	294	19	19	19	19	19	19	2.3418e-156	117210000	18279000	22768000
323	219;4371			P46060	P46060	2	2	2			>sp|P46060|RAGP1_HUMAN Ran GTPase-activating protein 1 OS=Homo sapiens GN=RANGAP1 PE=1 SV=1		1	2	2	2	2	2	2	2	2	2	2	2	2	2	2	2	2	2	2	2	2	2	2019-01-06	2019-01-06	2019-01-06	63541	587	3	3	3	3	3	3	0.00011817	4161500	492390	762430
324	617;890;2418;2803			P46087;P46087-2	P46087;P46087-2	4;4	4;4	4;4			>sp|P46087|NOP2_HUMAN Putative ribosomal RNA methyltransferase NOP2 OS=Homo sapiens GN=NOP2 PE=1 SV=2;>sp|P46087-2|NOP2_HUMAN Isoform 2 of Putative ribosomal RNA methyltransferase NOP2 OS=Homo sapiens GN=NOP2		2	4	4	4	2	2	2	3	4	4	2	2	2	3	4	4	2	2	2	3	4	4	2019-03-07	2019-03-07	2019-03-07	89301	812	2	2	2	3	4	4	7.2666e-13	3728900	267690	344480
325	1921;2832;3159;3160;3929			P46776	P46776	5	5	5			>sp|P46776|RL27A_HUMAN 60S ribosomal protein L27a OS=Homo sapiens GN=RPL27A PE=1 SV=2		1	5	5	5	5	5	5	5	5	5	5	5	5	5	5	5	5	5	5	5	5	5	2019-01-31	2019-01-31	2019-01-31	16561	148	6	6	7	6	7	6	5.3296e-45	32609000	4287400	4687700
326	590;805;1606;1745;2070;2787;3283;3435;3890;4327;4561;4770			P46777	P46777	12	12	12			>sp|P46777|RL5_HUMAN 60S ribosomal protein L5 OS=Homo sapiens GN=RPL5 PE=1 SV=3		1	12	12	12	10	10	10	12	11	12	10	10	10	12	11	12	10	10	10	12	11	12	49.2	49.2	49.2	34362	297	12	14	13	16	14	15	1.3575e-84	73931000	9193700	10408000
327	1596;2120;4063;4616			P46778	P46778	4	4	4			>sp|P46778|RL21_HUMAN 60S ribosomal protein L21 OS=Homo sapiens GN=RPL21 PE=1 SV=2		1	4	4	4	4	4	4	4	4	4	4	4	4	4	4	4	4	4	4	4	4	4	32.5	32.5	32.5	18565	160	6	7	6	6	7	6	2.1221e-55	32643000	4103500	5181800
328	2173;2203;2975;3061;3404;3499;4165			P46779	P46779	7	7	7			>sp|P46779|RL28_HUMAN 60S ribosomal protein L28 OS=Homo sapiens GN=RPL28 PE=1 SV=3		1	7	7	7	6	6	7	7	7	7	6	6	7	7	7	7	6	6	7	7	7	7	37.2	37.2	37.2	15747	137	6	6	8	8	8	9	1.0024e-13	19643000	2139300	2063500
329	1601;1734;2316;2346;2439;2675;3420;3458;3743			P46781	P46781	9	9	9			>sp|P46781|RS9_HUMAN 40S ribosomal protein S9 OS=Homo sapiens GN=RPS9 PE=1 SV=3		1	9	9	9	6	7	8	8	9	8	6	7	8	8	9	8	6	7	8	8	9	8	34	34	34	22591	194	7	8	9	9	11	9	1.9862e-12	27256000	3447800	3757200
330	314;1512;2758;3251;3913;3964;4464;4661;4772			P46782	P46782	9	9	9			>sp|P46782|RS5_HUMAN 40S ribosomal protein S5 OS=Homo sapiens GN=RPS5 PE=1 SV=4		1	9	9	9	8	8	7	7	7	8	8	8	7	7	7	8	8	8	7	7	7	8	53.9	53.9	53.9	22876	204	9	9	8	9	9	9	4.6877e-110	48915000	6562500	8134400
331	98;1583;1635;1693			P46783;Q9NQ39	P46783;Q9NQ39	4;2	4;2	4;2			>sp|P46783|RS10_HUMAN 40S ribosomal protein S10 OS=Homo sapiens GN=RPS10 PE=1 SV=1;>sp|Q9NQ39|RS10L_HUMAN Putative 40S ribosomal protein S10-like OS=Homo sapiens GN=RPS10P5 PE=5 SV=1		2	4	4	4	3	2	4	3	3	3	3	2	4	3	3	3	3	2	4	3	3	3	2019-03-27	2019-03-27	2019-03-27	18898	165	3	2	4	3	3	3	3.3009e-18	14143000	1529200	2005000
332	8;9;403;1276;4080;4116			P46821	P46821	6	6	6			>sp|P46821|MAP1B_HUMAN Microtubule-associated protein 1B OS=Homo sapiens GN=MAP1B PE=1 SV=2		1	6	6	6	4	4	5	6	6	6	4	4	5	6	6	6	4	4	5	6	6	6	2019-04-04	2019-04-04	2019-04-04	270.63	2468	4	4	5	6	6	6	3.8953e-10	4491200	418810	458990
333	2541			P47755;P52907	P47755;P52907	1;1	1;1	1;1			>sp|P47755|CAZA2_HUMAN F-actin-capping protein subunit alpha-2 OS=Homo sapiens GN=CAPZA2 PE=1 SV=3;>sp|P52907|CAZA1_HUMAN F-actin-capping protein subunit alpha-1 OS=Homo sapiens GN=CAPZA1 PE=1 SV=3		2	1	1	1	1	1	1	1	1	1	1	1	1	1	1	1	1	1	1	1	1	1	2019-05-03	2019-05-03	2019-05-03	32949	286	1	1	1	1	1	1	0.00094712	2492000	299040	418770
334	24;126;674;737;738;768;1345;1475;1648;1659;2282;2420;3640;4086;4362			P47897	P47897	15	15	15			>sp|P47897|SYQ_HUMAN Glutaminyl-tRNA synthetase OS=Homo sapiens GN=QARS PE=1 SV=1		1	15	15	15	12	12	12	14	13	15	12	12	12	14	13	15	12	12	12	14	13	15	2019-06-27	2019-06-27	2019-06-27	87798	775	14	13	13	16	15	17	2.0498e-102	23779000	2866300	3606300
335	310;2283			P47914	P47914	2	2	2			>sp|P47914|RL29_HUMAN 60S ribosomal protein L29 OS=Homo sapiens GN=RPL29 PE=1 SV=2		1	2	2	2	2	2	2	2	2	2	2	2	2	2	2	2	2	2	2	2	2	2	2019-05-14	2019-05-14	2019-05-14	17752	159	2	2	2	2	2	2	8.0725e-08	10386000	1742500	1616700
336	2812;3888			P48047	P48047	2	2	2			>sp|P48047|ATPO_HUMAN ATP synthase subunit O, mitochondrial OS=Homo sapiens GN=ATP5O PE=1 SV=1		1	2	2	2	2	2	2	2	2	2	2	2	2	2	2	2	2	2	2	2	2	2	2019-02-12	2019-02-12	2019-02-12	23277	213	2	2	2	2	2	2	0.023656	2948200	452970	443700
337	2793			P48556	P48556	1	1	1			>sp|P48556|PSMD8_HUMAN 26S proteasome non-ATPase regulatory subunit 8 OS=Homo sapiens GN=PSMD8 PE=1 SV=2		1	1	1	1	1	1	1	1	1	1	1	1	1	1	1	1	1	1	1	1	1	1	2019-03-04	2019-03-04	2019-03-04	39611	350	1	1	1	1	1	1	8.9432e-05	1461800	205720	325270
338	965;1683;2382;4665			P48643	P48643	4	4	4			>sp|P48643|TCPE_HUMAN T-complex protein 1 subunit epsilon OS=Homo sapiens GN=CCT5 PE=1 SV=1		1	4	4	4	4	4	3	4	4	4	4	4	3	4	4	4	4	4	3	4	4	4	2019-05-13	2019-05-13	2019-05-13	59.67	541	4	4	3	4	4	4	1.1526e-28	6256000	955220	1297200
339	1321			P49006	P49006	1	1	1			>sp|P49006|MRP_HUMAN MARCKS-related protein OS=Homo sapiens GN=MARCKSL1 PE=1 SV=2		1	1	1	1	1	1	1	1	1	1	1	1	1	1	1	1	1	1	1	1	1	1	2019-07-07	2019-07-07	2019-07-07	19529	195	3	3	3	3	3	3	0.0035463	6069800	966380	1007000
340	132;446;2061;2736			P49207	P49207	4	4	4			>sp|P49207|RL34_HUMAN 60S ribosomal protein L34 OS=Homo sapiens GN=RPL34 PE=1 SV=3		1	4	4	4	3	3	3	4	4	4	3	3	3	4	4	4	3	3	3	4	4	4	2019-02-28	2019-02-28	2019-02-28	13293	117	3	3	3	4	4	4	5.7228e-05	8757700	773190	749630
341	29;235;637;652;694;1046;1058;1424;1532;1653;1939;2343;2426;2619;2628;2682;3475;3668;4014;4312;4420;4601;4649			P49327	P49327	23	23	23			>sp|P49327|FAS_HUMAN Fatty acid synthase OS=Homo sapiens GN=FASN PE=1 SV=3		1	23	23	23	20	22	21	20	21	21	20	22	21	20	21	21	20	22	21	20	21	21	2019-05-17	2019-05-17	2019-05-17	273.42	2511	20	23	23	22	21	22	1.845e-146	41078000	5027500	8216800
342	407;1882;2049;3094;3199;4660			P49368	P49368	6	6	6			>sp|P49368|TCPG_HUMAN T-complex protein 1 subunit gamma OS=Homo sapiens GN=CCT3 PE=1 SV=4		1	6	6	6	5	6	6	5	6	6	5	6	6	5	6	6	5	6	6	5	6	6	2019-03-18	2019-03-18	2019-03-18	60533	545	5	6	6	5	6	6	3.9923e-23	12029000	1464100	1498400
343	69;99;612;619;658;828;866;895;1182;1326;1403;1528;2118;2215;2487;3112;3304;3976;3977;4139;4187;4266;4694			P49411	P49411	23	23	23			>sp|P49411|EFTU_HUMAN Elongation factor Tu, mitochondrial OS=Homo sapiens GN=TUFM PE=1 SV=2		1	23	23	23	23	22	22	19	15	19	23	22	22	19	15	19	23	22	22	19	15	19	61.5	61.5	61.5	49541	452	30	30	31	22	17	22	4.1448e-166	108260000	28955000	34044000
344	3193			P49588	P49588	1	1	1			>sp|P49588|SYAC_HUMAN Alanyl-tRNA synthetase, cytoplasmic OS=Homo sapiens GN=AARS PE=1 SV=2		1	1	1	1	0	1	1	1	1	1	0	1	1	1	1	1	0	1	1	1	1	1	2	2	2	106.81	968		1	1	1	1	1	0.0064174	231100	0	19421
345	1122;1872;2879			P49721	P49721	3	3	3			>sp|P49721|PSB2_HUMAN Proteasome subunit beta type-2 OS=Homo sapiens GN=PSMB2 PE=1 SV=1		1	3	3	3	3	3	3	3	3	3	3	3	3	3	3	3	3	3	3	3	3	3	2019-04-25	2019-04-25	2019-04-25	22836	201	3	3	3	3	3	3	3.667e-21	4880500	606420	877950
346	1937;3454			P49755	P49755	2	2	2			>sp|P49755|TMEDA_HUMAN Transmembrane emp24 domain-containing protein 10 OS=Homo sapiens GN=TMED10 PE=1 SV=2		1	2	2	2	2	2	2	1	2	2	2	2	2	1	2	2	2	2	2	1	2	2	2019-08-12	2019-08-12	2019-08-12	24976	219	2	2	2	1	2	2	0.30497	4510100	1079100	1386700
347	209;355;491;669;670;776;777;856;945;1017;1063;1200;1288;1813;1951;2105;2165;2167;2368;2464;2469;2479;2518;2519;2530;2531;2639;2644;2802;3436			P49756;P49756-3;P49756-2;P49756-4	P49756	30;13;13;2	30;13;13;2	30;13;13;2			>sp|P49756|RBM25_HUMAN RNA-binding protein 25 OS=Homo sapiens GN=RBM25 PE=1 SV=3		4	30	30	30	28	26	28	28	29	29	28	26	28	28	29	29	28	26	28	28	29	29	36.1	36.1	36.1	100.18	843	43	44	44	42	45	42	6.3569e-209	268640000	37852000	39857000
348	819;906;4607;4746			P49792	P49792	4	4	4			>sp|P49792|RBP2_HUMAN E3 SUMO-protein ligase RanBP2 OS=Homo sapiens GN=RANBP2 PE=1 SV=2		1	4	4	4	4	4	4	4	4	4	4	4	4	4	4	4	4	4	4	4	4	4	2019-04-02	2019-04-02	2019-04-02	358.2	3224	4	4	4	4	4	4	3.9218e-20	5176200	787040	992740
349	1056;4483			P50395;P31150	P50395;P31150	2;1	2;1	2;1			>sp|P50395|GDIB_HUMAN Rab GDP dissociation inhibitor beta OS=Homo sapiens GN=GDI2 PE=1 SV=2;>sp|P31150|GDIA_HUMAN Rab GDP dissociation inhibitor alpha OS=Homo sapiens GN=GDI1 PE=1 SV=2		2	2	2	2	1	0	2	0	0	1	1	0	2	0	0	1	1	0	2	0	0	1	2019-05-08	2019-05-08	2019-05-08	50663	445	1		2			1	0.0044526	255890	6534.5	0
350	1564;2866;4193			P50402	P50402	3	3	3			>sp|P50402|EMD_HUMAN Emerin OS=Homo sapiens GN=EMD PE=1 SV=1		1	3	3	3	3	3	3	3	3	3	3	3	3	3	3	3	3	3	3	3	3	3	2019-03-17	2019-03-17	2019-03-17	28994	254	3	3	3	3	3	3	6.9915e-08	1988300	459790	572830
351	266;508;2773;2935;3438;4236			P50914	P50914	6	6	6			>sp|P50914|RL14_HUMAN 60S ribosomal protein L14 OS=Homo sapiens GN=RPL14 PE=1 SV=4		1	6	6	6	4	5	6	6	6	5	4	5	6	6	6	5	4	5	6	6	6	5	2019-09-27	2019-09-27	2019-09-27	23432	215	5	6	7	7	8	7	2.1011e-49	33636000	3040900	5057000
352	180;1025;2364;2431;3317			P50990	P50990	5	5	5			>sp|P50990|TCPQ_HUMAN T-complex protein 1 subunit theta OS=Homo sapiens GN=CCT8 PE=1 SV=4		1	5	5	5	5	4	5	5	5	5	5	4	5	5	5	5	5	4	5	5	5	5	2019-02-14	2019-02-14	2019-02-14	59.62	548	5	4	6	6	5	5	3.5042e-30	9512100	1010900	1125100
353	239;316;1785;4040			P50991	P50991	4	4	4			>sp|P50991|TCPD_HUMAN T-complex protein 1 subunit delta OS=Homo sapiens GN=CCT4 PE=1 SV=4		1	4	4	4	4	4	4	4	3	3	4	4	4	4	3	3	4	4	4	4	3	3	2019-01-12	2019-01-12	2019-01-12	57924	539	4	4	4	4	3	3	1.1371e-14	7665500	1124000	1600100
354	1531			P51148	P51148	1	1	1			>sp|P51148|RAB5C_HUMAN Ras-related protein Rab-5C OS=Homo sapiens GN=RAB5C PE=1 SV=2		1	1	1	1	1	1	1	0	0	0	1	1	1	0	0	0	1	1	1	0	0	0	2019-06-05	2019-06-05	2019-06-05	23482	216	1	1	1				0.0086451	417480	192340	10636
355	814			P51398	P51398	1	1	1			>sp|P51398|RT29_HUMAN 28S ribosomal protein S29, mitochondrial OS=Homo sapiens GN=DAP3 PE=1 SV=1		1	1	1	1	1	1	1	1	1	1	1	1	1	1	1	1	1	1	1	1	1	1	5	5	5	45566	398	1	1	1	1	1	1	0.00086287	582440	105840	103170
356	3124;4502			P51571	P51571	2	2	2			>sp|P51571|SSRD_HUMAN Translocon-associated protein subunit delta OS=Homo sapiens GN=SSR4 PE=1 SV=1		1	2	2	2	2	2	2	2	2	1	2	2	2	2	2	1	2	2	2	2	2	1	2019-05-18	2019-05-18	2019-05-18	18998	173	2	2	2	2	2	1	2.1124e-06	2486600	557300	672040
357	2311			P51572	P51572	1	1	1			>sp|P51572|BAP31_HUMAN B-cell receptor-associated protein 31 OS=Homo sapiens GN=BCAP31 PE=1 SV=3		1	1	1	1	1	1	1	1	1	1	1	1	1	1	1	1	1	1	1	1	1	1	2019-01-06	2019-01-06	2019-01-06	27991	246	1	1	1	1	1	1	0.013281	1246200	134870	241490
358	1626;1650;1686;1885;3189;4745			P51648-2;P51648;P43353;P30838;P43353-2;P48448	P51648-2;P51648	6;6;1;1;1;1	6;6;1;1;1;1	6;6;1;1;1;1			>sp|P51648-2|AL3A2_HUMAN Isoform 2 of Fatty aldehyde dehydrogenase OS=Homo sapiens GN=ALDH3A2;>sp|P51648|AL3A2_HUMAN Fatty aldehyde dehydrogenase OS=Homo sapiens GN=ALDH3A2 PE=1 SV=1		6	6	6	6	6	6	6	5	4	5	6	6	6	5	4	5	6	6	6	5	4	5	2019-04-14	2019-04-14	2019-04-14	57669	508	6	6	6	5	4	5	7.9061e-13	6527500	1808000	1733900
359	1752			P51991;P51991-2	P51991;P51991-2	1;1	1;1	1;1			>sp|P51991|ROA3_HUMAN Heterogeneous nuclear ribonucleoprotein A3 OS=Homo sapiens GN=HNRNPA3 PE=1 SV=2;>sp|P51991-2|ROA3_HUMAN Isoform 2 of Heterogeneous nuclear ribonucleoprotein A3 OS=Homo sapiens GN=HNRNPA3		2	1	1	1	0	0	0	0	1	1	0	0	0	0	1	1	0	0	0	0	1	1	2019-06-02	2019-06-02	2019-06-02	39594	378					1	1	0.010382	329140	0	0
360	19;127;1077;1307;1396;1453;2409;2883;2884;2949;3091;3291;4319			P52272;P52272-2	P52272;P52272-2	13;13	13;13	13;13			>sp|P52272|HNRPM_HUMAN Heterogeneous nuclear ribonucleoprotein M OS=Homo sapiens GN=HNRNPM PE=1 SV=3;>sp|P52272-2|HNRPM_HUMAN Isoform 2 of Heterogeneous nuclear ribonucleoprotein M OS=Homo sapiens GN=HNRNPM		2	13	13	13	12	12	13	12	12	13	12	12	13	12	12	13	12	12	13	12	12	13	2019-09-25	2019-09-25	2019-09-25	77515	730	13	13	15	13	14	13	3.8263e-69	31944000	4488500	4919900
361	153			P52434	P52434	1	1	1			>sp|P52434|RPAB3_HUMAN DNA-directed RNA polymerases I, II, and III subunit RPABC3 OS=Homo sapiens GN=POLR2H PE=1 SV=4		1	1	1	1	1	1	1	1	1	1	1	1	1	1	1	1	1	1	1	1	1	1	2019-07-12	2019-07-12	2019-07-12	17143	150	1	1	1	1	1	1	0.0048016	389480	32669	51746
362	792;4337;4547			P52597	P52597	3	2	2			>sp|P52597|HNRPF_HUMAN Heterogeneous nuclear ribonucleoprotein F OS=Homo sapiens GN=HNRNPF PE=1 SV=3		1	3	2	2	3	3	3	3	2	2	2	2	2	2	1	1	2	2	2	2	1	1	2019-07-13	2019-03-11	2019-03-11	45671	415	2	2	2	2	1	1	7.8122e-05	1959400	257810	369990
363	1807			P52701;P52701-2	P52701;P52701-2	1;1	1;1	1;1			>sp|P52701|MSH6_HUMAN DNA mismatch repair protein Msh6 OS=Homo sapiens GN=MSH6 PE=1 SV=2;>sp|P52701-2|MSH6_HUMAN Isoform GTBP-alt of DNA mismatch repair protein Msh6 OS=Homo sapiens GN=MSH6		2	1	1	1	1	1	1	1	1	1	1	1	1	1	1	1	1	1	1	1	1	1	0.9	0.9	0.9	152.78	1360	1	1	1	1	1	1	0.00011308	375530	67594	104440
364	4173			P52732	P52732	1	1	1			>sp|P52732|KIF11_HUMAN Kinesin-like protein KIF11 OS=Homo sapiens GN=KIF11 PE=1 SV=2		1	1	1	1	1	1	1	1	1	1	1	1	1	1	1	1	1	1	1	1	1	1	1	1	1	119.16	1056	1	1	1	1	1	1	0.037457	359740	57824	70951
365	2166;3214			P52815	P52815	2	2	2			>sp|P52815|RM12_HUMAN 39S ribosomal protein L12, mitochondrial OS=Homo sapiens GN=MRPL12 PE=1 SV=2		1	2	2	2	2	2	2	2	2	2	2	2	2	2	2	2	2	2	2	2	2	2	2019-06-11	2019-06-11	2019-06-11	21348	198	2	2	2	2	2	2	1.9313e-07	3716700	631450	642740
366	1118;1425;1436			P53007	P53007	3	3	3			>sp|P53007|TXTP_HUMAN Tricarboxylate transport protein, mitochondrial OS=Homo sapiens GN=SLC25A1 PE=1 SV=2		1	3	3	3	3	3	2	2	1	1	3	3	2	2	1	1	3	3	2	2	1	1	2019-01-15	2019-01-15	2019-01-15	34012	311	3	3	2	2	1	1	0.0051297	1381600	390600	490210
367	2177;2548			P53618	P53618	2	2	2			>sp|P53618|COPB_HUMAN Coatomer subunit beta OS=Homo sapiens GN=COPB1 PE=1 SV=3		1	2	2	2	2	2	2	1	2	2	2	2	2	1	2	2	2	2	2	1	2	2	2019-02-02	2019-02-02	2019-02-02	107.14	953	2	2	2	1	2	2	0.0016693	304130	67280	82464
368	2707			P53621-2;P53621	P53621-2;P53621	1;1	1;1	1;1			>sp|P53621-2|COPA_HUMAN Isoform 2 of Coatomer subunit alpha OS=Homo sapiens GN=COPA;>sp|P53621|COPA_HUMAN Coatomer subunit alpha OS=Homo sapiens GN=COPA PE=1 SV=2		2	1	1	1	1	1	1	0	0	0	1	1	1	0	0	0	1	1	1	0	0	0	2019-01-01	2019-01-01	2019-01-01	139.32	1233	1	1	1				0.0062367	291570	94705	139310
369	135;1486;2047;2206;3097;3361;4033;4335;4643;4750	70	996	P53675;P53675-2	P53675;P53675-2	10;10	1;1	1;1			>sp|P53675|CLH2_HUMAN Clathrin heavy chain 2 OS=Homo sapiens GN=CLTCL1 PE=1 SV=2;>sp|P53675-2|CLH2_HUMAN Isoform 2 of Clathrin heavy chain 2 OS=Homo sapiens GN=CLTCL1		2	10	1	1	10	10	10	9	10	9	1	1	1	1	1	0	1	1	1	1	1	0	2019-01-07	0.7	0.7	187.03	1640	1	1	1	1	1		7.0825e-117	1369900	239450	242970
370	926			P53999	P53999	1	1	1			>sp|P53999|TCP4_HUMAN Activated RNA polymerase II transcriptional coactivator p15 OS=Homo sapiens GN=SUB1 PE=1 SV=3		1	1	1	1	1	1	1	1	1	1	1	1	1	1	1	1	1	1	1	1	1	1	2019-07-08	2019-07-08	2019-07-08	14395	127	1	1	1	1	1	1	0.03305	907080	122630	142740
371	454;577;1460;2043;2067;2250;2345;2564;2603;2910;3111;3521;3786;4273;4377			P54136;P54136-2	P54136;P54136-2	15;13	15;13	15;13			>sp|P54136|SYRC_HUMAN Arginyl-tRNA synthetase, cytoplasmic OS=Homo sapiens GN=RARS PE=1 SV=2;>sp|P54136-2|SYRC_HUMAN Isoform Monomeric of Arginyl-tRNA synthetase, cytoplasmic OS=Homo sapiens GN=RARS		2	15	15	15	14	13	15	12	12	15	14	13	15	12	12	15	14	13	15	12	12	15	2019-08-28	2019-08-28	2019-08-28	75378	660	14	15	16	13	13	16	3.3934e-96	33976000	4437900	5065000
372	1397			P54819;P54819-2;P54819-5;P54819-6	P54819;P54819-2;P54819-5;P54819-6	1;1;1;1	1;1;1;1	1;1;1;1			>sp|P54819|KAD2_HUMAN Adenylate kinase 2, mitochondrial OS=Homo sapiens GN=AK2 PE=1 SV=2;>sp|P54819-2|KAD2_HUMAN Isoform 2 of Adenylate kinase 2, mitochondrial OS=Homo sapiens GN=AK2;>sp|P54819-5|KAD2_HUMAN Isoform 5 of Adenylate kinase 2, mitochondrial OS		4	1	1	1	1	0	1	1	1	1	1	0	1	1	1	1	1	0	1	1	1	1	2019-05-10	2019-05-10	2019-05-10	26477	239	1		1	1	1	1	0.00010878	556350	54860	0
373	33;483;1041;1477;1867;3299;4087			P54886;P54886-2	P54886;P54886-2	7;7	7;7	7;7			>sp|P54886|P5CS_HUMAN Delta-1-pyrroline-5-carboxylate synthase OS=Homo sapiens GN=ALDH18A1 PE=1 SV=2;>sp|P54886-2|P5CS_HUMAN Isoform Short of Delta-1-pyrroline-5-carboxylate synthase OS=Homo sapiens GN=ALDH18A1		2	7	7	7	6	7	6	7	7	6	6	7	6	7	7	6	6	7	6	7	7	6	13	13	13	87301	795	6	7	6	7	7	6	7.1399e-32	7966700	868460	1126900
374	2647			P55036;P55036-2	P55036;P55036-2	1;1	1;1	1;1			>sp|P55036|PSMD4_HUMAN 26S proteasome non-ATPase regulatory subunit 4 OS=Homo sapiens GN=PSMD4 PE=1 SV=1;>sp|P55036-2|PSMD4_HUMAN Isoform Rpn10E of 26S proteasome non-ATPase regulatory subunit 4 OS=Homo sapiens GN=PSMD4		2	1	1	1	1	1	1	1	1	1	1	1	1	1	1	1	1	1	1	1	1	1	4	4	4	40736	377	1	1	1	1	1	1	0.028494	1024900	199750	210070
375	1079;1146;1816;2567;2788			P55060;P55060-3;P55060-2	P55060;P55060-3	5;5;2	5;5;2	5;5;2			>sp|P55060|XPO2_HUMAN Exportin-2 OS=Homo sapiens GN=CSE1L PE=1 SV=3;>sp|P55060-3|XPO2_HUMAN Isoform 3 of Exportin-2 OS=Homo sapiens GN=CSE1L		3	5	5	5	4	4	4	1	5	4	4	4	4	1	5	4	4	4	4	1	5	4	2019-07-08	2019-07-08	2019-07-08	110.42	971	4	4	4	1	5	4	2.9216e-50	8201600	867760	809310
376	183;358;406;703;973;985;1467;1539;2057;2223;2234;2308;2372;2966;3239;4625	71	550	P55072	P55072	16	16	16			>sp|P55072|TERA_HUMAN Transitional endoplasmic reticulum ATPase OS=Homo sapiens GN=VCP PE=1 SV=4		1	16	16	16	16	15	16	13	11	12	16	15	16	13	11	12	16	15	16	13	11	12	31.6	31.6	31.6	89321	806	18	18	19	16	13	14	1.7122e-150	42074000	6964600	12337000
377	276;315;660;736;815;1002;1180;1183;2162;2216;2332;2795;3209;4084;4325			P55084	P55084	15	15	15			>sp|P55084|ECHB_HUMAN Trifunctional enzyme subunit beta, mitochondrial OS=Homo sapiens GN=HADHB PE=1 SV=3		1	15	15	15	15	14	15	12	10	10	15	14	15	12	10	10	15	14	15	12	10	10	43.7	43.7	43.7	51294	474	15	14	16	12	10	10	2.319e-74	38499000	10445000	11221000
378	1400			P55209	P55209	1	1	1			>sp|P55209|NP1L1_HUMAN Nucleosome assembly protein 1-like 1 OS=Homo sapiens GN=NAP1L1 PE=1 SV=1		1	1	1	1	1	1	1	1	1	1	1	1	1	1	1	1	1	1	1	1	1	1	2019-08-02	2019-08-02	2019-08-02	45374	391	1	1	1	1	1	1	0.0096295	963110	143750	212860
379	1527;1561;3080;4123;4556			P55884-2;P55884	P55884-2;P55884	5;5	5;5	5;5			>sp|P55884-2|EIF3B_HUMAN Isoform 2 of Eukaryotic translation initiation factor 3 subunit B OS=Homo sapiens GN=EIF3B;>sp|P55884|EIF3B_HUMAN Eukaryotic translation initiation factor 3 subunit B OS=Homo sapiens GN=EIF3B PE=1 SV=3		2	5	5	5	5	5	5	5	5	5	5	5	5	5	5	5	5	5	5	5	5	5	2019-06-07	2019-06-07	2019-06-07	99028	873	6	6	5	5	5	6	8.1707e-12	11546000	1556200	1831100
380	2379			P56134;P56134-2	P56134;P56134-2	1;1	1;1	1;1			>sp|P56134|ATPK_HUMAN ATP synthase subunit f, mitochondrial OS=Homo sapiens GN=ATP5J2 PE=1 SV=3;>sp|P56134-2|ATPK_HUMAN Isoform 2 of ATP synthase subunit f, mitochondrial OS=Homo sapiens GN=ATP5J2		2	1	1	1	1	1	1	1	1	1	1	1	1	1	1	1	1	1	1	1	1	1	2019-07-11	2019-07-11	2019-07-11	10918	94	1	1	1	1	1	1	0.088235	1716700	310560	409860
381	116;259;436;656;1081;1254;1277;1354;1417;2027;2329;2450;2482;2690;3457;3511;4487;4635			P56192	P56192	18	18	18			>sp|P56192|SYMC_HUMAN Methionyl-tRNA synthetase, cytoplasmic OS=Homo sapiens GN=MARS PE=1 SV=2		1	18	18	18	15	15	14	16	17	18	15	15	14	16	17	18	15	15	14	16	17	18	35.6	35.6	35.6	101.11	900	15	15	15	16	18	18	1.6891e-112	37953000	3920200	4896100
382	245			P57088	P57088	1	1	1			>sp|P57088|TMM33_HUMAN Transmembrane protein 33 OS=Homo sapiens GN=TMEM33 PE=1 SV=2		1	1	1	1	1	1	1	0	0	0	1	1	1	0	0	0	1	1	1	0	0	0	2019-09-04	2019-09-04	2019-09-04	27978	247	1	1	1				6.6041e-16	2411100	799880	905590
383	2485			P57678	P57678	1	1	1			>sp|P57678|GEMI4_HUMAN Component of gems 4 OS=Homo sapiens GN=GEMIN4 PE=1 SV=2		1	1	1	1	1	1	1	1	1	1	1	1	1	1	1	1	1	1	1	1	1	1	2019-08-02	2019-08-02	2019-08-02	120.04	1058	1	1	1	1	1	1	0.00067399	856090	125800	142780
384	1152			P57740	P57740	1	1	1			>sp|P57740|NU107_HUMAN Nuclear pore complex protein Nup107 OS=Homo sapiens GN=NUP107 PE=1 SV=1		1	1	1	1	0	1	0	1	1	1	0	1	0	1	1	1	0	1	0	1	1	1	2019-07-01	2019-07-01	2019-07-01	106.37	925		1		1	1	1	0.0032932	175060	0	65905
385	167;435;793;1541;4029;4383;4485;4562			P58107	P58107	8	8	6			>sp|P58107|EPIPL_HUMAN Epiplakin OS=Homo sapiens GN=EPPK1 PE=1 SV=2		1	8	8	6	5	6	6	8	7	6	5	6	6	8	7	6	4	5	5	6	5	4	2019-02-16	2019-02-16	2019-08-13	555.61	5090	6	7	7	9	8	7	3.2108e-80	12262000	1007200	1366700
386	4400			P58511	P58511	1	1	1			>sp|P58511|F165B_HUMAN Protein FAM165B OS=Homo sapiens GN=FAM165B PE=2 SV=1		1	1	1	1	1	1	1	0	0	0	1	1	1	0	0	0	1	1	1	0	0	0	2019-09-25	2019-09-25	2019-09-25	68862	58	1	1	1				0.0060624	398780	118520	126500
387	3916			P60033	P60033	1	1	1			>sp|P60033|CD81_HUMAN CD81 antigen OS=Homo sapiens GN=CD81 PE=1 SV=1		1	1	1	1	1	1	1	1	0	1	1	1	1	1	0	1	1	1	1	1	0	1	2019-07-09	2019-07-09	2019-07-09	25809	236	1	1	1	1		1	0.0039711	2268300	481550	541780
388	553;868;1708;3865;4210;4586			P60174;P60174-2	P60174;P60174-2	6;4	6;4	6;4			>sp|P60174|TPIS_HUMAN Triosephosphate isomerase OS=Homo sapiens GN=TPI1 PE=1 SV=2;>sp|P60174-2|TPIS_HUMAN Isoform 2 of Triosephosphate isomerase OS=Homo sapiens GN=TPI1		2	6	6	6	6	6	6	5	6	4	6	6	6	5	6	4	6	6	6	5	6	4	39.8	39.8	39.8	26669	249	6	6	6	5	6	4	1.7391e-14	5658400	226520	471470
389	1627;2265;2348;3344;4777			P60228	P60228	5	5	5			>sp|P60228|EIF3E_HUMAN Eukaryotic translation initiation factor 3 subunit E OS=Homo sapiens GN=EIF3E PE=1 SV=1		1	5	5	5	5	5	5	5	5	4	5	5	5	5	5	4	5	5	5	5	5	4	2019-09-13	2019-09-13	2019-09-13	52.22	445	6	6	6	6	7	5	6.0638e-12	5573600	849680	899640
390	236;1668;1896;4395			P60660;P60660-2;P14649	P60660;P60660-2;P14649	4;4;2	4;4;2	4;4;2			>sp|P60660|MYL6_HUMAN Myosin light polypeptide 6 OS=Homo sapiens GN=MYL6 PE=1 SV=2;>sp|P60660-2|MYL6_HUMAN Isoform Smooth muscle of Myosin light polypeptide 6 OS=Homo sapiens GN=MYL6;>sp|P14649|MYL6B_HUMAN Myosin light chain 6B OS=Homo sapiens GN=MYL6B PE=		3	4	4	4	4	4	4	3	3	2	4	4	4	3	3	2	4	4	4	3	3	2	32.5	32.5	32.5	16.93	151	4	4	4	3	3	2	7.5733e-16	5689800	1035900	1387100
391	867;1408;3864;4412			P60842;Q14240-2;Q14240;P38919	P60842;Q14240-2;Q14240	4;3;3;1	4;3;3;1	4;3;3;1			>sp|P60842|IF4A1_HUMAN Eukaryotic initiation factor 4A-I OS=Homo sapiens GN=EIF4A1 PE=1 SV=1;>sp|Q14240-2|IF4A2_HUMAN Isoform 2 of Eukaryotic initiation factor 4A-II OS=Homo sapiens GN=EIF4A2;>sp|Q14240|IF4A2_HUMAN Eukaryotic initiation factor 4A-II OS=Hom		4	4	4	4	3	3	4	3	4	2	3	3	4	3	4	2	3	3	4	3	4	2	2019-06-12	2019-06-12	2019-06-12	46153	406	3	3	4	3	4	2	0.026863	3893100	389840	458750
392	691;2435;4093;4237			P60866	P60866	4	4	4			>sp|P60866|RS20_HUMAN 40S ribosomal protein S20 OS=Homo sapiens GN=RPS20 PE=1 SV=1		1	4	4	4	4	4	4	4	4	4	4	4	4	4	4	4	4	4	4	4	4	4	2019-06-28	2019-06-28	2019-06-28	13373	119	4	5	5	5	5	5	2.9039e-13	15894000	1958400	2476000
393	193			P60900	P60900	1	1	1			>sp|P60900|PSA6_HUMAN Proteasome subunit alpha type-6 OS=Homo sapiens GN=PSMA6 PE=1 SV=1		1	1	1	1	1	1	1	1	1	1	1	1	1	1	1	1	1	1	1	1	1	1	2019-03-05	2019-03-05	2019-03-05	27399	246	1	1	1	1	1	1	0.0081805	1042400	167400	204960
394	134;2539			P61026;P59190;P59190-2;P61006;Q92930;P51153;P62820-3	P61026;P59190;P59190-2;P61006;Q92930;P51153;P62820-3	2;1;1;1;1;1;1	2;1;1;1;1;1;1	1;0;0;0;0;0;0			>sp|P61026|RAB10_HUMAN Ras-related protein Rab-10 OS=Homo sapiens GN=RAB10 PE=1 SV=1;>sp|P59190|RAB15_HUMAN Ras-related protein Rab-15 OS=Homo sapiens GN=RAB15 PE=1 SV=1;>sp|P59190-2|RAB15_HUMAN Isoform 2 of Ras-related protein Rab-15 OS=Homo sapiens GN=RA		7	2	2	1	2	2	2	2	2	2	2	2	2	2	2	2	1	1	1	1	1	1	11	11	2019-05-05	22541	200	3	3	3	3	3	3	0.026145	3051100	394040	474860
395	66;293;661;1215;2064;2845;4008			P61163;P42025	P61163	7;2	7;2	7;2			>sp|P61163|ACTZ_HUMAN Alpha-centractin OS=Homo sapiens GN=ACTR1A PE=1 SV=1		2	7	7	7	5	6	5	5	7	6	5	6	5	5	7	6	5	6	5	5	7	6	2019-01-30	2019-01-30	2019-01-30	42613	376	5	6	6	5	9	7	2.5905e-56	12257000	1021500	1368100
396	2904;3259			P61204;P84077	P61204;P84077	2;2	2;2	2;2			>sp|P61204|ARF3_HUMAN ADP-ribosylation factor 3 OS=Homo sapiens GN=ARF3 PE=1 SV=2;>sp|P84077|ARF1_HUMAN ADP-ribosylation factor 1 OS=Homo sapiens GN=ARF1 PE=1 SV=2		2	2	2	2	2	2	2	2	1	2	2	2	2	2	1	2	2	2	2	2	1	2	2019-02-18	2019-02-18	2019-02-18	20601	181	2	2	2	2	1	2	3.6754e-16	1552500	210560	257590
397	63;75;290;998;2202;2342;2451;2457;2590;2974;4292;4293;4659			P61247	P61247	13	13	13			>sp|P61247|RS3A_HUMAN 40S ribosomal protein S3a OS=Homo sapiens GN=RPS3A PE=1 SV=2		1	13	13	13	13	11	13	13	13	13	13	11	13	13	13	13	13	11	13	13	13	13	54.2	54.2	54.2	29945	264	13	12	14	14	14	16	5.519e-81	64524000	8636300	8433200
398	557;1185;1580;2098;3697;4595;4758;4835			P61254;Q9UNX3;Q2PPJ7;Q2PPJ7-2;Q2PPJ7-3	P61254;Q9UNX3	8;6;1;1;1	8;6;1;1;1	8;6;1;1;1			>sp|P61254|RL26_HUMAN 60S ribosomal protein L26 OS=Homo sapiens GN=RPL26 PE=1 SV=1;>sp|Q9UNX3|RL26L_HUMAN 60S ribosomal protein L26-like 1 OS=Homo sapiens GN=RPL26L1 PE=1 SV=1		5	8	8	8	7	7	8	8	8	8	7	7	8	8	8	8	7	7	8	8	8	8	36.6	36.6	36.6	17258	145	7	7	8	9	9	9	3.6792e-11	16881000	2252700	2316900
399	1080;1299;3182;3298;3468;3680;4424;4425;4755			P61313	P61313	9	9	9			>sp|P61313|RL15_HUMAN 60S ribosomal protein L15 OS=Homo sapiens GN=RPL15 PE=1 SV=2		1	9	9	9	8	7	9	8	8	8	8	7	9	8	8	8	8	7	9	8	8	8	42.2	42.2	42.2	24146	204	9	8	11	9	11	10	4.4119e-49	41633000	6290600	6888700
400	3032;4186;4589;4617;4828			P61353	P61353	5	5	5			>sp|P61353|RL27_HUMAN 60S ribosomal protein L27 OS=Homo sapiens GN=RPL27 PE=1 SV=2		1	5	5	5	4	4	5	5	5	5	4	4	5	5	5	5	4	4	5	5	5	5	46.3	46.3	46.3	15798	136	5	5	7	6	6	6	3.2499e-06	22864000	2561100	2691900
401	2136;4151;4830			P61513;A6NKH3	P61513	3;1	3;1	3;1			>sp|P61513|RL37A_HUMAN 60S ribosomal protein L37a OS=Homo sapiens GN=RPL37A PE=1 SV=2		2	3	3	3	3	3	3	3	3	3	3	3	3	3	3	3	3	3	3	3	3	3	38	38	38	10275	92	4	4	4	4	4	4	6.4805e-32	7034100	918420	794310
402	1148;1224			P61619;P61619-3	P61619;P61619-3	2;1	2;1	2;1			>sp|P61619|S61A1_HUMAN Protein transport protein Sec61 subunit alpha isoform 1 OS=Homo sapiens GN=SEC61A1 PE=1 SV=2;>sp|P61619-3|S61A1_HUMAN Isoform 3 of Protein transport protein Sec61 subunit alpha isoform 1 OS=Homo sapiens GN=SEC61A1		2	2	2	2	2	2	2	2	2	2	2	2	2	2	2	2	2	2	2	2	2	2	9	9	9	52264	476	2	2	2	2	2	2	0.070471	2947100	526930	749280
403	1138			P61803	P61803	1	1	1			>sp|P61803|DAD1_HUMAN Dolichyl-diphosphooligosaccharide--protein glycosyltransferase subunit DAD1 OS=Homo sapiens GN=DAD1 PE=1 SV=3		1	1	1	1	1	1	0	1	0	0	1	1	0	1	0	0	1	1	0	1	0	0	2019-06-10	2019-06-10	2019-06-10	12497	113	1	1		1			0.0035592	1080600	538960	507660
404	616;1502;1514;1723;1818;1825;1834;1883;1884;2355;2527;3889;4587			P61978-2;P61978;P61978-3	P61978-2;P61978;P61978-3	13;13;12	13;13;12	13;13;12			>sp|P61978-2|HNRPK_HUMAN Isoform 2 of Heterogeneous nuclear ribonucleoprotein K OS=Homo sapiens GN=HNRNPK;>sp|P61978|HNRPK_HUMAN Heterogeneous nuclear ribonucleoprotein K OS=Homo sapiens GN=HNRNPK PE=1 SV=1;>sp|P61978-3|HNRPK_HUMAN Isoform 3 of Heterogeneo		3	13	13	13	13	13	12	13	13	13	13	13	12	13	13	13	13	13	12	13	13	13	40.9	40.9	40.9	51028	464	15	15	14	15	17	16	2.0154e-135	57687000	7006000	9297800
405	189;711;1673;4046;4047			P62081	P62081	5	5	5			>sp|P62081|RS7_HUMAN 40S ribosomal protein S7 OS=Homo sapiens GN=RPS7 PE=1 SV=1		1	5	5	5	5	5	5	5	5	4	5	5	5	5	5	4	5	5	5	5	5	4	2019-08-27	2019-08-27	2019-08-27	22127	194	6	6	6	6	6	5	1.4552e-23	14800000	2176100	2409000
406	89;740;4287			P62158	P62158	3	3	3			>sp|P62158|CALM_HUMAN Calmodulin OS=Homo sapiens GN=CALM1 PE=1 SV=2		1	3	3	3	3	3	3	3	3	3	3	3	3	3	3	3	3	3	3	3	3	3	34.2	34.2	34.2	16837	149	3	3	3	3	3	3	8.9676e-11	10099000	1404200	1707000
407	4207			P62191	P62191	1	1	1			>sp|P62191|PRS4_HUMAN 26S protease regulatory subunit 4 OS=Homo sapiens GN=PSMC1 PE=1 SV=1		1	1	1	1	1	1	1	1	1	1	1	1	1	1	1	1	1	1	1	1	1	1	2019-08-04	2019-08-04	2019-08-04	49184	440	1	1	1	1	1	1	0.0010017	1878100	291010	409420
408	2323			P62195	P62195	1	1	1			>sp|P62195|PRS8_HUMAN 26S protease regulatory subunit 8 OS=Homo sapiens GN=PSMC5 PE=1 SV=1		1	1	1	1	1	1	1	1	1	1	1	1	1	1	1	1	1	1	1	1	1	1	2019-02-03	2019-02-03	2019-02-03	45626	406	1	1	1	1	1	1	0.0067955	172940	45809	24490
409	76;77;876;877;1809;2002;2312;2474;2475;2759;2972;2973;3423;4703			P62241	P62241	14	14	14			>sp|P62241|RS8_HUMAN 40S ribosomal protein S8 OS=Homo sapiens GN=RPS8 PE=1 SV=2		1	14	14	14	12	10	12	12	13	14	12	10	12	12	13	14	12	10	12	12	13	14	58.2	58.2	58.2	24205	208	17	16	16	16	16	17	2.7868e-113	110960000	14791000	15260000
410	493;1062;1597;2059;2917;3278;4657			P62244	P62244	7	7	7			>sp|P62244|RS15A_HUMAN 40S ribosomal protein S15a OS=Homo sapiens GN=RPS15A PE=1 SV=2		1	7	7	7	7	6	7	6	7	7	7	6	7	6	7	7	7	6	7	6	7	7	59.2	59.2	59.2	14839	130	7	6	7	6	7	8	5.3973e-50	26515000	3352300	4042900
411	265;845;1368;1473;2504;3232;4019;4380;4459			P62249	P62249	9	9	9			>sp|P62249|RS16_HUMAN 40S ribosomal protein S16 OS=Homo sapiens GN=RPS16 PE=1 SV=2		1	9	9	9	8	7	8	7	9	8	8	7	8	7	9	8	8	7	8	7	9	8	52.7	52.7	52.7	16445	146	9	8	8	7	9	8	9.7093e-15	31421000	4926000	5662400
412	14;685;735;1614;2433;2434;2863;3088;3357			P62258;P62258-2;P31947;P61981;Q04917;P31947-2	P62258;P62258-2	9;8;2;2;2;2	9;8;2;2;2;2	7;6;0;0;0;0			>sp|P62258|1433E_HUMAN 14-3-3 protein epsilon OS=Homo sapiens GN=YWHAE PE=1 SV=1;>sp|P62258-2|1433E_HUMAN Isoform SV of 14-3-3 protein epsilon OS=Homo sapiens GN=YWHAE		6	9	9	7	8	8	8	9	8	9	8	8	8	9	8	9	6	7	7	7	6	7	36.1	36.1	29	29174	255	8	9	9	11	9	11	9.4949e-28	22750000	3373400	4193000
413	90;798;1736;1737;4085			P62263	P62263	5	5	5			>sp|P62263|RS14_HUMAN 40S ribosomal protein S14 OS=Homo sapiens GN=RPS14 PE=1 SV=3		1	5	5	5	4	4	5	5	5	5	4	4	5	5	5	5	4	4	5	5	5	5	57	57	57	16273	151	4	4	5	5	6	6	8.465e-15	13947000	1987400	2097300
414	172;289;2010;2140;4218			P62266	P62266	5	5	5			>sp|P62266|RS23_HUMAN 40S ribosomal protein S23 OS=Homo sapiens GN=RPS23 PE=1 SV=3		1	5	5	5	5	5	4	5	5	5	5	5	4	5	5	5	5	5	4	5	5	5	40.6	40.6	40.6	15807	143	5	5	4	5	5	5	9.5843e-48	17138000	1990900	2760100
415	149;1582;1685;1938;2082;2687;3429;3687;4376;4426;4824			P62269	P62269	11	11	11			>sp|P62269|RS18_HUMAN 40S ribosomal protein S18 OS=Homo sapiens GN=RPS18 PE=1 SV=3		1	11	11	11	10	11	9	11	11	11	10	11	9	11	11	11	10	11	9	11	11	11	61.2	61.2	61.2	17718	152	12	13	10	12	13	14	2.6485e-40	51069000	7140500	7852600
416	1412;1434;2124;2446			P62277	P62277	4	4	4			>sp|P62277|RS13_HUMAN 40S ribosomal protein S13 OS=Homo sapiens GN=RPS13 PE=1 SV=2		1	4	4	4	4	4	4	4	4	4	4	4	4	4	4	4	4	4	4	4	4	4	2019-08-29	2019-08-29	2019-08-29	17222	151	5	5	5	6	5	6	1.4359e-05	17313000	2273900	3001100
417	516;717;726;3370			P62280	P62280	4	4	4			>sp|P62280|RS11_HUMAN 40S ribosomal protein S11 OS=Homo sapiens GN=RPS11 PE=1 SV=3		1	4	4	4	4	4	3	4	4	4	4	4	3	4	4	4	4	4	3	4	4	4	2019-02-27	2019-02-27	2019-02-27	18431	158	4	4	3	4	4	4	0.012216	9142600	1524300	1120400
418	1744;4453			P62304;Q5VYJ4	P62304;Q5VYJ4	2;2	2;2	2;2			>sp|P62304|RUXE_HUMAN Small nuclear ribonucleoprotein E OS=Homo sapiens GN=SNRPE PE=1 SV=1;>sp|Q5VYJ4|RUEL1_HUMAN Putative small nuclear ribonucleoprotein polypeptide E-like protein 1 OS=Homo sapiens GN=SNRPEL1 PE=5 SV=1		2	2	2	2	2	2	2	2	2	2	2	2	2	2	2	2	2	2	2	2	2	2	39.1	39.1	39.1	10803	92	2	3	2	2	2	3	2.0327e-52	7151400	806700	1296400
419	1533			P62306	P62306	1	1	1			>sp|P62306|RUXF_HUMAN Small nuclear ribonucleoprotein F OS=Homo sapiens GN=SNRPF PE=1 SV=1		1	1	1	1	1	1	1	1	1	1	1	1	1	1	1	1	1	1	1	1	1	1	2019-01-15	2019-01-15	2019-01-15	97251	86	1	1	1	1	1	1	4.3212e-06	551230	88948	113350
420	2710;4712			P62314	P62314	2	2	2			>sp|P62314|SMD1_HUMAN Small nuclear ribonucleoprotein Sm D1 OS=Homo sapiens GN=SNRPD1 PE=1 SV=1		1	2	2	2	2	2	2	2	2	2	2	2	2	2	2	2	2	2	2	2	2	2	2019-01-26	2019-01-26	2019-01-26	13281	119	4	4	4	4	4	3	3.1335e-28	20680000	6038300	5911300
421	1568;3132			P62316	P62316	2	2	2			>sp|P62316|SMD2_HUMAN Small nuclear ribonucleoprotein Sm D2 OS=Homo sapiens GN=SNRPD2 PE=1 SV=1		1	2	2	2	2	2	2	2	1	2	2	2	2	2	1	2	2	2	2	2	1	2	2019-09-16	2019-09-16	2019-09-16	13527	118	2	2	2	2	1	2	1.2926e-07	1647700	300170	318610
422	1153;4223			P62318	P62318	2	2	2			>sp|P62318|SMD3_HUMAN Small nuclear ribonucleoprotein Sm D3 OS=Homo sapiens GN=SNRPD3 PE=1 SV=1		1	2	2	2	2	2	2	2	2	2	2	2	2	2	2	2	2	2	2	2	2	2	2019-01-15	2019-01-15	2019-01-15	13916	126	2	2	2	2	2	2	0.011839	5453400	666070	961410
423	1746;2340			P62341	P62341	2	2	2			>sp|P62341|SELT_HUMAN Selenoprotein T OS=Homo sapiens GN=SELT PE=2 SV=2		1	2	2	2	2	2	2	1	1	0	2	2	2	1	1	0	2	2	2	1	1	0	2019-04-17	2019-04-17	2019-04-17	22174	195	2	2	3	1	1		2.4216e-11	2035900	497520	660650
424	169;170;335;1674;2092;2210;2472;2892;2998;3395;3473;3873;4590			P62424	P62424	13	13	13			>sp|P62424|RL7A_HUMAN 60S ribosomal protein L7a OS=Homo sapiens GN=RPL7A PE=1 SV=2		1	13	13	13	12	13	13	13	13	13	12	13	13	13	13	13	12	13	13	13	13	13	47.7	47.7	47.7	29995	266	14	15	15	16	15	16	1.262e-88	96656000	11036000	13482000
425	547;772;939;1061;1401;1458;1636;1797;2013;2686;2720;2748;3880;3881;3986;4454;4455;4513;4673;4674;4799			P62701;Q8TD47;P22090	P62701	21;8;7	21;8;7	21;8;7			>sp|P62701|RS4X_HUMAN 40S ribosomal protein S4, X isoform OS=Homo sapiens GN=RPS4X PE=1 SV=2		3	21	21	21	18	19	19	21	21	21	18	19	19	21	21	21	18	19	19	21	21	21	60.8	60.8	60.8	29597	263	23	25	24	26	27	26	1.3343e-197	69369000	9430900	10204000
426	1197;1735;2134;2169;2252;2253;2834;3054;3055			P62750	P62750	9	9	9			>sp|P62750|RL23A_HUMAN 60S ribosomal protein L23a OS=Homo sapiens GN=RPL23A PE=1 SV=1		1	9	9	9	7	7	7	9	9	9	7	7	7	9	9	9	7	7	7	9	9	9	39.1	39.1	39.1	17695	156	7	7	7	9	9	9	7.1535e-59	35997000	5278300	5560800
427	596;1311;2123;2354;2437;2608;2854;2855			P62753	P62753	8	8	8			>sp|P62753|RS6_HUMAN 40S ribosomal protein S6 OS=Homo sapiens GN=RPS6 PE=1 SV=1		1	8	8	8	6	6	6	7	7	8	6	6	6	7	7	8	6	6	6	7	7	8	33.7	33.7	33.7	28.68	249	6	6	7	7	8	9	3.2505e-119	38981000	4615300	5103800
428	552;651;1987;4183;4184;4300			P62805	P62805	6	6	6			>sp|P62805|H4_HUMAN Histone H4 OS=Homo sapiens GN=HIST1H4A PE=1 SV=2		1	6	6	6	6	6	6	5	6	5	6	6	6	5	6	5	6	6	6	5	6	5	51.5	51.5	51.5	11367	103	8	8	8	8	9	8	1.9018e-26	35549000	3312200	5543600
429	799;2539			P62820;Q92928;Q9H0U4;P62820-2	P62820;Q92928;Q9H0U4;P62820-2	2;2;2;2	1;1;1;1	1;1;1;1			>sp|P62820|RAB1A_HUMAN Ras-related protein Rab-1A OS=Homo sapiens GN=RAB1A PE=1 SV=3;>sp|Q92928|RAB1C_HUMAN Putative Ras-related protein Rab-1C OS=Homo sapiens GN=RAB1C PE=5 SV=2;>sp|Q9H0U4|RAB1B_HUMAN Ras-related protein Rab-1B OS=Homo sapiens GN=RAB1B PE		4	2	1	1	2	2	2	2	2	1	1	1	1	1	1	0	1	1	1	1	1	0	2019-02-13	2019-08-07	2019-08-07	22677	205	1	1	1	1	1		0.00023115	1353100	238970	307850
430	38;1189;1623;3099;3707;4241			P62826	P62826	6	6	6			>sp|P62826|RAN_HUMAN GTP-binding nuclear protein Ran OS=Homo sapiens GN=RAN PE=1 SV=3		1	6	6	6	5	5	6	6	5	5	5	5	6	6	5	5	5	5	6	6	5	5	31	31	31	24423	216	5	5	6	8	5	5	3.2815e-19	12838000	1823900	2189000
431	766;1499;1994;2623;3109			P62829	P62829	5	5	5			>sp|P62829|RL23_HUMAN 60S ribosomal protein L23 OS=Homo sapiens GN=RPL23 PE=1 SV=1		1	5	5	5	4	5	5	4	4	5	4	5	5	4	4	5	4	5	5	4	4	5	43.6	43.6	43.6	14865	140	5	6	6	5	5	6	8.8351e-67	48907000	7078100	10475000
432	646;3922			P62841	P62841	2	2	2			>sp|P62841|RS15_HUMAN 40S ribosomal protein S15 OS=Homo sapiens GN=RPS15 PE=1 SV=2		1	2	2	2	2	2	2	2	2	2	2	2	2	2	2	2	2	2	2	2	2	2	2019-07-31	2019-07-31	2019-07-31	2019-04-17	145	4	4	3	4	4	3	0.027411	18057000	1600400	3411100
433	2188;4134;4142			P62847;P62847-3;P62847-2	P62847;P62847-3;P62847-2	3;3;3	3;3;3	3;3;3			>sp|P62847|RS24_HUMAN 40S ribosomal protein S24 OS=Homo sapiens GN=RPS24 PE=1 SV=1;>sp|P62847-3|RS24_HUMAN Isoform 3 of 40S ribosomal protein S24 OS=Homo sapiens GN=RPS24;>sp|P62847-2|RS24_HUMAN Isoform 2 of 40S ribosomal protein S24 OS=Homo sapiens GN=RPS		3	3	3	3	3	3	3	3	3	2	3	3	3	3	3	2	3	3	3	3	3	2	2019-03-29	2019-03-29	2019-03-29	15423	133	3	3	3	3	3	2	7.0567e-15	24554000	3191200	4080200
434	30;342;611;2458;2615			P62851	P62851	5	5	5			>sp|P62851|RS25_HUMAN 40S ribosomal protein S25 OS=Homo sapiens GN=RPS25 PE=1 SV=1		1	5	5	5	5	5	4	5	5	5	5	5	4	5	5	5	5	5	4	5	5	5	2019-06-29	2019-06-29	2019-06-29	13742	125	5	5	4	5	6	5	2.6912e-30	29281000	4410300	4572500
435	597;2428;3048			P62854;Q5JNZ5	P62854;Q5JNZ5	3;2	3;2	3;2			>sp|P62854|RS26_HUMAN 40S ribosomal protein S26 OS=Homo sapiens GN=RPS26 PE=1 SV=3;>sp|Q5JNZ5|RS26L_HUMAN Putative 40S ribosomal protein S26-like 1 OS=Homo sapiens GN=RPS26P11 PE=5 SV=1		2	3	3	3	3	3	3	3	3	3	3	3	3	3	3	3	3	3	3	3	3	3	2019-03-31	2019-03-31	2019-03-31	13015	115	4	4	4	4	4	4	3.0241e-11	15970000	3474600	2311500
436	1260			P62861	P62861	1	1	1			>sp|P62861|RS30_HUMAN 40S ribosomal protein S30 OS=Homo sapiens GN=FAU PE=1 SV=1		1	1	1	1	1	1	1	1	1	1	1	1	1	1	1	1	1	1	1	1	1	1	2019-09-16	2019-09-16	2019-09-16	66478	59	1	1	1	1	1	1	0.038718	4431800	435180	521660
437	2197;2785;3648;3950;4248			P62888	P62888	5	5	5			>sp|P62888|RL30_HUMAN 60S ribosomal protein L30 OS=Homo sapiens GN=RPL30 PE=1 SV=2		1	5	5	5	5	5	5	5	5	5	5	5	5	5	5	5	5	5	5	5	5	5	58.3	58.3	58.3	12784	115	5	5	5	5	5	5	6.7945e-26	18575000	2385400	3025300
438	2847;3500			P62899	P62899	2	2	2			>sp|P62899|RL31_HUMAN 60S ribosomal protein L31 OS=Homo sapiens GN=RPL31 PE=1 SV=1		1	2	2	2	2	2	2	2	2	2	2	2	2	2	2	2	2	2	2	2	2	2	2019-04-18	2019-04-18	2019-04-18	14463	125	2	2	2	2	2	2	3.3292e-23	10247000	1677300	1744300
439	154;415;416;692;1147;1199;1234;1866;2213;4391			P62906	P62906	10	10	10			>sp|P62906|RL10A_HUMAN 60S ribosomal protein L10a OS=Homo sapiens GN=RPL10A PE=1 SV=2		1	10	10	10	10	10	9	10	10	10	10	10	9	10	10	10	10	10	9	10	10	10	46.1	46.1	46.1	24831	217	12	12	11	13	12	13	2.0953e-44	51521000	6157300	7332100
440	879;1132;1488;3827			P62910	P62910	4	4	4			>sp|P62910|RL32_HUMAN 60S ribosomal protein L32 OS=Homo sapiens GN=RPL32 PE=1 SV=2		1	4	4	4	4	4	4	4	4	4	4	4	4	4	4	4	4	4	4	4	4	4	2019-06-29	2019-06-29	2019-06-29	15.86	135	5	5	5	5	6	5	7.2004e-48	19471000	2906800	2960900
441	104;318;1709;2146;2288;3127;4403;4684;4688;4689;4690			P62913;P62913-2	P62913;P62913-2	11;10	11;10	11;10			>sp|P62913|RL11_HUMAN 60S ribosomal protein L11 OS=Homo sapiens GN=RPL11 PE=1 SV=2;>sp|P62913-2|RL11_HUMAN Isoform 2 of 60S ribosomal protein L11 OS=Homo sapiens GN=RPL11		2	11	11	11	8	9	11	9	11	11	8	9	11	9	11	11	8	9	11	9	11	11	63.5	63.5	63.5	20252	178	10	11	12	10	12	12	3.8368e-82	40060000	5236300	4840300
442	334;359;360;414;437;591;1407;1729;2191;3482;3902;3903			P62917	P62917	12	12	12			>sp|P62917|RL8_HUMAN 60S ribosomal protein L8 OS=Homo sapiens GN=RPL8 PE=1 SV=2		1	12	12	12	9	11	10	12	11	11	9	11	10	12	11	11	9	11	10	12	11	11	41.6	41.6	41.6	28024	257	11	13	12	14	13	14	3.303e-63	44748000	6239500	7141600
443	1824;2141;4463;4518			P62937;Q9Y536	P62937	4;1	4;1	4;1			>sp|P62937|PPIA_HUMAN Peptidyl-prolyl cis-trans isomerase A OS=Homo sapiens GN=PPIA PE=1 SV=2		2	4	4	4	4	4	4	4	4	4	4	4	4	4	4	4	4	4	4	4	4	4	33.3	33.3	33.3	18012	165	5	5	5	5	5	5	1.364e-08	4382500	260800	534390
444	462;773;960;1955;2921;3988;3989;4037;4038			P62979	P62979	9	9	2			>sp|P62979|RS27A_HUMAN Ubiquitin-40S ribosomal protein S27a OS=Homo sapiens GN=RPS27A PE=1 SV=2		1	9	9	2	9	9	9	9	9	9	9	9	9	9	9	9	2	2	2	2	2	2	55.8	55.8	2019-05-20	17965	156	11	11	11	11	11	11	3.1928e-41	106430000	21475000	23877000
445	490;960;1955;2921;3988;3989;4037;4038			P62987;P0CG48;P0CG47	P62987;P0CG48;P0CG47	8;7;7	1;0;0	1;0;0			>sp|P62987|RL40_HUMAN Ubiquitin-60S ribosomal protein L40 OS=Homo sapiens GN=UBA52 PE=1 SV=2;>sp|P0CG48|UBC_HUMAN Polyubiquitin-C OS=Homo sapiens GN=UBC PE=1 SV=2;>sp|P0CG47|UBB_HUMAN Polyubiquitin-B OS=Homo sapiens GN=UBB PE=1 SV=1		3	8	1	1	8	8	8	8	8	8	1	1	1	1	1	1	1	1	1	1	1	1	50.8	2019-08-07	2019-08-07	14728	128	2	1	2	1	2	2	2.2596e-36	486450	152240	24028
446	2257;2829			P63010-2;P63010	P63010-2;P63010	2;2	2;2	1;1			>sp|P63010-2|AP2B1_HUMAN Isoform 2 of AP-2 complex subunit beta OS=Homo sapiens GN=AP2B1;>sp|P63010|AP2B1_HUMAN AP-2 complex subunit beta OS=Homo sapiens GN=AP2B1 PE=1 SV=1		2	2	2	1	1	2	2	2	2	2	1	2	2	2	2	2	1	1	1	1	1	1	2019-04-03	2019-04-03	2019-02-02	105.69	951	1	2	2	2	2	2	0.0026949	1199900	75896	220110
447	2699			P63027;Q15836	P63027;Q15836	1;1	1;1	1;1			>sp|P63027|VAMP2_HUMAN Vesicle-associated membrane protein 2 OS=Homo sapiens GN=VAMP2 PE=1 SV=3;>sp|Q15836|VAMP3_HUMAN Vesicle-associated membrane protein 3 OS=Homo sapiens GN=VAMP3 PE=1 SV=3		2	1	1	1	1	1	1	1	1	1	1	1	1	1	1	1	1	1	1	1	1	1	2019-07-20	2019-07-20	2019-07-20	12663	116	1	1	1	1	1	1	5.7094e-22	2790400	168060	275240
448	2540;3701			Q5JWF2;Q5JWF2-2;P63092;P63092-2;P63092-3	Q5JWF2;Q5JWF2-2;P63092;P63092-2;P63092-3	2;2;2;2;2	2;2;2;2;2	1;1;1;1;1			>sp|Q5JWF2|GNAS1_HUMAN Guanine nucleotide-binding protein G(s) subunit alpha isoforms XLas OS=Homo sapiens GN=GNAS PE=1 SV=2;>sp|Q5JWF2-2|GNAS1_HUMAN Isoform XLas-2 of Guanine nucleotide-binding protein G(s) subunit alpha isoforms XLas OS=Homo sapiens GN=G		5	2	2	1	2	2	2	2	2	2	2	2	2	2	2	2	1	1	1	1	1	1	2019-01-03	2019-01-03	2	111.02	1037	3	3	3	2	2	3	0.021025	3031300	394140	448700
449	685;1751;3088;3819;3853			P63104	P63104	5	3	3			>sp|P63104|1433Z_HUMAN 14-3-3 protein zeta/delta OS=Homo sapiens GN=YWHAZ PE=1 SV=1		1	5	3	3	4	4	4	4	3	4	2	3	3	2	1	2	2	3	3	2	1	2	2019-02-28	2019-08-20	2019-08-20	27745	245	2	3	3	2	1	2	2.8787e-19	1609100	248910	305970
450	3555			Q00005-5;Q00005-4;Q66LE6;Q00005-3;P63151;Q00005-2;Q00005	Q00005-5;Q00005-4;Q66LE6;Q00005-3;P63151;Q00005-2;Q00005	1;1;1;1;1;1;1	1;1;1;1;1;1;1	1;1;1;1;1;1;1			>sp|Q00005-5|2ABB_HUMAN Isoform 5 of Serine/threonine-protein phosphatase 2A 55 kDa regulatory subunit B beta isoform OS=Homo sapiens GN=PPP2R2B;>sp|Q00005-4|2ABB_HUMAN Isoform 4 of Serine/threonine-protein phosphatase 2A 55 kDa regulatory subunit B beta i		7	1	1	1	1	1	1	1	1	1	1	1	1	1	1	1	1	1	1	1	1	1	2019-08-02	2019-08-02	2019-08-02	58896	509	1	1	1	1	1	1	0.82583	504750	39625	74933
451	3000;4794			P63167;Q96FJ2	P63167;Q96FJ2	2;2	2;2	2;2			>sp|P63167|DYL1_HUMAN Dynein light chain 1, cytoplasmic OS=Homo sapiens GN=DYNLL1 PE=1 SV=1;>sp|Q96FJ2|DYL2_HUMAN Dynein light chain 2, cytoplasmic OS=Homo sapiens GN=DYNLL2 PE=1 SV=1		2	2	2	2	2	2	2	2	2	2	2	2	2	2	2	2	2	2	2	2	2	2	2019-07-24	2019-07-24	2019-07-24	10366	89	2	2	2	2	2	2	0.00093937	2513300	407230	364980
452	2135;4781			P63173	P63173	2	2	2			>sp|P63173|RL38_HUMAN 60S ribosomal protein L38 OS=Homo sapiens GN=RPL38 PE=1 SV=2		1	2	2	2	2	2	2	2	2	2	2	2	2	2	2	2	2	2	2	2	2	2	35.7	35.7	35.7	82178	70	4	3	3	3	4	4	9.4596e-05	20832000	2851300	4029000
453	4260			P63208;P63208-2	P63208;P63208-2	1;1	1;1	1;1			>sp|P63208|SKP1_HUMAN S-phase kinase-associated protein 1 OS=Homo sapiens GN=SKP1 PE=1 SV=2;>sp|P63208-2|SKP1_HUMAN Isoform 2 of S-phase kinase-associated protein 1 OS=Homo sapiens GN=SKP1		2	1	1	1	1	1	1	0	1	1	1	1	1	0	1	1	1	1	1	0	1	1	2019-07-11	2019-07-11	2019-07-11	18658	163	1	1	1		1	1	9.9941e-08	419680	38001	64662
454	151;421;422;470;515;633;638;686;687;785;852;860;1216;1565;1646;2063;2101;2293;3273;3274;3829;4135;4221	16;17;18;19;20;21	153;190;227;283;305;325	P63261	P63261	23	23	1			>sp|P63261|ACTG_HUMAN Actin, cytoplasmic 2 OS=Homo sapiens GN=ACTG1 PE=1 SV=1		1	23	23	1	23	23	23	23	23	23	23	23	23	23	23	23	1	1	1	1	1	1	69.9	69.9	2019-05-04	41792	375	43	43	45	43	44	42	0	491890000	49910000	84463000
455	1283;2983;2984;3016;3474;3809			P67809;Q9Y2T7	P67809;Q9Y2T7	6;3	6;3	2;0			>sp|P67809|YBOX1_HUMAN Nuclease-sensitive element-binding protein 1 OS=Homo sapiens GN=YBX1 PE=1 SV=3;>sp|Q9Y2T7|YBOX2_HUMAN Y-box-binding protein 2 OS=Homo sapiens GN=YBX2 PE=1 SV=2		2	6	6	2	6	6	6	6	6	6	6	6	6	6	6	6	2	2	2	2	2	2	2019-08-27	2019-08-27	2019-01-15	35924	324	6	6	6	6	6	6	2.7995e-56	14584000	2328700	2728800
456	151;421;422;633;686;687;852;1646;2063;3829;4802;4803	17;19;72	84;192;327	P68032;P68133;P62736;P63267	P68032;P68133;P62736;P63267	12;12;10;10	2;2;1;1	2;2;1;1			>sp|P68032|ACTC_HUMAN Actin, alpha cardiac muscle 1 OS=Homo sapiens GN=ACTC1 PE=1 SV=1;>sp|P68133|ACTS_HUMAN Actin, alpha skeletal muscle OS=Homo sapiens GN=ACTA1 PE=1 SV=1;>sp|P62736|ACTA_HUMAN Actin, aortic smooth muscle OS=Homo sapiens GN=ACTA2 PE=1 SV=		4	12	2	2	11	11	12	11	12	12	1	1	2	1	2	2	1	1	2	1	2	2	2019-01-28	2019-02-07	2019-02-07	42019	377	3	4	4	4	4	4	1.7119e-74	37173000	4359700	6378300
457	583;826;1779;2632;2979;3113;3400;3569;3799;3955;3972;4281;4695;4848	73	102	P68104;Q5VTE0;Q05639	P68104;Q5VTE0;Q05639	14;13;8	14;13;8	14;13;8			>sp|P68104|EF1A1_HUMAN Elongation factor 1-alpha 1 OS=Homo sapiens GN=EEF1A1 PE=1 SV=1;>sp|Q5VTE0|EF1A3_HUMAN Putative elongation factor 1-alpha-like 3 OS=Homo sapiens GN=EEF1A1P5 PE=5 SV=1;>sp|Q05639|EF1A2_HUMAN Elongation factor 1-alpha 2 OS=Homo sapiens		3	14	14	14	13	13	14	13	12	13	13	13	14	13	12	13	13	13	14	13	12	13	51.9	51.9	51.9	50.14	462	17	18	17	17	16	17	4.192e-66	108130000	16654000	20904000
458	139;408;424;447;709;720;771;775;778;779;844;1054;1057;1802;2144;2224;2299;2455;2733;2924;3071;3233;3335;3336;3467;3480;3617;3974;4322;4782	74	413	P68363;CON__ENSEMBL:ENSBTAP00000016242;P68366;A6NHL2;A6NHL2-2;Q9H853	P68363;CON__ENSEMBL:ENSBTAP00000016242;P68366	30;28;20;4;4;3	30;28;20;4;4;3	2;2;2;0;0;0			>sp|P68363|TBA1B_HUMAN Tubulin alpha-1B chain OS=Homo sapiens GN=TUBA1B PE=1 SV=1;>ENSEMBL:ENSBTAP00000016242 (Bos taurus) similar to alpha-tubulin I isoform 1;>sp|P68366|TBA4A_HUMAN Tubulin alpha-4A chain OS=Homo sapiens GN=TUBA4A PE=1 SV=1		6	30	30	2	30	29	28	28	25	25	30	29	28	28	25	25	2	2	2	2	2	1	80.7	80.7	2019-01-03	50151	451	48	49	47	44	41	37	0	583130000	137460000	161530000
459	262;429;854;983;1194;1195;1267;1384;1385;1908;1932;1975;1982;2145;2280;2422;2768;2925;2927;2928;3115;3175;3586;3867;4515;4779	27;28;29;30;45	164;257;267;300;330	P68371	P68371	26	26	1			>sp|P68371|TBB2C_HUMAN Tubulin beta-2C chain OS=Homo sapiens GN=TUBB2C PE=1 SV=1		1	26	26	1	26	26	26	26	26	26	26	26	26	26	26	26	1	1	1	1	1	1	74.8	74.8	2019-07-02	49.83	445	54	54	52	48	47	45	0	540590000	110210000	146580000
460	833;834;1210;3777			P68431;Q16695;Q71DI3;Q6NXT2	P68431;Q16695;Q71DI3	4;3;3;1	1;0;0;0	1;0;0;0			>sp|P68431|H31_HUMAN Histone H3.1 OS=Homo sapiens GN=HIST1H3A PE=1 SV=2;>sp|Q16695|H31T_HUMAN Histone H3.1t OS=Homo sapiens GN=HIST3H3 PE=1 SV=3;>sp|Q71DI3|H32_HUMAN Histone H3.2 OS=Homo sapiens GN=HIST2H3A PE=1 SV=3		4	4	1	1	3	3	4	4	4	3	1	1	1	1	1	1	1	1	1	1	1	1	36.8	2019-05-23	2019-05-23	15404	136	2	2	2	1	2	2	6.5306e-12	3704300	81333	363870
461	3541			Q5JPE7;P69849;Q15155;Q5JPE7-2	Q5JPE7;P69849;Q15155;Q5JPE7-2	1;1;1;1	1;1;1;1	1;1;1;1			>sp|Q5JPE7|NOMO2_HUMAN Nodal modulator 2 OS=Homo sapiens GN=NOMO2 PE=1 SV=1;>sp|P69849|NOMO3_HUMAN Nodal modulator 3 OS=Homo sapiens GN=NOMO3 PE=2 SV=2;>sp|Q15155|NOMO1_HUMAN Nodal modulator 1 OS=Homo sapiens GN=NOMO1 PE=1 SV=5;>sp|Q5JPE7-2|NOMO2_HUMAN Iso		4	1	1	1	1	1	1	1	1	1	1	1	1	1	1	1	1	1	1	1	1	1	2019-01-02	2019-01-02	2019-01-02	139.44	1267	1	1	1	1	1	1	0.044567	445800	38700	63093
462	1026;1036;1479;3609;3724;4472			P78347;P78347-3;P78347-4;P78347-2	P78347;P78347-3;P78347-4;P78347-2	6;6;6;6	6;6;6;6	6;6;6;6			>sp|P78347|GTF2I_HUMAN General transcription factor II-I OS=Homo sapiens GN=GTF2I PE=1 SV=2;>sp|P78347-3|GTF2I_HUMAN Isoform 3 of General transcription factor II-I OS=Homo sapiens GN=GTF2I;>sp|P78347-4|GTF2I_HUMAN Isoform 4 of General transcription factor		4	6	6	6	3	4	4	6	5	5	3	4	4	6	5	5	3	4	4	6	5	5	2019-09-09	2019-09-09	2019-09-09	112.42	998	3	4	4	6	5	5	3.6534e-12	5351900	493560	886960
463	822;1298;2248			P78371	P78371	3	3	3			>sp|P78371|TCPB_HUMAN T-complex protein 1 subunit beta OS=Homo sapiens GN=CCT2 PE=1 SV=4		1	3	3	3	3	3	3	3	2	2	3	3	3	3	2	2	3	3	3	3	2	2	2019-05-09	2019-05-09	2019-05-09	57488	535	3	3	3	3	2	2	9.0312e-06	5218700	826280	1054500
464	31;57;131;155;196;295;321;400;404;458;484;485;505;564;570;592;593;625;700;706;707;734;774;789;841;892;909;931;1007;1136;1171;1184;1262;1273;1395;1422;1435;1483;1484;1501;1560;1584;1616;1632;1652;1656;1690;1701;1721;1805;1852;1856;1857;1928;2012;2107;2171;2189;2221;2222;2233;2292;2367;2396;2397;2398;2400;2483;2497;2544;2552;2553;2554;2559;2562;2563;2605;2636;2640;2684;2696;2838;2843;2856;2867;2954…			P78527;P78527-2	P78527;P78527-2	129;126	129;126	129;126			>sp|P78527|PRKDC_HUMAN DNA-dependent protein kinase catalytic subunit OS=Homo sapiens GN=PRKDC PE=1 SV=3;>sp|P78527-2|PRKDC_HUMAN Isoform 2 of DNA-dependent protein kinase catalytic subunit OS=Homo sapiens GN=PRKDC		2	129	129	129	117	120	126	118	124	117	117	120	126	118	124	117	117	120	126	118	124	117	39.1	39.1	39.1	469.08	4128	136	143	147	139	144	135	0	408370000	65591000	75954000
465	969			P80723;P80723-2	P80723;P80723-2	1;1	1;1	1;1			>sp|P80723|BASP1_HUMAN Brain acid soluble protein 1 OS=Homo sapiens GN=BASP1 PE=1 SV=2;>sp|P80723-2|BASP1_HUMAN Isoform 2 of Brain acid soluble protein 1 OS=Homo sapiens GN=BASP1		2	1	1	1	1	1	1	1	1	1	1	1	1	1	1	1	1	1	1	1	1	1	2019-02-06	2019-02-06	2019-02-06	22693	227	1	1	1	1	1	1	0.19812	546010	59021	40993
466	912;1303;2393			P81605	P81605	3	3	3			>sp|P81605|DCD_HUMAN Dermcidin OS=Homo sapiens GN=DCD PE=1 SV=2		1	3	3	3	2	2	2	3	3	3	2	2	2	3	3	3	2	2	2	3	3	3	35.5	35.5	35.5	11284	110	2	2	2	3	3	3	0.37181	5241700	606030	511860
467	3042			P82673;P82673-2	P82673;P82673-2	1;1	1;1	1;1			>sp|P82673|RT35_HUMAN 28S ribosomal protein S35, mitochondrial OS=Homo sapiens GN=MRPS35 PE=1 SV=1;>sp|P82673-2|RT35_HUMAN Isoform 2 of 28S ribosomal protein S35, mitochondrial OS=Homo sapiens GN=MRPS35		2	1	1	1	0	0	1	0	1	1	0	0	1	0	1	1	0	0	1	0	1	1	2019-01-03	2019-01-03	2019-01-03	36844	323			1		1	1	0.0022711	346310	0	0
468	184			P82933	P82933	1	1	1			>sp|P82933|RT09_HUMAN 28S ribosomal protein S9, mitochondrial OS=Homo sapiens GN=MRPS9 PE=1 SV=2		1	1	1	1	1	1	0	1	1	1	1	1	0	1	1	1	1	1	0	1	1	1	2019-03-03	2019-03-03	2019-03-03	45834	396	1	1		1	1	1	0.002459	745740	160320	177780
469	198;480;2903;3307;4275;4303			P83731	P83731	6	6	6			>sp|P83731|RL24_HUMAN 60S ribosomal protein L24 OS=Homo sapiens GN=RPL24 PE=1 SV=1		1	6	6	6	6	5	6	6	6	6	6	5	6	6	6	6	6	5	6	6	6	6	2019-08-31	2019-08-31	2019-08-31	17779	157	8	6	7	7	7	8	6.1921e-18	29896000	4313400	4026800
470	683;1409;2320			P83881;Q969Q0	P83881	3;1	3;1	3;1			>sp|P83881|RL36A_HUMAN 60S ribosomal protein L36a OS=Homo sapiens GN=RPL36A PE=1 SV=2		2	3	3	3	3	3	3	3	2	3	3	3	3	3	2	3	3	3	3	3	2	3	2019-09-17	2019-09-17	2019-09-17	12441	106	3	3	3	3	2	3	0.00011387	5081300	809450	735040
471	3598			P84090	P84090	1	1	1			>sp|P84090|ERH_HUMAN Enhancer of rudimentary homolog OS=Homo sapiens GN=ERH PE=1 SV=1		1	1	1	1	1	1	1	1	1	1	1	1	1	1	1	1	1	1	1	1	1	1	2019-06-10	2019-06-10	2019-06-10	12259	104	1	1	1	1	1	1	0.060922	2307600	401890	447230
472	1628;1876;2211;2266;2476;3452;4606			P84098	P84098	7	7	7			>sp|P84098|RL19_HUMAN 60S ribosomal protein L19 OS=Homo sapiens GN=RPL19 PE=1 SV=1		1	7	7	7	6	6	5	7	7	6	6	6	5	7	7	6	6	6	5	7	7	6	2019-05-26	2019-05-26	2019-05-26	23466	196	7	7	6	8	8	7	1.1141e-79	25725000	3687000	3901400
473	125;675;3142;4621			P84103	P84103	4	4	4			>sp|P84103|SRSF3_HUMAN Serine/arginine-rich splicing factor 3 OS=Homo sapiens GN=SRSF3 PE=1 SV=1		1	4	4	4	3	3	3	4	3	4	3	3	3	4	3	4	3	3	3	4	3	4	33.5	33.5	33.5	19329	164	3	3	3	4	3	4	0.00011229	15536000	1394900	2355500
474	833;834;1208;3777			P84243	P84243	4	4	1			>sp|P84243|H33_HUMAN Histone H3.3 OS=Homo sapiens GN=H3F3A PE=1 SV=2		1	4	4	1	2	2	4	3	4	3	2	2	4	3	4	3	0	0	1	0	1	1	36.8	36.8	2019-05-23	15328	136	2	2	5	4	5	4	1.6542e-64	14388000	502130	612390
475	118;1131;2078;2183;3100;3505;3825			Q00059	Q00059	7	7	7			>sp|Q00059|TFAM_HUMAN Transcription factor A, mitochondrial OS=Homo sapiens GN=TFAM PE=1 SV=1		1	7	7	7	7	7	7	7	7	7	7	7	7	7	7	7	7	7	7	7	7	7	32.1	32.1	32.1	29096	246	9	8	9	9	8	8	1.5362e-27	19349000	1608300	2528100
476	1093;1393;1530;1552;1971;2635;2923;4841			Q00325-2;Q00325	Q00325-2;Q00325	8;7	8;7	8;7			>sp|Q00325-2|MPCP_HUMAN Isoform B of Phosphate carrier protein, mitochondrial OS=Homo sapiens GN=SLC25A3;>sp|Q00325|MPCP_HUMAN Phosphate carrier protein, mitochondrial OS=Homo sapiens GN=SLC25A3 PE=1 SV=2		2	8	8	8	7	8	7	7	6	7	7	8	7	7	6	7	7	8	7	7	6	7	2019-05-28	2019-05-28	2019-05-28	39958	361	8	9	7	8	7	8	1.1009e-122	35983000	9022400	10928000
477	70;135;230;231;438;510;688;749;767;918;953;964;980;1203;1211;1485;1486;1495;1570;1574;1631;1655;1801;1985;2047;2074;2094;2111;2125;2206;2229;2261;2267;2425;2543;2588;2641;3082;3097;3128;3131;3470;3472;3803;3816;4033;4122;4217;4335;4372;4447;4527;4643;4645;4739;4740;4750;4773	70	996	Q00610;Q00610-2	Q00610;Q00610-2	58;58	58;58	49;49			>sp|Q00610|CLH1_HUMAN Clathrin heavy chain 1 OS=Homo sapiens GN=CLTC PE=1 SV=5;>sp|Q00610-2|CLH1_HUMAN Isoform 2 of Clathrin heavy chain 1 OS=Homo sapiens GN=CLTC		2	58	58	49	55	53	54	54	56	57	55	53	54	54	56	57	46	44	45	46	47	48	52.2	52.2	45.9	191.61	1675	70	68	70	70	74	74	0	264890000	35314000	42443000
478	1576			Q00765	Q00765	1	1	1			>sp|Q00765|REEP5_HUMAN Receptor expression-enhancing protein 5 OS=Homo sapiens GN=REEP5 PE=1 SV=3		1	1	1	1	1	1	1	0	0	1	1	1	1	0	0	1	1	1	1	0	0	1	2019-03-05	2019-03-05	2019-03-05	21493	189	1	1	1			1	0.046825	230710	58525	59622
479	587;628;673;861;993;1115;1456;1457;1556;1557;2505;2642;2693;3002;3012;3226;3756;3871;3872;4148;4242;4792			Q00839;Q00839-2	Q00839;Q00839-2	22;22	22;22	21;21			>sp|Q00839|HNRPU_HUMAN Heterogeneous nuclear ribonucleoprotein U OS=Homo sapiens GN=HNRNPU PE=1 SV=6;>sp|Q00839-2|HNRPU_HUMAN Isoform Short of Heterogeneous nuclear ribonucleoprotein U OS=Homo sapiens GN=HNRNPU		2	22	22	21	20	21	20	22	22	21	20	21	20	22	22	21	19	20	19	21	21	20	33.7	33.7	33	90583	825	25	26	29	27	28	27	3.8813e-231	149440000	22667000	23748000
480	341;664;843;937;1042;1076;1169;1647;2014;2058;2128;2227;2491;2509;2766;2813;2819;2912;2982;3352;3360;3663;3847;3860;4101;4235;4397;4495			Q01082;Q01082-2;Q01082-3	Q01082;Q01082-2;Q01082-3	28;25;25	28;25;25	28;25;25			>sp|Q01082|SPTB2_HUMAN Spectrin beta chain, brain 1 OS=Homo sapiens GN=SPTBN1 PE=1 SV=2;>sp|Q01082-2|SPTB2_HUMAN Isoform Short of Spectrin beta chain, brain 1 OS=Homo sapiens GN=SPTBN1;>sp|Q01082-3|SPTB2_HUMAN Isoform 2 of Spectrin beta chain, brain 1 OS=H		3	28	28	28	25	26	27	25	27	27	25	26	27	25	27	27	25	26	27	25	27	27	2019-06-15	2019-06-15	2019-06-15	274.61	2364	27	26	27	25	27	28	1.9609e-120	33867000	5126400	5694200
481	803;1724;1946;2604;3597;4283;4284			Q01105;Q01105-2	Q01105;Q01105-2	7;7	7;7	7;7			>sp|Q01105|SET_HUMAN Protein SET OS=Homo sapiens GN=SET PE=1 SV=3;>sp|Q01105-2|SET_HUMAN Isoform 2 of Protein SET OS=Homo sapiens GN=SET		2	7	7	7	4	5	5	7	7	7	4	5	5	7	7	7	4	5	5	7	7	7	2019-03-30	2019-03-30	2019-03-30	33488	290	5	6	7	8	8	8	1.3207e-105	41144000	3276100	4614800
482	48;147;1313;3258			Q01844;Q01844-2	Q01844;Q01844-2	4;3	4;3	4;3			>sp|Q01844|EWS_HUMAN RNA-binding protein EWS OS=Homo sapiens GN=EWSR1 PE=1 SV=1;>sp|Q01844-2|EWS_HUMAN Isoform EWS-B of RNA-binding protein EWS OS=Homo sapiens GN=EWSR1		2	4	4	4	4	4	4	4	4	4	4	4	4	4	4	4	4	4	4	4	4	4	11	11	11	68477	656	4	4	4	4	4	4	5.7841e-54	12207000	1401600	1466400
483	1100;1599;1749;2317;2493;4156			Q02218;Q9ULD0	Q02218	6;2	6;2	6;2			>sp|Q02218|ODO1_HUMAN 2-oxoglutarate dehydrogenase, mitochondrial OS=Homo sapiens GN=OGDH PE=1 SV=3		2	6	6	6	6	6	6	5	6	6	6	6	6	5	6	6	6	6	6	5	6	6	2019-09-07	2019-09-07	2019-09-07	115.93	1023	7	7	7	6	7	7	7.1685e-34	7147900	1144400	1360000
484	958;1803			Q02413	Q02413	2	2	2			>sp|Q02413|DSG1_HUMAN Desmoglein-1 OS=Homo sapiens GN=DSG1 PE=1 SV=2		1	2	2	2	1	2	2	2	2	2	1	2	2	2	2	2	1	2	2	2	2	2	2019-03-02	2019-03-02	2019-03-02	113.75	1049	1	2	2	2	2	2	0.00097599	495230	48634	87170
485	178;495;636;1016;1268;1761;2999;3741;3755			Q02543	Q02543	9	9	9			>sp|Q02543|RL18A_HUMAN 60S ribosomal protein L18a OS=Homo sapiens GN=RPL18A PE=1 SV=2		1	9	9	9	6	8	9	9	7	9	6	8	9	9	7	9	6	8	9	9	7	9	42.6	42.6	42.6	20762	176	7	9	10	10	8	10	1.4602e-61	28592000	4221800	4465800
486	194;365;419;1622;1643;1644;1645;1728;2175;3145;3221;3324;3807;4387;4388;4702;4843;4844			Q02878	Q02878	18	18	18			>sp|Q02878|RL6_HUMAN 60S ribosomal protein L6 OS=Homo sapiens GN=RPL6 PE=1 SV=3		1	18	18	18	16	18	17	18	17	18	16	18	17	18	17	18	16	18	17	18	17	18	49	49	49	32728	288	21	23	22	23	22	23	4.0317e-95	78673000	9827900	12554000
487	41;425;1149;2392;2401;4701			Q02978	Q02978	6	6	6			>sp|Q02978|M2OM_HUMAN Mitochondrial 2-oxoglutarate/malate carrier protein OS=Homo sapiens GN=SLC25A11 PE=1 SV=3		1	6	6	6	6	6	5	6	6	6	6	6	5	6	6	6	6	6	5	6	6	6	31.2	31.2	31.2	34061	314	8	8	7	9	8	8	4.7768e-35	10003000	1624100	1745300
488	764;765;4288			Q04637;Q04637-3;Q04637-4;Q04637-5;Q04637-6	Q04637;Q04637-3;Q04637-4;Q04637-5;Q04637-6	3;3;3;3;3	3;3;3;3;3	3;3;3;3;3			>sp|Q04637|IF4G1_HUMAN Eukaryotic translation initiation factor 4 gamma 1 OS=Homo sapiens GN=EIF4G1 PE=1 SV=4;>sp|Q04637-3|IF4G1_HUMAN Isoform B of Eukaryotic translation initiation factor 4 gamma 1 OS=Homo sapiens GN=EIF4G1;>sp|Q04637-4|IF4G1_HUMAN Isofor		5	3	3	3	2	3	3	3	3	3	2	3	3	3	3	3	2	3	3	3	3	3	2019-03-03	2019-03-03	2019-03-03	175.49	1599	2	3	3	3	3	3	2.5817e-17	2869500	278730	487800
489	1064;2109;2402;2453;2596;3419;3966			Q06136	Q06136	7	7	7			>sp|Q06136|KDSR_HUMAN 3-ketodihydrosphingosine reductase OS=Homo sapiens GN=KDSR PE=1 SV=1		1	7	7	7	7	7	7	2	1	0	7	7	7	2	1	0	7	7	7	2	1	0	32.2	32.2	32.2	36187	332	10	11	10	2	1		5.6927e-75	22866000	7365300	7817100
490	2804;3802;3968			Q06830	Q06830	3	2	2			>sp|Q06830|PRDX1_HUMAN Peroxiredoxin-1 OS=Homo sapiens GN=PRDX1 PE=1 SV=1		1	3	2	2	3	3	3	3	3	2	2	2	2	2	2	1	2	2	2	2	2	1	2019-06-13	2019-01-10	2019-01-10	2019-11-22	199	2	2	2	2	2	1	0.024598	3720900	483140	658460
491	296;1310;1889;3729;3870;4069;4070;4071			Q07020	Q07020	8	8	8			>sp|Q07020|RL18_HUMAN 60S ribosomal protein L18 OS=Homo sapiens GN=RPL18 PE=1 SV=2		1	8	8	8	8	8	8	8	8	8	8	8	8	8	8	8	8	8	8	8	8	8	42.6	42.6	42.6	21634	188	12	13	13	11	11	11	2.3669e-59	77246000	11487000	12899000
492	138;269;999;2931;4268			Q07021	Q07021	5	5	5			>sp|Q07021|C1QBP_HUMAN Complement component 1 Q subcomponent-binding protein, mitochondrial OS=Homo sapiens GN=C1QBP PE=1 SV=1		1	5	5	5	5	5	5	5	5	5	5	5	5	5	5	5	5	5	5	5	5	5	31.6	31.6	31.6	31362	282	6	7	7	7	7	7	7.5879e-96	19741000	3483400	4619800
493	379;1753;2246;2324;3456;3653;3791;3810;3868;4227;4498;4504			Q07065	Q07065	12	12	12			>sp|Q07065|CKAP4_HUMAN Cytoskeleton-associated protein 4 OS=Homo sapiens GN=CKAP4 PE=1 SV=2		1	12	12	12	11	12	12	11	11	10	11	12	12	11	11	10	11	12	12	11	11	10	2019-06-27	2019-06-27	2019-06-27	66022	602	11	12	13	12	11	11	2.4038e-51	21263000	4018400	3786600
494	679			Q07666;Q07666-2;Q07666-3	Q07666;Q07666-2;Q07666-3	1;1;1	1;1;1	1;1;1			>sp|Q07666|KHDR1_HUMAN KH domain-containing, RNA-binding, signal transduction-associated protein 1 OS=Homo sapiens GN=KHDRBS1 PE=1 SV=1;>sp|Q07666-2|KHDR1_HUMAN Isoform 2 of KH domain-containing, RNA-binding, signal transduction-associated protein 1 OS=Hom		3	1	1	1	1	1	1	1	0	0	1	1	1	1	0	0	1	1	1	1	0	0	2019-05-04	2019-05-04	2019-05-04	48227	443	1	1	1	1			0.55311	833810	298730	398300
495	2462			Q08170;Q13247;Q13247-3;Q13243;Q13243-3	Q08170;Q13247;Q13247-3;Q13243;Q13243-3	1;1;1;1;1	1;1;1;1;1	1;1;1;1;1			>sp|Q08170|SRSF4_HUMAN Serine/arginine-rich splicing factor 4 OS=Homo sapiens GN=SRSF4 PE=1 SV=2;>sp|Q13247|SRSF6_HUMAN Serine/arginine-rich splicing factor 6 OS=Homo sapiens GN=SRSF6 PE=1 SV=2;>sp|Q13247-3|SRSF6_HUMAN Isoform SRP55-3 of Serine/arginine-ri		5	1	1	1	1	1	1	1	1	1	1	1	1	1	1	1	1	1	1	1	1	1	2019-08-01	2019-08-01	2019-08-01	56678	494	1	1	1	1	1	1	0.0080644	1430600	229990	14367
496	10;595;1220;2113;2260;2719;2992;3447;4145;4365			Q08211	Q08211	10	10	10			>sp|Q08211|DHX9_HUMAN ATP-dependent RNA helicase A OS=Homo sapiens GN=DHX9 PE=1 SV=4		1	10	10	10	8	8	6	10	10	10	8	8	6	10	10	10	8	8	6	10	10	10	2019-08-12	2019-08-12	2019-08-12	140.96	1270	8	8	6	11	13	12	4.8086e-64	13470000	1341000	1465100
497	3524;4028			Q08380	Q08380	2	2	2			>sp|Q08380|LG3BP_HUMAN Galectin-3-binding protein OS=Homo sapiens GN=LGALS3BP PE=1 SV=1		1	2	2	2	2	2	2	1	1	2	2	2	2	1	1	2	2	2	2	1	1	2	2019-01-05	2019-01-05	2019-01-05	65.33	585	2	2	2	1	1	2	0.00019538	3597000	908120	927230
498	2256;2829			Q10567;Q10567-2;Q10567-3	Q10567;Q10567-2;Q10567-3	2;2;2	1;1;1	1;1;1			>sp|Q10567|AP1B1_HUMAN AP-1 complex subunit beta-1 OS=Homo sapiens GN=AP1B1 PE=1 SV=2;>sp|Q10567-2|AP1B1_HUMAN Isoform B of AP-1 complex subunit beta-1 OS=Homo sapiens GN=AP1B1;>sp|Q10567-3|AP1B1_HUMAN Isoform C of AP-1 complex subunit beta-1 OS=Homo sapie		3	2	1	1	1	2	2	2	2	2	1	1	1	1	1	1	1	1	1	1	1	1	2019-04-03	2019-02-02	2019-02-02	104.64	949	1	1	1	1	1	1	0.00091931	339430	41545	64966
499	357;504;917;1624;1625;2131;2424;2877;2878;3052;3092;3649;4190;4381;4658;4767;4784	75	188	Q12874	Q12874	17	17	17			>sp|Q12874|SF3A3_HUMAN Splicing factor 3A subunit 3 OS=Homo sapiens GN=SF3A3 PE=1 SV=1		1	17	17	17	11	12	13	13	15	17	11	12	13	13	15	17	11	12	13	13	15	17	48.5	48.5	48.5	58848	501	13	14	16	15	17	20	1.5919e-116	30680000	3863500	4407600
500	1284;2062			Q12904	Q12904	2	2	2			>sp|Q12904|AIMP1_HUMAN Aminoacyl tRNA synthase complex-interacting multifunctional protein 1 OS=Homo sapiens GN=AIMP1 PE=1 SV=2		1	2	2	2	2	2	2	2	2	2	2	2	2	2	2	2	2	2	2	2	2	2	2019-03-10	2019-03-10	2019-03-10	34352	312	2	2	2	2	2	2	5.218e-18	4975500	576880	825780
501	317;506;1879;1927;2148;3149;3368;4343;4434;4632			Q12905	Q12905	10	10	10			>sp|Q12905|ILF2_HUMAN Interleukin enhancer-binding factor 2 OS=Homo sapiens GN=ILF2 PE=1 SV=2		1	10	10	10	10	9	9	10	10	9	10	9	9	10	10	9	10	9	9	10	10	9	45.1	45.1	45.1	43062	390	10	9	9	10	10	9	3.8847e-78	21897000	3117100	2863100
502	443;1259;1317;2820;4205;4384;4407			Q12906;Q12906-3;Q12906-6;Q12906-2;Q12906-4;Q12906-5;Q96SI9;Q96SI9-2	Q12906;Q12906-3;Q12906-6;Q12906-2;Q12906-4;Q12906-5	7;7;7;7;7;7;1;1	7;7;7;7;7;7;1;1	7;7;7;7;7;7;1;1			>sp|Q12906|ILF3_HUMAN Interleukin enhancer-binding factor 3 OS=Homo sapiens GN=ILF3 PE=1 SV=3;>sp|Q12906-3|ILF3_HUMAN Isoform 3 of Interleukin enhancer-binding factor 3 OS=Homo sapiens GN=ILF3;>sp|Q12906-6|ILF3_HUMAN Isoform 6 of Interleukin enhancer-bindi		8	7	7	7	7	5	7	7	6	7	7	5	7	7	6	7	7	5	7	7	6	7	2019-09-13	2019-09-13	2019-09-13	95337	894	7	5	7	7	6	7	8.1578e-50	13523000	1675100	1117800
503	130;333;881;893;1523;1571;3051			Q12931	Q12931	7	7	7			>sp|Q12931|TRAP1_HUMAN Heat shock protein 75 kDa, mitochondrial OS=Homo sapiens GN=TRAP1 PE=1 SV=3		1	7	7	7	6	5	7	3	3	4	6	5	7	3	3	4	6	5	7	3	3	4	2019-02-13	2019-02-13	2019-02-13	80109	704	6	5	7	3	3	4	9.2025e-21	5959100	1085700	1341600
504	2079;4005;4759			Q13084	Q13084	3	3	3			>sp|Q13084|RM28_HUMAN 39S ribosomal protein L28, mitochondrial OS=Homo sapiens GN=MRPL28 PE=1 SV=4		1	3	3	3	1	1	2	2	2	2	1	1	2	2	2	2	1	1	2	2	2	2	25	25	25	30156	256	1	1	2	2	2	2	1.0972e-12	1504300	166820	219320
505	722;1150;1629;3261;3507;3832			Q13155	Q13155	6	6	6			>sp|Q13155|AIMP2_HUMAN Aminoacyl tRNA synthase complex-interacting multifunctional protein 2 OS=Homo sapiens GN=AIMP2 PE=1 SV=2		1	6	6	6	5	6	6	6	6	6	5	6	6	6	6	6	5	6	6	6	6	6	33.1	33.1	33.1	35348	320	5	7	6	7	6	7	8.6852e-48	15491000	1733400	2055500
506	724;1943;1991;2805;3314;3614;3802			Q13162	Q13162	7	7	6			>sp|Q13162|PRDX4_HUMAN Peroxiredoxin-4 OS=Homo sapiens GN=PRDX4 PE=1 SV=1		1	7	7	6	7	6	7	6	7	7	7	6	7	6	7	7	6	5	6	5	6	6	36.5	36.5	33.9	30.54	271	7	6	7	6	7	7	1.2825e-23	13771000	2366400	2178700
507	1020;2245;2782;3567			Q13200	Q13200	4	4	4			>sp|Q13200|PSMD2_HUMAN 26S proteasome non-ATPase regulatory subunit 2 OS=Homo sapiens GN=PSMD2 PE=1 SV=3		1	4	4	4	3	4	4	3	4	3	3	4	4	3	4	3	3	4	4	3	4	3	2019-01-08	2019-01-08	2019-01-08	100.2	908	4	4	5	3	4	3	4.764e-09	4047900	278420	720780
508	39;1214;2035;2303;2740;4415			Q13263;Q13263-2	Q13263;Q13263-2	6;6	6;6	6;6			>sp|Q13263|TIF1B_HUMAN Transcription intermediary factor 1-beta OS=Homo sapiens GN=TRIM28 PE=1 SV=5;>sp|Q13263-2|TIF1B_HUMAN Isoform 2 of Transcription intermediary factor 1-beta OS=Homo sapiens GN=TRIM28		2	6	6	6	4	5	6	5	6	6	4	5	6	5	6	6	4	5	6	5	6	6	2019-06-15	2019-06-15	2019-06-15	88549	835	4	6	7	5	7	7	6.5885e-29	15706000	937010	1449000
509	746			Q13283	Q13283	1	1	1			>sp|Q13283|G3BP1_HUMAN Ras GTPase-activating protein-binding protein 1 OS=Homo sapiens GN=G3BP1 PE=1 SV=1		1	1	1	1	1	1	1	1	1	1	1	1	1	1	1	1	1	1	1	1	1	1	2019-04-02	2019-04-02	2019-04-02	52164	466	1	1	1	1	1	1	0.047048	494080	72350	65118
510	208;223;274;808;1229;1338;1554;2016;3661;4808			Q13310;Q13310-2	Q13310;Q13310-2	10;10	4;4	4;4			>sp|Q13310|PABP4_HUMAN Polyadenylate-binding protein 4 OS=Homo sapiens GN=PABPC4 PE=1 SV=1;>sp|Q13310-2|PABP4_HUMAN Isoform 2 of Polyadenylate-binding protein 4 OS=Homo sapiens GN=PABPC4		2	10	4	4	7	8	8	9	10	10	2	3	3	3	4	4	2	3	3	3	4	4	2019-04-22	2019-09-07	2019-09-07	70782	644	2	3	4	3	4	4	3.3159e-152	5633400	452750	478900
511	68;763			Q13409;Q13409-5;Q13409-2;Q13409-3;Q13409-6	Q13409;Q13409-5;Q13409-2;Q13409-3;Q13409-6	2;2;2;2;2	2;2;2;2;2	2;2;2;2;2			>sp|Q13409|DC1I2_HUMAN Cytoplasmic dynein 1 intermediate chain 2 OS=Homo sapiens GN=DYNC1I2 PE=1 SV=3;>sp|Q13409-5|DC1I2_HUMAN Isoform 2E of Cytoplasmic dynein 1 intermediate chain 2 OS=Homo sapiens GN=DYNC1I2;>sp|Q13409-2|DC1I2_HUMAN Isoform 2B of Cytopla		5	2	2	2	2	2	1	1	1	1	2	2	1	1	1	1	2	2	1	1	1	1	2019-08-03	2019-08-03	2019-08-03	71456	638	2	2	1	1	1	1	0.091975	962180	165160	183740
512	162;487;1446;1508;3144;4328;4438			Q13428-4;Q13428-3;Q13428;Q13428-7;Q13428-6;Q13428-8;Q13428-2;Q13428-5	Q13428-4;Q13428-3;Q13428;Q13428-7;Q13428-6;Q13428-8;Q13428-2;Q13428-5	7;7;7;7;7;7;7;5	7;7;7;7;7;7;7;5	7;7;7;7;7;7;7;5			>sp|Q13428-4|TCOF_HUMAN Isoform 4 of Treacle protein OS=Homo sapiens GN=TCOF1;>sp|Q13428-3|TCOF_HUMAN Isoform 3 of Treacle protein OS=Homo sapiens GN=TCOF1;>sp|Q13428|TCOF_HUMAN Treacle protein OS=Homo sapiens GN=TCOF1 PE=1 SV=3;>sp|Q13428-7|TCOF_HUMAN Iso		8	7	7	7	6	7	6	7	7	7	6	7	6	7	7	7	6	7	6	7	7	7	2019-01-06	2019-01-06	2019-01-06	155.93	1524	6	7	6	7	7	7	1.5718e-32	6266500	886780	905550
513	49;2226;3350;4315;4480;4730			Q13435	Q13435	6	6	6			>sp|Q13435|SF3B2_HUMAN Splicing factor 3B subunit 2 OS=Homo sapiens GN=SF3B2 PE=1 SV=2		1	6	6	6	6	5	5	6	6	6	6	5	5	6	6	6	6	5	5	6	6	6	2019-01-09	2019-01-09	2019-01-09	100.23	895	6	5	6	6	6	7	8.8627e-05	9448900	1220800	1462500
514	148;527;586;2762;3117;3211			Q13501;Q13501-2	Q13501;Q13501-2	6;6	6;6	6;6			>sp|Q13501|SQSTM_HUMAN Sequestosome-1 OS=Homo sapiens GN=SQSTM1 PE=1 SV=1;>sp|Q13501-2|SQSTM_HUMAN Isoform 2 of Sequestosome-1 OS=Homo sapiens GN=SQSTM1		2	6	6	6	6	5	6	3	2	3	6	5	6	3	2	3	6	5	6	3	2	3	2019-04-23	2019-04-23	2019-04-23	47687	440	6	5	6	3	2	3	1.6015e-102	7468400	2228600	2237200
515	1187;4719			Q13547;Q92769	Q13547;Q92769	2;1	2;1	2;1			>sp|Q13547|HDAC1_HUMAN Histone deacetylase 1 OS=Homo sapiens GN=HDAC1 PE=1 SV=1;>sp|Q92769|HDAC2_HUMAN Histone deacetylase 2 OS=Homo sapiens GN=HDAC2 PE=1 SV=2		2	2	2	2	2	2	2	2	2	2	2	2	2	2	2	2	2	2	2	2	2	2	2019-07-08	2019-07-08	2019-07-08	55102	482	2	2	2	2	2	2	0.011907	2790200	396510	446830
516	4321			Q13769	Q13769	1	1	1			>sp|Q13769|THOC5_HUMAN THO complex subunit 5 homolog OS=Homo sapiens GN=THOC5 PE=1 SV=2		1	1	1	1	1	1	1	1	1	1	1	1	1	1	1	1	1	1	1	1	1	1	2019-02-03	2019-02-03	2019-02-03	78507	683	1	1	1	1	1	1	0.075085	548170	20537	56169
517	241;528;635;689;699;757;898;1439;1642;1682;2011;2119;2219;2380;2452;2656;2673;2674;2695;2771;2941;3146;3270;3380;3421;3493;3679;3750;4228;4404;4457			Q13813;Q13813-3;Q13813-2	Q13813;Q13813-3;Q13813-2	31;31;30	31;31;30	31;31;30			>sp|Q13813|SPTA2_HUMAN Spectrin alpha chain, brain OS=Homo sapiens GN=SPTAN1 PE=1 SV=3;>sp|Q13813-3|SPTA2_HUMAN Isoform 3 of Spectrin alpha chain, brain OS=Homo sapiens GN=SPTAN1;>sp|Q13813-2|SPTA2_HUMAN Isoform 2 of Spectrin alpha chain, brain OS=Homo sap		3	31	31	31	28	24	31	26	30	27	28	24	31	26	30	27	28	24	31	26	30	27	2019-01-19	2019-01-19	2019-01-19	284.54	2472	29	24	33	26	33	28	2.7077e-162	46638000	6191100	6580600
518	1348			Q13868	Q13868	1	1	1			>sp|Q13868|EXOS2_HUMAN Exosome complex exonuclease RRP4 OS=Homo sapiens GN=EXOSC2 PE=1 SV=2		1	1	1	1	1	1	1	1	1	1	1	1	1	1	1	1	1	1	1	1	1	1	2019-02-09	2019-02-09	2019-02-09	32789	293	1	1	1	1	1	1	0.0011656	794900	36749	98254
519	1090;1091;1649;1773			Q14103;Q14103-3;Q14103-2;Q14103-4	Q14103;Q14103-3;Q14103-2;Q14103-4	4;4;3;3	4;4;3;3	4;4;3;3			>sp|Q14103|HNRPD_HUMAN Heterogeneous nuclear ribonucleoprotein D0 OS=Homo sapiens GN=HNRNPD PE=1 SV=1;>sp|Q14103-3|HNRPD_HUMAN Isoform 3 of Heterogeneous nuclear ribonucleoprotein D0 OS=Homo sapiens GN=HNRNPD;>sp|Q14103-2|HNRPD_HUMAN Isoform 2 of Heterogen		4	4	4	4	2	2	3	3	4	4	2	2	3	3	4	4	2	2	3	3	4	4	2019-04-12	2019-04-12	2019-04-12	38434	355	2	2	5	3	6	4	3.2131e-16	7406700	691240	744900
520	128;640;1188;1784;2490;2547;2565;2764;2808;3031;3105;3156;3459;4039;4416			Q14152	Q14152	15	15	15			>sp|Q14152|EIF3A_HUMAN Eukaryotic translation initiation factor 3 subunit A OS=Homo sapiens GN=EIF3A PE=1 SV=1		1	15	15	15	14	14	14	15	15	15	14	14	14	15	15	15	14	14	14	15	15	15	2019-07-13	2019-07-13	2019-07-13	166.57	1382	14	15	14	15	16	15	3.7283e-61	22378000	2971200	3107600
521	1730			Q14157;Q14157-3;Q14157-1;Q14157-4	Q14157;Q14157-3;Q14157-1;Q14157-4	1;1;1;1	1;1;1;1	1;1;1;1			>sp|Q14157|UBP2L_HUMAN Ubiquitin-associated protein 2-like OS=Homo sapiens GN=UBAP2L PE=1 SV=2;>sp|Q14157-3|UBP2L_HUMAN Isoform 3 of Ubiquitin-associated protein 2-like OS=Homo sapiens GN=UBAP2L;>sp|Q14157-1|UBP2L_HUMAN Isoform 2 of Ubiquitin-associated pr		4	1	1	1	1	1	1	1	1	1	1	1	1	1	1	1	1	1	1	1	1	1	0.8	0.8	0.8	114.53	1087	1	1	1	1	1	1	0.046755	547010	58673	93614
522	4788			Q14165	Q14165	1	1	1			>sp|Q14165|MLEC_HUMAN Malectin OS=Homo sapiens GN=MLEC PE=1 SV=1		1	1	1	1	1	1	1	1	1	0	1	1	1	1	1	0	1	1	1	1	1	0	2019-09-07	2019-09-07	2019-09-07	32233	292	1	1	1	1	1		0.0037888	2205100	498440	716100
523	2377			Q14197	Q14197	1	1	1			>sp|Q14197|ICT1_HUMAN Peptidyl-tRNA hydrolase ICT1, mitochondrial OS=Homo sapiens GN=ICT1 PE=1 SV=1		1	1	1	1	1	1	1	1	1	1	1	1	1	1	1	1	1	1	1	1	1	1	2019-08-05	2019-08-05	2019-08-05	23.63	206	1	1	1	1	1	1	0.028048	1735700	236490	243090
524	174;229;253;381;411;621;708;787;954;1015;1101;1159;1190;1209;1246;1272;1392;1452;1669;1687;1767;1770;1774;1844;1901;1920;1966;2028;2168;2243;2285;2309;2374;2388;2621;2651;2718;3037;3615;3666;3745;3762;3790;3925;4022;4095;4114;4189;4202;4257;4411;4421;4452;4458;4488;4507;4512;4534;4544;4624;4650;4677			Q14204	Q14204	62	62	62			>sp|Q14204|DYHC1_HUMAN Cytoplasmic dynein 1 heavy chain 1 OS=Homo sapiens GN=DYNC1H1 PE=1 SV=5		1	62	62	62	52	56	56	60	57	60	52	56	56	60	57	60	52	56	56	60	57	60	2019-09-20	2019-09-20	2019-09-20	532.4	4646	52	58	57	63	58	61	0	113010000	13889000	19217000
525	472;533;534;719;887;1777;1913;1970;2137;2480;2481;2851;2886;3208;3300;3413;3497;3607;3608;3851;3883;4251			Q14254	Q14254	22	22	22			>sp|Q14254|FLOT2_HUMAN Flotillin-2 OS=Homo sapiens GN=FLOT2 PE=1 SV=2		1	22	22	22	21	20	21	21	22	22	21	20	21	21	22	22	21	20	21	21	22	22	56.8	56.8	56.8	47064	428	24	24	26	28	26	28	1.493e-174	116260000	13516000	16312000
526	753;4349			Q14257	Q14257	2	2	2			>sp|Q14257|RCN2_HUMAN Reticulocalbin-2 OS=Homo sapiens GN=RCN2 PE=1 SV=1		1	2	2	2	2	2	2	1	1	2	2	2	2	1	1	2	2	2	2	1	1	2	11	11	11	36876	317	2	2	2	1	1	2	4.9376e-28	2501300	605260	669200
527	494;823;990;1165;1398;2746;3939;4056			Q14410	Q14410	8	2	2			>sp|Q14410|GLPK2_HUMAN Glycerol kinase 2 OS=Homo sapiens GN=GK2 PE=2 SV=2		1	8	2	2	8	8	8	8	8	8	2	2	2	2	2	2	2	2	2	2	2	2	2019-04-20	2019-01-05	2019-01-05	60593	553	3	3	3	3	2	2	1.3165e-48	10180000	1354100	1269800
528	2616;4169;4807			Q14444;Q14444-2	Q14444;Q14444-2	3;3	3;3	3;3			>sp|Q14444|CAPR1_HUMAN Caprin-1 OS=Homo sapiens GN=CAPRIN1 PE=1 SV=2;>sp|Q14444-2|CAPR1_HUMAN Isoform 2 of Caprin-1 OS=Homo sapiens GN=CAPRIN1		2	3	3	3	2	2	2	3	3	3	2	2	2	3	3	3	2	2	2	3	3	3	2019-08-05	2019-08-05	2019-08-05	78365	709	2	2	2	3	3	3	2.1415e-13	2933400	398770	444900
529	61			Q14573	Q14573	1	1	1			>sp|Q14573|ITPR3_HUMAN Inositol 1,4,5-trisphosphate receptor type 3 OS=Homo sapiens GN=ITPR3 PE=1 SV=2		1	1	1	1	1	1	1	1	1	1	1	1	1	1	1	1	1	1	1	1	1	1	0.7	0.7	0.7	304.1	2671	1	1	1	1	1	1	0.0017254	442250	46062	70920
530	4091			Q14684;Q14684-2	Q14684;Q14684-2	1;1	1;1	1;1			>sp|Q14684|RRP1B_HUMAN Ribosomal RNA processing protein 1 homolog B OS=Homo sapiens GN=RRP1B PE=1 SV=3;>sp|Q14684-2|RRP1B_HUMAN Isoform 2 of Ribosomal RNA processing protein 1 homolog B OS=Homo sapiens GN=RRP1B		2	1	1	1	1	1	1	1	1	1	1	1	1	1	1	1	1	1	1	1	1	1	2019-08-01	2019-08-01	2019-08-01	84427	758	1	1	1	1	1	1	0.006826	782940	101020	95228
531	2978;3915			Q14739	Q14739	2	2	2			>sp|Q14739|LBR_HUMAN Lamin-B receptor OS=Homo sapiens GN=LBR PE=1 SV=2		1	2	2	2	2	1	2	2	2	2	2	1	2	2	2	2	2	1	2	2	2	2	2019-04-04	2019-04-04	2019-04-04	70702	615	2	1	2	2	2	3	2.7227e-08	2315100	396230	204720
532	18;46;285;959;1292;2508;2875;3700;3749;4386;4499;4783			Q14974	Q14974	12	12	12			>sp|Q14974|IMB1_HUMAN Importin subunit beta-1 OS=Homo sapiens GN=KPNB1 PE=1 SV=2		1	12	12	12	12	12	12	12	12	12	12	12	12	12	12	12	12	12	12	12	12	12	2019-09-20	2019-09-20	2019-09-20	97169	876	14	15	15	14	14	14	5.5165e-95	21669000	3347400	4186700
533	1672			Q15024	Q15024	1	1	1			>sp|Q15024|EXOS7_HUMAN Exosome complex exonuclease RRP42 OS=Homo sapiens GN=EXOSC7 PE=1 SV=3		1	1	1	1	1	1	1	1	1	1	1	1	1	1	1	1	1	1	1	1	1	1	2019-02-08	2019-02-08	2019-02-08	31821	291	1	1	1	1	1	1	0.0067942	500090	46647	68596
534	1410;3564			Q15029	Q15029	2	2	2			>sp|Q15029|U5S1_HUMAN 116 kDa U5 small nuclear ribonucleoprotein component OS=Homo sapiens GN=EFTUD2 PE=1 SV=1		1	2	2	2	2	2	2	2	2	2	2	2	2	2	2	2	2	2	2	2	2	2	3	3	3	109.43	972	2	2	2	2	2	2	0.021651	1033900	120940	164090
535	1795;4717			Q15043;Q15043-3;Q15043-2	Q15043;Q15043-3;Q15043-2	2;2;2	2;2;2	2;2;2			>sp|Q15043|S39AE_HUMAN Zinc transporter ZIP14 OS=Homo sapiens GN=SLC39A14 PE=1 SV=3;>sp|Q15043-3|S39AE_HUMAN Isoform 3 of Zinc transporter ZIP14 OS=Homo sapiens GN=SLC39A14;>sp|Q15043-2|S39AE_HUMAN Isoform 2 of Zinc transporter ZIP14 OS=Homo sapiens GN=SLC		3	2	2	2	2	2	2	0	0	1	2	2	2	0	0	1	2	2	2	0	0	1	2019-07-06	2019-07-06	2019-07-06	54212	492	2	2	2			1	3.8045e-11	3211000	908620	1055800
536	53;1845;1926;2438;2489;2629;2780;3727;4570;4766;4817			Q15046;Q15046-2	Q15046;Q15046-2	11;10	11;10	11;10			>sp|Q15046|SYK_HUMAN Lysyl-tRNA synthetase OS=Homo sapiens GN=KARS PE=1 SV=3;>sp|Q15046-2|SYK_HUMAN Isoform Mitochondrial of Lysyl-tRNA synthetase OS=Homo sapiens GN=KARS		2	11	11	11	8	9	9	10	11	11	8	9	9	10	11	11	8	9	9	10	11	11	2019-01-24	2019-01-24	2019-01-24	68047	597	9	10	11	11	12	12	6.5577e-54	28422000	3892100	4277900
537	222;1330;2220;3935			Q15084-2;Q15084	Q15084-2;Q15084	4;4	4;4	4;4			>sp|Q15084-2|PDIA6_HUMAN Isoform 2 of Protein disulfide-isomerase A6 OS=Homo sapiens GN=PDIA6;>sp|Q15084|PDIA6_HUMAN Protein disulfide-isomerase A6 OS=Homo sapiens GN=PDIA6 PE=1 SV=1		2	4	4	4	4	4	4	4	4	4	4	4	4	4	4	4	4	4	4	4	4	4	13	13	13	53.9	492	4	4	4	4	4	4	1.6484e-21	4684300	512240	672680
538	3477;4383;4485			Q15149;Q15149-2;Q15149-3;Q15149-6;Q15149-4;Q15149-5;Q15149-9;Q15149-8;Q15149-7	Q15149;Q15149-2;Q15149-3;Q15149-6;Q15149-4;Q15149-5;Q15149-9;Q15149-8;Q15149-7	3;3;3;3;3;3;3;3;3	1;1;1;1;1;1;1;1;1	1;1;1;1;1;1;1;1;1			>sp|Q15149|PLEC_HUMAN Plectin OS=Homo sapiens GN=PLEC PE=1 SV=3;>sp|Q15149-2|PLEC_HUMAN Isoform 2 of Plectin OS=Homo sapiens GN=PLEC;>sp|Q15149-3|PLEC_HUMAN Isoform 3 of Plectin OS=Homo sapiens GN=PLEC;>sp|Q15149-6|PLEC_HUMAN Isoform 6 of Plectin OS=Homo s		9	3	1	1	2	2	2	3	3	3	1	1	1	1	1	1	1	1	1	1	1	1	0.8	0.2	0.2	531.78	4684	1	1	1	1	1	1	0.018941	1413500	245600	249320
539	34;35;150;439;523;524;604;1021;1038;1104;1294;1406;1572;2363;2872;2873;2891;3093;3237;3332;3372;3373;3465;3466;3476;3921;4002;4276	76	269	Q15233	Q15233	28	28	27			>sp|Q15233|NONO_HUMAN Non-POU domain-containing octamer-binding protein OS=Homo sapiens GN=NONO PE=1 SV=4		1	28	28	27	25	26	25	26	24	27	25	26	25	26	24	27	24	25	24	25	23	26	62	62	60.3	54231	471	38	40	37	36	35	37	2.9832e-244	178720000	26544000	33466000
540	3581			Q15262-2;Q15262	Q15262-2;Q15262	1;1	1;1	1;1			>sp|Q15262-2|PTPRK_HUMAN Isoform 2 of Receptor-type tyrosine-protein phosphatase kappa OS=Homo sapiens GN=PTPRK;>sp|Q15262|PTPRK_HUMAN Receptor-type tyrosine-protein phosphatase kappa OS=Homo sapiens GN=PTPRK PE=1 SV=2		2	1	1	1	1	1	0	0	0	0	1	1	0	0	0	0	1	1	0	0	0	0	1	1	1	162.17	1440	1	1					0.012985	66724	31677	35047
541	237			Q15345;Q15345-3	Q15345;Q15345-3	1;1	1;1	1;1			>sp|Q15345|LRC41_HUMAN Leucine-rich repeat-containing protein 41 OS=Homo sapiens GN=LRRC41 PE=1 SV=3;>sp|Q15345-3|LRC41_HUMAN Isoform 3 of Leucine-rich repeat-containing protein 41 OS=Homo sapiens GN=LRRC41		2	1	1	1	1	1	1	0	1	0	1	1	1	0	1	0	1	1	1	0	1	0	2019-02-02	2019-02-02	2019-02-02	88649	812	1	1	1		1		0.44984	324440	72971	91830
542	1575;2051			Q15363	Q15363	2	2	2			>sp|Q15363|TMED2_HUMAN Transmembrane emp24 domain-containing protein 2 OS=Homo sapiens GN=TMED2 PE=1 SV=1		1	2	2	2	2	2	2	2	1	1	2	2	2	2	1	1	2	2	2	2	1	1	2019-09-10	2019-09-10	2019-09-10	22761	201	2	2	2	2	1	1	3.1908e-07	2340200	470520	643070
543	1836;1925;2825			Q15365	Q15365	3	2	2			>sp|Q15365|PCBP1_HUMAN Poly(rC)-binding protein 1 OS=Homo sapiens GN=PCBP1 PE=1 SV=2		1	3	2	2	3	3	3	3	3	3	2	2	2	2	2	2	2	2	2	2	2	2	2019-07-10	2019-06-07	2019-06-07	37497	356	3	3	3	3	3	3	3.7909e-11	3959200	568340	658170
544	199;1699;1835;1925;2824			Q15366;P57721;P57721-4;P57721-5;P57721-3;P57721-2	Q15366	5;2;2;2;2;2	5;2;2;2;2;2	4;1;1;1;1;1			>sp|Q15366|PCBP2_HUMAN Poly(rC)-binding protein 2 OS=Homo sapiens GN=PCBP2 PE=1 SV=1		6	5	5	4	5	5	5	5	5	5	5	5	5	5	5	5	4	4	4	4	4	4	2019-08-17	2019-08-17	2019-08-14	38.58	365	6	5	6	5	6	6	3.4053e-17	14426000	2681500	3568200
545	1082			Q15388	Q15388	1	1	1			>sp|Q15388|TOM20_HUMAN Mitochondrial import receptor subunit TOM20 homolog OS=Homo sapiens GN=TOMM20 PE=1 SV=1		1	1	1	1	1	1	1	1	1	1	1	1	1	1	1	1	1	1	1	1	1	1	2019-08-13	2019-08-13	2019-08-13	16298	145	1	1	1	1	1	1	2.0669e-07	753880	66443	98822
546	2370;3043			Q15392	Q15392	2	2	2			>sp|Q15392|DHC24_HUMAN Delta(24)-sterol reductase OS=Homo sapiens GN=DHCR24 PE=1 SV=2		1	2	2	2	1	2	2	0	0	0	1	2	2	0	0	0	1	2	2	0	0	0	2019-04-05	2019-04-05	2019-04-05	60101	516	1	2	2				6.1201e-05	1636700	515510	478600
547	430;862;1135;1227;1600;2052;2369;2997;4092;4667			Q15393;Q15393-3;Q15393-2	Q15393;Q15393-3	10;5;2	10;5;2	10;5;2			>sp|Q15393|SF3B3_HUMAN Splicing factor 3B subunit 3 OS=Homo sapiens GN=SF3B3 PE=1 SV=4;>sp|Q15393-3|SF3B3_HUMAN Isoform 3 of Splicing factor 3B subunit 3 OS=Homo sapiens GN=SF3B3		3	10	10	10	9	10	10	10	10	10	9	10	10	10	10	10	9	10	10	10	10	10	2019-08-12	2019-08-12	2019-08-12	135.58	1217	10	11	11	11	11	11	1.7777e-70	18708000	2057100	2739200
548	2587;3148;4517;4551			Q15427	Q15427	4	4	4			>sp|Q15427|SF3B4_HUMAN Splicing factor 3B subunit 4 OS=Homo sapiens GN=SF3B4 PE=1 SV=1		1	4	4	4	3	4	3	3	4	4	3	4	3	3	4	4	3	4	3	3	4	4	2019-04-18	2019-04-18	2019-04-18	44385	424	3	4	3	3	4	4	2.0204e-41	6512300	754810	1269300
549	1173;2289;3026;3322			Q15428	Q15428	4	4	4			>sp|Q15428|SF3A2_HUMAN Splicing factor 3A subunit 2 OS=Homo sapiens GN=SF3A2 PE=1 SV=2		1	4	4	4	4	4	4	4	4	4	4	4	4	4	4	4	4	4	4	4	4	4	2019-04-11	2019-04-11	2019-04-11	49255	464	5	5	5	5	5	5	1.666e-09	10897000	1465400	1944300
550	1518			Q15431	Q15431	1	1	1			>sp|Q15431|SYCP1_HUMAN Synaptonemal complex protein 1 OS=Homo sapiens GN=SYCP1 PE=1 SV=2		1	1	1	1	1	1	1	1	1	1	1	1	1	1	1	1	1	1	1	1	1	1	2019-03-01	2019-03-01	2019-03-01	114.19	976	1	1	1	1	1	1	0.0044707	5123500	960780	933400
551	366;684;922;994;1181;1778;1786;1800;2606;2683;2738;2777;3216;3280;3384;4105;4451;4494			Q15459	Q15459	18	18	18			>sp|Q15459|SF3A1_HUMAN Splicing factor 3A subunit 1 OS=Homo sapiens GN=SF3A1 PE=1 SV=1		1	18	18	18	15	15	16	13	17	16	15	15	16	13	17	16	15	15	16	13	17	16	32.9	32.9	32.9	88885	793	17	18	18	15	21	18	1.4224e-111	54776000	6726100	7950800
552	2735;3227;4594			Q15631	Q15631	3	3	3			>sp|Q15631|TSN_HUMAN Translin OS=Homo sapiens GN=TSN PE=1 SV=1		1	3	3	3	3	2	3	3	3	2	3	2	3	3	3	2	3	2	3	3	3	2	2019-01-17	2019-01-17	2019-01-17	26183	228	3	2	3	3	3	2	1.0401e-08	5213200	552870	771000
553	4448			Q15637-5;Q15637;Q15637-2;Q15637-3;Q15637-6;Q15637-4	Q15637-5;Q15637;Q15637-2;Q15637-3;Q15637-6;Q15637-4	1;1;1;1;1;1	1;1;1;1;1;1	1;1;1;1;1;1			>sp|Q15637-5|SF01_HUMAN Isoform 5 of Splicing factor 1 OS=Homo sapiens GN=SF1;>sp|Q15637|SF01_HUMAN Splicing factor 1 OS=Homo sapiens GN=SF1 PE=1 SV=4;>sp|Q15637-2|SF01_HUMAN Isoform 2 of Splicing factor 1 OS=Homo sapiens GN=SF1;>sp|Q15637-3|SF01_HUMAN Iso		6	1	1	1	1	1	1	1	1	1	1	1	1	1	1	1	1	1	1	1	1	1	2019-07-02	2019-07-02	2019-07-02	80.62	764	1	1	1	1	1	1	0.0001115	806780	103550	172500
554	4441			Q15717	Q15717	1	1	1			>sp|Q15717|ELAV1_HUMAN ELAV-like protein 1 OS=Homo sapiens GN=ELAVL1 PE=1 SV=2		1	1	1	1	1	1	1	1	1	1	1	1	1	1	1	1	1	1	1	1	1	1	2019-04-03	2019-04-03	2019-04-03	36091	326	1	1	1	1	1	1	0.0257	1053400	173350	159440
555	995;1464;3036			Q15758	Q15758	3	3	3			>sp|Q15758|AAAT_HUMAN Neutral amino acid transporter B(0) OS=Homo sapiens GN=SLC1A5 PE=1 SV=2		1	3	3	3	3	3	3	2	2	3	3	3	3	2	2	3	3	3	3	2	2	3	2019-07-06	2019-07-06	2019-07-06	56598	541	3	4	3	2	2	3	0.20014	2167000	375740	463420
556	4062			Q16540	Q16540	1	1	1			>sp|Q16540|RM23_HUMAN 39S ribosomal protein L23, mitochondrial OS=Homo sapiens GN=MRPL23 PE=1 SV=1		1	1	1	1	1	1	1	1	1	1	1	1	1	1	1	1	1	1	1	1	1	1	2019-04-14	2019-04-14	2019-04-14	17781	153	1	1	1	1	1	1	0.20259	1524000	177690	256430
557	3143			Q16629;Q16629-2;Q16629-3	Q16629;Q16629-2;Q16629-3	1;1;1	1;1;1	1;1;1			>sp|Q16629|SRSF7_HUMAN Serine/arginine-rich splicing factor 7 OS=Homo sapiens GN=SRSF7 PE=1 SV=1;>sp|Q16629-2|SRSF7_HUMAN Isoform 2 of Serine/arginine-rich splicing factor 7 OS=Homo sapiens GN=SRSF7;>sp|Q16629-3|SRSF7_HUMAN Isoform 3 of Serine/arginine-ric		3	1	1	1	1	1	1	1	1	1	1	1	1	1	1	1	1	1	1	1	1	1	2019-08-08	2019-08-08	2019-08-08	27366	238	1	1	1	1	1	1	0.000157	2443800	273860	413460
558	522			Q16637;Q16637-3;Q16637-2;Q16637-4	Q16637;Q16637-3;Q16637-2;Q16637-4	1;1;1;1	1;1;1;1	1;1;1;1			>sp|Q16637|SMN_HUMAN Survival motor neuron protein OS=Homo sapiens GN=SMN1 PE=1 SV=1;>sp|Q16637-3|SMN_HUMAN Isoform SMN-delta7 of Survival motor neuron protein OS=Homo sapiens GN=SMN1;>sp|Q16637-2|SMN_HUMAN Isoform SMN-delta5 of Survival motor neuron prote		4	1	1	1	1	1	1	1	1	1	1	1	1	1	1	1	1	1	1	1	1	1	2019-08-07	2019-08-07	2019-08-07	31848	294	1	1	1	1	1	1	2.8479e-08	1735600	93342	171550
559	2631;3770			Q16795	Q16795	2	2	2			>sp|Q16795|NDUA9_HUMAN NADH dehydrogenase [ubiquinone] 1 alpha subcomplex subunit 9, mitochondrial OS=Homo sapiens GN=NDUFA9 PE=1 SV=2		1	2	2	2	2	2	2	2	2	2	2	2	2	2	2	2	2	2	2	2	2	2	2019-03-10	2019-03-10	2019-03-10	42509	377	2	2	2	2	2	2	3.5162e-05	1518100	198690	315490
560	412;870;1391;1688;2576;2703;3318;3394;3428;3534;3982;4126;4598;4827			Q16891;Q16891-2;Q16891-3	Q16891;Q16891-2;Q16891-3	14;14;14	14;14;14	14;14;14			>sp|Q16891|IMMT_HUMAN Mitochondrial inner membrane protein OS=Homo sapiens GN=IMMT PE=1 SV=1;>sp|Q16891-2|IMMT_HUMAN Isoform 2 of Mitochondrial inner membrane protein OS=Homo sapiens GN=IMMT;>sp|Q16891-3|IMMT_HUMAN Isoform 3 of Mitochondrial inner membrane		3	14	14	14	13	13	13	14	14	14	13	13	13	14	14	14	13	13	13	14	14	14	2019-03-30	2019-03-30	2019-03-30	83677	758	16	16	16	16	18	16	7.7838e-124	41456000	7691600	8709800
561	2988			Q27J81;Q27J81-2;Q27J81-3	Q27J81;Q27J81-2;Q27J81-3	1;1;1	1;1;1	1;1;1			>sp|Q27J81|INF2_HUMAN Inverted formin-2 OS=Homo sapiens GN=INF2 PE=1 SV=2;>sp|Q27J81-2|INF2_HUMAN Isoform 2 of Inverted formin-2 OS=Homo sapiens GN=INF2;>sp|Q27J81-3|INF2_HUMAN Isoform 3 of Inverted formin-2 OS=Homo sapiens GN=INF2		3	1	1	1	1	1	1	1	1	1	1	1	1	1	1	1	1	1	1	1	1	1	2019-01-01	2019-01-01	2019-01-01	135.62	1249	1	1	1	1	1	1	6.2635e-05	509720	58367	96090
562	449;531;578;1126;4623			Q29963;P10321;P30505;P30508;Q07000;Q29960;Q9TNN7;Q29865;P16188;P01893;P18463;P30460;P30462;P30480;Q29960-2;P13746-2;P30499;P30504;P30510;P04439;P05534;P13746;P30443;P30447;P30455;P01889;P30475;Q29718;Q29836;Q95365;P30466;P30479;P30492;P30493;Q29940;Q95604;P30501;P04222;P01891;P01892;P10314;P10316;P16189;P16190;P30453;P30459;P30512;Q31612;P30486;Q31610;P03989;P10319;P18464;P18465;P30461;P30464;P30…	Q29963;P10321;P30505;P30508;Q07000;Q29960;Q9TNN7;Q29865;P16188;P01893;P18463;P30460;P30462;P30480;Q29960-2;P13746-2;P30499;P30504;P30510;P04439;P05534;P13746;P30443;P30447;P30455;P01889;P30475;Q29718;Q29836;Q95365;P30466;P30479;P30492;P30493;Q29940	5;4;4;4;4;4;4;4;4;4;4;4;4;4;4;3;3;3;3;3;3;3;3;3;3;3;3;3;3;3;3;3;3;3;3;2;2;2;2;2;2;2;2;2;2;2;2;2;2;2;2;2;2;2;2;2;2;2;2;2;2;2;2;2;2;2;2;2;2;1;1;1;1;1;1;1;1	5;4;4;4;4;4;4;4;4;4;4;4;4;4;4;3;3;3;3;3;3;3;3;3;3;3;3;3;3;3;3;3;3;3;3;2;2;2;2;2;2;2;2;2;2;2;2;2;2;2;2;2;2;2;2;2;2;2;2;2;2;2;2;2;2;2;2;2;2;1;1;1;1;1;1;1;1	5;4;4;4;4;4;4;4;4;4;4;4;4;4;4;3;3;3;3;3;3;3;3;3;3;3;3;3;3;3;3;3;3;3;3;2;2;2;2;2;2;2;2;2;2;2;2;2;2;2;2;2;2;2;2;2;2;2;2;2;2;2;2;2;2;2;2;2;2;1;1;1;1;1;1;1;1			>sp|Q29963|1C06_HUMAN HLA class I histocompatibility antigen, Cw-6 alpha chain OS=Homo sapiens GN=HLA-C PE=1 SV=2;>sp|P10321|1C07_HUMAN HLA class I histocompatibility antigen, Cw-7 alpha chain OS=Homo sapiens GN=HLA-C PE=1 SV=3;>sp|P30505|1C08_HUMAN HLA cl		77	5	5	5	5	5	5	3	4	3	5	5	5	3	4	3	5	5	5	3	4	3	2019-09-21	2019-09-21	2019-09-21	40968	366	5	5	5	3	4	3	2.6334e-44	5953500	1591900	1643900
563	36;518;820;2653;2721;3049;3728;3911			Q3MHD2-2;Q3MHD2	Q3MHD2-2;Q3MHD2	8;8	8;8	8;8			>sp|Q3MHD2-2|LSM12_HUMAN Isoform 2 of Protein LSM12 homolog OS=Homo sapiens GN=LSM12;>sp|Q3MHD2|LSM12_HUMAN Protein LSM12 homolog OS=Homo sapiens GN=LSM12 PE=1 SV=2		2	8	8	8	8	8	8	8	8	8	8	8	8	8	8	8	8	8	8	8	8	8	71.2	71.2	71.2	21999	198	10	13	10	9	11	10	2.227e-82	96195000	12131000	17469000
564	429;742;1194;1195;1975;2145;2280;2422;3115;3867	28;29;30	257;267;300	Q3ZCM7;Q99867	Q3ZCM7;Q99867	10;7	1;1	1;1			>sp|Q3ZCM7|TBB8_HUMAN Tubulin beta-8 chain OS=Homo sapiens GN=TUBB8 PE=1 SV=2;>sp|Q99867|TBB4Q_HUMAN Putative tubulin beta-4q chain OS=Homo sapiens GN=TUBB4Q PE=5 SV=1		2	10	1	1	10	10	10	10	10	10	1	1	1	1	1	1	1	1	1	1	1	1	2019-03-24	2019-02-07	2019-02-07	49775	444	2	2	2	2	2	2	1.116e-46	44306000	8595500	14168000
565	4417			Q3ZCQ8-2;Q3ZCQ8	Q3ZCQ8-2;Q3ZCQ8	1;1	1;1	1;1			>sp|Q3ZCQ8-2|TIM50_HUMAN Isoform 2 of Mitochondrial import inner membrane translocase subunit TIM50 OS=Homo sapiens GN=TIMM50;>sp|Q3ZCQ8|TIM50_HUMAN Mitochondrial import inner membrane translocase subunit TIM50 OS=Homo sapiens GN=TIMM50 PE=1 SV=2		2	1	1	1	1	1	1	1	1	1	1	1	1	1	1	1	1	1	1	1	1	1	2019-02-02	2019-02-02	2019-02-02	50464	456	1	1	1	1	1	1	0.10357	1588700	373290	451500
566	305;2533;2712			Q4ZIN3;Q4ZIN3-2	Q4ZIN3;Q4ZIN3-2	3;3	3;3	3;3			>sp|Q4ZIN3|MBRL_HUMAN Membralin OS=Homo sapiens GN=C19orf6 PE=1 SV=1;>sp|Q4ZIN3-2|MBRL_HUMAN Isoform 2 of Membralin OS=Homo sapiens GN=C19orf6		2	3	3	3	3	3	3	2	2	1	3	3	3	2	2	1	3	3	3	2	2	1	2019-03-07	2019-03-07	2019-03-07	67888	620	4	4	4	3	3	2	4.4392e-24	4914600	1393900	1601800
567	12;558;1468;1472;1916;2314;2534;2535;2864;3169;3453;3637;4137			Q52LJ0;Q8NCA5;Q8NCA5-2	Q52LJ0	13;2;2	13;2;2	13;2;2			>sp|Q52LJ0|FA98B_HUMAN Protein FAM98B OS=Homo sapiens GN=FAM98B PE=1 SV=1		3	13	13	13	11	12	11	12	10	12	11	12	11	12	10	12	11	12	11	12	10	12	53.3	53.3	53.3	37.19	330	13	16	15	15	13	15	7.2646e-128	34418000	4499200	5647400
568	1289;1536;2899;3927			Q53GQ0	Q53GQ0	4	4	4			>sp|Q53GQ0|DHB12_HUMAN Estradiol 17-beta-dehydrogenase 12 OS=Homo sapiens GN=HSD17B12 PE=1 SV=2		1	4	4	4	4	4	4	3	4	3	4	4	4	3	4	3	4	4	4	3	4	3	2019-02-21	2019-02-21	2019-02-21	34324	312	4	4	4	3	4	3	4.5981e-17	6377300	1317300	1663300
569	1567;1941			Q53H12;Q53H12-2	Q53H12;Q53H12-2	2;1	2;1	2;1			>sp|Q53H12|AGK_HUMAN Acylglycerol kinase, mitochondrial OS=Homo sapiens GN=AGK PE=1 SV=2;>sp|Q53H12-2|AGK_HUMAN Isoform 2 of Acylglycerol kinase, mitochondrial OS=Homo sapiens GN=AGK		2	2	2	2	2	2	2	2	2	2	2	2	2	2	2	2	2	2	2	2	2	2	2019-06-07	2019-06-07	2019-06-07	47137	422	3	3	3	3	2	2	1.2782e-08	3791500	757720	948150
570	470;633;1646;3829;4220	17	191	Q562R1	Q562R1	5	1	1			>sp|Q562R1|ACTBL_HUMAN Beta-actin-like protein 2 OS=Homo sapiens GN=ACTBL2 PE=1 SV=2		1	5	1	1	4	4	5	4	5	5	0	0	1	0	1	1	0	0	1	0	1	1	16	2019-08-04	2019-08-04	42003	376			1		1	1	5.3007e-49	48899000	0	0
571	4212			Q56VL3	Q56VL3	1	1	1			>sp|Q56VL3|OCAD2_HUMAN OCIA domain-containing protein 2 OS=Homo sapiens GN=OCIAD2 PE=1 SV=1		1	1	1	1	1	1	1	0	0	0	1	1	1	0	0	0	1	1	1	0	0	0	2019-04-08	2019-04-08	2019-04-08	16953	154	1	1	1				4.7347e-11	1086300	334090	413240
572	2383;2734;3005;3431			Q5JTH9;Q5JTH9-2	Q5JTH9;Q5JTH9-2	4;4	4;4	4;4			>sp|Q5JTH9|RRP12_HUMAN RRP12-like protein OS=Homo sapiens GN=RRP12 PE=1 SV=2;>sp|Q5JTH9-2|RRP12_HUMAN Isoform 2 of RRP12-like protein OS=Homo sapiens GN=RRP12		2	4	4	4	4	4	4	4	4	4	4	4	4	4	4	4	4	4	4	4	4	4	2019-02-05	2019-02-05	2019-02-05	143.7	1297	5	5	5	6	6	6	2.9841e-10	3862500	358820	483030
573	268			Q5K4L6;Q5K4L6-2	Q5K4L6;Q5K4L6-2	1;1	1;1	1;1			>sp|Q5K4L6|S27A3_HUMAN Long-chain fatty acid transport protein 3 OS=Homo sapiens GN=SLC27A3 PE=2 SV=3;>sp|Q5K4L6-2|S27A3_HUMAN Isoform 2 of Long-chain fatty acid transport protein 3 OS=Homo sapiens GN=SLC27A3		2	1	1	1	1	1	1	0	1	1	1	1	1	0	1	1	1	1	1	0	1	1	2019-07-02	2019-07-02	2019-07-02	78643	730	1	1	1		1	1	0.011456	273030	55510	81835
574	387;1350;1489;2860;3981			Q5SSJ5;Q5SSJ5-2;Q5SSJ5-3;Q5SSJ5-5	Q5SSJ5;Q5SSJ5-2;Q5SSJ5-3	5;4;3;1	5;4;3;1	5;4;3;1			>sp|Q5SSJ5|HP1B3_HUMAN Heterochromatin protein 1-binding protein 3 OS=Homo sapiens GN=HP1BP3 PE=1 SV=1;>sp|Q5SSJ5-2|HP1B3_HUMAN Isoform 2 of Heterochromatin protein 1-binding protein 3 OS=Homo sapiens GN=HP1BP3;>sp|Q5SSJ5-3|HP1B3_HUMAN Isoform 3 of Heteroc		4	5	5	5	2	3	3	4	5	5	2	3	3	4	5	5	2	3	3	4	5	5	2019-05-12	2019-05-12	2019-05-12	61206	553	2	3	3	4	5	5	3.9823e-05	3321700	247060	344430
575	4311;4591			Q5T447;Q5T447-2	Q5T447;Q5T447-2	2;1	2;1	2;1			>sp|Q5T447|HECD3_HUMAN E3 ubiquitin-protein ligase HECTD3 OS=Homo sapiens GN=HECTD3 PE=1 SV=1;>sp|Q5T447-2|HECD3_HUMAN Isoform 2 of E3 ubiquitin-protein ligase HECTD3 OS=Homo sapiens GN=HECTD3		2	2	2	2	2	2	2	0	0	0	2	2	2	0	0	0	2	2	2	0	0	0	2019-08-03	2019-08-03	2019-08-03	97112	861	2	2	2				0.027779	726860	241450	252930
576	37;304;380;433;440;450;511;532;947;1201;1270;1382;1540;1720;1826;1829;1865;1956;2030;2068;2091;2263;2291;2331;2337;2538;2568;2579;2613;2654;2826;2827;2918;2943;2955;3087;3155;3341;3412;3682;3718;3759;4018;4036;4129;4138;4244;4410;4456;4501			Q5T4S7-2;Q5T4S7;Q5T4S7-4;Q5T4S7-3;Q5T4S7-5;Q5T4S7-6	Q5T4S7-2;Q5T4S7;Q5T4S7-4;Q5T4S7-3;Q5T4S7-5	50;50;50;50;28;1	50;50;50;50;28;1	50;50;50;50;28;1			>sp|Q5T4S7-2|UBR4_HUMAN Isoform 2 of E3 ubiquitin-protein ligase UBR4 OS=Homo sapiens GN=UBR4;>sp|Q5T4S7|UBR4_HUMAN E3 ubiquitin-protein ligase UBR4 OS=Homo sapiens GN=UBR4 PE=1 SV=1;>sp|Q5T4S7-4|UBR4_HUMAN Isoform 4 of E3 ubiquitin-protein ligase UBR4 OS=		6	50	50	50	44	44	44	47	46	47	44	44	44	47	46	47	44	44	44	47	46	47	2019-01-16	2019-01-16	2019-01-16	575.95	5204	49	50	47	52	53	53	0	82165000	12006000	15096000
577	3479			Q5T749	Q5T749	1	1	1			>sp|Q5T749|KPRP_HUMAN Keratinocyte proline-rich protein OS=Homo sapiens GN=KPRP PE=1 SV=1		1	1	1	1	1	1	1	1	1	1	1	1	1	1	1	1	1	1	1	1	1	1	2019-06-01	2019-06-01	2019-06-01	64135	579	1	1	1	1	1	1	0.010162	481680	114430	59610
578	1426;1638;2029;2259;2344;2466;3377;3383;3402;3855			Q5T9A4;Q5T9A4-3;Q5T9A4-2	Q5T9A4;Q5T9A4-3	10;9;4	1;1;0	1;1;0			>sp|Q5T9A4|ATD3B_HUMAN ATPase family AAA domain-containing protein 3B OS=Homo sapiens GN=ATAD3B PE=1 SV=1;>sp|Q5T9A4-3|ATD3B_HUMAN Isoform 3 of ATPase family AAA domain-containing protein 3B OS=Homo sapiens GN=ATAD3B		3	10	1	1	9	8	9	10	10	10	1	1	1	1	1	1	1	1	1	1	1	1	2019-08-14	2019-02-02	2019-02-02	72572	648	1	1	1	1	1	1	6.036e-18	231090	24717	0
579	1109			Q6DKI1	Q6DKI1	1	1	1			>sp|Q6DKI1|RL7L_HUMAN 60S ribosomal protein L7-like 1 OS=Homo sapiens GN=RPL7L1 PE=1 SV=1		1	1	1	1	0	0	0	0	1	1	0	0	0	0	1	1	0	0	0	0	1	1	2019-03-07	2019-03-07	2019-03-07	28661	246					1	1	0.0002327	212160	0	0
580	4180			Q6N021;Q6N021-3;Q6N021-2	Q6N021;Q6N021-3;Q6N021-2	1;1;1	1;1;1	1;1;1			>sp|Q6N021|TET2_HUMAN Methylcytosine dioxygenase TET2 OS=Homo sapiens GN=TET2 PE=1 SV=3;>sp|Q6N021-3|TET2_HUMAN Isoform 3 of Methylcytosine dioxygenase TET2 OS=Homo sapiens GN=TET2;>sp|Q6N021-2|TET2_HUMAN Isoform 2 of Methylcytosine dioxygenase TET2 OS=Hom		3	1	1	1	0	0	0	1	1	1	0	0	0	1	1	1	0	0	0	1	1	1	0.7	0.7	0.7	223.81	2002				1	1	1	0.0059837	760430	0	0
581	389;935;3895			Q6P2Q9	Q6P2Q9	3	3	3			>sp|Q6P2Q9|PRP8_HUMAN Pre-mRNA-processing-splicing factor 8 OS=Homo sapiens GN=PRPF8 PE=1 SV=2		1	3	3	3	3	3	2	3	3	3	3	3	2	3	3	3	3	3	2	3	3	3	2019-01-02	2019-01-02	2019-01-02	273.6	2335	3	3	2	3	3	3	0.00064742	2128200	272350	393570
582	2859;4492;4493			Q6PKG0;Q6PKG0-3	Q6PKG0;Q6PKG0-3	3;3	3;3	3;3			>sp|Q6PKG0|LARP1_HUMAN La-related protein 1 OS=Homo sapiens GN=LARP1 PE=1 SV=2;>sp|Q6PKG0-3|LARP1_HUMAN Isoform 2 of La-related protein 1 OS=Homo sapiens GN=LARP1		2	3	3	3	3	3	3	3	3	3	3	3	3	3	3	3	3	3	3	3	3	3	2019-03-03	2019-03-03	2019-03-03	123.51	1096	4	4	4	4	3	3	0.009723	1726400	142570	233250
583	139;408;424;447;709;720;771;775;778;779;844;1054;1057;1802;2144;2224;2299;2440;2733;2924;3071;3233;3335;3336;3467;3974;3983;4322;4782	74	413	Q71U36;Q13748;Q13748-2;Q6PEY2	Q71U36;Q13748;Q13748-2;Q6PEY2	29;21;18;17	2;2;2;2	1;1;1;1			>sp|Q71U36|TBA1A_HUMAN Tubulin alpha-1A chain OS=Homo sapiens GN=TUBA1A PE=1 SV=1;>sp|Q13748|TBA3C_HUMAN Tubulin alpha-3C/D chain OS=Homo sapiens GN=TUBA3C PE=1 SV=3;>sp|Q13748-2|TBA3C_HUMAN Isoform 2 of Tubulin alpha-3C/D chain OS=Homo sapiens GN=TUBA3C;>		4	29	2	1	29	28	27	27	24	24	2	2	2	2	2	1	1	1	1	1	1	1	80.5	6	2019-01-03	50135	451	2	3	2	2	2	1	0	13310000	3298700	4102900
584	2665;3965			Q7L014	Q7L014	2	2	2			>sp|Q7L014|DDX46_HUMAN Probable ATP-dependent RNA helicase DDX46 OS=Homo sapiens GN=DDX46 PE=1 SV=2		1	2	2	2	2	2	1	2	2	2	2	2	1	2	2	2	2	2	1	2	2	2	2019-09-01	2019-09-01	2019-09-01	117.36	1031	2	2	1	2	2	2	0.00050761	642540	101800	90046
585	413;713			Q7L2E3-2;Q7L2E3;Q7L2E3-3	Q7L2E3-2;Q7L2E3;Q7L2E3-3	2;2;2	2;2;2	2;2;2			>sp|Q7L2E3-2|DHX30_HUMAN Isoform 2 of Putative ATP-dependent RNA helicase DHX30 OS=Homo sapiens GN=DHX30;>sp|Q7L2E3|DHX30_HUMAN Putative ATP-dependent RNA helicase DHX30 OS=Homo sapiens GN=DHX30 PE=1 SV=1;>sp|Q7L2E3-3|DHX30_HUMAN Isoform 3 of Putative ATP-		3	2	2	2	2	2	2	2	2	2	2	2	2	2	2	2	2	2	2	2	2	2	2019-05-02	2019-05-02	2019-05-02	136.11	1222	2	2	2	2	2	2	2.1281e-09	1219800	188340	243860
586	244;3817			Q7L2H7	Q7L2H7	2	2	2			>sp|Q7L2H7|EIF3M_HUMAN Eukaryotic translation initiation factor 3 subunit M OS=Homo sapiens GN=EIF3M PE=1 SV=1		1	2	2	2	2	1	2	2	1	1	2	1	2	2	1	1	2	1	2	2	1	1	2019-02-10	2019-02-10	2019-02-10	42502	374	2	1	2	2	1	1	0.0045995	2530200	409090	355540
587	251;1032;1123;1204;1670;2284;2411;3195;3346;4055;4160;4172;4776;4820			Q7L576;Q7L576-2;Q7L576-3	Q7L576;Q7L576-2	14;8;6	14;8;6	7;4;4			>sp|Q7L576|CYFP1_HUMAN Cytoplasmic FMR1-interacting protein 1 OS=Homo sapiens GN=CYFIP1 PE=1 SV=1;>sp|Q7L576-2|CYFP1_HUMAN Isoform 2 of Cytoplasmic FMR1-interacting protein 1 OS=Homo sapiens GN=CYFIP1		3	14	14	7	13	13	13	14	14	14	13	13	13	14	14	14	6	6	6	7	7	7	2019-03-13	2019-03-13	2019-08-06	145.18	1253	14	14	14	15	14	15	6.5292e-41	15085000	2027300	2213000
588	158;246;356;835;842;869;942;1633;1738;1949;2116;2296;2302;2511;2655;2689;3008;3027;3125			Q7L7X3;Q7L7X3-2;Q9UL54;Q9UL54-2;Q9UL54-3	Q7L7X3;Q7L7X3-2	19;10;3;3;2	19;10;3;3;2	17;9;2;2;1			>sp|Q7L7X3|TAOK1_HUMAN Serine/threonine-protein kinase TAO1 OS=Homo sapiens GN=TAOK1 PE=1 SV=1;>sp|Q7L7X3-2|TAOK1_HUMAN Isoform 2 of Serine/threonine-protein kinase TAO1 OS=Homo sapiens GN=TAOK1		5	19	19	17	18	17	18	18	19	18	18	17	18	18	19	18	16	15	16	16	17	16	2019-05-21	2019-05-21	2019-04-19	116.07	1001	19	18	19	20	21	19	4.5671e-98	36586000	5621700	5725900
589	3862			Q7LGA3;Q7LGA3-2;Q7LGA3-3	Q7LGA3;Q7LGA3-2;Q7LGA3-3	1;1;1	1;1;1	1;1;1			>sp|Q7LGA3|HS2ST_HUMAN Heparan sulfate 2-O-sulfotransferase 1 OS=Homo sapiens GN=HS2ST1 PE=1 SV=1;>sp|Q7LGA3-2|HS2ST_HUMAN Isoform 2 of Heparan sulfate 2-O-sulfotransferase 1 OS=Homo sapiens GN=HS2ST1;>sp|Q7LGA3-3|HS2ST_HUMAN Isoform 3 of Heparan sulfate 2		3	1	1	1	1	1	1	1	0	1	1	1	1	1	0	1	1	1	1	1	0	1	2019-05-04	2019-05-04	2019-05-04	41881	356	1	1	1	1		1	0.0010001	548450	173000	244560
590	3338;3554;4133			Q7Z2T5;Q7Z2T5-2	Q7Z2T5;Q7Z2T5-2	3;2	3;2	3;2			>sp|Q7Z2T5|TRM1L_HUMAN TRMT1-like protein OS=Homo sapiens GN=TRMT1L PE=1 SV=2;>sp|Q7Z2T5-2|TRM1L_HUMAN Isoform 2 of TRMT1-like protein OS=Homo sapiens GN=TRMT1L		2	3	3	3	3	3	3	3	3	3	3	3	3	3	3	3	3	3	3	3	3	3	7	7	7	81746	733	3	3	3	3	3	3	4.8734e-14	1366400	125350	174720
591	512;923;1060;3340			Q7Z406-2;Q7Z406-6;Q7Z406;Q7Z406-4;Q7Z406-5	Q7Z406-2;Q7Z406-6;Q7Z406;Q7Z406-4;Q7Z406-5	4;4;4;3;3	1;1;1;1;1	1;1;1;1;1			>sp|Q7Z406-2|MYH14_HUMAN Isoform 2 of Myosin-14 OS=Homo sapiens GN=MYH14;>sp|Q7Z406-6|MYH14_HUMAN Isoform 6 of Myosin-14 OS=Homo sapiens GN=MYH14;>sp|Q7Z406|MYH14_HUMAN Myosin-14 OS=Homo sapiens GN=MYH14 PE=1 SV=2;>sp|Q7Z406-4|MYH14_HUMAN Isoform 4 of Myos		5	4	1	1	3	4	4	4	4	4	1	1	1	1	1	1	1	1	1	1	1	1	2019-03-02	0.6	0.6	232.01	2036	1	1	1	1	1	1	5.4134e-31	1626700	196150	185740
592	23;93;94;444;721;781;908;1281;1308;1660;1837;1910;2725;3103;3293;3445;3591;3951;3984;4124;4423;4446			Q7Z417	Q7Z417	22	22	22			>sp|Q7Z417|NUFP2_HUMAN Nuclear fragile X mental retardation-interacting protein 2 OS=Homo sapiens GN=NUFIP2 PE=1 SV=1		1	22	22	22	20	21	20	22	22	22	20	21	20	22	22	22	20	21	20	22	22	22	44	44	44	76.12	695	26	28	27	30	29	29	2.173e-226	170860000	26629000	31758000
593	3716			Q7Z6K3	Q7Z6K3	1	1	1			>sp|Q7Z6K3|PTAR1_HUMAN Protein prenyltransferase alpha subunit repeat-containing protein 1 OS=Homo sapiens GN=PTAR1 PE=2 SV=2		1	1	1	1	1	1	1	1	1	1	1	1	1	1	1	1	1	1	1	1	1	1	2019-02-02	2019-02-02	2019-02-02	46405	402	1	1	2	2	2	2	0.026601	6127200	893600	1069300
594	216;2573			Q7Z6Z7;Q7Z6Z7-3;Q7Z6Z7-2	Q7Z6Z7;Q7Z6Z7-3;Q7Z6Z7-2	2;2;2	2;2;2	2;2;2			>sp|Q7Z6Z7|HUWE1_HUMAN E3 ubiquitin-protein ligase HUWE1 OS=Homo sapiens GN=HUWE1 PE=1 SV=3;>sp|Q7Z6Z7-3|HUWE1_HUMAN Isoform 3 of E3 ubiquitin-protein ligase HUWE1 OS=Homo sapiens GN=HUWE1;>sp|Q7Z6Z7-2|HUWE1_HUMAN Isoform 2 of E3 ubiquitin-protein ligase H		3	2	2	2	2	2	2	2	2	2	2	2	2	2	2	2	2	2	2	2	2	2	0.5	0.5	0.5	481.89	4374	2	2	2	2	2	2	9.8285e-06	1389800	303640	381600
595	197;3839			Q7Z739;Q9Y5A9;Q9BYJ9;Q9Y5A9-2	Q7Z739;Q9Y5A9;Q9BYJ9;Q9Y5A9-2	2;1;1;1	2;1;1;1	2;1;1;1			>sp|Q7Z739|YTHD3_HUMAN YTH domain family protein 3 OS=Homo sapiens GN=YTHDF3 PE=1 SV=1;>sp|Q9Y5A9|YTHD2_HUMAN YTH domain family protein 2 OS=Homo sapiens GN=YTHDF2 PE=1 SV=2;>sp|Q9BYJ9|YTHD1_HUMAN YTH domain family protein 1 OS=Homo sapiens GN=YTHDF1 PE=1		4	2	2	2	1	2	2	2	2	2	1	2	2	2	2	2	1	2	2	2	2	2	2019-03-04	2019-03-04	2019-03-04	63.86	585	1	2	2	2	2	2	0.01549	1061400	179560	231970
596	4177			Q7Z7H8	Q7Z7H8	1	1	1			>sp|Q7Z7H8|RM10_HUMAN 39S ribosomal protein L10, mitochondrial OS=Homo sapiens GN=MRPL10 PE=1 SV=3		1	1	1	1	1	1	1	1	1	1	1	1	1	1	1	1	1	1	1	1	1	1	2019-03-07	2019-03-07	2019-03-07	29282	261	2	2	2	2	2	2	1.5471e-07	1553400	208580	271130
597	179;331;338;551;761;991;2205;2646;2694;2959;3379;3801;3804;3852;3907;4057;4157;4496;4500;4647			Q86UP2;Q86UP2-2	Q86UP2;Q86UP2-2	20;20	20;20	20;20			>sp|Q86UP2|KTN1_HUMAN Kinectin OS=Homo sapiens GN=KTN1 PE=1 SV=1;>sp|Q86UP2-2|KTN1_HUMAN Isoform 2 of Kinectin OS=Homo sapiens GN=KTN1		2	20	20	20	20	20	20	17	17	17	20	20	20	17	17	17	20	20	20	17	17	17	2019-05-22	2019-05-22	2019-05-22	156.27	1357	22	22	23	19	18	17	1.5749e-125	27562000	5933000	6813400
598	81;2584;3375;3426;3659			Q86V81	Q86V81	5	5	5			>sp|Q86V81|THOC4_HUMAN THO complex subunit 4 OS=Homo sapiens GN=THOC4 PE=1 SV=3		1	5	5	5	5	5	5	4	5	5	5	5	5	4	5	5	5	5	5	4	5	5	36.6	36.6	36.6	26888	257	8	9	9	7	9	9	2.3691e-53	24777000	2889500	3271800
599	354;1731;1988;2410			Q86VP6;Q86VP6-2	Q86VP6;Q86VP6-2	4;4	4;4	4;4			>sp|Q86VP6|CAND1_HUMAN Cullin-associated NEDD8-dissociated protein 1 OS=Homo sapiens GN=CAND1 PE=1 SV=2;>sp|Q86VP6-2|CAND1_HUMAN Isoform 2 of Cullin-associated NEDD8-dissociated protein 1 OS=Homo sapiens GN=CAND1		2	4	4	4	4	4	4	4	4	4	4	4	4	4	4	4	4	4	4	4	4	4	2019-07-04	2019-07-04	2019-07-04	136.37	1230	4	4	4	4	4	4	3.1316e-09	5472500	852550	983460
600	507;2577;2831;4615			Q86VU5	Q86VU5	4	4	4			>sp|Q86VU5|CMTD1_HUMAN Catechol O-methyltransferase domain-containing protein 1 OS=Homo sapiens GN=COMTD1 PE=1 SV=1		1	4	4	4	4	4	4	4	3	4	4	4	4	4	3	4	4	4	4	4	3	4	2019-02-25	2019-02-25	2019-02-25	28808	262	5	5	5	5	3	5	9.6428e-15	5148800	1043800	1264400
601	292;3172;4370			Q8IWV7	Q8IWV7	3	3	3			>sp|Q8IWV7|UBR1_HUMAN E3 ubiquitin-protein ligase UBR1 OS=Homo sapiens GN=UBR1 PE=1 SV=1		1	3	3	3	3	3	3	1	0	1	3	3	3	1	0	1	3	3	3	1	0	1	2019-08-02	2019-08-02	2019-08-02	200.21	1749	4	4	4	1		1	4.8598e-11	2958500	795260	1015500
602	2498			Q8IWX8	Q8IWX8	1	1	1			>sp|Q8IWX8|CHERP_HUMAN Calcium homeostasis endoplasmic reticulum protein OS=Homo sapiens GN=CHERP PE=1 SV=3		1	1	1	1	1	1	1	1	1	1	1	1	1	1	1	1	1	1	1	1	1	1	2019-07-02	2019-07-02	2019-07-02	103.7	916	1	1	1	1	1	1	0.00034711	1138900	148050	190920
603	3506;4176			Q8IX12;Q8IX12-2	Q8IX12;Q8IX12-2	2;2	2;2	2;2			>sp|Q8IX12|CCAR1_HUMAN Cell division cycle and apoptosis regulator protein 1 OS=Homo sapiens GN=CCAR1 PE=1 SV=2;>sp|Q8IX12-2|CCAR1_HUMAN Isoform 2 of Cell division cycle and apoptosis regulator protein 1 OS=Homo sapiens GN=CCAR1		2	2	2	2	2	2	2	2	2	2	2	2	2	2	2	2	2	2	2	2	2	2	3	3	3	132.82	1150	2	2	2	2	2	2	0.037716	1906400	203330	363440
604	1874;3509			Q8IXI1;Q8IXI1-2	Q8IXI1;Q8IXI1-2	2;1	2;1	2;1			>sp|Q8IXI1|MIRO2_HUMAN Mitochondrial Rho GTPase 2 OS=Homo sapiens GN=RHOT2 PE=1 SV=2;>sp|Q8IXI1-2|MIRO2_HUMAN Isoform 2 of Mitochondrial Rho GTPase 2 OS=Homo sapiens GN=RHOT2		2	2	2	2	2	1	2	2	2	2	2	1	2	2	2	2	2	1	2	2	2	2	2019-04-04	2019-04-04	2019-04-04	68117	618	2	1	2	2	2	2	0.019137	1767800	689020	333920
605	1331;1968;2732;4102			Q8IYS2-2;Q8IYS2	Q8IYS2-2;Q8IYS2	4;4	4;4	4;4			>sp|Q8IYS2-2|K2013_HUMAN Isoform 2 of Uncharacterized protein KIAA2013 OS=Homo sapiens GN=KIAA2013;>sp|Q8IYS2|K2013_HUMAN Uncharacterized protein KIAA2013 OS=Homo sapiens GN=KIAA2013 PE=2 SV=1		2	4	4	4	4	4	4	0	0	0	4	4	4	0	0	0	4	4	4	0	0	0	2019-01-11	2019-01-11	2019-01-11	72.68	667	4	4	4				0.0058978	1776400	495700	601990
606	1428			Q8IYT4;Q8IYT4-2	Q8IYT4;Q8IYT4-2	1;1	1;1	1;1			>sp|Q8IYT4|KATL2_HUMAN Katanin p60 ATPase-containing subunit A-like 2 OS=Homo sapiens GN=KATNAL2 PE=2 SV=3;>sp|Q8IYT4-2|KATL2_HUMAN Isoform 2 of Katanin p60 ATPase-containing subunit A-like 2 OS=Homo sapiens GN=KATNAL2		2	1	1	1	1	1	1	1	1	1	1	1	1	1	1	1	1	1	1	1	1	1	2019-02-02	2019-02-02	2019-02-02	61252	538	1	1	1	1	1	1	0.036977	2096800	399820	504960
607	240;601;2176;4550			Q8IZP0;Q8IZP0-9;Q8IZP0-6;Q8IZP0-5;Q8IZP0-3;Q8IZP0-4;Q8IZP0-2;Q8IZP0-7;Q8IZP0-8;Q8IZP0-10	Q8IZP0;Q8IZP0-9;Q8IZP0-6;Q8IZP0-5;Q8IZP0-3;Q8IZP0-4;Q8IZP0-2;Q8IZP0-7;Q8IZP0-8;Q8IZP0-10	4;4;4;4;4;4;4;4;4;4	4;4;4;4;4;4;4;4;4;4	4;4;4;4;4;4;4;4;4;4			>sp|Q8IZP0|ABI1_HUMAN Abl interactor 1 OS=Homo sapiens GN=ABI1 PE=1 SV=4;>sp|Q8IZP0-9|ABI1_HUMAN Isoform 9 of Abl interactor 1 OS=Homo sapiens GN=ABI1;>sp|Q8IZP0-6|ABI1_HUMAN Isoform 6 of Abl interactor 1 OS=Homo sapiens GN=ABI1;>sp|Q8IZP0-5|ABI1_HUMAN Iso		10	4	4	4	4	4	4	4	4	4	4	4	4	4	4	4	4	4	4	4	4	4	2019-04-12	2019-04-12	2019-04-12	55.08	508	4	4	4	4	4	4	7.087e-12	5552900	795120	889810
608	258;1449			Q8N0V3;Q8N0V3-2	Q8N0V3;Q8N0V3-2	2;1	2;1	2;1			>sp|Q8N0V3|RBFA_HUMAN Putative ribosome-binding factor A, mitochondrial OS=Homo sapiens GN=RBFA PE=1 SV=3;>sp|Q8N0V3-2|RBFA_HUMAN Isoform 2 of Putative ribosome-binding factor A, mitochondrial OS=Homo sapiens GN=RBFA		2	2	2	2	2	2	1	2	1	2	2	2	1	2	1	2	2	2	1	2	1	2	2019-08-12	2019-08-12	2019-08-12	38359	343	2	2	1	2	1	2	0.058526	602080	144720	187610
609	58;91;1219;2106;2225;2761;3265;3292;4339;4418;4506;4599			Q8N163;Q8N163-2	Q8N163;Q8N163-2	12;11	12;11	12;11			>sp|Q8N163|K1967_HUMAN Protein KIAA1967 OS=Homo sapiens GN=KIAA1967 PE=1 SV=2;>sp|Q8N163-2|K1967_HUMAN Isoform 2 of Protein KIAA1967 OS=Homo sapiens GN=KIAA1967		2	12	12	12	9	8	12	12	10	12	9	8	12	12	10	12	9	8	12	12	10	12	2019-08-19	2019-08-19	2019-08-19	102.9	923	9	8	12	12	10	12	3.314e-53	13559000	1276300	1401800
610	1059;2172;2180;3224;3748			Q8NC51;Q8NC51-2;Q8NC51-3;Q8NC51-4	Q8NC51;Q8NC51-2;Q8NC51-3;Q8NC51-4	5;5;5;5	5;5;5;5	5;5;5;5			>sp|Q8NC51|PAIRB_HUMAN Plasminogen activator inhibitor 1 RNA-binding protein OS=Homo sapiens GN=SERBP1 PE=1 SV=2;>sp|Q8NC51-2|PAIRB_HUMAN Isoform 2 of Plasminogen activator inhibitor 1 RNA-binding protein OS=Homo sapiens GN=SERBP1;>sp|Q8NC51-3|PAIRB_HUMAN		4	5	5	5	4	4	3	5	5	5	4	4	3	5	5	5	4	4	3	5	5	5	2019-04-19	2019-04-19	2019-04-19	44965	408	4	4	3	5	5	5	1.9838e-53	7245400	1443100	1714800
611	3272			Q8NDX2;Q8NDX2-2	Q8NDX2;Q8NDX2-2	1;1	1;1	1;1			>sp|Q8NDX2|VGLU3_HUMAN Vesicular glutamate transporter 3 OS=Homo sapiens GN=SLC17A8 PE=1 SV=1;>sp|Q8NDX2-2|VGLU3_HUMAN Isoform 2 of Vesicular glutamate transporter 3 OS=Homo sapiens GN=SLC17A8		2	1	1	1	1	1	1	0	0	0	1	1	1	0	0	0	1	1	1	0	0	0	2019-02-02	2019-02-02	2019-02-02	64.99	589	1	1	1				0.012334	9138000	2798200	2854700
612	26			Q8NEJ9;Q8NEJ9-2	Q8NEJ9;Q8NEJ9-2	1;1	1;1	1;1			>sp|Q8NEJ9|NGDN_HUMAN Neuroguidin OS=Homo sapiens GN=NGDN PE=1 SV=1;>sp|Q8NEJ9-2|NGDN_HUMAN Isoform 2 of Neuroguidin OS=Homo sapiens GN=NGDN		2	1	1	1	1	1	1	1	1	1	1	1	1	1	1	1	1	1	1	1	1	1	2019-07-05	2019-07-05	2019-07-05	35894	315	1	1	1	1	1	1	0.05703	384890	43484	61260
613	610;2249;4213			Q8NI60;Q8NI60-3;Q8NI60-4;Q8NI60-2	Q8NI60;Q8NI60-3;Q8NI60-4	3;3;2;1	3;3;2;1	3;3;2;1			>sp|Q8NI60|ADCK3_HUMAN Chaperone activity of bc1 complex-like, mitochondrial OS=Homo sapiens GN=ADCK3 PE=1 SV=1;>sp|Q8NI60-3|ADCK3_HUMAN Isoform 3 of Chaperone activity of bc1 complex-like, mitochondrial OS=Homo sapiens GN=ADCK3;>sp|Q8NI60-4|ADCK3_HUMAN Is		4	3	3	3	3	3	3	2	0	1	3	3	3	2	0	1	3	3	3	2	0	1	2019-03-08	2019-03-08	2019-03-08	71949	647	4	4	4	3		1	2.7264e-08	2256200	562940	661190
614	3588			Q8TDD1-2;Q8TDD1	Q8TDD1-2;Q8TDD1	1;1	1;1	1;1			>sp|Q8TDD1-2|DDX54_HUMAN Isoform 2 of ATP-dependent RNA helicase DDX54 OS=Homo sapiens GN=DDX54;>sp|Q8TDD1|DDX54_HUMAN ATP-dependent RNA helicase DDX54 OS=Homo sapiens GN=DDX54 PE=1 SV=2		2	1	1	1	0	0	1	0	1	1	0	0	1	0	1	1	0	0	1	0	1	1	2019-08-02	2019-08-02	2019-08-02	98665	882			1		1	1	0.04275	412000	0	0
615	465;907;1613;2637;2750;2763;3931;4329;4526;4584;4622;4648			Q8TEM1;Q8TEM1-2	Q8TEM1;Q8TEM1-2	12;9	12;9	12;9			>sp|Q8TEM1|PO210_HUMAN Nuclear pore membrane glycoprotein 210 OS=Homo sapiens GN=NUP210 PE=1 SV=3;>sp|Q8TEM1-2|PO210_HUMAN Isoform 2 of Nuclear pore membrane glycoprotein 210 OS=Homo sapiens GN=NUP210		2	12	12	12	12	11	12	10	11	11	12	11	12	10	11	11	12	11	12	10	11	11	2019-09-09	2019-09-09	2019-09-09	205.11	1887	12	11	12	10	11	11	1.741e-119	14271000	3321300	3126800
616	2779			Q8TEQ6	Q8TEQ6	1	1	1			>sp|Q8TEQ6|GEMI5_HUMAN Gem-associated protein 5 OS=Homo sapiens GN=GEMIN5 PE=1 SV=3		1	1	1	1	1	1	1	1	1	1	1	1	1	1	1	1	1	1	1	1	1	1	0.7	0.7	0.7	168.59	1508	1	1	1	1	1	1	0.0070113	185770	9840.7	19459
617	996;2357;2516;3553			Q8TEX9-2;Q8TEX9	Q8TEX9-2;Q8TEX9	4;4	4;4	4;4			>sp|Q8TEX9-2|IPO4_HUMAN Isoform 2 of Importin-4 OS=Homo sapiens GN=IPO4;>sp|Q8TEX9|IPO4_HUMAN Importin-4 OS=Homo sapiens GN=IPO4 PE=1 SV=2		2	4	4	4	4	4	2	3	3	3	4	4	2	3	3	3	4	4	2	3	3	3	2019-03-06	2019-03-06	2019-03-06	118.9	1083	4	4	2	3	3	3	0.00045815	1256600	317340	369160
618	4834			Q8WVC6	Q8WVC6	1	1	1			>sp|Q8WVC6|DCAKD_HUMAN Dephospho-CoA kinase domain-containing protein OS=Homo sapiens GN=DCAKD PE=1 SV=1		1	1	1	1	1	1	1	1	1	1	1	1	1	1	1	1	1	1	1	1	1	1	2019-06-05	2019-06-05	2019-06-05	26.55	231	1	1	1	1	1	1	0.17768	672170	180760	184070
619	105;602;806;807;838;858;902;955;984;1070;1071;1086;1179;1205;1206;1239;1324;1325;1470;1474;1491;1691;1696;1697;1976;1992;1993;2667;2907;2909;3015;3190;3222;3433;3437;3797;4006;4041;4042;4043;4149;4150;4474;4475;4627	77;78	1;191	Q8WWM7;Q8WWM7-3;Q8WWM7-2;Q8WWM7-4;Q8WWM7-5;Q8WWM7-6;Q8WWM7-7	Q8WWM7;Q8WWM7-3;Q8WWM7-2;Q8WWM7-4;Q8WWM7-5;Q8WWM7-6	45;42;42;42;42;42;22	45;42;42;42;42;42;22	45;42;42;42;42;42;22			>sp|Q8WWM7|ATX2L_HUMAN Ataxin-2-like protein OS=Homo sapiens GN=ATXN2L PE=1 SV=2;>sp|Q8WWM7-3|ATX2L_HUMAN Isoform 3 of Ataxin-2-like protein OS=Homo sapiens GN=ATXN2L;>sp|Q8WWM7-2|ATX2L_HUMAN Isoform 2 of Ataxin-2-like protein OS=Homo sapiens GN=ATXN2L;>sp		7	45	45	45	36	38	39	41	42	42	36	38	39	41	42	42	36	38	39	41	42	42	40.5	40.5	40.5	113.37	1075	56	63	60	66	66	65	0	472600000	62970000	79632000
620	242;243;291;580;662;663;760;864;889;1010;1151;1166;1380;1381;1388;1498;1680;2294;2680;2868;2888;2895;4333;4334;4656			Q92499	Q92499	25	25	25			>sp|Q92499|DDX1_HUMAN ATP-dependent RNA helicase DDX1 OS=Homo sapiens GN=DDX1 PE=1 SV=2		1	25	25	25	22	21	21	23	23	25	22	21	21	23	23	25	22	21	21	23	23	25	39.7	39.7	39.7	82431	740	25	24	25	27	27	29	0	95759000	12239000	15081000
621	4523			Q92504	Q92504	1	1	1			>sp|Q92504|S39A7_HUMAN Zinc transporter SLC39A7 OS=Homo sapiens GN=SLC39A7 PE=1 SV=2		1	1	1	1	1	1	1	1	1	1	1	1	1	1	1	1	1	1	1	1	1	1	2019-05-05	2019-05-05	2019-05-05	50117	469	1	1	1	1	1	1	5.4293e-08	1155800	29028	170900
622	272;1296;2208;3805;4822			Q92522	Q92522	5	5	5			>sp|Q92522|H1X_HUMAN Histone H1x OS=Homo sapiens GN=H1FX PE=1 SV=1		1	5	5	5	4	5	5	5	5	5	4	5	5	5	5	5	4	5	5	5	5	5	31	31	31	22487	213	4	5	5	5	5	5	4.916e-29	21826000	2593700	3741900
623	750;1750			Q92552	Q92552	2	2	2			>sp|Q92552|RT27_HUMAN 28S ribosomal protein S27, mitochondrial OS=Homo sapiens GN=MRPS27 PE=1 SV=3		1	2	2	2	2	2	2	2	2	2	2	2	2	2	2	2	2	2	2	2	2	2	2019-03-06	2019-03-06	2019-03-06	47611	414	2	2	2	2	2	2	0.0073953	2026700	303690	370850
624	1469			Q92615	Q92615	1	1	1			>sp|Q92615|LAR4B_HUMAN La-related protein 4B OS=Homo sapiens GN=LARP4B PE=1 SV=3		1	1	1	1	1	1	1	1	1	1	1	1	1	1	1	1	1	1	1	1	1	1	2019-03-02	2019-03-02	2019-03-02	80551	738	1	1	1	1	1	1	0.0084449	1007800	151300	215020
625	27;919;1233;1256;1328;1850;1878;2353;2794;3137;4259;4324;4427;4428			Q92616	Q92616	14	14	14			>sp|Q92616|GCN1L_HUMAN Translational activator GCN1 OS=Homo sapiens GN=GCN1L1 PE=1 SV=6		1	14	14	14	11	12	12	12	14	13	11	12	12	12	14	13	11	12	12	12	14	13	2019-06-08	2019-06-08	2019-06-08	292.75	2671	12	13	14	13	15	14	1.6702e-50	9498700	1224100	1567000
626	681			Q92878-2;Q92878;Q92878-3	Q92878-2;Q92878;Q92878-3	1;1;1	1;1;1	1;1;1			>sp|Q92878-2|RAD50_HUMAN Isoform 2 of DNA repair protein RAD50 OS=Homo sapiens GN=RAD50;>sp|Q92878|RAD50_HUMAN DNA repair protein RAD50 OS=Homo sapiens GN=RAD50 PE=1 SV=1;>sp|Q92878-3|RAD50_HUMAN Isoform 3 of DNA repair protein RAD50 OS=Homo sapiens GN=RAD		3	1	1	1	1	1	1	1	1	1	1	1	1	1	1	1	1	1	1	1	1	1	2019-04-01	2019-04-01	2019-04-01	154.59	1318	1	1	1	1	1	1	0.0096807	289250	43818	61144
627	250;1044;3315			Q92896-2;Q92896	Q92896-2;Q92896	3;3	3;3	3;3			>sp|Q92896-2|GSLG1_HUMAN Isoform 2 of Golgi apparatus protein 1 OS=Homo sapiens GN=GLG1;>sp|Q92896|GSLG1_HUMAN Golgi apparatus protein 1 OS=Homo sapiens GN=GLG1 PE=1 SV=2		2	3	3	3	3	3	3	3	3	3	3	3	3	3	3	3	3	3	3	3	3	3	2019-09-02	2019-09-02	2019-09-02	137.22	1203	3	3	3	3	3	3	0.0057206	691310	147640	132470
628	884;2262;3580			Q93008;Q93008-1	Q93008;Q93008-1	3;3	3;3	3;3			>sp|Q93008|USP9X_HUMAN Probable ubiquitin carboxyl-terminal hydrolase FAF-X OS=Homo sapiens GN=USP9X PE=1 SV=3;>sp|Q93008-1|USP9X_HUMAN Isoform 2 of Probable ubiquitin carboxyl-terminal hydrolase FAF-X OS=Homo sapiens GN=USP9X		2	3	3	3	3	3	3	2	3	2	3	3	3	2	3	2	3	3	3	2	3	2	2019-07-01	2019-07-01	2019-07-01	292.28	2570	3	3	3	2	3	2	0.033098	863990	193940	261250
629	988			Q93009	Q93009	1	1	1			>sp|Q93009|UBP7_HUMAN Ubiquitin carboxyl-terminal hydrolase 7 OS=Homo sapiens GN=USP7 PE=1 SV=2		1	1	1	1	1	1	1	1	1	1	1	1	1	1	1	1	1	1	1	1	1	1	2019-02-01	2019-02-01	2019-02-01	128.3	1102	1	1	1	1	1	1	0.011694	418850	53525	73652
630	4557			Q969L2	Q969L2	1	1	1			>sp|Q969L2|MAL2_HUMAN Protein MAL2 OS=Homo sapiens GN=MAL2 PE=1 SV=1		1	1	1	1	1	1	1	1	1	0	1	1	1	1	1	0	1	1	1	1	1	0	2019-02-06	2019-02-06	2019-02-06	19125	176	1	1	1	1	1		0.01687	835150	99276	296920
631	645;888;1905;1906;2617;2914;2946;3455;4016;4238;4729			Q96A33;Q96A33-2	Q96A33;Q96A33-2	11;10	11;10	11;10			>sp|Q96A33|CCD47_HUMAN Coiled-coil domain-containing protein 47 OS=Homo sapiens GN=CCDC47 PE=1 SV=1;>sp|Q96A33-2|CCD47_HUMAN Isoform 2 of Coiled-coil domain-containing protein 47 OS=Homo sapiens GN=CCDC47		2	11	11	11	10	11	9	4	5	5	10	11	9	4	5	5	10	11	9	4	5	5	34.4	34.4	34.4	55873	483	11	12	10	4	5	5	2.3265e-40	12990000	3981000	3808200
632	395;608;655;2671;2767;2800;2822;3443;4542;4642			Q96AG4	Q96AG4	10	10	10			>sp|Q96AG4|LRC59_HUMAN Leucine-rich repeat-containing protein 59 OS=Homo sapiens GN=LRRC59 PE=1 SV=1		1	10	10	10	10	9	8	9	10	9	10	9	8	9	10	9	10	9	8	9	10	9	46.9	46.9	46.9	34.93	307	11	10	9	10	11	10	1.1438e-39	49082000	8542900	8219700
633	4535			Q96CS3	Q96CS3	1	1	1			>sp|Q96CS3|FAF2_HUMAN FAS-associated factor 2 OS=Homo sapiens GN=FAF2 PE=1 SV=2		1	1	1	1	1	1	1	1	1	1	1	1	1	1	1	1	1	1	1	1	1	1	4	4	4	52623	445	1	1	1	1	1	1	0.010519	2085500	338980	465560
634	1895			Q96EK7;Q96EK7-2	Q96EK7;Q96EK7-2	1;1	1;1	1;1			>sp|Q96EK7|F120B_HUMAN Constitutive coactivator of peroxisome proliferator-activated receptor gamma OS=Homo sapiens GN=FAM120B PE=1 SV=1;>sp|Q96EK7-2|F120B_HUMAN Isoform 2 of Constitutive coactivator of peroxisome proliferator-activated receptor gamma OS=H		2	1	1	1	1	1	1	1	1	1	1	1	1	1	1	1	1	1	1	1	1	1	2019-04-01	2019-04-01	2019-04-01	103.78	910	1	1	1	1	1	1	0.00086407	614790	62466	91778
635	1110;1129;1337;1771;2360;2915;3830;3831			Q96EP5;Q96EP5-2	Q96EP5;Q96EP5-2	8;8	8;8	8;8			>sp|Q96EP5|DAZP1_HUMAN DAZ-associated protein 1 OS=Homo sapiens GN=DAZAP1 PE=1 SV=1;>sp|Q96EP5-2|DAZP1_HUMAN Isoform 2 of DAZ-associated protein 1 OS=Homo sapiens GN=DAZAP1		2	8	8	8	7	7	7	7	7	6	7	7	7	7	7	6	7	7	7	7	7	6	2019-05-30	2019-05-30	2019-05-30	43383	407	7	7	8	8	8	7	2.5181e-62	30532000	3358100	5317800
636	3393;4525			Q96EY7;Q96EY7-2	Q96EY7;Q96EY7-2	2;2	2;2	2;2			>sp|Q96EY7|PTCD3_HUMAN Pentatricopeptide repeat-containing protein 3, mitochondrial OS=Homo sapiens GN=PTCD3 PE=1 SV=3;>sp|Q96EY7-2|PTCD3_HUMAN Isoform 2 of Pentatricopeptide repeat-containing protein 3, mitochondrial OS=Homo sapiens GN=PTCD3		2	2	2	2	2	2	2	2	2	2	2	2	2	2	2	2	2	2	2	2	2	2	2019-01-07	2019-01-07	2019-01-07	78549	689	2	2	2	2	2	2	0.03632	1651900	192500	228250
637	1123;1670;2284;2411;3180;3198;3346;4055;4160			Q96F07;Q96F07-2	Q96F07;Q96F07-2	9;9	2;2	2;2			>sp|Q96F07|CYFP2_HUMAN Cytoplasmic FMR1-interacting protein 2 OS=Homo sapiens GN=CYFIP2 PE=1 SV=2;>sp|Q96F07-2|CYFP2_HUMAN Isoform 2 of Cytoplasmic FMR1-interacting protein 2 OS=Homo sapiens GN=CYFIP2		2	9	2	2	9	9	9	9	9	9	2	2	2	2	2	2	2	2	2	2	2	2	2019-08-08	2019-04-02	2019-04-02	148.4	1278	2	2	2	2	2	2	3.045e-28	1368400	127760	201000
638	2944			Q96HQ2;Q96HQ2-2	Q96HQ2;Q96HQ2-2	1;1	1;1	1;1			>sp|Q96HQ2|C2AIL_HUMAN CDKN2AIP N-terminal-like protein OS=Homo sapiens GN=CDKN2AIPNL PE=1 SV=1;>sp|Q96HQ2-2|C2AIL_HUMAN Isoform 2 of CDKN2AIP N-terminal-like protein OS=Homo sapiens GN=CDKN2AIPNL		2	1	1	1	1	1	1	1	0	1	1	1	1	1	0	1	1	1	1	1	0	1	2019-05-15	2019-05-15	2019-05-15	13196	116	1	1	1	1		1	0.0036558	140300	23319	28551
639	3192			Q96HS1;Q96HS1-2	Q96HS1;Q96HS1-2	1;1	1;1	1;1			>sp|Q96HS1|PGAM5_HUMAN Serine/threonine-protein phosphatase PGAM5, mitochondrial OS=Homo sapiens GN=PGAM5 PE=1 SV=2;>sp|Q96HS1-2|PGAM5_HUMAN Isoform 2 of Serine/threonine-protein phosphatase PGAM5, mitochondrial OS=Homo sapiens GN=PGAM5		2	1	1	1	1	1	1	1	1	1	1	1	1	1	1	1	1	1	1	1	1	1	2019-02-04	2019-02-04	2019-02-04	32004	289	1	1	1	1	2	2	0.005188	1064100	202150	199300
640	2566			Q96I25	Q96I25	1	1	1			>sp|Q96I25|SPF45_HUMAN Splicing factor 45 OS=Homo sapiens GN=RBM17 PE=1 SV=1		1	1	1	1	1	1	1	1	1	1	1	1	1	1	1	1	1	1	1	1	1	1	2019-02-02	2019-02-02	2019-02-02	44961	401	1	1	1	1	1	1	0.011356	566750	93018	91546
641	160;4713			Q96IX5	Q96IX5	2	2	2			>sp|Q96IX5|USMG5_HUMAN Up-regulated during skeletal muscle growth protein 5 OS=Homo sapiens GN=USMG5 PE=1 SV=1		1	2	2	2	2	2	2	2	2	2	2	2	2	2	2	2	2	2	2	2	2	2	43.1	43.1	43.1	64575	58	3	2	3	2	2	2	3.0088e-31	3965900	937560	771910
642	911;1207;1316;2042;2156;2774;2861;3539;3604;3787;3994;4294;4521			Q96JJ7;Q96JJ7-2	Q96JJ7	13;6	13;6	13;6			>sp|Q96JJ7|TMX3_HUMAN Protein disulfide-isomerase TMX3 OS=Homo sapiens GN=TMX3 PE=1 SV=2		2	13	13	13	11	12	12	4	2	0	11	12	12	4	2	0	11	12	12	4	2	0	39	39	39	51871	454	14	16	16	6	2		9.5501e-117	31476000	6897200	11859000
643	4166			Q96KA5;Q96KA5-2	Q96KA5;Q96KA5-2	1;1	1;1	1;1			>sp|Q96KA5|CLP1L_HUMAN Cleft lip and palate transmembrane protein 1-like protein OS=Homo sapiens GN=CLPTM1L PE=1 SV=1;>sp|Q96KA5-2|CLP1L_HUMAN Isoform 2 of Cleft lip and palate transmembrane protein 1-like protein OS=Homo sapiens GN=CLPTM1L		2	1	1	1	1	1	1	0	1	0	1	1	1	0	1	0	1	1	1	0	1	0	3	3	3	62228	538	1	1	1		1		3.1275e-08	1288400	308960	407070
644	2286			Q96KR1	Q96KR1	1	1	1			>sp|Q96KR1|ZFR_HUMAN Zinc finger RNA-binding protein OS=Homo sapiens GN=ZFR PE=1 SV=2		1	1	1	1	0	1	1	1	1	1	0	1	1	1	1	1	0	1	1	1	1	1	2019-01-01	2019-01-01	2019-01-01	117.01	1074		1	1	1	1	1	0.042229	294080	0	40978
645	1775;4104			Q96PK6;Q96PK6-2	Q96PK6;Q96PK6-2	2;1	2;1	2;1			>sp|Q96PK6|RBM14_HUMAN RNA-binding protein 14 OS=Homo sapiens GN=RBM14 PE=1 SV=2;>sp|Q96PK6-2|RBM14_HUMAN Isoform 2 of RNA-binding protein 14 OS=Homo sapiens GN=RBM14		2	2	2	2	2	2	2	2	1	1	2	2	2	2	1	1	2	2	2	2	1	1	2019-02-04	2019-02-04	2019-02-04	69491	669	2	2	2	2	1	1	2.003e-05	1649000	254700	244490
646	282;431;821;950;1662;1663;1666;1681;1799;1811;1945;2066;2158;2198;2416;2442;2609;2677;2828;3133;3173;3264;3289;3461;3543;3544;3559;3610;3923;4112;4775	79	349	Q96RQ3	Q96RQ3	31	31	31			>sp|Q96RQ3|MCCA_HUMAN Methylcrotonoyl-CoA carboxylase subunit alpha, mitochondrial OS=Homo sapiens GN=MCCC1 PE=1 SV=3		1	31	31	31	31	31	31	31	31	31	31	31	31	31	31	31	31	31	31	31	31	31	59.9	59.9	59.9	80472	725	45	47	44	45	46	44	0	441440000	61812000	75155000
647	3806			Q96S52;Q96S52-2	Q96S52;Q96S52-2	1;1	1;1	1;1			>sp|Q96S52|PIGS_HUMAN GPI transamidase component PIG-S OS=Homo sapiens GN=PIGS PE=1 SV=3;>sp|Q96S52-2|PIGS_HUMAN Isoform 2 of GPI transamidase component PIG-S OS=Homo sapiens GN=PIGS		2	1	1	1	1	1	1	1	1	1	1	1	1	1	1	1	1	1	1	1	1	1	2019-08-03	2019-08-03	2019-08-03	61655	555	1	1	1	1	1	1	0.00018565	772610	100980	135950
648	1027;3584			Q96T76;Q96T76-5;Q96T76-7	Q96T76;Q96T76-5;Q96T76-7	2;2;2	2;2;2	2;2;2			>sp|Q96T76|MMS19_HUMAN MMS19 nucleotide excision repair protein homolog OS=Homo sapiens GN=MMS19 PE=1 SV=2;>sp|Q96T76-5|MMS19_HUMAN Isoform 4 of MMS19 nucleotide excision repair protein homolog OS=Homo sapiens GN=MMS19;>sp|Q96T76-7|MMS19_HUMAN Isoform 2 of		3	2	2	2	2	2	2	2	2	2	2	2	2	2	2	2	2	2	2	2	2	2	2019-04-03	2019-04-03	2019-04-03	113.29	1030	2	2	2	2	2	2	0.0006894	509290	93052	116400
649	2023			Q99436	Q99436	1	1	1			>sp|Q99436|PSB7_HUMAN Proteasome subunit beta type-7 OS=Homo sapiens GN=PSMB7 PE=1 SV=1		1	1	1	1	1	1	1	1	1	1	1	1	1	1	1	1	1	1	1	1	1	1	2019-09-06	2019-09-06	2019-09-06	29965	277	1	1	1	1	1	1	0.0061872	748290	102870	134880
650	410;962;1965;2121			Q99442	Q99442	4	4	4			>sp|Q99442|SEC62_HUMAN Translocation protein SEC62 OS=Homo sapiens GN=SEC62 PE=1 SV=1		1	4	4	4	4	4	4	1	2	2	4	4	4	1	2	2	4	4	4	1	2	2	10	10	10	45861	399	5	5	4	1	2	2	1.8195e-05	3970300	1429600	1376500
651	3343			Q99459	Q99459	1	1	1			>sp|Q99459|CDC5L_HUMAN Cell division cycle 5-like protein OS=Homo sapiens GN=CDC5L PE=1 SV=2		1	1	1	1	0	0	1	1	1	0	0	0	1	1	1	0	0	0	1	1	1	0	2019-01-02	2019-01-02	2019-01-02	92.25	802			1	1	1		0.0099554	542810	0	0
652	47;1084;4068;4813			Q99460;Q99460-2	Q99460;Q99460-2	4;4	4;4	4;4			>sp|Q99460|PSMD1_HUMAN 26S proteasome non-ATPase regulatory subunit 1 OS=Homo sapiens GN=PSMD1 PE=1 SV=2;>sp|Q99460-2|PSMD1_HUMAN Isoform 2 of 26S proteasome non-ATPase regulatory subunit 1 OS=Homo sapiens GN=PSMD1		2	4	4	4	4	4	4	4	4	4	4	4	4	4	4	4	4	4	4	4	4	4	2019-02-08	2019-02-08	2019-02-08	105.84	953	4	4	5	4	4	4	1.2729e-30	6171300	709790	1049700
653	3800			Q99567	Q99567	1	1	1			>sp|Q99567|NUP88_HUMAN Nuclear pore complex protein Nup88 OS=Homo sapiens GN=NUP88 PE=1 SV=2		1	1	1	1	1	1	1	1	1	1	1	1	1	1	1	1	1	1	1	1	1	1	2019-08-01	2019-08-01	2019-08-01	83541	741	1	1	1	1	1	1	0.0068151	442700	65099	62127
654	1842;2408;2898;3908			Q99613	Q99613	4	4	4			>sp|Q99613|EIF3C_HUMAN Eukaryotic translation initiation factor 3 subunit C OS=Homo sapiens GN=EIF3C PE=1 SV=1		1	4	4	4	4	3	4	4	3	4	4	3	4	4	3	4	4	3	4	4	3	4	2019-03-07	2019-03-07	2019-03-07	105.34	913	5	4	4	4	3	4	1.0696e-46	6000200	505670	839490
655	206;324;336;343;572;615;629;961;1018;1177;1780;1953;2054;2075;2394;2536;2905;3319;4430;4436	80;81	101;120	Q99623	Q99623	20	20	20			>sp|Q99623|PHB2_HUMAN Prohibitin-2 OS=Homo sapiens GN=PHB2 PE=1 SV=2		1	20	20	20	16	17	16	18	20	18	16	17	16	18	20	18	16	17	16	18	20	18	72.2	72.2	72.2	33296	299	23	24	22	26	29	27	5.285e-146	277460000	32427000	35130000
656	790;2328;2461;3424;3549;4839			Q99720;Q99720-2;Q99720-3;Q99720-5;Q99720-4	Q99720;Q99720-2;Q99720-3;Q99720-5;Q99720-4	6;4;4;3;3	6;4;4;3;3	6;4;4;3;3			>sp|Q99720|SGMR1_HUMAN Sigma non-opioid intracellular receptor 1 OS=Homo sapiens GN=SIGMAR1 PE=1 SV=1;>sp|Q99720-2|SGMR1_HUMAN Isoform 2 of Sigma non-opioid intracellular receptor 1 OS=Homo sapiens GN=SIGMAR1;>sp|Q99720-3|SGMR1_HUMAN Isoform 3 of Sigma non		5	6	6	6	6	6	6	3	2	3	6	6	6	3	2	3	6	6	6	3	2	3	40.4	40.4	40.4	25127	223	7	8	8	3	2	3	2.2386e-40	45891000	10935000	15626000
657	1008;1772			Q99729-2;Q99729-3;Q99729;Q99729-4	Q99729-2;Q99729-3;Q99729;Q99729-4	2;2;1;1	2;2;1;1	2;2;1;1			>sp|Q99729-2|ROAA_HUMAN Isoform 2 of Heterogeneous nuclear ribonucleoprotein A/B OS=Homo sapiens GN=HNRNPAB;>sp|Q99729-3|ROAA_HUMAN Isoform 3 of Heterogeneous nuclear ribonucleoprotein A/B OS=Homo sapiens GN=HNRNPAB;>sp|Q99729|ROAA_HUMAN Heterogeneous nucl		4	2	2	2	2	2	2	2	2	2	2	2	2	2	2	2	2	2	2	2	2	2	2019-01-08	2019-01-08	2019-01-08	35967	332	2	2	2	2	2	2	2.5117e-10	3969300	464950	526650
658	521;1694;1915;4342			Q99832	Q99832	4	4	4			>sp|Q99832|TCPH_HUMAN T-complex protein 1 subunit eta OS=Homo sapiens GN=CCT7 PE=1 SV=2		1	4	4	4	4	4	4	4	4	4	4	4	4	4	4	4	4	4	4	4	4	4	2019-04-13	2019-04-13	2019-04-13	59366	543	5	5	5	5	5	5	8.7764e-24	8802100	933990	1468100
659	417			Q99848	Q99848	1	1	1			>sp|Q99848|EBP2_HUMAN Probable rRNA-processing protein EBP2 OS=Homo sapiens GN=EBNA1BP2 PE=1 SV=2		1	1	1	1	1	1	1	1	1	1	1	1	1	1	1	1	1	1	1	1	1	1	2019-03-03	2019-03-03	2019-03-03	34852	306	1	1	1	1	1	1	0.038285	796070	93132	122820
660	221;2239			Q9BQB6;Q9BQB6-2	Q9BQB6;Q9BQB6-2	2;2	2;2	2;2			>sp|Q9BQB6|VKOR1_HUMAN Vitamin K epoxide reductase complex subunit 1 OS=Homo sapiens GN=VKORC1 PE=1 SV=1;>sp|Q9BQB6-2|VKOR1_HUMAN Isoform 2 of Vitamin K epoxide reductase complex subunit 1 OS=Homo sapiens GN=VKORC1		2	2	2	2	1	1	2	1	2	1	1	1	2	1	2	1	1	1	2	1	2	1	19	19	19	18234	163	1	1	2	1	2	1	1.3159e-11	1856300	543040	530680
661	139;409;424;448;709;771;775;778;844;1054;1057;1802;2144;2224;2299;2455;2733;2924;3071;3233;3335;3336;3467;3974;3983;4322;4782	74	413	Q9BQE3	Q9BQE3	27	2	2			>sp|Q9BQE3|TBA1C_HUMAN Tubulin alpha-1C chain OS=Homo sapiens GN=TUBA1C PE=1 SV=1		1	27	2	2	26	26	24	24	22	21	1	2	1	1	1	1	1	2	1	1	1	1	76.2	2019-01-09	2019-01-09	49895	449	1	2	1	1	1	1	0	5869200	1278600	1866600
662	2;87;145;256;267;277;327;397;804;851;871;928;929;1005;1035;1048;1162;1461;1641;1679;1766;2090;2182;2510;2512;2555;2624;2751;2783;2810;2817;2920;3153;3174;3325;3342;3365;3508;3708;3709;3717;3723;3808;4396;4414;4619;4620;4680;4687			Q9BQG0-2;Q9BQG0	Q9BQG0-2;Q9BQG0	49;49	49;49	49;49			>sp|Q9BQG0-2|MBB1A_HUMAN Isoform 2 of Myb-binding protein 1A OS=Homo sapiens GN=MYBBP1A;>sp|Q9BQG0|MBB1A_HUMAN Myb-binding protein 1A OS=Homo sapiens GN=MYBBP1A PE=1 SV=2		2	49	49	49	43	42	45	46	48	45	43	42	45	46	48	45	43	42	45	46	48	45	47.3	47.3	47.3	149.37	1332	50	52	56	54	59	55	0	137340000	20130000	21403000
663	535;1667;2195;2322;2981;3442;4569			Q9BR76;A9Z1Z3;A9Z1Z3-3	Q9BR76	7;1;1	7;1;1	7;1;1			>sp|Q9BR76|COR1B_HUMAN Coronin-1B OS=Homo sapiens GN=CORO1B PE=1 SV=1		3	7	7	7	7	7	7	7	6	6	7	7	7	7	6	6	7	7	7	7	6	6	2019-02-17	2019-02-17	2019-02-17	54234	489	7	7	7	7	6	6	5.985e-22	9075900	1318900	1547600
664	2597			Q9BRJ2	Q9BRJ2	1	1	1			>sp|Q9BRJ2|RM45_HUMAN 39S ribosomal protein L45, mitochondrial OS=Homo sapiens GN=MRPL45 PE=1 SV=2		1	1	1	1	1	1	1	1	1	1	1	1	1	1	1	1	1	1	1	1	1	1	2019-05-06	2019-05-06	2019-05-06	35351	306	1	1	1	1	1	1	0.76499	959960	121510	188220
665	4012			Q9BRT6	Q9BRT6	1	1	1			>sp|Q9BRT6|LLPH_HUMAN Protein LLP homolog OS=Homo sapiens GN=LLPH PE=2 SV=1		1	1	1	1	0	1	1	1	0	1	0	1	1	1	0	1	0	1	1	1	0	1	2019-04-12	2019-04-12	2019-04-12	15225	129		1	1	1		1	0.46952	950610	0	160410
666	426;3850			Q9BSG0	Q9BSG0	2	2	2			>sp|Q9BSG0|PAP21_HUMAN Protease-associated domain-containing protein of 21 kDa OS=Homo sapiens GN=PAP21 PE=1 SV=1		1	2	2	2	2	2	2	2	2	2	2	2	2	2	2	2	2	2	2	2	2	2	2019-07-19	2019-07-19	2019-07-19	21042	188	2	2	2	2	3	2	4.098e-38	4172900	658490	1019500
667	217			Q9BT67;Q9BT67-2	Q9BT67;Q9BT67-2	1;1	1;1	1;1			>sp|Q9BT67|NFIP1_HUMAN NEDD4 family-interacting protein 1 OS=Homo sapiens GN=NDFIP1 PE=1 SV=1;>sp|Q9BT67-2|NFIP1_HUMAN Isoform 2 of NEDD4 family-interacting protein 1 OS=Homo sapiens GN=NDFIP1		2	1	1	1	1	1	1	0	0	1	1	1	1	0	0	1	1	1	1	0	0	1	2019-07-07	2019-07-07	2019-07-07	24899	221	1	1	1			1	0.010681	806740	239420	241310
668	4519			Q9BTV4	Q9BTV4	1	1	1			>sp|Q9BTV4|TMM43_HUMAN Transmembrane protein 43 OS=Homo sapiens GN=TMEM43 PE=1 SV=1		1	1	1	1	1	1	1	1	1	1	1	1	1	1	1	1	1	1	1	1	1	1	2019-05-06	2019-05-06	2019-05-06	44875	400	1	1	1	1	1	1	7.1576e-08	2345700	492330	681270
669	1194;1195;1383;1907;2145;2280;2422;2769;3115;3175;4515	28;29;30	257;267;300	Q9BUF5	Q9BUF5	11	1	1			>sp|Q9BUF5|TBB6_HUMAN Tubulin beta-6 chain OS=Homo sapiens GN=TUBB6 PE=1 SV=1		1	11	1	1	11	11	10	11	10	9	1	1	1	1	0	0	1	1	1	1	0	0	34.1	2019-06-05	2019-06-05	49857	446	1	1	1	1			1.2487e-57	1278200	304280	481110
670	112;1919;2970;3213;3288;3363;3758;4242;4791			Q9BUJ2;Q9BUJ2-2;Q9BUJ2-4;Q9BUJ2-3	Q9BUJ2;Q9BUJ2-2;Q9BUJ2-4;Q9BUJ2-3	9;9;9;8	8;8;8;7	8;8;8;7			>sp|Q9BUJ2|HNRL1_HUMAN Heterogeneous nuclear ribonucleoprotein U-like protein 1 OS=Homo sapiens GN=HNRNPUL1 PE=1 SV=2;>sp|Q9BUJ2-2|HNRL1_HUMAN Isoform 2 of Heterogeneous nuclear ribonucleoprotein U-like protein 1 OS=Homo sapiens GN=HNRNPUL1;>sp|Q9BUJ2-4|HN		4	9	8	8	8	8	8	8	8	9	7	7	7	7	7	8	7	7	7	7	7	8	2019-04-15	2019-07-14	2019-07-14	95737	856	7	7	8	7	8	9	1.9616e-62	14050000	1928900	2319400
671	2663;3941			Q9BUT9;Q9BUT9-2	Q9BUT9;Q9BUT9-2	2;1	2;1	2;1			>sp|Q9BUT9|F195A_HUMAN Protein FAM195A OS=Homo sapiens GN=FAM195A PE=1 SV=2;>sp|Q9BUT9-2|F195A_HUMAN Isoform 2 of Protein FAM195A OS=Homo sapiens GN=FAM195A		2	2	2	2	2	1	1	2	2	2	2	1	1	2	2	2	2	1	1	2	2	2	2019-04-19	2019-04-19	2019-04-19	17828	160	2	1	1	2	2	2	0.088495	601470	37775	42067
672	3062;3098			Q9BV40	Q9BV40	2	2	2			>sp|Q9BV40|VAMP8_HUMAN Vesicle-associated membrane protein 8 OS=Homo sapiens GN=VAMP8 PE=1 SV=1		1	2	2	2	2	2	2	2	2	2	2	2	2	2	2	2	2	2	2	2	2	2	24	24	24	11438	100	2	2	2	2	2	2	0.00011984	1900500	141760	332140
673	191;983;1194;1195;1265;1384;1385;1907;1933;1975;1982;2145;2280;2422;2768;2927;2928;3115;3175;3586;3867;4515;4778	28;29;30;44;45	73;257;267;300;330	Q9BVA1;Q13885	Q9BVA1;Q13885	23;21	4;3	3;2			>sp|Q9BVA1|TBB2B_HUMAN Tubulin beta-2B chain OS=Homo sapiens GN=TUBB2B PE=1 SV=1;>sp|Q13885|TBB2A_HUMAN Tubulin beta-2A chain OS=Homo sapiens GN=TUBB2A PE=1 SV=1		2	23	4	3	23	23	23	22	22	22	4	4	4	3	3	3	3	3	3	2	2	2	67.2	2019-05-13	2019-08-10	49953	445	4	4	5	3	4	3	0	44799000	11119000	14962000
674	3516			Q9BVC5	Q9BVC5	1	1	1			>sp|Q9BVC5|ASHWN_HUMAN Ashwin OS=Homo sapiens GN=C2orf49 PE=1 SV=1		1	1	1	1	1	1	1	1	1	1	1	1	1	1	1	1	1	1	1	1	1	1	2019-02-11	2019-02-11	2019-02-11	25858	232	1	1	1	1	1	1	1.7254e-14	1372300	116050	284660
675	2513;3313;3711;4331;4351			Q9BVP2;Q9BVP2-2	Q9BVP2;Q9BVP2-2	5;5	5;5	5;5			>sp|Q9BVP2|GNL3_HUMAN Guanine nucleotide-binding protein-like 3 OS=Homo sapiens GN=GNL3 PE=1 SV=2;>sp|Q9BVP2-2|GNL3_HUMAN Isoform 2 of Guanine nucleotide-binding protein-like 3 OS=Homo sapiens GN=GNL3		2	5	5	5	5	5	4	5	5	4	5	5	4	5	5	4	5	5	4	5	5	4	2019-05-15	2019-05-15	2019-05-15	61992	549	6	6	5	6	6	5	7.636e-25	11117000	1603100	1864200
676	1156			Q9BVT8	Q9BVT8	1	1	1			>sp|Q9BVT8|TMUB1_HUMAN Transmembrane and ubiquitin-like domain-containing protein 1 OS=Homo sapiens GN=TMUB1 PE=1 SV=1		1	1	1	1	1	1	1	0	1	0	1	1	1	0	1	0	1	1	1	0	1	0	2019-01-04	2019-01-04	2019-01-04	26261	246	1	1	1		1		0.0016404	1041900	342220	349230
677	1022			Q9BW27	Q9BW27	1	1	1			>sp|Q9BW27|NUP85_HUMAN Nuclear pore complex protein Nup85 OS=Homo sapiens GN=NUP85 PE=1 SV=1		1	1	1	1	1	1	1	1	1	1	1	1	1	1	1	1	1	1	1	1	1	1	2019-03-02	2019-03-02	2019-03-02	75019	656	1	1	1	1	1	1	0.52102	272300	32015	44714
678	1261			Q9BWM7;Q9H9B4	Q9BWM7;Q9H9B4	1;1	1;1	1;1			>sp|Q9BWM7|SFXN3_HUMAN Sideroflexin-3 OS=Homo sapiens GN=SFXN3 PE=2 SV=2;>sp|Q9H9B4|SFXN1_HUMAN Sideroflexin-1 OS=Homo sapiens GN=SFXN1 PE=1 SV=4		2	1	1	1	1	1	1	1	1	1	1	1	1	1	1	1	1	1	1	1	1	1	2019-08-05	2019-08-05	2019-08-05	35978	325	1	1	1	1	1	1	0.00022487	668770	85467	99112
679	1812;2537			Q9BXW9;Q9BXW9-2;Q9BXW9-3;Q9BXW9-4	Q9BXW9;Q9BXW9-2;Q9BXW9-3;Q9BXW9-4	2;2;2;2	2;2;2;2	2;2;2;2			>sp|Q9BXW9|FACD2_HUMAN Fanconi anemia group D2 protein OS=Homo sapiens GN=FANCD2 PE=1 SV=1;>sp|Q9BXW9-2|FACD2_HUMAN Isoform 2 of Fanconi anemia group D2 protein OS=Homo sapiens GN=FANCD2;>sp|Q9BXW9-3|FACD2_HUMAN Isoform 3 of Fanconi anemia group D2 protein		4	2	2	2	2	2	1	1	2	1	2	2	1	1	2	1	2	2	1	1	2	1	2019-03-02	2019-03-02	2019-03-02	166.46	1471	2	2	1	1	2	1	0.0003292	809310	217070	339060
680	78;1931;2784;3362;3489;3754;3764;3985;4323;4537;4538;4593			Q9BY77;Q9BY77-2	Q9BY77;Q9BY77-2	12;10	12;10	12;10			>sp|Q9BY77|PDIP3_HUMAN Polymerase delta-interacting protein 3 OS=Homo sapiens GN=POLDIP3 PE=1 SV=2;>sp|Q9BY77-2|PDIP3_HUMAN Isoform 2 of Polymerase delta-interacting protein 3 OS=Homo sapiens GN=POLDIP3		2	12	12	12	12	12	12	12	12	12	12	12	12	12	12	12	12	12	12	12	12	12	38.5	38.5	38.5	46089	421	13	13	13	13	13	13	3.4245e-95	30812000	3883000	4031100
681	1707			Q9BYD6	Q9BYD6	1	1	1			>sp|Q9BYD6|RM01_HUMAN 39S ribosomal protein L1, mitochondrial OS=Homo sapiens GN=MRPL1 PE=1 SV=2		1	1	1	1	0	1	1	1	1	1	0	1	1	1	1	1	0	1	1	1	1	1	2019-04-07	2019-04-07	2019-04-07	36908	325		1	1	1	1	1	6.4654e-15	910870	0	174250
682	3023;3067			Q9BZE1	Q9BZE1	2	2	2			>sp|Q9BZE1|RM37_HUMAN 39S ribosomal protein L37, mitochondrial OS=Homo sapiens GN=MRPL37 PE=1 SV=2		1	2	2	2	1	2	1	1	2	2	1	2	1	1	2	2	1	2	1	1	2	2	2019-05-09	2019-05-09	2019-05-09	48117	423	1	2	1	1	2	2	3.6821e-18	1499200	100380	225920
683	894			Q9BZF1;Q9BZF1-2	Q9BZF1;Q9BZF1-2	1;1	1;1	1;1			>sp|Q9BZF1|OSBL8_HUMAN Oxysterol-binding protein-related protein 8 OS=Homo sapiens GN=OSBPL8 PE=1 SV=3;>sp|Q9BZF1-2|OSBL8_HUMAN Isoform 2 of Oxysterol-binding protein-related protein 8 OS=Homo sapiens GN=OSBPL8		2	1	1	1	1	1	1	1	1	1	1	1	1	1	1	1	1	1	1	1	1	1	2019-01-02	2019-01-02	2019-01-02	101.19	889	1	1	2	1	2	1	0.0037129	443510	79492	101250
684	943			Q9C005	Q9C005	1	1	1			>sp|Q9C005|DPY30_HUMAN Protein dpy-30 homolog OS=Homo sapiens GN=DPY30 PE=1 SV=1		1	1	1	1	1	1	1	1	1	1	1	1	1	1	1	1	1	1	1	1	1	1	2019-02-16	2019-02-16	2019-02-16	2025-11-01	99	1	1	1	1	1	1	0.0049223	281520	24025	40623
685	634			Q9H0D6;Q9H0D6-2	Q9H0D6;Q9H0D6-2	1;1	1;1	1;1			>sp|Q9H0D6|XRN2_HUMAN 5'-3' exoribonuclease 2 OS=Homo sapiens GN=XRN2 PE=1 SV=1;>sp|Q9H0D6-2|XRN2_HUMAN Isoform 2 of 5'-3' exoribonuclease 2 OS=Homo sapiens GN=XRN2		2	1	1	1	1	1	1	1	1	1	1	1	1	1	1	1	1	1	1	1	1	1	2019-05-02	2019-05-02	2019-05-02	108.58	950	1	1	1	1	1	1	0.00015853	1469100	146660	210310
686	4263			Q9H1E5	Q9H1E5	1	1	1			>sp|Q9H1E5|TMX4_HUMAN Thioredoxin-related transmembrane protein 4 OS=Homo sapiens GN=TMX4 PE=1 SV=1		1	1	1	1	1	0	0	0	0	0	1	0	0	0	0	0	1	0	0	0	0	0	2019-04-03	2019-04-03	2019-04-03	38952	349	1						0.017111	176180	176180	0
687	158;869;4655			Q9H2K8	Q9H2K8	3	1	1			>sp|Q9H2K8|TAOK3_HUMAN Serine/threonine-protein kinase TAO3 OS=Homo sapiens GN=TAOK3 PE=1 SV=2		1	3	1	1	3	3	3	3	3	3	1	1	1	1	1	1	1	1	1	1	1	1	3	0.7	0.7	105.4	898	1	2	1	2	2	2	0.042315	976070	178710	174390
688	1121;3656;4264			Q9H3N1	Q9H3N1	3	3	3			>sp|Q9H3N1|TMX1_HUMAN Thioredoxin-related transmembrane protein 1 OS=Homo sapiens GN=TMX1 PE=1 SV=1		1	3	3	3	2	2	3	2	0	0	2	2	3	2	0	0	2	2	3	2	0	0	2019-09-12	2019-09-12	2019-09-12	31791	280	2	3	3	2			0.00017972	3449200	975550	919240
689	2754			Q9H4A6;Q9H4A5	Q9H4A6;Q9H4A5	1;1	1;1	1;1			>sp|Q9H4A6|GOLP3_HUMAN Golgi phosphoprotein 3 OS=Homo sapiens GN=GOLPH3 PE=1 SV=1;>sp|Q9H4A5|GLP3L_HUMAN Golgi phosphoprotein 3-like OS=Homo sapiens GN=GOLPH3L PE=1 SV=1		2	1	1	1	1	1	1	0	0	0	1	1	1	0	0	0	1	1	1	0	0	0	2019-04-04	2019-04-04	2019-04-04	33.81	298	1	1	1				0.010415	181640	42916	62228
690	3185			Q9H583	Q9H583	1	1	1			>sp|Q9H583|HEAT1_HUMAN HEAT repeat-containing protein 1 OS=Homo sapiens GN=HEATR1 PE=1 SV=3		1	1	1	1	1	1	1	1	1	1	1	1	1	1	1	1	1	1	1	1	1	1	1	1	1	242.37	2144	1	1	1	1	1	1	0.015947	280170	53216	63866
691	3194			Q9HAS0	Q9HAS0	1	1	1			>sp|Q9HAS0|NJMU_HUMAN Protein Njmu-R1 OS=Homo sapiens GN=C17orf75 PE=1 SV=2		1	1	1	1	1	1	1	0	0	0	1	1	1	0	0	0	1	1	1	0	0	0	2019-08-02	2019-08-02	2019-08-02	44621	396	1	1	1				0.021129	123170	25499	46124
692	624;2835;2836;3108;4035			Q9HAV7	Q9HAV7	5	5	5			>sp|Q9HAV7|GRPE1_HUMAN GrpE protein homolog 1, mitochondrial OS=Homo sapiens GN=GRPEL1 PE=1 SV=2		1	5	5	5	4	3	4	3	5	4	4	3	4	3	5	4	4	3	4	3	5	4	2019-02-21	2019-02-21	2019-02-21	24279	217	5	4	5	4	6	4	8.2539e-42	9700600	1552800	1952600
693	44;140;271;319;940;1011;1066;1168;1362;1521;1732;1763;1764;2007;2020;2112;2127;2150;2151;2186;2199;2313;2626;2792;2942;3029;3030;3045;3046;3284;3296;3594;3878;3928;4522;4603	82;83;84;85	132;201;425;473	Q9HCC0;Q9HCC0-2	Q9HCC0;Q9HCC0-2	36;32	36;32	36;32			>sp|Q9HCC0|MCCB_HUMAN Methylcrotonoyl-CoA carboxylase beta chain, mitochondrial OS=Homo sapiens GN=MCCC2 PE=1 SV=1;>sp|Q9HCC0-2|MCCB_HUMAN Isoform 2 of Methylcrotonoyl-CoA carboxylase beta chain, mitochondrial OS=Homo sapiens GN=MCCC2		2	36	36	36	33	33	32	33	35	34	33	33	32	33	35	34	33	33	32	33	35	34	75	75	75	61332	563	58	59	60	58	63	60	0	580550000	70820000	87134000
694	294;398;1106			Q9HCU5	Q9HCU5	3	3	3			>sp|Q9HCU5|PREB_HUMAN Prolactin regulatory element-binding protein OS=Homo sapiens GN=PREB PE=1 SV=2		1	3	3	3	2	2	3	2	1	2	2	2	3	2	1	2	2	2	3	2	1	2	2019-01-15	2019-01-15	2019-01-15	45468	417	2	2	3	2	1	2	5.7504e-25	4075900	741320	886270
695	1198;2347;2546			Q9HDC9;Q9HDC9-2	Q9HDC9;Q9HDC9-2	3;3	3;3	3;3			>sp|Q9HDC9|APMAP_HUMAN Adipocyte plasma membrane-associated protein OS=Homo sapiens GN=APMAP PE=1 SV=2;>sp|Q9HDC9-2|APMAP_HUMAN Isoform 2 of Adipocyte plasma membrane-associated protein OS=Homo sapiens GN=APMAP		2	3	3	3	3	3	3	3	3	2	3	3	3	3	3	2	3	3	3	3	3	2	2019-09-14	2019-09-14	2019-09-14	46.48	416	3	4	4	3	3	2	4.1405e-14	6235800	1123900	1462700
696	111			Q9NQT5	Q9NQT5	1	1	1			>sp|Q9NQT5|EXOS3_HUMAN Exosome complex exonuclease RRP40 OS=Homo sapiens GN=EXOSC3 PE=1 SV=3		1	1	1	1	1	1	1	1	1	1	1	1	1	1	1	1	1	1	1	1	1	1	2019-05-05	2019-05-05	2019-05-05	29572	275	1	1	1	1	1	1	0.0058212	790710	13316	138250
697	677;811;927;1300;1546;1798;2412;2492;2987;3011;3013;3256;3856;3924			Q9NR30;Q9NR30-2;Q9BQ39	Q9NR30;Q9NR30-2	14;14;2	14;14;2	14;14;2			>sp|Q9NR30|DDX21_HUMAN Nucleolar RNA helicase 2 OS=Homo sapiens GN=DDX21 PE=1 SV=5;>sp|Q9NR30-2|DDX21_HUMAN Isoform 2 of Nucleolar RNA helicase 2 OS=Homo sapiens GN=DDX21		3	14	14	14	10	11	12	13	14	14	10	11	12	13	14	14	10	11	12	13	14	14	2019-08-25	2019-08-25	2019-08-25	87343	783	11	12	13	14	15	15	1.3665e-83	27012000	2134200	2401200
698	1873			Q9NRK6	Q9NRK6	1	1	1			>sp|Q9NRK6|ABCBA_HUMAN ATP-binding cassette sub-family B member 10, mitochondrial OS=Homo sapiens GN=ABCB10 PE=1 SV=2		1	1	1	1	1	1	1	1	1	1	1	1	1	1	1	1	1	1	1	1	1	1	2019-04-03	2019-04-03	2019-04-03	79147	738	1	1	1	1	1	1	0.0020983	1350000	175320	287740
699	4473			Q9NRP0	Q9NRP0	1	1	1			>sp|Q9NRP0|OSTC_HUMAN Oligosaccharyltransferase complex subunit OSTC OS=Homo sapiens GN=OSTC PE=1 SV=1		1	1	1	1	1	1	1	1	1	1	1	1	1	1	1	1	1	1	1	1	1	1	2019-01-08	2019-01-08	2019-01-08	16829	149	1	1	1	1	1	1	0.00014982	5421400	1382100	1640100
700	1934			Q9NTK5;Q9NTK5-3	Q9NTK5;Q9NTK5-3	1;1	1;1	1;1			>sp|Q9NTK5|OLA1_HUMAN Obg-like ATPase 1 OS=Homo sapiens GN=OLA1 PE=1 SV=2;>sp|Q9NTK5-3|OLA1_HUMAN Isoform 3 of Obg-like ATPase 1 OS=Homo sapiens GN=OLA1		2	1	1	1	1	1	1	1	1	0	1	1	1	1	1	0	1	1	1	1	1	0	2019-08-03	2019-08-03	2019-08-03	44743	396	1	1	1	1	1		0.69831	248630	22163	27179
701	2874			Q9NU22	Q9NU22	1	1	1			>sp|Q9NU22|MDN1_HUMAN Midasin OS=Homo sapiens GN=MDN1 PE=1 SV=2		1	1	1	1	0	0	0	1	1	0	0	0	0	1	1	0	0	0	0	1	1	0	0.3	0.3	0.3	632.81	5596				1	1		0.011623	88295	0	0
702	1718			Q9NUD5	Q9NUD5	1	1	1			>sp|Q9NUD5|ZCHC3_HUMAN Zinc finger CCHC domain-containing protein 3 OS=Homo sapiens GN=ZCCHC3 PE=1 SV=1		1	1	1	1	1	1	1	1	1	1	1	1	1	1	1	1	1	1	1	1	1	1	2019-02-03	2019-02-03	2019-02-03	43618	404	1	1	1	1	1	1	6.06E-05	320390	51133	38979
703	1671;2275			Q9NV06	Q9NV06	2	2	2			>sp|Q9NV06|DCA13_HUMAN DDB1- and CUL4-associated factor 13 OS=Homo sapiens GN=DCAF13 PE=1 SV=2		1	2	2	2	2	1	2	2	2	2	2	1	2	2	2	2	2	1	2	2	2	2	2019-07-04	2019-07-04	2019-07-04	51402	445	2	1	2	2	2	2	0.0021825	1149400	57464	30574
704	1962			Q9NV92	Q9NV92	1	1	1			>sp|Q9NV92|NFIP2_HUMAN NEDD4 family-interacting protein 2 OS=Homo sapiens GN=NDFIP2 PE=1 SV=2		1	1	1	1	1	1	1	0	0	0	1	1	1	0	0	0	1	1	1	0	0	0	2019-07-05	2019-07-05	2019-07-05	36389	336	1	1	1				0.0050323	885120	292140	334660
705	754			Q9NVI1;Q9NVI1-1;Q9NVI1-2	Q9NVI1;Q9NVI1-1;Q9NVI1-2	1;1;1	1;1;1	1;1;1			>sp|Q9NVI1|FANCI_HUMAN Fanconi anemia group I protein OS=Homo sapiens GN=FANCI PE=1 SV=4;>sp|Q9NVI1-1|FANCI_HUMAN Isoform 1 of Fanconi anemia group I protein OS=Homo sapiens GN=FANCI;>sp|Q9NVI1-2|FANCI_HUMAN Isoform 2 of Fanconi anemia group I protein OS=H		3	1	1	1	1	1	1	0	1	1	1	1	1	0	1	1	1	1	1	0	1	1	2019-01-01	2019-01-01	2019-01-01	149.32	1328	1	1	1		1	1	0.0023479	404770	104410	97884
706	106;546;1170;1427;1638;1980;2029;2259;2344;2466;3377;3383;3402;3855			Q9NVI7-2;Q9NVI7;Q5T2N8	Q9NVI7-2;Q9NVI7	14;13;6	14;13;6	5;5;3			>sp|Q9NVI7-2|ATD3A_HUMAN Isoform 2 of ATPase family AAA domain-containing protein 3A OS=Homo sapiens GN=ATAD3A;>sp|Q9NVI7|ATD3A_HUMAN ATPase family AAA domain-containing protein 3A OS=Homo sapiens GN=ATAD3A PE=1 SV=2		3	14	14	5	13	12	13	14	14	14	13	12	13	14	14	14	5	5	5	5	5	5	2019-05-26	2019-05-26	2019-05-12	66217	586	15	13	14	15	15	14	2.2146e-77	20696000	3243200	3105300
707	3302;4003;4477			Q9NVP1	Q9NVP1	3	3	3			>sp|Q9NVP1|DDX18_HUMAN ATP-dependent RNA helicase DDX18 OS=Homo sapiens GN=DDX18 PE=1 SV=2		1	3	3	3	2	2	2	2	3	3	2	2	2	2	3	3	2	2	2	2	3	3	2019-09-06	2019-09-06	2019-09-06	75406	670	2	2	2	2	3	3	5.3121e-05	1937900	164950	207460
708	3101			Q9NW13	Q9NW13	1	1	1			>sp|Q9NW13|RBM28_HUMAN RNA-binding protein 28 OS=Homo sapiens GN=RBM28 PE=1 SV=3		1	1	1	1	0	0	1	0	1	1	0	0	1	0	1	1	0	0	1	0	1	1	2019-09-02	2019-09-02	2019-09-02	85737	759			1		1	1	6.294e-09	330710	0	0
709	474			Q9NX20	Q9NX20	1	1	1			>sp|Q9NX20|RM16_HUMAN 39S ribosomal protein L16, mitochondrial OS=Homo sapiens GN=MRPL16 PE=1 SV=1		1	1	1	1	1	1	1	1	0	1	1	1	1	1	0	1	1	1	1	1	0	1	2019-04-06	2019-04-06	2019-04-06	28449	251	1	1	1	1		1	1.1377e-13	1708900	211910	444170
710	2445			Q9NX40;Q9NX40-2	Q9NX40;Q9NX40-2	1;1	1;1	1;1			>sp|Q9NX40|OCAD1_HUMAN OCIA domain-containing protein 1 OS=Homo sapiens GN=OCIAD1 PE=1 SV=1;>sp|Q9NX40-2|OCAD1_HUMAN Isoform 2 of OCIA domain-containing protein 1 OS=Homo sapiens GN=OCIAD1		2	1	1	1	1	1	1	1	1	1	1	1	1	1	1	1	1	1	1	1	1	1	2019-03-05	2019-03-05	2019-03-05	27626	245	1	1	1	1	1	1	0.38745	389250	60759	96180
711	4340			Q9NX58	Q9NX58	1	1	1			>sp|Q9NX58|LYAR_HUMAN Cell growth-regulating nucleolar protein OS=Homo sapiens GN=LYAR PE=1 SV=2		1	1	1	1	1	1	1	1	0	0	1	1	1	1	0	0	1	1	1	1	0	0	2019-06-06	2019-06-06	2019-06-06	43614	379	1	1	1	1			0.69051	297990	25293	67119
712	1689			Q9NX61	Q9NX61	1	1	1			>sp|Q9NX61|T161A_HUMAN Transmembrane protein 161A OS=Homo sapiens GN=TMEM161A PE=2 SV=1		1	1	1	1	1	1	1	0	0	0	1	1	1	0	0	0	1	1	1	0	0	0	2019-01-03	2019-01-03	2019-01-03	53601	479	1	1	1				0.00088162	137290	43354	62321
713	2702;4705;4816			Q9NX63	Q9NX63	3	3	3			>sp|Q9NX63|CHCH3_HUMAN Coiled-coil-helix-coiled-coil-helix domain-containing protein 3, mitochondrial OS=Homo sapiens GN=CHCHD3 PE=1 SV=1		1	3	3	3	3	3	3	3	3	3	3	3	3	3	3	3	3	3	3	3	3	3	2019-09-15	2019-09-15	2019-09-15	26152	227	4	4	5	4	5	4	3.0229e-23	5113000	921370	961140
714	1815			Q9NYU2;Q9NYU2-2	Q9NYU2;Q9NYU2-2	1;1	1;1	1;1			>sp|Q9NYU2|UGGG1_HUMAN UDP-glucose:glycoprotein glucosyltransferase 1 OS=Homo sapiens GN=UGGT1 PE=1 SV=3;>sp|Q9NYU2-2|UGGG1_HUMAN Isoform 2 of UDP-glucose:glycoprotein glucosyltransferase 1 OS=Homo sapiens GN=UGGT1		2	1	1	1	1	0	1	0	0	0	1	0	1	0	0	0	1	0	1	0	0	0	2019-06-01	2019-06-01	2019-06-01	177.19	1555	1		1				0.0019681	376060	126740	0
715	665;2583;2839;2947;3378;3849;4175			Q9NZI8;O00425-2	Q9NZI8	7;1	7;1	6;0			>sp|Q9NZI8|IF2B1_HUMAN Insulin-like growth factor 2 mRNA-binding protein 1 OS=Homo sapiens GN=IGF2BP1 PE=1 SV=2		2	7	7	6	7	7	7	7	7	7	7	7	7	7	7	7	6	6	6	6	6	6	2019-08-15	2019-08-15	2019-05-13	63.48	577	7	7	7	7	7	7	1.103e-42	14835000	2357700	2445100
716	4754			Q9P003	Q9P003	1	1	1			>sp|Q9P003|CNIH4_HUMAN Protein cornichon homolog 4 OS=Homo sapiens GN=CNIH4 PE=1 SV=1		1	1	1	1	1	1	1	1	1	1	1	1	1	1	1	1	1	1	1	1	1	1	2019-04-14	2019-04-14	2019-04-14	16093	139	1	1	1	1	1	1	0.68718	4271800	1400100	1359400
717	1223;1319;2339;2876;3414;3471;4277;4528;4641			Q9P035	Q9P035	9	9	9			>sp|Q9P035|HACD3_HUMAN 3-hydroxyacyl-CoA dehydratase 3 OS=Homo sapiens GN=PTPLAD1 PE=1 SV=2		1	9	9	9	8	9	9	8	8	8	8	9	9	8	8	8	8	9	9	8	8	8	33.1	33.1	33.1	43159	362	10	11	11	9	10	8	2.668e-74	39699000	8271800	11252000
718	3652			Q9P0J7	Q9P0J7	1	1	1			>sp|Q9P0J7|KCMF1_HUMAN E3 ubiquitin-protein ligase KCMF1 OS=Homo sapiens GN=KCMF1 PE=1 SV=2		1	1	1	1	1	1	1	1	1	1	1	1	1	1	1	1	1	1	1	1	1	1	2019-07-03	2019-07-03	2019-07-03	41945	381	1	1	1	1	1	1	0.065487	714100	125080	129590
719	428;473;897;1006;1221;1357;1848;2238;2848;2994;3290;3585;3654;3784;3785;4253;4285;4291			Q9P2J5	Q9P2J5	18	18	18			>sp|Q9P2J5|SYLC_HUMAN Leucyl-tRNA synthetase, cytoplasmic OS=Homo sapiens GN=LARS PE=1 SV=2		1	18	18	18	16	16	17	18	16	17	16	16	17	18	16	17	16	16	17	18	16	17	2019-07-20	2019-07-20	2019-07-20	134.46	1176	17	19	20	22	18	19	3.417e-134	36116000	4000200	4493500
720	4678			Q9UBE0	Q9UBE0	1	1	1			>sp|Q9UBE0|SAE1_HUMAN SUMO-activating enzyme subunit 1 OS=Homo sapiens GN=SAE1 PE=1 SV=1		1	1	1	1	0	1	1	0	1	0	0	1	1	0	1	0	0	1	1	0	1	0	2019-06-06	2019-06-06	2019-06-06	38449	346		1	1		1		0.00081828	248350	0	28046
721	3599			Q9Y678;Q9UBF2	Q9Y678;Q9UBF2	1;1	1;1	1;1			>sp|Q9Y678|COPG_HUMAN Coatomer subunit gamma OS=Homo sapiens GN=COPG PE=1 SV=1;>sp|Q9UBF2|COPG2_HUMAN Coatomer subunit gamma-2 OS=Homo sapiens GN=COPG2 PE=1 SV=1		2	1	1	1	1	1	1	1	1	1	1	1	1	1	1	1	1	1	1	1	1	1	2019-04-01	2019-04-01	2019-04-01	97717	874	1	1	1	1	1	1	0.027218	1070900	206670	267870
722	4738;4793			Q9UBQ5	Q9UBQ5	2	2	2			>sp|Q9UBQ5|EIF3K_HUMAN Eukaryotic translation initiation factor 3 subunit K OS=Homo sapiens GN=EIF3K PE=1 SV=1		1	2	2	2	2	2	2	2	2	2	2	2	2	2	2	2	2	2	2	2	2	2	2019-06-15	2019-06-15	2019-06-15	25059	218	2	3	2	2	2	2	2.0422e-11	3841500	529710	622810
723	121;4572			Q9UBV2;Q9UBV2-2	Q9UBV2;Q9UBV2-2	2;1	2;1	2;1			>sp|Q9UBV2|SE1L1_HUMAN Protein sel-1 homolog 1 OS=Homo sapiens GN=SEL1L PE=1 SV=3;>sp|Q9UBV2-2|SE1L1_HUMAN Isoform 2 of Protein sel-1 homolog 1 OS=Homo sapiens GN=SEL1L		2	2	2	2	2	2	1	0	0	1	2	2	1	0	0	1	2	2	1	0	0	1	2019-02-06	2019-02-06	2019-02-06	88754	794	2	2	1			1	2.2301e-18	1903500	541440	991030
724	1765			Q9UHB9;Q9UHB9-2	Q9UHB9;Q9UHB9-2	1;1	1;1	1;1			>sp|Q9UHB9|SRP68_HUMAN Signal recognition particle 68 kDa protein OS=Homo sapiens GN=SRP68 PE=1 SV=2;>sp|Q9UHB9-2|SRP68_HUMAN Isoform 2 of Signal recognition particle 68 kDa protein OS=Homo sapiens GN=SRP68		2	1	1	1	0	0	0	1	1	1	0	0	0	1	1	1	0	0	0	1	1	1	2019-08-03	2019-08-03	2019-08-03	70729	627				1	1	1	0.014876	841750	0	0
725	3934			Q9UHI6	Q9UHI6	1	1	1			>sp|Q9UHI6|DDX20_HUMAN Probable ATP-dependent RNA helicase DDX20 OS=Homo sapiens GN=DDX20 PE=1 SV=2		1	1	1	1	1	1	1	1	1	1	1	1	1	1	1	1	1	1	1	1	1	1	2019-02-03	2019-02-03	2019-02-03	92239	824	1	1	1	1	1	1	0.022886	1815300	188970	308610
726	2427;2627;2638;3826			Q9UJ14;Q9UJ14-5;Q9UJ14-4	Q9UJ14;Q9UJ14-5	4;2;1	4;2;1	4;2;1			>sp|Q9UJ14|GGT7_HUMAN Gamma-glutamyltransferase 7 OS=Homo sapiens GN=GGT7 PE=1 SV=2;>sp|Q9UJ14-5|GGT7_HUMAN Isoform 3 of Gamma-glutamyltransferase 7 OS=Homo sapiens GN=GGT7		3	4	4	4	4	4	4	0	0	0	4	4	4	0	0	0	4	4	4	0	0	0	2019-02-11	2019-02-11	2019-02-11	70466	662	5	4	5				3.155e-29	4760900	1356700	1729000
727	307;952;1841;1858			Q9UJZ1	Q9UJZ1	4	4	4			>sp|Q9UJZ1|STML2_HUMAN Stomatin-like protein 2 OS=Homo sapiens GN=STOML2 PE=1 SV=1		1	4	4	4	3	4	3	4	4	4	3	4	3	4	4	4	3	4	3	4	4	4	2019-08-22	2019-08-22	2019-08-22	38534	356	5	6	5	6	5	6	1.6153e-40	10037000	1096500	2038800
728	133			Q9UL62	Q9UL62	1	1	1			>sp|Q9UL62|TRPC5_HUMAN Short transient receptor potential channel 5 OS=Homo sapiens GN=TRPC5 PE=1 SV=1		1	1	1	1	1	1	1	1	1	1	1	1	1	1	1	1	1	1	1	1	1	1	0.8	0.8	0.8	111.41	973	1	1	1	1	1	1	0.029915	5036300	797770	914570
729	186;469;1249;1598;2194;2956;2980;3014;4568;4711			Q9ULV4	Q9ULV4	10	10	10			>sp|Q9ULV4|COR1C_HUMAN Coronin-1C OS=Homo sapiens GN=CORO1C PE=1 SV=1		1	10	10	10	9	9	9	9	10	10	9	9	9	9	10	10	9	9	9	9	10	10	30.2	30.2	30.2	53248	474	9	9	10	9	10	10	8.3658e-134	24625000	2865700	3962300
730	2630			Q9UM00;Q9UM00-2	Q9UM00;Q9UM00-2	1;1	1;1	1;1			>sp|Q9UM00|TMCO1_HUMAN Transmembrane and coiled-coil domain-containing protein 1 OS=Homo sapiens GN=TMCO1 PE=1 SV=1;>sp|Q9UM00-2|TMCO1_HUMAN Isoform 2 of Transmembrane and coiled-coil domain-containing protein 1 OS=Homo sapiens GN=TMCO1		2	1	1	1	1	1	1	1	1	1	1	1	1	1	1	1	1	1	1	1	1	1	8	8	8	21175	188	1	1	1	1	1	1	1.3409e-05	4102800	855360	1172200
731	255;1890;2065;3268;3662;3751;4034;4743			Q9UMS4	Q9UMS4	8	8	8			>sp|Q9UMS4|PRP19_HUMAN Pre-mRNA-processing factor 19 OS=Homo sapiens GN=PRPF19 PE=1 SV=1		1	8	8	8	6	6	6	8	8	8	6	6	6	8	8	8	6	6	6	8	8	8	2019-02-26	2019-02-26	2019-02-26	55.18	504	7	6	7	9	8	8	4.901e-37	15912000	2033300	2225100
732	967;2031			Q9UNM6	Q9UNM6	2	2	2			>sp|Q9UNM6|PSD13_HUMAN 26S proteasome non-ATPase regulatory subunit 13 OS=Homo sapiens GN=PSMD13 PE=1 SV=2		1	2	2	2	1	2	2	2	2	2	1	2	2	2	2	2	1	2	2	2	2	2	9	9	9	42945	376	1	2	2	2	2	2	0.00026246	2379400	207910	573160
733	2722			Q9UPN3;Q9UPN3-1;Q9UPN3-4	Q9UPN3;Q9UPN3-1;Q9UPN3-4	1;1;1	1;1;1	1;1;1			>sp|Q9UPN3|MACF1_HUMAN Microtubule-actin cross-linking factor 1, isoforms 1/2/3/5 OS=Homo sapiens GN=MACF1 PE=1 SV=3;>sp|Q9UPN3-1|MACF1_HUMAN Isoform 1 of Microtubule-actin cross-linking factor 1, isoforms 1/2/3/5 OS=Homo sapiens GN=MACF1;>sp|Q9UPN3-4|MACF		3	1	1	1	0	0	0	0	1	1	0	0	0	0	1	1	0	0	0	0	1	1	0.4	0.4	0.4	620.41	5430					1	1	0.013403	155450	0	0
734	4174			Q9UPT8	Q9UPT8	1	1	1			>sp|Q9UPT8|ZC3H4_HUMAN Zinc finger CCCH domain-containing protein 4 OS=Homo sapiens GN=ZC3H4 PE=1 SV=3		1	1	1	1	1	1	1	1	1	1	1	1	1	1	1	1	1	1	1	1	1	1	2019-02-01	2019-02-01	2019-02-01	140.26	1303	1	1	1	1	1	1	0.0073777	492420	73724	88289
735	3725;3841;3866;4075;4089			Q9UQ35;Q9UQ35-2	Q9UQ35	5;1	5;1	5;1			>sp|Q9UQ35|SRRM2_HUMAN Serine/arginine repetitive matrix protein 2 OS=Homo sapiens GN=SRRM2 PE=1 SV=2		2	5	5	5	4	4	4	3	5	5	4	4	4	3	5	5	4	4	4	3	5	5	2019-05-02	2019-05-02	2019-05-02	299.61	2752	4	4	4	3	5	5	6.7406e-08	4919000	811920	747190
736	168;710;817;1569;1605;1917;1957;2521;2522;2737;2958;3004;3262			Q9Y224	Q9Y224	13	13	13			>sp|Q9Y224|CN166_HUMAN UPF0568 protein C14orf166 OS=Homo sapiens GN=C14orf166 PE=1 SV=1		1	13	13	13	13	13	13	13	12	13	13	13	13	13	12	13	13	13	13	13	12	13	62.3	62.3	62.3	28068	244	15	15	15	15	14	15	2.5753e-139	52369000	6636700	8510400
737	1263;1420;4099;4618			Q9Y230	Q9Y230	4	4	4			>sp|Q9Y230|RUVB2_HUMAN RuvB-like 2 OS=Homo sapiens GN=RUVBL2 PE=1 SV=3		1	4	4	4	3	3	3	4	4	4	3	3	3	4	4	4	3	3	3	4	4	4	2019-04-10	2019-04-10	2019-04-10	51156	463	3	3	3	4	4	4	7.2387e-11	4893500	683440	637110
738	2235;2906;4305;4529;4611			Q9Y262	Q9Y262	5	5	5			>sp|Q9Y262|EIF3L_HUMAN Eukaryotic translation initiation factor 3 subunit L OS=Homo sapiens GN=EIF3L PE=1 SV=1		1	5	5	5	3	3	3	4	4	5	3	3	3	4	4	5	3	3	3	4	4	5	2019-03-11	2019-03-11	2019-03-11	66726	564	4	4	4	4	5	5	9.5284e-24	3754200	354580	348160
739	340;1421;2307;3242;3857;4265;4829			Q9Y265;Q9Y265-2	Q9Y265;Q9Y265-2	7;5	7;5	7;5			>sp|Q9Y265|RUVB1_HUMAN RuvB-like 1 OS=Homo sapiens GN=RUVBL1 PE=1 SV=1;>sp|Q9Y265-2|RUVB1_HUMAN Isoform 2 of RuvB-like 1 OS=Homo sapiens GN=RUVBL1		2	7	7	7	6	6	6	6	6	6	6	6	6	6	6	6	6	6	6	6	6	6	2019-06-22	2019-06-22	2019-06-22	50227	456	6	6	7	6	7	7	1.269e-24	10053000	1357000	1952800
740	5;514;1754;2724;2752;2753;3513;4652;4653;4762			Q9Y277;Q9Y277-2	Q9Y277;Q9Y277-2	10;9	10;9	10;9			>sp|Q9Y277|VDAC3_HUMAN Voltage-dependent anion-selective channel protein 3 OS=Homo sapiens GN=VDAC3 PE=1 SV=1;>sp|Q9Y277-2|VDAC3_HUMAN Isoform 2 of Voltage-dependent anion-selective channel protein 3 OS=Homo sapiens GN=VDAC3		2	10	10	10	9	8	8	10	9	10	9	8	8	10	9	10	9	8	8	10	9	10	45.9	45.9	45.9	30658	283	9	9	8	10	10	11	8.1065e-138	26978000	4731800	4590100
741	3084			Q9Y287	Q9Y287	1	1	1			>sp|Q9Y287|ITM2B_HUMAN Integral membrane protein 2B OS=Homo sapiens GN=ITM2B PE=1 SV=1		1	1	1	1	1	1	1	0	1	1	1	1	1	0	1	1	1	1	1	0	1	1	2019-08-03	2019-08-03	2019-08-03	30338	266	1	1	1		1	1	0.0013447	249730	51242	72532
742	11;451;2405;3083;3129;3681;4216			Q9Y2A7-2;Q9Y2A7	Q9Y2A7-2;Q9Y2A7	7;7	7;7	7;7			>sp|Q9Y2A7-2|NCKP1_HUMAN Isoform 2 of Nck-associated protein 1 OS=Homo sapiens GN=NCKAP1;>sp|Q9Y2A7|NCKP1_HUMAN Nck-associated protein 1 OS=Homo sapiens GN=NCKAP1 PE=1 SV=1		2	7	7	7	4	4	6	6	5	7	4	4	6	6	5	7	4	4	6	6	5	7	2019-04-10	2019-04-10	2019-04-10	129.52	1134	4	4	6	6	5	7	2.4606e-09	7430900	714520	863310
743	2985			Q9Y2G2	Q9Y2G2	1	1	1			>sp|Q9Y2G2|CARD8_HUMAN Caspase recruitment domain-containing protein 8 OS=Homo sapiens GN=CARD8 PE=1 SV=1		1	1	1	1	0	1	1	1	1	1	0	1	1	1	1	1	0	1	1	1	1	1	2019-06-02	2019-06-02	2019-06-02	48932	431		1	1	1	1	1	0.042964	9952900	0	1923300
744	1202			Q9Y2X3	Q9Y2X3	1	1	1			>sp|Q9Y2X3|NOP58_HUMAN Nucleolar protein 58 OS=Homo sapiens GN=NOP58 PE=1 SV=1		1	1	1	1	1	1	1	1	1	1	1	1	1	1	1	1	1	1	1	1	1	1	2019-04-03	2019-04-03	2019-04-03	59578	529	2	2	2	2	2	1	1.1255e-11	882040	135130	192840
745	2436;3901			Q9Y394;Q9Y394-2	Q9Y394;Q9Y394-2	2;2	2;2	2;2			>sp|Q9Y394|DHRS7_HUMAN Dehydrogenase/reductase SDR family member 7 OS=Homo sapiens GN=DHRS7 PE=1 SV=1;>sp|Q9Y394-2|DHRS7_HUMAN Isoform 2 of Dehydrogenase/reductase SDR family member 7 OS=Homo sapiens GN=DHRS7		2	2	2	2	2	2	2	0	0	0	2	2	2	0	0	0	2	2	2	0	0	0	2019-02-14	2019-02-14	2019-02-14	38298	339	2	2	2				2.6244e-13	2051400	569880	672220
746	607;825;1355;1370;1430;1443;1706;2592;2796;3069;3070;3303;3763;3838;4066;4067;4301			Q9Y3I0	Q9Y3I0	17	17	17			>sp|Q9Y3I0|RTCB_HUMAN tRNA-splicing ligase RtcB homolog OS=Homo sapiens GN=C22orf28 PE=1 SV=1		1	17	17	17	16	16	15	16	15	16	16	16	15	16	15	16	16	16	15	16	15	16	46.3	46.3	46.3	55.21	505	17	17	16	17	16	17	4.3896e-103	63894000	9396900	11865000
747	794;981;2190;4804			Q9Y3U8	Q9Y3U8	4	4	4			>sp|Q9Y3U8|RL36_HUMAN 60S ribosomal protein L36 OS=Homo sapiens GN=RPL36 PE=1 SV=3		1	4	4	4	4	4	4	4	4	4	4	4	4	4	4	4	4	4	4	4	4	4	2019-05-30	2019-05-30	2019-05-30	12254	105	4	4	4	4	4	4	4.4279e-05	20357000	3126200	3157800
748	1250;2672			Q9Y4P3	Q9Y4P3	2	2	2			>sp|Q9Y4P3|TBL2_HUMAN Transducin beta-like protein 2 OS=Homo sapiens GN=TBL2 PE=1 SV=1		1	2	2	2	2	2	2	1	1	1	2	2	2	1	1	1	2	2	2	1	1	1	2019-06-05	2019-06-05	2019-06-05	49797	447	2	2	2	1	1	1	2.7152e-11	1737500	542380	573100
749	1715;3995			Q9Y512	Q9Y512	2	2	2			>sp|Q9Y512|SAM50_HUMAN Sorting and assembly machinery component 50 homolog OS=Homo sapiens GN=SAMM50 PE=1 SV=3		1	2	2	2	2	2	2	2	2	2	2	2	2	2	2	2	2	2	2	2	2	2	2019-08-05	2019-08-05	2019-08-05	51976	469	3	2	3	2	2	2	5.587e-05	3303700	605370	655300
750	257;275;859;1065;1107;1193;1347;1579;1639;1640;1942;1944;2069;2648;2840;3583;3767;3834;4191			Q9Y5X1	Q9Y5X1	19	19	19			>sp|Q9Y5X1|SNX9_HUMAN Sorting nexin-9 OS=Homo sapiens GN=SNX9 PE=1 SV=1		1	19	19	19	17	18	18	19	16	19	17	18	18	19	16	19	17	18	18	19	16	19	43.9	43.9	43.9	66591	595	20	21	20	22	18	23	6.7631e-125	55750000	7735700	8901900
751	146			Q9Y6G9	Q9Y6G9	1	1	1			>sp|Q9Y6G9|DC1L1_HUMAN Cytoplasmic dynein 1 light intermediate chain 1 OS=Homo sapiens GN=DYNC1LI1 PE=1 SV=3		1	1	1	1	1	1	1	1	1	1	1	1	1	1	1	1	1	1	1	1	1	1	2019-06-03	2019-06-03	2019-06-03	56578	523	2	2	2	2	2	2	0.0046456	878390	106900	194790
752	1700;2947			Q9Y6M1;Q9Y6M1-1;Q9Y6M1-4;Q9Y6M1-3;Q9Y6M1-5	Q9Y6M1;Q9Y6M1-1;Q9Y6M1-4;Q9Y6M1-3;Q9Y6M1-5	2;2;2;2;2	1;1;1;1;1	1;1;1;1;1			>sp|Q9Y6M1|IF2B2_HUMAN Insulin-like growth factor 2 mRNA-binding protein 2 OS=Homo sapiens GN=IGF2BP2 PE=1 SV=2;>sp|Q9Y6M1-1|IF2B2_HUMAN Isoform 2 of Insulin-like growth factor 2 mRNA-binding protein 2 OS=Homo sapiens GN=IGF2BP2;>sp|Q9Y6M1-4|IF2B2_HUMAN Is		5	2	1	1	2	2	2	2	2	2	1	1	1	1	1	1	1	1	1	1	1	1	2019-02-04	2	2	66121	599	1	1	1	1	1	1	0.035712	387250	78599	58245
753	3369			Q9Y6V0;Q9Y6V0-2	Q9Y6V0;Q9Y6V0-2	1;1	1;1	1;1			>sp|Q9Y6V0|PCLO_HUMAN Protein piccolo OS=Homo sapiens GN=PCLO PE=1 SV=3;>sp|Q9Y6V0-2|PCLO_HUMAN Isoform 2 of Protein piccolo OS=Homo sapiens GN=PCLO		2	1	1	1	1	1	1	1	1	1	1	1	1	1	1	1	1	1	1	1	1	1	0.3	0.3	0.3	566.65	5183	2	2	2	2	2	2	0.029481	2792600	514730	516630
754	718;1279;4670			Q9Y6W5;Q8IV90;Q9UPY6	Q9Y6W5;Q8IV90	3;2;1	3;2;1	3;2;1			>sp|Q9Y6W5|WASF2_HUMAN Wiskott-Aldrich syndrome protein family member 2 OS=Homo sapiens GN=WASF2 PE=1 SV=3;>sp|Q8IV90|WASF4_HUMAN Putative Wiskott-Aldrich syndrome protein family member 4 OS=Homo sapiens GN=WASF4 PE=5 SV=1		3	3	3	3	3	3	2	3	3	3	3	3	2	3	3	3	3	3	2	3	3	3	9	9	9	54283	498	3	3	2	3	3	3	3.0527e-09	2933900	337030	413590
755	3638			REV__O15440	REV__O15440	1	1	1			>sp|O15440|MRP5_HUMAN Multidrug resistance-associated protein 5 OS=Homo sapiens GN=ABCC5 PE=1 SV=2		1	1	1	1	1	1	1	1	1	1	1	1	1	1	1	1	1	1	1	1	1	1	0.7	0.7	0.7	160.66	1437	2	2	2	1	2	2	0.009229	11831000	2068700	1804200
756	786			REV__P01880-2;REV__P01880	REV__P01880-2;REV__P01880	1;1	1;1	1;1			>sp|P01880-2|IGHD_HUMAN Isoform 2 of Ig delta chain C region OS=Homo sapiens GN=IGHD;>sp|P01880|IGHD_HUMAN Ig delta chain C region OS=Homo sapiens GN=IGHD PE=1 SV=2		2	1	1	1	0	0	0	1	1	0	0	0	0	1	1	0	0	0	0	1	1	0	2019-03-02	2019-03-02	2019-03-02	47.4	430				1	1		0.011871	200280	0	0
757	797			REV__P35612-3	REV__P35612-3	1	1	1			>sp|P35612-3|ADDB_HUMAN Isoform 3 of Beta-adducin OS=Homo sapiens GN=ADD2		1	1	1	1	0	0	1	0	1	1	0	0	1	0	1	1	0	0	1	0	1	1	2019-07-01	2019-07-01	2019-07-01	72.72	643			1		1	2	0.036156	231880	0	0
758	4516			REV__Q16181;REV__Q16181-2	REV__Q16181;REV__Q16181-2	1;1	1;1	1;1			>sp|Q16181|SEPT7_HUMAN Septin-7 OS=Homo sapiens GN=SEPT7 PE=1 SV=2;>sp|Q16181-2|SEPT7_HUMAN Isoform 2 of Septin-7 OS=Homo sapiens GN=SEPT7		2	1	1	1	1	1	0	0	1	1	1	1	0	0	1	1	1	1	0	0	1	1	2019-03-02	2019-03-02	2019-03-02	50679	437	1	1			1	1	0.036625	305730	31851	19646
759	3333			REV__Q5M775;REV__Q5M775-4;REV__Q5M775-2;REV__Q5M775-3;REV__Q5M775-5	REV__Q5M775;REV__Q5M775-4;REV__Q5M775-2;REV__Q5M775-3;REV__Q5M775-5	1;1;1;1;1	1;1;1;1;1	1;1;1;1;1			>sp|Q5M775|CYTSB_HUMAN Cytospin-B OS=Homo sapiens GN=SPECC1 PE=1 SV=1;>sp|Q5M775-4|CYTSB_HUMAN Isoform 4 of Cytospin-B OS=Homo sapiens GN=SPECC1;>sp|Q5M775-2|CYTSB_HUMAN Isoform 2 of Cytospin-B OS=Homo sapiens GN=SPECC1;>sp|Q5M775-3|CYTSB_HUMAN Isoform 3 o		5	1	1	1	1	0	1	1	1	1	1	0	1	1	1	1	1	0	1	1	1	1	1	1	1	118.58	1068	1		1	1	1	1	0.025434	1800300	422970	0
760	2986			REV__Q9ULJ7	REV__Q9ULJ7	1	1	1			>sp|Q9ULJ7|ANR50_HUMAN Ankyrin repeat domain-containing protein 50 OS=Homo sapiens GN=ANKRD50 PE=1 SV=4		1	1	1	1	1	0	0	0	0	0	1	0	0	0	0	0	1	0	0	0	0	0	2019-02-01	2019-02-01	2019-02-01	155.86	1429	1						0.034973	83333	83333	0
761	2993			REV__Q9Y2J4-2;REV__Q9Y2J4;REV__Q9Y2J4-3	REV__Q9Y2J4-2;REV__Q9Y2J4;REV__Q9Y2J4-3	1;1;1	1;1;1	1;1;1			>sp|Q9Y2J4-2|AMOL2_HUMAN Isoform 2 of Angiomotin-like protein 2 OS=Homo sapiens GN=AMOTL2;>sp|Q9Y2J4|AMOL2_HUMAN Angiomotin-like protein 2 OS=Homo sapiens GN=AMOTL2 PE=1 SV=3;>sp|Q9Y2J4-3|AMOL2_HUMAN Isoform 3 of Angiomotin-like protein 2 OS=Homo sapiens G		3	1	1	1	1	1	1	0	0	1	1	1	1	0	0	1	1	1	1	0	0	1	1	1	1	85834	780	1	1	1			1	0.046743	398390	0	122510
762	6;7;649;1369;3432	86	43	SP-STREP-HA-N;STREP-HA-C;HA-STREP-N	SP-STREP-HA-N;STREP-HA-C;HA-STREP-N	5;3;3	5;3;3	5;3;3			>sp|SP-STREP-HA-N|hAlbumin-signal-peptide-Strep-HA N-terminal tag;>sp|STREP-HA-C|Strep-HA C-terminal tag;>sp|HA-STREP-N|HA-Strep N-terminal tag		3	5	5	5	5	5	5	2	0	0	5	5	5	2	0	0	5	5	5	2	0	0	69.8	69.8	69.8	93654	86	26	24	24	2			2.2474e-50	867040000	257070000	304210000
[truncated: 20 more columns]
